# Supplementary material for: Research on the mechanism of Duhuo in treating intervertebral disc degeneration based on bioinformatics and network pharmacology
Source: Medicine (Baltimore). 2026 Jun 5;105(23):e48991. doi: 10.1097/MD.0000000000048991 (PMC13246036; doi:10.1097/MD.0000000000048991)
Supplement: Supplementary file 1 [file medi-105-e48991-s001.xlsx]

## Sheet: Sheet1
Tag	GSM1354764	GSM1354765	GSM1354766	GSM1354767	GSM1354768	GSM1354769	GSM1354770	GSM1354771	GSM1354772	GSM1354773	GSM3526782	GSM3526783	GSM3526784	GSM3526785	GSM3526786	GSM3526787	GSM3526788	GSM3526789	GSM3526790	GSM3526791	GSM3526792	GSM3526793	GSM3526794	GSM3526795	GSM3526796	GSM3526797	GSM4548691	GSM4548692	GSM4548693	GSM4548694	GSM4548695	GSM4548696	GSM4548697	GSM4548698	GSM4548699	GSM4548700	GSM4548701	GSM4548702	GSM4548703	GSM4548704	GSM4548705	GSM4548706	GSM4548707	GSM4548708	GSM4548709	GSM4548710	GSM4548711	GSM4548712	GSM4548713
A1BG	5.1222	5.58945	5.14366	5.11732	5.75937	4.69586	5.19611	4.84973	5.20445	5.21494	4.85898	5.70503	4.79355	5.34751	4.21022	5.41989	5.56583	5.68359	5.25746	5.05607	5.67593	5.31813	4.67841	5.50765	4.97369	4.90513	5.65154	4.68278	4.85451	4.9678	5.53468	5.64269	4.71648	5.09984	5.57147	5.53832	4.55949	4.84255	5.89484	5.0318	4.67457	6.02605	5.29903	5.44381	4.65189	4.83284	5.33711	4.92926	5.27559
A1BG-AS1	4.83647	4.17463	6.09357	5.27152	4.91738	5.74098	5.90683	5.31563	5.54956	5.30254	5.70188	4.73928	5.70463	5.41266	4.57165	4.1233	5.3871	5.4447	5.95254	5.91076	5.46035	5.6662	5.26198	4.59269	5.63268	5.57849	4.38732	5.69437	5.57759	5.40683	4.8205	5.02839	5.3248	5.25713	5.20325	5.36178	4.0042	5.1196	4.66823	6.13844	5.39481	6.13459	5.97904	5.57473	5.28112	5.36578	4.53087	5.53397	4.69234
A2M	2.00644	3.17949	2.105	2.34308	2.48568	2.90649	2.40672	2.43733	2.83043	3.29378	2.45505	2.03477	2.57322	3.88118	1.89604	1.80884	2.15992	1.94457	2.23963	3.94598	2.83346	2.47935	2.06682	2.64424	3.46999	3.10846	2.44572	2.34272	2.50177	2.10517	2.44207	2.31343	2.23518	2.45264	2.17289	3.77404	2.26398	2.21557	2.14789	3.11116	3.1006	2.36247	4.2781	2.47782	2.05114	2.37299	2.27052	2.04606	2.02909
A2M-AS1	8.06181	8.40699	8.61553	8.8482	8.80892	8.96477	8.61124	9.35525	9.21102	9.13686	8.70315	8.76507	8.26819	10.1207	8.87446	8.04405	8.86626	7.79256	8.23652	9.05465	9.52014	8.29628	9.19672	9.53498	8.36204	9.55606	8.35337	9.75137	9.18496	8.90373	8.28932	8.44328	8.4021	8.12223	8.62883	8.83784	8.94372	9.44461	7.58269	9.82208	8.26068	8.88692	9.6462	8.48326	8.58983	9.89029	7.74318	8.34523	8.82439
A4GALT	4.77068	5.22901	4.38071	4.74633	4.9131	5.17418	4.02836	4.52762	4.9738	4.83945	6.24686	4.49676	5.03616	4.30112	4.7947	5.05476	4.37483	5.24045	4.85696	4.49651	4.5397	4.21367	5.33958	5.62513	3.48819	4.03736	5.6358	4.38901	3.16046	4.5803	5.58218	4.71086	5.04522	4.78353	4.80375	4.94061	4.9221	4.22643	5.66606	3.9023	3.96707	4.5491	3.54137	6.19917	4.92622	4.61191	5.9895	4.24281	4.81318
AAAS	7.37972	7.75274	7.76047	7.92358	8.05504	7.51246	7.53025	7.73563	7.35785	7.60131	7.33222	7.79449	7.32885	7.7241	7.38022	7.35144	7.416	7.17318	7.71284	8.05257	7.71938	7.56172	7.80139	8.04567	8.2018	7.80051	7.20345	7.48953	7.43368	7.76686	7.22474	7.43631	7.36409	7.30139	7.73001	7.49504	7.23045	7.44064	7.31975	8.08036	8.14669	7.89808	8.13415	7.393	7.64094	7.38061	7.37826	7.24883	7.72062
AACSP1	2.81457	3.04416	2.76022	2.74356	2.92627	2.03679	1.76002	2.11049	1.98853	2.07873	3.46491	2.26481	2.1918	2.23872	3.12781	2.59899	2.20088	2.21915	2.21653	2.13845	2.24927	2.83107	2.19023	2.00512	2.26284	2.23138	2.17933	2.19053	2.25012	2.20973	2.19151	2.2308	2.17124	2.12494	2.09006	2.11778	2.82007	2.2131	2.18992	3.75848	2.59971	2.21226	3.14769	2.24795	2.63898	2.19515	2.24472	3.08355	3.12053
AADACL2-AS1	3.63814	3.70632	3.62824	4.19375	1.96667	3.59478	2.41974	3.9888	4.2704	3.56751	2.65393	4.86376	4.77156	4.79049	4.23845	2.65854	4.6496	3.86924	3.82027	2.65971	2.62349	2.66662	2.63756	2.63969	2.61271	3.58297	3.54218	2.90772	3.12914	2.6552	3.49138	2.04257	3.66326	3.92973	3.67495	4.27123	3.33872	4.43236	3.17515	2.6645	3.16817	3.56297	2.51837	3.52081	4.21461	3.28486	1.76121	3.28582	4.29726
AADACL3	4.23921	4.86655	4.61023	4.43776	4.43403	5.02021	3.97003	4.95485	4.49737	4.75986	4.38447	5.82998	4.37255	4.31357	4.69744	4.29202	4.44551	4.73454	4.58314	4.37639	4.26681	4.44116	4.38607	4.07047	5.58808	4.36942	4.21561	4.6266	4.73502	4.73031	3.98858	4.20819	4.45002	4.19875	5.50252	4.67705	5.1573	4.59169	4.67763	4.00167	4.18095	3.8571	4.17864	5.29911	5.56394	4.5932	4.35398	4.84174	4.95538
AADACL4	0.693925	1.58215	3.22133	1.55448	1.83285	2.15714	3.09048	2.09099	2.70566	2.72251	1.74702	3.47942	1.74612	1.80069	3.50856	1.77072	1.71181	1.79708	2.02338	1.75631	2.76502	1.76932	1.76384	3.15204	1.92318	1.74755	2.07488	2.09947	2.17652	2.06431	2.08741	2.08622	1.94942	2.0316	1.86809	1.89758	2.05312	2.01701	2.07642	2.05244	2.54165	1.98091	3.00488	2.19001	2.0214	2.09018	2.14084	2.07555	2.01667
AAK1	6.72176	6.77982	6.77501	6.79983	7.05666	6.62774	6.08867	6.34675	6.4686	7.15488	7.09794	6.59812	6.14701	6.36291	6.79993	6.6143	6.25226	6.8208	6.86103	6.87011	6.44816	6.62448	7.15192	6.9529	6.83895	6.57498	6.95927	6.94687	7.0055	7.03445	6.58836	7.02751	6.72414	6.82168	6.25272	5.83408	6.49382	6.88299	6.25453	6.63196	6.40767	6.49265	6.50191	7.16006	6.81566	7.00629	6.75723	6.90963	6.44475
AAMDC	6.34787	6.17535	6.9673	6.01898	6.54007	7.16862	7.55695	7.12166	7.16652	7.19704	6.42743	7.36269	7.14445	7.40219	5.77708	6.7648	7.19066	6.98856	6.85876	7.09876	7.14217	6.82887	6.25766	6.41733	7.01376	6.75414	5.47062	7.00365	7.25822	6.53895	6.77821	6.56563	6.603	6.38525	7.23494	7.54156	6.4593	7.33538	6.30574	6.89419	7.13173	6.85466	7.08588	6.99356	7.25656	7.29128	6.67601	6.64072	6.70344
AAMP	6.44577	6.37226	6.80941	6.38751	5.63788	7.43453	7.02566	6.93336	7.34835	7.54156	6.4763	6.68247	7.54125	7.42174	5.80973	6.40729	6.75792	5.56957	6.956	7.14548	6.67739	7.10261	6.75083	6.8383	7.50809	7.16022	5.28459	6.50182	6.65154	6.45653	5.87292	6.47287	6.87269	6.65915	6.69943	6.77077	6.20844	6.099	5.5722	7.79659	7.68013	7.58359	7.83605	6.30228	6.47397	6.58481	5.80433	6.08966	6.69824
AANAT	1.90312	1.86756	2.71393	2.49395	2.33176	2.30636	2.24363	2.68252	2.21023	1.93862	1.94575	2.58201	2.04326	2.02151	1.93655	1.99301	2.80131	2.00284	2.29062	1.95202	1.9521	2.7829	2.62198	1.95502	2.75962	2.43397	2.04366	2.12804	2.2548	2.03284	2.17645	2.19454	1.98928	2.0875	1.91966	1.96666	1.98209	2.00217	2.10699	2.0847	2.38235	2.03493	3.0141	3.14425	2.04116	2.078	2.27202	2.06254	2.57254
AAR2	7.23612	7.32596	6.5871	7.20633	7.06723	8.24262	7.59927	8.05327	8.2757	8.359	7.66314	7.32473	7.53009	7.74919	6.31706	7.40055	7.35382	7.16251	8.04808	7.94373	7.89337	7.8996	7.64751	8.11078	7.99022	7.80112	6.93497	7.37912	7.75884	7.5906	6.6553	7.20117	7.96519	7.96598	7.98769	7.89626	7.47945	7.58209	6.74434	7.89403	7.64096	7.47594	8.05958	7.57241	7.59978	7.52817	7.13599	7.24532	7.43659
AARS	4.73999	5.24395	5.17014	4.79213	4.97788	4.9155	4.56807	4.78977	4.95621	5.021	4.86032	4.7512	4.92217	5.16199	2.12727	4.61475	5.22786	3.91268	5.37147	5.66595	5.13966	5.31263	5.65858	5.33139	5.7864	4.9779	3.97022	5.27673	5.02688	4.8778	2.46141	4.29593	5.10464	5.35372	5.27617	5.17117	4.60368	4.74244	2.43163	6.12243	6.22918	5.72662	6.05303	5.13534	4.17618	4.45368	3.37719	3.45472	4.80183
AASDH	3.70646	3.39594	3.81669	3.34401	3.4384	4.3037	3.92593	4.8167	4.59464	4.75585	2.60688	4.58326	4.22445	4.97582	1.98236	4.15259	4.50692	3.24316	4.83259	4.06755	4.78323	4.37569	3.31482	3.3643	4.68535	4.48069	2.28737	4.27184	4.06562	3.74741	2.11657	3.48314	4.40882	3.48867	4.16777	4.52691	3.67885	4.38598	3.17482	4.89296	4.89756	4.71876	4.83863	4.56801	4.74521	3.86227	1.6897	4.12686	3.90255
AATF	7.93005	8.02325	8.04727	8.24524	8.97731	8.16417	8.71086	8.06427	8.34673	8.35792	8.47275	7.90197	8.31895	8.65688	8.38661	8.35384	7.99105	8.09362	8.15232	8.25021	8.24537	8.3909	8.15365	8.69068	8.60487	8.2471	7.76714	8.39105	8.30888	8.21631	7.90627	8.42646	8.17239	8.15225	8.10629	8.13904	8.14831	8.13502	7.82763	8.57879	8.57315	8.52267	8.85286	7.95939	8.18834	8.20714	7.86088	8.15225	8.54468
ABAT	5.2523	5.6409	5.70304	5.83534	5.3287	5.2717	5.13039	5.53796	4.95779	4.57819	5.3158	5.90409	4.75761	5.13592	5.77802	5.10855	5.81091	5.62997	4.9495	5.29943	5.23382	5.05472	5.95436	5.03527	4.98433	5.1469	5.63242	5.62488	5.18207	5.29028	5.27876	4.66657	5.14932	5.1383	5.45162	5.10922	5.11805	5.43434	5.0033	5.99613	5.7688	5.56833	5.89372	5.01528	4.98362	5.40848	5.18627	4.97389	5.33513
ABCA12	2.42591	2.63003	2.60409	2.49045	2.60423	2.39305	1.47669	2.34252	2.17	2.14067	2.92316	2.1864	2.40808	2.31654	2.16491	2.32262	2.21307	2.22896	2.21237	2.37465	2.32723	2.40062	2.22921	2.20297	2.23521	2.22931	2.26902	2.18805	2.29086	2.32863	2.93098	2.28394	2.14125	2.04637	2.8154	2.02806	2.62479	2.25638	2.10705	2.51981	2.24571	2.29623	2.15748	2.69308	3.24702	2.36169	2.41122	2.12476	2.0752
ABCA17P	1.48415	2.2999	2.48865	2.29153	2.38208	2.28317	2.32726	2.74434	2.25769	2.1469	2.1666	2.1291	2.12587	2.12129	2.12643	2.85197	2.14506	2.11483	2.15417	2.08443	2.15414	2.39194	2.10959	2.96335	2.13522	2.13222	2.17387	2.16027	2.1746	2.17739	2.17337	2.17385	2.1489	2.10921	2.15288	2.29826	2.16586	2.14442	2.15332	2.23713	2.21533	2.18205	2.20286	2.19431	2.8101	2.14277	3.74182	2.16931	2.15414
ABCA2	4.25259	4.20771	4.21256	3.97662	4.46215	3.8636	4.83296	3.12462	3.49396	4.71183	4.52506	4.10935	3.70809	4.02698	5.49033	3.8195	3.54149	3.81324	3.69081	3.38997	4.74134	3.9996	4.4057	4.51894	3.656	4.43217	5.03506	3.44718	4.34021	4.07521	2.93457	4.21942	3.86927	4.52587	4.93575	4.75884	3.72554	3.89599	3.34209	4.6268	4.35819	4.20777	4.34699	4.53658	3.86874	3.70221	4.05299	2.7874	4.20483
ABCA4	2.27427	2.60856	2.92023	2.81065	2.63792	2.68323	2.683	2.72388	2.88827	2.80897	2.66645	2.60411	2.70724	2.62322	2.57797	2.68844	2.65485	2.59795	2.60808	2.71469	2.62788	2.71666	2.64988	3.06401	2.59193	2.61348	2.63352	2.61244	2.61632	2.62776	2.77643	2.63557	2.67302	2.64553	2.6841	2.59278	2.61288	2.63033	2.62973	2.66531	2.67039	3.02444	2.60093	2.6541	2.58274	2.64068	2.65194	2.58566	2.55892
ABCA9-AS1	2.73122	2.82876	2.65326	3.50937	3.16633	1.83532	1.36806	2.67421	2.45042	1.6981	2.28147	2.25597	2.5107	5.82444	2.22888	2.21734	2.21269	2.25819	2.17688	2.21286	2.25054	2.22475	2.24307	2.28318	2.22573	2.24995	3.94753	2.53716	4.35299	2.06995	4.97817	2.15439	2.05634	2.05121	2.76949	2.2101	1.92792	2.05643	3.64817	2.39179	2.25144	2.05787	2.44164	2.04259	3.29541	2.42988	2.47557	1.99796	2.00444
ABCB11	1.25849	1.64196	1.64521	1.93117	1.55144	2.91397	2.83801	2.91903	2.83489	3.35067	2.24836	2.19283	2.17744	2.16782	2.17223	2.16309	2.19492	2.16788	2.19627	2.09129	2.207	2.12163	2.1465	3.64493	2.18244	2.18168	2.14977	2.18128	2.19296	2.18825	2.24144	2.22408	2.17878	2.10935	2.20039	2.16255	2.13187	3.9781	2.16049	2.30954	2.46131	2.2249	2.2447	2.21037	2.17246	2.14677	2.1678	2.18273	2.15245
ABCB5	2.25612	2.44022	2.43462	2.56599	2.48508	2.11071	1.94908	2.10133	1.92704	1.79885	2.03444	2.11444	2.27855	2.13874	2.58309	2.25617	2.28907	2.13255	2.04211	2.3909	2.06406	2.11914	2.07574	2.21472	2.07093	2.05915	2.06717	2.26546	2.09567	2.29703	2.25819	2.07347	2.05059	2.5474	2.02889	2.02526	2.03889	2.23273	2.26497	2.02467	2.01916	2.05771	2.01979	2.35811	2.23353	2.10831	2.1325	2.29511	2.04224
ABCB6	4.87987	4.98221	5.77407	5.47072	5.31962	6.66025	6.19397	6.71765	7.01683	6.94535	6.23567	6.50167	5.85252	5.0563	7.18136	5.55878	6.20925	5.69357	5.93418	6.54686	5.68004	6.29178	5.94539	6.05569	5.47292	6.00392	5.72412	5.86625	5.76554	5.66248	5.43825	4.97143	5.75057	6.4482	6.61185	6.26952	5.29584	6.04263	5.60859	6.47572	6.70309	6.92449	6.33766	5.71464	5.39414	5.26428	5.9059	5.06332	5.96389
ABCB9	2.33388	2.41811	2.35502	2.61678	3.09767	3.42746	3.50873	3.20507	2.48929	2.93278	2.41187	2.40423	3.42174	3.12802	1.8027	1.81817	3.24749	1.79234	2.72451	4.29405	2.37926	3.79679	2.95711	3.57795	3.81218	1.7843	2.11106	4.12553	2.3142	2.86904	2.21013	2.272	2.87509	3.06253	2.90308	2.45102	2.0848	2.18469	4.47057	2.83988	5.19244	2.96978	2.97247	3.43356	2.18143	2.27912	2.25914	2.23686	2.40448
ABCC1	5.80396	4.83275	6.08446	5.11944	5.84236	5.29814	6.827	6.03604	5.27328	5.81147	6.35789	5.89784	5.4823	6.40331	4.77582	5.78055	5.68533	4.83326	5.88263	5.52043	5.64836	5.81126	5.29397	5.58373	6.2274	6.02786	5.2786	5.87933	5.85429	5.52353	4.40819	5.40429	5.72039	5.16218	5.25718	5.54579	6.87095	5.5178	4.7368	6.09318	6.40613	5.89637	6.2394	5.55042	5.30968	5.90052	4.95569	5.75886	5.96563
ABCC10	6.25096	6.42982	5.74977	6.2626	6.74033	5.39376	4.52101	4.97951	5.51814	6.16003	6.12032	5.22249	5.42005	5.53339	5.60375	6.06826	5.8009	6.52506	5.89469	6.01989	5.10285	5.08762	6.33987	6.58082	5.8534	5.73119	7.43479	5.34005	5.12325	5.30675	6.53929	6.85516	5.47261	6.51794	5.38149	5.3215	5.36053	5.10793	7.33718	5.85981	5.73991	5.57312	5.67828	4.84195	5.23342	5.04087	6.39993	6.19291	5.25532
ABCC11	1.66638	2.298	2.27952	2.22402	2.32198	2.26339	1.86017	2.26088	1.9932	1.68012	2.09949	1.9002	1.8836	1.92303	2.48685	2.21469	1.87045	1.90865	1.8762	1.88668	1.89428	1.89764	3.01107	2.04005	1.8969	2.19785	2.03634	2.03723	3.42671	2.02212	2.02136	2.03656	1.95761	1.99234	1.91365	1.93131	2.0173	2.00281	2.02373	2.01183	2.00446	2.20116	1.96543	2.15461	2.0003	2.04596	2.14673	2.04737	1.99586
ABCC12	1.80302	1.92977	2.01352	1.968	2.14659	2.21224	2.26014	2.33819	2.45157	2.32606	2.03511	2.08451	2.04255	2.09283	2.06786	2.06149	2.01937	2.10235	2.042	2.08878	2.05467	2.09758	2.06004	2.8448	2.05741	2.0488	2.13445	2.09117	2.13197	2.07532	2.11811	2.10696	2.10125	2.14023	2.10309	2.07382	2.06253	2.09928	2.09947	2.07699	2.03298	2.11495	2.05815	2.08684	2.07122	2.14138	2.19019	2.12013	2.07603
ABCC3	7.32443	4.90891	6.00358	5.54388	5.61765	5.81027	6.098	6.04512	5.89329	5.56279	6.56523	5.8118	6.59792	5.16175	6.34048	5.85877	6.27765	7.27922	5.58502	4.63898	5.49676	5.42294	5.80515	6.57645	5.20076	5.55531	6.86263	5.28758	5.3665	5.51529	7.31699	6.50258	5.23903	6.31095	4.85839	5.38703	6.12269	6.02542	7.28286	5.18379	5.82453	5.40293	5.98064	5.09469	4.82728	5.02938	5.61151	5.75998	5.61625
ABCC4	5.01846	5.78274	4.91614	4.49233	4.21294	4.00035	4.91121	3.78511	3.23153	2.86675	5.30034	4.07648	4.48499	3.70653	4.06974	4.68646	2.99621	6.41336	3.63197	3.65799	4.57082	3.98972	5.11325	4.60723	3.67112	4.31532	5.83651	3.97068	3.95787	3.85517	5.88685	5.56302	3.57354	4.08217	3.75699	4.23171	4.50889	4.26926	6.89637	4.26745	3.96599	5.64355	4.09468	3.83862	3.71681	3.07044	5.40142	5.35365	4.21781
ABCC5-AS1	8.63018	8.87145	9.03714	9.28421	8.97675	8.34393	8.37853	8.82921	7.4246	9.00306	9.20678	7.91166	8.79212	7.20583	9.27991	10.429	7.63481	11.4856	7.57443	8.09661	7.3928	7.68914	10.5095	10.8093	6.53603	8.39417	11.8192	7.65762	7.7623	8.09671	10.8763	10.4837	7.94355	10.2767	6.96626	7.48241	9.20088	7.82501	11.5277	6.91742	6.96103	8.97465	7.4864	7.58076	8.00888	7.41823	10.6951	10.5036	9.46144
ABCC6	4.03204	5.33702	4.56763	4.55829	4.40665	4.49821	3.98745	4.35743	4.74548	4.23695	4.58962	4.45522	3.45288	4.93273	6.0685	4.90703	5.5384	4.5806	4.53978	3.70862	2.66559	4.72367	4.31114	4.08379	4.96778	3.98632	1.85286	4.93342	4.16234	3.64177	3.65673	4.49767	4.2002	4.87993	5.0254	4.8204	4.39454	5.11127	4.69082	5.34757	5.10001	4.88127	4.92474	4.07464	3.38402	4.66568	4.43642	3.9777	5.17541
ABCD1	6.12521	5.32534	6.05013	5.96141	5.55019	5.82476	6.59247	6.14052	5.57215	5.64694	6.46048	5.56351	6.66072	5.02957	6.65074	5.56549	5.86829	6.12543	5.39868	5.68711	6.00246	5.92073	5.57105	6.22032	5.57068	5.89773	5.30777	5.96706	5.92411	5.62709	5.49738	5.87134	5.5888	5.3192	5.54394	5.20431	5.46026	5.61765	5.41854	6.60599	6.38816	6.25362	6.29842	4.99504	5.92699	5.3941	5.13279	5.51442	6.45003
ABCD4	2.4524	3.77709	3.26263	3.92717	3.15479	3.7887	2.5326	3.75148	3.26366	3.24055	3.59889	3.17896	1.86821	2.71086	4.98717	3.40794	2.37508	2.81071	2.38695	3.101	3.42532	3.1655	4.46515	5.2028	2.93072	3.35291	4.64025	2.20731	3.39509	2.88674	4.65426	3.82531	3.25286	3.12135	3.07398	2.61817	3.43427	2.54768	5.16416	2.77439	3.1107	3.48692	2.95745	1.74723	4.04056	2.90998	5.60706	4.61997	3.7491
ABCF1	8.70873	8.26634	8.14369	7.74998	8.3966	7.2217	7.30799	7.54669	7.54049	8.97069	8.00855	7.81096	8.14273	8.37677	6.80632	7.98754	7.71566	7.22609	8.25441	8.32013	8.22051	8.27788	7.84926	8.20717	8.66628	8.17028	7.00777	8.26222	8.23831	8.1511	7.19487	7.89812	7.86726	7.79626	7.98211	7.8547	7.56658	7.99023	6.52647	8.60771	8.65275	8.3382	8.69187	7.87217	7.85944	7.81361	7.31026	7.86605	8.18429
ABCF2	6.03792	6.52581	6.43383	5.79242	6.46703	6.96486	6.13164	6.71636	7.13497	6.79753	6.30984	6.467	6.57039	6.71917	5.19997	6.40134	6.77154	5.57378	6.68079	6.88758	6.69735	6.65277	6.19985	6.69167	7.56778	6.77514	4.93944	6.61389	6.5835	6.80701	5.32324	6.35883	6.34153	6.28302	6.71268	6.63815	6.14127	6.30059	4.7716	7.55921	7.24695	7.18888	7.33158	6.30768	6.37947	6.58805	5.69299	5.70974	6.4996
ABCF3	8.38382	8.22171	8.72017	8.46245	8.05278	8.87953	8.55558	8.76689	8.92339	8.89181	8.7029	8.4816	8.41876	8.51378	8.29766	8.41481	8.4097	8.13278	8.69307	8.91757	8.60532	8.45523	8.78458	8.86147	9.02654	8.85735	8.10762	8.62693	8.61064	8.8336	8.23878	8.46802	8.47452	8.42979	8.65247	8.45529	8.31794	8.56941	7.6872	8.95735	8.811	8.76669	8.97181	8.36397	8.43633	8.63672	8.15892	8.43008	8.61276
ABCG1	6.71429	7.22546	7.48653	6.91859	6.90217	6.70116	5.79315	6.88076	6.75135	6.48163	7.28437	7.09207	6.02168	6.70406	8.28441	6.65204	7.08994	6.67844	6.17459	6.38959	6.89626	7.42418	6.63113	6.54201	6.32994	6.52348	7.03697	6.67581	6.18462	6.4852	6.94555	6.24863	6.14128	6.56576	6.93413	5.74389	6.84608	6.68216	6.24203	7.29491	7.13148	7.33071	6.73584	6.30494	7.02015	6.70677	6.87659	6.02791	7.05663
ABCG4	2.89157	3.24486	3.03316	2.89828	3.31373	4.19758	4.32695	4.14155	3.9196	3.94965	3.29082	3.28844	3.26987	3.31393	3.26013	3.289	3.25333	3.31727	4.10383	3.27717	3.29145	3.28604	3.37744	5.25827	3.25348	4.81765	2.8869	3.39015	4.05176	3.74207	2.93928	5.2927	3.49104	2.87542	3.17597	3.65041	4.33443	2.84061	4.40931	3.10632	3.90176	2.85267	2.86827	5.34202	4.0758	2.89608	2.97845	3.77678	3.57522
ABHD1	4.4597	4.41708	4.98034	5.26198	4.41411	4.64616	4.69066	5.23947	4.66113	4.20214	4.90051	4.91704	4.46252	5.01702	3.59276	4.26136	4.79763	4.33708	4.99236	4.89523	5.08528	4.3977	4.89111	4.84278	4.87121	4.87594	4.17168	4.48752	4.33219	4.59532	4.31598	4.42036	4.26339	4.09264	5.1052	4.84826	4.55093	4.75537	4.57058	5.01182	5.10588	4.91116	5.16381	4.06579	4.72324	4.73222	5.45518	4.03266	4.48513
ABHD11	4.52173	4.76751	4.00504	4.44596	4.64232	5.70956	5.16918	4.93934	4.76751	4.73577	4.49981	4.34342	5.21716	5.29029	4.64536	4.52435	4.77909	6.19319	4.47347	4.12727	4.49957	4.8895	4.10139	5.21119	4.70331	4.73746	5.10286	4.54164	3.79284	4.64646	4.70311	4.87486	4.58227	4.63881	4.5995	4.07466	4.85106	4.28932	5.39927	5.08496	5.63888	5.40155	4.91395	4.55748	4.43239	5.17695	4.72172	4.7828	4.6339
ABHD12	4.40647	4.67011	4.14109	4.54374	4.61898	5.11331	3.80733	4.80342	5.16502	4.91785	4.8281	4.6941	4.18864	5.09387	3.28621	4.203	5.11931	3.56798	4.96873	4.58377	5.0998	4.88116	4.49591	4.49386	5.22737	5.07436	4.31975	4.84946	5.04731	4.95971	2.17395	4.24337	4.41922	4.35103	4.3462	4.54197	4.56096	4.85695	2.97689	5.21675	5.17515	4.97901	5.25406	4.98	4.53726	4.76588	4.37084	4.88624	4.59094
ABHD12B	1.78638	1.68283	1.59362	1.78261	1.50935	1.95359	2.58466	2.14997	1.97066	2.09301	1.71429	1.74619	2.17282	1.83279	2.68252	1.7296	1.70656	1.99588	1.71719	1.755	1.72351	2.44778	1.81965	1.78065	1.72477	1.7483	2.14627	2.74393	1.73353	1.71323	1.73486	2.2024	1.73282	1.75159	1.7748	2.04985	1.70889	1.98037	1.72341	1.72089	1.70434	1.72907	2.19703	1.71715	1.71496	1.74232	1.75457	2.16097	1.71304
ABHD14A	9.17095	9.47029	8.95193	9.02106	9.22437	9.78759	9.53102	9.73379	9.93647	9.82441	9.35326	9.44793	9.01913	9.91601	8.52517	9.34463	9.54007	8.87843	9.88055	9.87053	9.66605	9.4482	9.51023	9.80714	9.97918	9.49825	8.96318	9.32463	9.4249	9.41341	8.85873	9.08079	9.81404	9.64603	9.49747	9.60641	9.2715	9.22293	8.44308	10.0924	9.89347	9.69566	10.1132	9.41862	9.63783	9.36969	8.98996	9.13179	9.11638
ABHD14B	7.5997	7.36578	7.24541	7.15399	7.29739	7.16124	8.09392	7.4218	6.77838	7.6534	7.5439	7.18236	6.88937	7.48602	6.82494	7.31143	7.3419	6.80974	7.79173	7.69756	7.32652	7.31201	7.52422	7.79449	8.00035	7.36453	6.91464	7.44606	7.37925	7.82468	7.00169	7.14048	7.24367	7.41337	7.37122	7.53017	7.16442	7.28733	6.5189	7.74859	7.53814	7.49827	7.79061	7.02009	7.48464	7.46869	6.98392	7.15136	7.31664
ABHD15	6.77002	6.01723	6.01294	6.18868	6.29094	6.33144	5.99469	6.16928	5.87874	6.69882	5.91288	6.17017	5.96151	6.97407	4.82668	5.41182	6.33024	5.15134	6.66271	6.43498	7.15042	6.50186	6.09318	6.63778	6.70506	6.71109	5.32537	6.77466	6.72193	6.33344	5.6488	5.80108	6.69889	6.45155	7.0035	7.04351	6.41278	6.96104	4.92662	6.61805	6.38758	6.14338	6.37318	6.65863	6.81932	6.70632	5.6002	6.09409	5.53743
ABHD17A	6.65347	6.72823	6.88765	6.72139	6.55683	7.61316	7.80483	7.31837	7.47498	7.47049	7.06083	6.95194	7.24266	7.89092	7.40858	6.58315	7.15402	5.23186	7.24032	6.57864	7.80751	6.72608	7.28945	7.38663	7.73863	7.861	5.78142	6.73146	7.35462	7.15583	5.83853	7.29053	7.40913	7.18186	7.32674	7.41606	6.79933	7.24415	5.69079	8.1181	8.05764	7.73516	7.94973	6.53296	7.15568	7.35627	5.6618	5.74618	6.5651
ABHD17AP3	8.06598	8.18085	7.5479	8.16759	7.93416	8.88474	8.74986	8.72276	8.80389	8.7957	8.32438	8.10081	8.38211	8.699	8.17405	8.08006	7.89418	7.66608	8.11686	8.30964	8.84321	8.14743	8.80792	8.81819	8.81475	9.05734	8.57928	8.20617	8.30325	8.24296	8.51086	8.79815	8.06991	8.58986	8.40246	8.17276	8.71754	8.46743	8.02872	8.44929	8.26321	8.20192	8.66235	8.19465	8.56091	8.8945	7.98713	7.97245	8.00473
ABHD17AP4	7.23814	7.25453	7.24777	7.72428	7.01252	8.17526	7.77771	8.10787	8.04075	7.95908	7.76499	7.32585	7.54633	7.96255	7.62686	7.48714	7.08896	7.25044	7.47172	7.50114	8.06626	7.28558	8.12434	8.17383	7.86934	8.18359	8.04635	7.2692	7.49772	7.51441	7.94804	8.13095	7.29157	7.66555	7.31573	7.33837	7.81394	7.5477	7.77536	7.84986	7.63317	7.68	8.05912	7.10956	7.78359	7.74183	7.37507	7.31034	7.36584
ABHD17B	5.85623	6.23417	6.26248	5.63287	5.60714	6.09054	5.28938	5.92585	6.02803	5.7621	5.54193	5.86388	5.47619	5.99996	5.65703	5.81381	5.94012	5.3281	6.32034	6.05532	6.30969	6.3186	5.72559	5.70687	6.30898	5.62893	5.64628	6.21136	5.66517	6.11946	5.34244	5.73445	6.01557	6.22716	6.38381	6.52652	5.8459	5.95012	5.32607	6.07985	6.16705	6.09614	6.19417	5.91418	6.00452	5.90524	5.90857	4.92476	5.83729
ABHD2	5.7206	6.40213	6.62649	6.15667	6.35041	5.96689	5.57195	6.43368	6.07025	5.50853	6.19348	5.54415	6.07867	5.89225	7.44375	6.20618	6.56399	5.50909	5.7023	5.49973	6.40748	6.0255	6.20497	5.28651	6.17797	6.52793	6.10544	6.15101	5.57442	5.73613	5.68165	6.09397	6.10653	5.69545	6.41909	5.75467	6.50435	5.88205	6.0433	6.38789	5.95491	5.61183	6.32922	5.7746	5.49741	6.36807	5.71075	5.70951	6.16102
ABHD4	8.60284	8.45477	8.40252	8.58594	8.81152	8.04593	7.79229	8.22067	7.48069	8.22883	8.90195	7.9736	7.93669	7.94722	9.11061	8.44063	8.24644	8.66401	7.50988	7.73566	8.11149	8.10595	8.45703	8.64158	8.17303	8.02851	8.76649	7.95531	7.73979	8.09242	8.98838	8.69019	8.01982	7.93687	7.75776	7.43849	8.30002	8.11529	8.90726	8.00715	8.18752	8.49304	8.49844	7.44725	8.11558	7.79934	8.38388	8.04206	8.66632
ABI1	7.33613	7.49257	8.04476	8.02312	7.8396	7.36956	7.46083	7.59763	7.27276	7.62317	7.13926	7.39454	7.78165	8.29324	7.75636	7.69119	7.87782	7.18642	7.83799	7.43569	7.77722	7.842	7.12827	7.23192	7.76004	7.47606	7.52292	7.60409	7.56095	7.25834	6.92224	7.41461	7.81077	7.69942	7.96135	7.98099	8.03697	7.64126	7.50349	8.32177	8.02298	8.00993	7.93291	7.54489	7.75067	7.40613	7.35078	7.26711	7.32676
ABI3	7.71205	7.81836	8.66064	8.65222	7.94648	8.42296	7.85353	8.10069	8.46532	8.19626	8.25899	8.08731	8.70711	8.62004	7.5408	7.96015	7.76586	8.04176	7.79939	7.83294	8.62804	8.13613	8.30582	8.76395	8.21058	8.6464	7.76486	8.29943	8.71676	7.725	8.19696	8.43398	8.12322	7.74837	7.86688	7.68957	8.14223	8.3217	7.94506	8.15702	8.22473	7.99994	8.34999	8.18951	8.4375	8.57047	7.48705	8.33877	7.80041
ABI3BP	1.7322	1.83542	1.75101	1.45596	1.94221	2.65546	2.47462	2.61882	2.64149	2.68062	2.06378	2.66314	2.07656	2.14459	2.55737	2.10001	2.02841	2.17836	2.07478	2.1537	2.09432	2.17413	2.09852	1.92454	2.098	2.08081	2.06651	2.01106	2.05337	2.01767	2.0812	2.02406	2.04326	2.6962	2.04454	2.0082	2.35941	2.01228	2.02739	2.02016	1.94864	3.42611	1.99466	2.01876	1.98547	2.04975	2.10183	2.01439	2.00135
ABL1	3.59513	3.89245	4.13578	5.15509	4.7591	4.63185	4.82776	4.72744	4.41832	4.99737	3.94249	3.66539	4.80014	4.28857	3.61126	4.93541	4.20015	3.53853	5.13117	5.19061	5.22092	5.06929	4.78498	4.44697	4.98348	4.41966	3.84029	4.37078	4.69954	4.29184	4.23816	4.70773	4.21549	4.2426	4.69678	4.77698	4.02044	4.51913	3.24868	4.98304	5.36673	5.22452	5.32576	4.43191	4.3536	4.95982	3.37966	3.99963	4.08694
ABL2	4.84113	4.62388	5.58201	4.90178	4.9474	4.32934	4.06036	4.46961	4.44053	4.14385	5.27372	4.89546	4.49491	4.17237	6.29981	4.35136	4.5306	3.9692	4.73902	4.41087	4.73868	4.73488	4.18026	4.26688	4.78933	4.20238	3.61243	4.95366	4.74556	4.33864	3.72596	5.05916	4.58204	4.73261	4.63267	4.33894	4.80643	4.55268	3.32602	5.22155	5.05633	5.10996	5.27771	4.76504	3.96442	5.08086	3.82053	4.13056	4.53541
ABLIM2	3.05247	3.14123	3.63031	3.17201	3.69751	2.76137	3.4676	3.04387	2.8712	2.53612	2.28991	3.12665	3.89816	3.30824	2.26335	2.52899	3.46192	2.25986	3.68064	3.80637	2.95605	3.85551	2.7201	3.2996	3.57194	2.81827	2.08296	3.13849	3.0564	3.5105	2.07889	2.04626	2.42122	3.39203	3.93635	3.40227	2.39827	3.5281	2.61541	3.03871	3.95129	3.72079	2.74182	2.60081	3.54349	2.99494	3.43469	3.03337	3.21483
ABLIM3	3.33467	2.92168	3.50242	3.38985	3.50751	3.78023	4.21443	3.71731	3.61451	4.7788	4.36635	3.56995	3.98978	3.00799	4.68395	3.13144	3.39325	5.27465	3.39941	2.48703	3.15235	3.14736	3.56358	4.99574	3.2727	3.34996	3.87002	3.11823	2.50242	3.8722	5.90721	3.85829	3.39589	3.78332	2.92128	3.18169	4.37568	3.87376	5.25885	2.90018	3.23308	3.30971	4.14231	2.74429	3.09599	2.58515	3.76517	3.22913	3.20729
ABR	7.39266	7.17986	7.34044	7.8092	7.62259	8.07946	8.11244	7.99642	8.26301	8.07386	8.41733	7.73139	7.5645	7.5188	8.45958	7.59289	7.66569	7.24746	7.56742	7.30158	7.98523	7.95923	8.01177	7.97669	7.7886	7.95645	7.12366	8.15351	7.96197	7.51416	7.49253	7.62033	7.97793	7.74826	7.86105	7.7537	7.9622	7.8748	7.26732	7.61201	7.81698	7.82907	7.95015	7.80756	7.66378	8.34747	7.62528	7.79031	8.14879
ABRACL	10.3083	10.1945	9.93415	10.0918	8.80876	10.3762	9.24707	10.0193	10.015	9.78837	9.50726	10.1217	9.79324	10.3071	8.40987	9.65058	10.3724	9.65628	10.3455	10.5475	10.3808	10.118	9.48812	9.50175	10.103	10.2657	9.61217	10.2918	10.4207	10.2892	9.70526	9.77036	10.2467	10.2811	10.4414	10.7045	10.3471	10.5783	9.01178	9.87773	9.85787	9.5937	9.42461	10.7712	10.678	10.5346	9.88823	9.67589	9.61009
ABRAXAS2	5.36698	5.47032	5.64335	5.03238	5.48275	5.30831	4.53361	4.95218	4.90846	4.6472	4.53884	5.04103	4.97944	5.62833	4.56536	5.00354	5.43266	4.32212	5.9069	5.50487	5.62451	5.37684	4.69308	5.15671	5.34138	5.00771	4.25914	4.69648	5.60352	4.75831	4.27542	4.93316	5.72615	5.75951	5.85533	5.91258	5.46541	5.45672	4.5863	5.14757	5.07548	4.85853	4.8587	5.54572	5.67993	5.0865	4.96813	4.82518	5.13635
ABTB1	11.5128	11.5769	11.5658	11.174	10.9553	11.0921	12.5727	11.0645	10.7721	11.3892	11.8476	11.3602	11.0945	11.2621	13.003	11.594	11.6919	11.3227	10.5806	10.7831	11.1256	11.2858	11.5698	11.4912	11.0712	11.468	11.4764	11.2746	10.2213	11.2175	11.403	11.2455	11.2247	11.18	11.3843	10.4161	11.5217	10.6997	11.5656	11.4387	11.432	11.7016	11.6105	10.6518	11.1462	11.1546	11.5285	11.0185	12.1297
ACAA1	6.57049	6.24763	6.30216	6.12991	5.87807	5.73413	7.18879	6.05185	5.79878	6.10621	6.03325	6.56625	6.0712	6.24428	7.54263	5.88319	6.02537	5.28474	6.42672	5.64054	6.52115	6.38764	6.24363	5.9499	6.11009	6.47072	5.59316	6.05732	5.9646	5.96983	5.64809	5.69137	6.28476	5.83442	6.5294	6.19276	5.83001	5.955	5.53772	6.91714	6.7898	6.88714	6.90595	5.88154	5.87342	5.9822	5.73934	5.77191	6.07075
ACAA2	6.39669	6.35981	7.87137	7.60834	6.96366	7.75301	7.32269	7.57597	7.61013	7.35276	6.5117	7.03807	7.32091	8.01837	6.5563	6.79813	7.28196	6.97984	7.7825	7.23878	7.78363	7.20908	6.99985	7.50539	7.85139	7.99704	7.14886	7.20022	7.46246	7.17916	6.62154	7.14696	8.00775	7.80888	8.00469	8.59608	7.71109	7.83221	6.52491	7.16355	7.14107	7.06201	7.55114	7.86715	7.64096	7.84962	6.75001	7.16714	6.98054
ACACA	4.92093	4.99502	5.47492	5.02322	5.04799	6.03421	6.316	6.24434	6.28697	6.15863	5.60896	5.88224	6.1068	5.86367	4.53629	5.28234	5.73593	4.35643	5.83955	6.30247	6.38532	5.77269	5.10464	4.87855	6.34352	6.42828	4.88294	5.91286	6.22771	5.73014	4.32438	5.14506	5.8202	5.50898	5.97923	5.9932	4.64715	6.40512	4.37626	5.82382	6.27244	5.8794	6.22556	5.82826	5.82957	7.25534	4.56439	5.16033	5.49941
ACACB	2.4234	2.95048	3.48503	3.5211	3.34978	2.68357	3.06806	3.09487	2.48038	2.40601	3.00673	4.46844	2.47285	3.43857	2.69621	2.49422	4.26316	2.52022	3.13171	2.47932	2.49059	2.48933	2.479	2.45548	3.0147	2.9569	2.45226	2.49003	3.13209	6.12214	2.48774	4.09193	3.0151	2.43434	3.11069	2.50444	2.41468	3.4406	2.48763	3.42889	2.92105	2.41018	3.29993	2.49471	2.60366	3.21118	2.525	3.02499	2.42952
ACAD10	6.5461	5.9969	5.82757	5.85248	6.43922	6.21761	5.55396	6.01817	6.27008	6.07184	6.57771	5.86939	6.07135	5.67338	6.4852	6.31345	5.80622	6.24379	5.77635	5.85641	5.54539	5.57384	6.43724	6.59242	6.04749	6.15908	6.00266	5.79465	5.7038	5.84997	5.49532	6.32015	5.75558	6.05321	5.83729	5.78777	5.68772	5.99436	6.59155	5.82115	5.87993	6.09933	6.01683	5.59697	6.40896	5.92703	6.43236	5.96536	6.24218
ACAD11	4.16639	4.94127	4.82066	3.29854	4.45995	5.2917	3.84875	5.51013	5.49993	5.06048	4.31152	4.79007	4.8369	5.57334	3.60198	4.24127	5.07705	3.73013	5.24369	5.43565	5.02497	4.65515	4.40608	3.51444	5.85994	4.91236	3.80734	5.16568	5.21481	5.47627	3.99867	4.9993	5.26108	4.69231	5.18656	5.09388	2.2183	5.41631	3.51383	5.22894	5.11741	4.58151	4.9993	5.41467	5.15097	5.52094	4.08957	4.81027	4.3326
ACAD9	7.13324	7.20426	7.5541	7.28651	7.45911	6.8797	6.42746	6.94851	6.95207	7.04908	8.06511	6.9325	7.06249	7.36164	7.08681	7.94803	6.95433	6.05785	7.39246	7.01479	7.1385	6.82141	6.52824	6.85495	7.50265	6.89118	5.75748	7.16179	7.25144	7.23877	6.69505	6.65777	7.17168	7.12825	7.19751	7.42487	6.78314	7.14803	5.99124	7.88776	7.80485	7.58071	7.87211	7.03287	6.86011	7.31381	6.01551	6.51566	7.06928
ACADL	2.59464	3.03203	1.76585	2.19088	2.76219	1.84627	1.58832	1.32484	1.84627	1.56383	1.93005	1.9966	1.95701	2.00869	1.96255	1.97276	1.90535	2.03046	1.93682	2.02695	1.95462	2.03883	1.96868	3.06421	1.95486	1.94305	1.89673	1.86393	1.88392	5.26641	1.91387	1.87488	1.89265	3.03318	1.89802	1.8652	1.85272	1.87156	2.5803	1.87747	1.82236	1.885	1.85667	1.86512	1.85196	1.88975	1.92051	1.93231	1.85502
ACADS	4.54539	3.88075	3.36699	4.03855	4.25009	3.78437	3.86977	3.51388	3.42294	3.44271	4.48542	3.27377	3.98388	3.45145	4.07426	4.13765	2.3679	2.51495	3.91384	4.04473	4.06559	3.56837	3.83558	4.66347	3.98523	4.63287	3.97068	3.33708	3.93113	3.703	2.74607	2.9171	3.95041	3.78401	3.08808	3.88183	3.7705	3.26541	2.68357	4.48337	4.89308	4.17587	4.91584	3.20033	4.10122	3.75421	3.84211	2.59986	3.87493
ACADSB	5.91527	6.01368	5.36107	5.47617	5.73429	6.43337	5.74542	6.30495	7.12682	6.56766	5.38548	6.20272	5.73101	6.55847	5.14685	5.69922	5.90032	5.58994	6.62739	6.57275	6.78927	6.36646	5.99589	5.38879	6.66943	6.56411	5.82085	6.26594	6.03284	6.23095	4.9439	5.12337	6.39066	5.92767	6.39654	6.58822	6.47881	6.64548	4.80657	6.80863	6.82384	6.6735	6.6829	6.53711	6.0765	6.691	5.04129	5.09359	5.97744
ACADVL	10.7741	10.5758	10.174	10.3174	10.201	10.2203	10.1216	10.238	10.3863	10.3965	10.4972	10.2362	10.1623	10.1143	10.5311	10.1926	10.3085	10.6271	10.2863	10.0383	10.1032	9.95055	10.4604	10.8601	10.6591	10.7289	10.4545	10.2724	10.1087	10.1022	10.2463	10.5869	9.95949	10.5031	9.93711	10.3536	10.0688	10.1551	10.2516	10.5194	10.6619	10.6026	10.9478	10.1103	9.92005	10.1977	10.0754	10.4197	10.408
ACAN	2.80139	2.95331	2.694	2.33101	2.86638	4.81115	4.7786	4.59845	4.73149	4.73221	3.49801	3.86813	3.93283	4.62307	5.30372	3.21596	4.53352	3.79922	3.25081	3.40979	2.01388	3.9653	3.71542	3.7185	3.15001	3.40225	4.00854	3.03278	3.23082	3.16179	3.5014	3.71979	3.16028	4.32455	4.10515	3.10371	3.68014	3.99419	3.73759	3.02055	3.1767	3.44785	3.23732	3.10988	3.83944	3.26347	3.31046	3.91994	4.7247
ACAP1	7.10099	7.60559	7.59196	7.71653	7.91671	7.48707	7.53449	7.38848	7.22367	7.22367	7.96189	7.71595	7.06313	7.33234	8.57678	7.58734	7.20175	6.70727	7.34678	7.44577	7.35968	7.27576	7.53756	7.52887	7.78329	7.36784	6.94354	7.0826	6.91769	7.59587	6.96979	7.11818	7.33046	7.27425	7.68244	7.5302	7.20603	7.27096	6.59061	8.25152	8.0619	7.97786	8.07753	7.067	7.12996	7.37205	6.97019	6.88436	7.4817
ACAP3	10.0835	10.2015	10.6416	10.6728	10.4968	10.0015	10.2282	10.2776	9.98076	9.88681	10.5691	10.2704	9.81132	9.91334	10.0487	10.5709	10.0246	10.9765	10.188	10.1421	9.81696	9.86504	10.5806	10.8386	10.0516	10.3359	11.1329	9.88393	10.0434	10.2969	10.915	10.8636	9.86769	10.5056	9.75668	10.0616	10.1521	9.95498	10.9678	9.94181	9.90521	10.1155	9.95678	9.93107	10.018	10.0143	10.6198	10.6232	10.4393
ACAT1	4.69976	5.67669	5.43507	5.13776	5.91343	5.29407	3.63373	5.01072	4.8565	4.85661	4.80565	5.3884	5.56358	5.84048	3.20185	4.97125	5.19636	4.78163	5.03977	5.51118	5.36438	5.38182	4.65737	4.36541	5.68374	5.17456	4.18286	5.40455	5.33154	4.89311	4.4747	3.96456	4.99125	4.84048	5.06917	5.26242	5.20392	5.63286	5.41573	5.84311	5.73176	5.46117	5.66243	5.46475	5.16831	5.82551	4.56013	4.63429	4.2911
ACBD3	5.01552	5.49651	5.46644	6.30976	4.62529	4.839	5.23673	4.82244	5.27869	5.06162	4.9043	5.05641	4.68995	5.75516	4.39485	5.45494	5.54259	4.89137	6.04527	5.34382	5.46463	5.84841	4.64905	4.79568	5.74618	4.96986	4.59648	5.13084	5.61829	5.23334	4.9306	5.22073	5.49764	5.04314	5.40906	5.77178	5.21812	5.36777	4.51863	5.62082	5.87905	5.76489	5.62845	5.55217	5.68196	5.08845	4.98708	5.29537	5.05176
ACBD4	5.82937	5.42766	6.21162	6.15044	6.24609	5.39345	6.48606	5.5825	5.57767	5.88448	6.40464	5.83446	5.78552	5.13108	6.28075	6.42511	5.68634	6.84017	5.39095	5.71598	5.09628	5.19689	6.72054	6.63152	4.91991	6.10969	6.93083	5.30329	4.63205	6.1064	6.23942	6.71233	6.17126	7.14882	5.47816	6.10995	5.48254	5.5428	6.25495	5.22992	5.21305	6.20792	5.7345	5.44856	5.65946	4.70117	5.9881	5.97114	6.11581
ACBD5	5.19446	5.90116	5.80827	5.86577	5.81632	5.58146	5.94947	6.41905	5.53325	5.34565	5.26246	5.55091	6.2521	5.39597	5.40294	5.77069	5.26511	5.20245	5.82097	5.86521	6.23293	5.30732	5.55386	6.06601	6.4522	6.33535	6.04595	6.38898	6.13352	5.86032	4.9835	5.56681	6.35991	5.89092	6.25337	6.13041	6.48691	6.44962	5.7432	5.13894	5.56638	5.13427	5.2036	6.19232	6.52186	6.10388	5.80011	5.22808	5.67164
ACBD6	7.39796	7.22095	7.81179	7.46325	7.33997	8.12127	7.71041	8.04622	8.11775	8.25285	7.95939	7.95629	7.26582	7.97471	8.18077	7.87089	8.20833	7.07138	7.67973	7.79497	7.99743	7.40205	8.36399	7.18258	7.45165	7.8704	7.20842	7.86923	7.78277	8.11702	7.1875	7.30051	8.00057	7.97854	8.0457	8.06301	7.55727	7.91242	6.4782	8.19084	8.18469	8.03341	8.05691	7.88409	7.79295	8.06504	7.16069	7.51424	7.99155
ACCS	5.56971	7.28846	6.94236	8.21118	7.05317	7.35671	7.42605	7.364	7.22331	7.47299	6.39991	6.51325	8.46634	7.97968	5.70323	8.64696	7.78115	7.40606	6.47867	6.29603	6.09492	7.52497	8.40463	7.58827	6.47987	7.65642	5.94771	8.0314	6.96712	8.01667	5.81497	6.35617	6.09909	6.61672	7.9958	6.71802	6.26402	8.04002	5.43956	7.63352	8.49106	6.82027	7.38432	8.5567	7.76835	6.35269	7.3712	7.64224	6.18638
ACD	8.60962	9.47428	8.76938	8.89734	8.49825	9.29638	9.37251	9.26419	9.21332	9.26187	9.329	8.98061	8.73559	9.23808	8.88207	9.12962	8.92389	8.47025	9.17054	9.23425	9.0415	8.8908	9.29468	9.56248	9.28957	9.12208	8.79588	8.89211	8.85103	9.26176	8.61368	8.91141	9.06661	9.06372	8.95745	8.91693	8.65261	8.799	8.3025	9.41449	9.47145	9.36287	9.62599	8.76155	8.95244	9.07075	8.75678	8.75565	9.11351
ACE	4.95658	5.75816	5.30208	5.31017	5.23646	7.17056	6.85992	6.25854	7.41542	7.41301	6.44959	5.56251	5.67707	6.16382	7.01074	6.58301	5.37679	8.56298	5.30108	5.72831	5.12799	5.51259	7.07727	7.3432	5.52602	5.80774	8.23605	5.60924	5.87508	5.9663	8.05061	7.55164	5.99541	6.81713	5.32028	5.60485	5.88961	5.21323	8.29497	4.92196	5.34395	5.51678	4.8971	5.67629	5.71399	5.55415	7.168	6.93161	6.45123
ACHE	5.34919	7.1961	5.66171	5.78737	6.0348	4.54812	4.88395	4.28219	4.06847	4.14168	5.93794	4.90139	5.15361	4.39074	4.85144	6.21182	4.53514	8.16051	3.58218	4.0505	4.95809	4.51326	5.67469	7.02889	4.03537	5.10852	7.7179	3.93291	4.54675	4.6401	7.91681	6.7611	4.31537	5.88956	4.77392	4.7133	4.89272	3.67894	7.82783	3.73679	4.36227	5.10136	4.61081	4.3312	4.35201	3.66497	6.66883	6.07104	5.55252
ACIN1	7.60907	7.80435	7.99146	7.83043	8.13322	7.48231	7.60924	7.69684	7.79592	8.07132	8.44459	7.72585	7.88338	7.26202	8.78386	7.49838	7.73963	7.49239	7.52495	7.80209	7.77042	7.70116	8.00984	7.79598	7.72771	7.82634	7.75337	8.35457	8.14188	8.15105	7.42628	7.88923	7.97078	7.33108	7.13245	7.01289	7.74779	7.86053	7.76947	7.71184	7.45308	7.39649	7.42979	7.97265	7.86441	8.41016	8.04182	7.81479	8.16717
ACKR1	2.83773	3.48846	3.37469	3.26053	3.83599	3.39877	3.04325	3.59496	3.57095	3.24324	4.43618	3.0406	2.93485	2.25765	4.20561	4.32201	2.06589	5.13416	1.91952	3.60945	3.79588	2.21231	3.92836	4.9134	1.49006	3.59572	5.00613	1.97881	1.99883	4.12016	5.50125	4.59733	2.49451	3.2539	2.34524	2.82338	3.34619	1.98706	5.21172	1.96925	3.63952	4.66111	2.90207	1.96905	2.98611	2.33741	4.41003	4.1935	4.33644
ACKR2	2.32697	2.30535	2.43257	1.86702	2.24674	2.05738	1.47895	2.30475	1.8005	2.06513	1.91612	1.95705	1.90425	1.97172	3.52282	1.92273	1.87701	1.98281	1.9073	1.94181	2.29452	1.98548	2.13787	1.93194	1.95293	1.92071	2.0174	1.99947	2.08417	1.98763	1.98551	2.01173	1.91417	1.99196	1.87738	1.90648	1.95941	1.95901	1.98752	1.92131	1.93325	1.98901	2.61492	2.05417	3.02597	2.05634	2.11848	2.03668	1.9707
ACLY	7.66489	7.67092	7.36469	7.48164	7.25576	7.04469	7.12542	6.84545	7.20955	7.04062	7.17523	7.01015	7.73821	7.65297	7.23697	7.34085	7.37646	6.48329	6.97214	7.23167	7.44069	7.44404	7.33748	6.98247	7.62299	7.3805	6.49126	7.49462	7.2902	7.17127	6.52829	7.03639	7.34401	7.15362	7.2869	7.0945	7.21489	7.22701	6.82048	7.70926	7.8113	7.59071	7.91546	7.00819	7.18002	7.24962	6.76263	7.00479	7.28305
ACO2	8.85442	8.93592	8.67807	8.11016	8.83833	9.65757	9.29227	9.39831	9.70342	9.64559	9.23889	8.82208	9.36811	9.07848	8.1155	8.99474	9.11023	8.55906	9.33084	9.65752	9.17521	9.33038	9.07615	9.50181	9.55899	9.2881	8.13867	9.40747	9.28707	9.26663	8.62349	8.94533	9.13427	9.11302	9.30092	9.25329	8.68151	8.96186	7.98665	9.34388	9.41529	9.25133	9.60514	9.11254	8.96796	9.22241	8.39055	8.99547	9.2886
ACOT1	8.40712	8.02048	8.30877	8.00483	8.56163	7.59886	7.64268	7.6086	7.77123	7.78951	7.63766	8.00868	7.88992	7.9513	7.04065	7.93138	7.54444	7.43347	8.36469	8.64972	8.55678	8.04066	8.06026	7.94472	8.33149	8.30235	7.40711	7.85025	8.38625	8.44835	7.47328	7.96536	8.01153	8.14017	8.45816	8.43567	8.13879	8.06235	6.75565	8.11097	8.18942	7.98065	8.33264	8.05862	8.27352	8.25056	7.60827	7.9068	7.72239
ACOT11	5.00423	5.11116	4.82721	4.05765	4.60119	4.77516	4.19533	4.53238	4.77337	5.07821	5.41445	3.92285	4.42441	3.48233	5.00389	5.2971	4.3031	5.08956	3.49938	4.66859	4.38698	5.24	5.20011	5.80322	4.43947	4.99277	6.38013	4.53456	4.63337	4.87092	6.04609	5.22819	4.18487	4.67873	4.1587	4.38246	4.6949	4.07492	6.49866	4.45558	4.01247	3.8585	4.16467	3.71711	4.84223	4.45553	5.81189	5.50628	4.56695
ACOT12	3.26927	3.14865	3.86117	4.74458	4.537	3.91751	3.59831	4.51966	4.77534	3.95698	5.55988	2.9971	5.09525	4.30704	1.65214	5.69243	3.77819	5.02626	3.87043	3.30453	2.37156	5.93544	4.95381	4.31458	2.06305	3.81107	7.03862	3.92404	3.77679	1.87161	5.94048	5.20746	4.57916	5.49875	3.15779	3.82035	5.21458	3.68226	6.82146	2.79309	2.03575	2.51531	1.89345	3.67886	4.60065	2.04866	6.18537	6.25549	4.30923
ACOT13	7.44974	6.64314	7.0134	7.04231	6.96566	7.88375	7.44212	7.90097	8.13387	8.08286	6.71523	7.78329	7.58102	7.90502	6.21662	7.53267	7.61216	7.50277	7.63811	7.74679	7.75111	7.92162	6.94975	7.18367	7.83619	7.62592	7.20054	7.7012	7.88952	7.229	7.7612	7.33689	7.54221	7.3654	8.13594	8.35771	7.90494	8.21354	7.7883	7.16398	7.5874	7.26243	7.07959	8.01865	7.84472	7.97783	7.41499	7.28474	7.51439
ACOT4	4.01949	4.20069	4.67555	3.58079	4.32105	4.90939	3.59261	4.36454	6.5357	4.64618	4.10551	2.64366	5.52676	5.88186	3.26501	4.62395	4.23603	2.41961	4.3115	5.2431	5.86058	4.5854	4.31994	4.13618	5.3708	5.45461	2.46917	3.80918	4.89386	2.95828	2.82092	3.65491	4.75539	4.23462	4.67014	4.68622	5.02566	4.29368	2.65781	5.90955	5.79346	5.45241	5.92302	4.51528	4.54872	4.78398	2.87985	3.19339	3.66609
ACOT7	4.98795	5.31044	5.03469	5.46533	5.08484	5.11853	4.43872	5.29404	4.6991	4.39155	5.10976	3.60596	6.11704	5.51022	4.10885	4.40721	4.62165	4.84375	4.60263	5.29862	5.22433	4.62524	4.51831	6.49888	5.54475	5.10411	3.0636	4.60199	4.85072	4.34005	4.60071	4.55586	5.1388	5.12601	4.99179	4.75265	4.59218	4.16781	4.87969	5.82796	5.8895	5.83429	6.07736	4.08457	4.08316	3.89225	4.11817	4.45116	4.82661
ACOT8	6.57107	6.11575	6.4603	6.37869	6.15004	7.00204	6.71114	7.07121	7.11977	7.16781	7.13444	6.30898	6.58061	6.84941	7.02442	6.97982	6.4861	7.18937	6.14352	6.67441	6.24082	6.44395	6.50987	7.27998	6.52287	6.50012	6.85097	6.08269	6.05628	6.36751	6.82045	6.67868	6.31465	6.65795	6.53782	6.48946	6.41839	6.621	7.21753	6.96716	6.94011	7.0567	6.90198	5.83738	6.34715	6.28098	6.34624	6.0345	6.65022
ACOT9	8.16187	8.46652	7.95432	7.68282	7.48881	8.1	6.92919	7.85202	8.32659	7.95602	7.62726	8.14458	9.25309	7.97851	8.34495	7.75481	8.01247	8.37654	7.38707	7.64475	7.73035	7.86069	7.75026	7.51442	7.49794	7.72526	7.39349	8.34691	8.39961	7.95326	7.31612	7.50553	8.14611	7.49481	8.01496	7.95938	8.0985	8.01527	7.73024	7.60185	8.02096	7.93749	7.64201	8.14308	8.28993	8.33606	7.92481	7.67761	8.10888
ACOX1	8.08653	8.83172	8.34993	8.46777	8.30975	9.48591	9.33096	9.249	9.66832	9.62158	9.65831	9.14047	8.51127	8.07255	10.3669	8.82386	9.18836	9.01066	8.05081	8.73588	8.7874	8.96297	9.55557	8.85537	8.44874	9.44205	8.91577	9.42723	8.11834	8.90506	8.63587	8.48061	8.85713	8.76157	9.52038	8.37783	8.81203	9.22024	8.48774	9.21896	8.80366	8.72368	9.02944	9.16959	8.98111	9.86486	8.87117	8.82523	9.42723
ACP1	8.15799	7.12911	7.5919	7.61316	7.56375	8.01637	7.71253	7.21657	6.83526	8.03478	7.70522	7.85199	7.70139	7.81614	7.32853	7.5755	7.65636	5.48484	7.99631	7.92996	7.79154	7.7838	7.72463	7.64459	7.8835	7.82755	7.70105	7.34375	7.82395	7.70499	8.02562	7.68765	7.63028	7.74005	7.50642	7.80672	7.42266	7.59342	7.67033	7.73635	7.37022	7.50951	7.84303	7.55447	7.22797	7.58005	8.23773	8.20766	7.11061
ACP2	4.54063	4.42855	4.67843	4.68659	4.69047	4.86108	5.07768	4.96956	5.1707	5.21071	5.06449	4.88783	4.83884	4.65483	4.57401	4.82393	3.96959	5.24802	4.37362	4.78663	4.52334	4.29541	5.46809	5.66966	4.96526	5.00555	5.96367	4.36463	4.2072	5.12673	5.80171	5.13851	4.52845	4.7193	4.37584	4.7452	4.81006	4.34384	5.66618	4.64003	4.49123	4.85369	4.61927	3.97851	4.37512	3.91226	5.2223	5.07792	4.43952
ACP4	4.33969	3.47886	3.69937	3.82417	4.48335	4.51357	4.56893	3.62954	4.5184	5.28908	4.41777	3.5288	4.17976	4.16416	5.46434	4.16235	3.91615	5.08199	3.98859	3.80693	3.62286	3.32482	5.07693	4.82233	3.76446	4.46431	5.53906	4.40066	3.9205	3.74923	5.20193	4.25912	4.01656	4.49509	3.20027	4.08593	4.09183	4.60882	5.14535	3.51566	3.22758	4.21879	3.81641	4.43463	4.70703	3.66355	5.2192	5.05485	4.92465
ACP5	10.5274	10.1716	9.8246	9.57147	10.2641	9.06442	9.72725	8.7839	9.00321	8.79367	9.67092	8.8963	8.47919	10.3057	8.91216	9.56306	9.8398	10.0212	10.3645	9.96611	9.6213	10.0577	9.39362	8.63529	9.62758	10.1967	8.01846	9.77806	9.48289	9.61167	8.68431	8.68687	9.71967	9.72671	9.8451	9.908	8.62836	9.48698	8.22345	10.5973	10.7169	9.28599	9.99686	10.0507	9.27443	9.83973	9.78839	8.77186	8.84234
ACP6	3.08721	3.23358	3.95424	2.97813	3.4028	3.4165	2.72678	3.32989	2.63647	2.74758	3.75782	3.8274	0.951436	3.65047	3.7043	4.15373	3.76584	1.93299	3.49634	3.80607	3.80718	2.73721	1.86098	2.11576	3.59092	3.36974	2.05776	3.64573	2.12483	2.46339	2.15987	2.14122	3.75811	3.13762	3.52581	3.39654	2.75877	3.2171	2.31835	3.99155	4.2843	3.73215	4.21214	2.11217	2.1136	2.91448	2.1015	2.09647	3.22778
ACRV1	0.917801	1.17835	1.46343	0.988837	0.980418	2.48042	1.98886	2.15707	2.32974	2.99897	1.60103	1.58461	1.5763	1.60654	1.59196	1.57122	1.59444	1.58764	1.59646	1.57825	1.61471	3.02331	1.58909	1.53293	2.61641	1.59515	1.61591	1.58977	1.61301	1.60657	4.06853	1.58486	1.53732	1.53346	1.50654	1.52347	1.62608	1.57448	3.32296	1.63372	1.6122	1.56921	1.59662	1.65064	2.13264	1.58202	1.59988	1.60043	1.57487
ACSF2	6.58085	6.3197	6.65189	6.46114	6.47416	5.69437	5.58356	5.75994	5.86953	5.671	6.2276	6.58899	6.07946	6.88252	4.85671	6.52429	5.9692	5.46774	6.59701	6.21589	5.99076	5.9836	5.56942	5.82925	6.47301	6.47062	5.0265	6.43946	6.57405	5.83141	5.27163	5.63693	6.21067	5.67659	6.0152	6.42539	5.53176	6.22497	4.50651	6.68205	6.77987	6.66186	6.74008	5.94235	5.85507	6.05473	5.04504	5.7757	5.91935
ACSF3	5.5121	6.26972	6.94982	7.16609	6.51868	6.31271	6.58539	6.97653	6.32926	5.93718	6.2472	6.63094	6.11404	6.8481	6.50016	7.09743	5.95369	5.86519	6.12428	7.1833	5.92612	6.01489	6.12266	7.36535	7.29523	6.14311	6.31617	6.54843	6.41796	6.56481	6.60305	5.7819	5.79211	6.42853	4.75323	6.82364	6.15666	6.29029	5.98874	7.07917	7.07139	6.97502	7.18237	6.2263	6.40554	5.66858	6.24868	5.99474	5.84083
ACSL3	6.6746	7.0792	6.82935	6.89832	6.9495	6.49859	6.08971	6.60408	6.32563	5.83482	6.50894	6.66658	7.31314	6.48212	7.03625	6.05596	6.98391	6.39117	6.6176	6.541	6.72975	7.00129	6.31003	5.92741	6.12322	6.65468	6.33746	7.08494	7.09206	6.75714	6.13966	6.27633	6.89834	6.62846	7.18804	7.02884	6.79925	7.0864	6.36849	6.71059	6.53455	6.3808	6.32337	7.05528	6.75685	6.95561	6.3521	6.35088	6.26973
ACSL5	9.26195	9.55301	9.74973	9.42225	9.118	8.92624	9.72294	9.20855	9.05435	9.551	9.12766	9.41401	9.621	10.0205	8.28191	8.99167	9.54157	8.8959	9.59058	9.55303	9.87848	9.51506	9.37659	9.16789	9.59797	9.52521	8.60393	9.7556	9.97905	9.51181	8.61173	9.03815	9.59539	9.16211	9.66476	9.64657	9.34839	9.54874	8.18416	9.95253	9.81645	9.62473	9.68007	9.64262	9.28112	9.86024	8.92786	9.32773	8.96558
ACSL6	5.25633	5.55093	5.69319	5.28797	5.98439	6.55894	6.33829	6.39153	6.83174	6.70233	6.67693	6.30935	6.69016	5.94507	5.41855	6.14885	5.9219	4.291	6.70321	6.3742	5.79674	6.39656	5.83401	6.15507	6.32027	5.84747	6.27695	5.73754	5.96645	5.7862	6.49079	5.67287	6.09723	6.18633	5.94294	6.07142	5.2701	5.55105	6.31117	5.70394	5.53091	7.42246	6.15006	6.57314	5.87477	5.53691	7.29356	6.70122	5.87333
ACSM2B	2.69713	2.15123	3.02169	6.15388	2.56459	2.47444	2.70795	2.17027	1.96766	2.74075	1.78145	3.71577	1.6745	3.16209	3.67126	1.88583	2.07162	5.95244	1.68777	2.53579	2.25641	2.5432	1.88133	4.77228	3.18708	3.06605	5.01967	3.50536	1.3541	2.75633	5.23738	3.76417	3.09622	2.43193	1.65128	3.33036	2.26412	2.53973	5.18949	1.37955	1.38188	1.34952	2.27701	1.37104	2.93753	2.5103	3.42114	3.02194	3.5555
ACSM3	3.34456	4.02124	3.59331	3.1213	2.86996	2.90587	1.93194	3.22463	2.31358	1.99096	3.9031	2.93732	3.11528	2.84254	1.28159	3.67215	2.50192	1.30988	4.12818	2.22457	2.86594	2.81123	3.12017	3.81445	3.55738	2.7724	3.29113	2.71656	1.93915	1.92727	1.99025	2.53836	2.62185	2.96483	2.10123	3.36495	1.92338	3.84795	3.99292	3.79652	3.93589	4.49308	3.64538	3.14823	1.91938	1.95804	1.97317	2.52653	2.28398
ACSM6	2.75321	2.81193	2.59502	2.70488	2.37891	1.89767	2.13124	2.45835	2.14619	2.21078	1.71627	1.76705	2.13964	2.03862	2.97655	1.74092	2.91282	1.7757	3.00908	3.10001	3.35853	2.21047	1.73852	2.9672	2.66406	2.22182	2.23596	3.35724	2.02596	1.98585	2.01547	3.1016	2.01159	2.04367	2.01358	2.59818	3.8435	2.54688	4.27153	1.99082	2.58215	2.01404	2.32688	1.99293	2.61173	2.03507	2.0572	2.02105	1.98643
ACSS2	6.68495	7.0827	6.83075	7.92325	7.1352	7.48247	7.46691	8.14286	7.76989	7.59895	7.74655	7.53605	7.39363	7.45044	8.35741	8.02656	7.57039	7.49483	7.02816	6.68001	6.69201	7.33677	7.28564	7.54203	7.21298	7.28035	6.50793	7.43161	7.06304	6.70992	6.88626	7.36614	7.37216	7.21587	7.5472	7.09077	7.078	7.10802	6.994	7.78841	7.77105	7.77887	7.78215	6.90459	7.11307	7.09586	7.07733	7.02762	7.7544
ACSS3	2.75553	2.63427	2.9385	2.55295	2.94737	2.35912	1.98236	2.58465	2.34965	2.10749	2.30179	2.32543	2.30237	2.26995	2.24539	3.72374	2.28058	2.25444	2.27333	2.30369	3.13604	2.32285	2.28834	2.23357	2.39639	3.29012	2.26409	3.03689	2.22796	3.02818	2.56781	2.23407	2.23126	3.26243	2.28113	2.36838	2.93426	2.63793	2.23595	2.39207	2.15704	2.22325	2.22505	2.36883	2.20622	2.30349	2.52823	2.52341	2.31045
ACTA1	1.20565	1.24104	2.03494	1.13577	1.7755	2.90192	1.83508	2.67171	3.268	3.04913	1.35204	1.40472	2.15038	3.32077	1.38948	1.37911	2.62392	1.41731	2.21428	1.43301	3.3935	2.44296	1.37566	2.02768	3.43803	2.39589	1.66395	2.74454	4.07706	4.09583	1.65652	1.64601	1.64878	1.97846	2.46112	2.00196	2.16185	1.63747	1.63784	1.62665	2.78923	2.48615	3.39237	1.62357	1.61605	1.67128	1.70255	1.65075	1.91179
ACTA2	5.00523	4.6323	5.81382	5.51029	5.64239	4.76837	5.55809	4.97156	5.07633	4.82823	6.05453	3.39516	6.35417	4.99331	5.57422	4.90817	5.59373	5.61866	4.72296	4.67367	5.97561	4.49981	4.19787	5.57422	5.69752	5.24939	4.89879	5.59724	5.90252	4.79654	4.90111	3.06873	5.24892	4.73487	5.16698	5.29852	3.66404	5.25021	4.91	4.949	6.08122	4.84195	6.40331	5.09959	5.04679	5.53968	4.71352	5.15139	5.05754
ACTB	14.2923	14.2497	14.238	14.2697	14.1501	13.3206	13.2713	13.2847	13.2241	13.2064	14.156	13.6589	13.5699	13.2559	14.3824	13.9324	13.6011	13.4501	13.8507	13.8312	13.6342	13.4137	13.9365	13.9217	13.9863	13.6655	13.5482	13.9719	13.5672	13.8477	13.5673	13.7045	13.5624	13.7982	13.5543	13.609	13.5679	13.1626	13.4724	14.1853	13.8904	13.6181	13.6993	13.5471	13.8819	13.5885	13.5981	13.5743	13.7385
ACTG1	11.6832	11.2863	11.6167	11.4026	11.1796	12.2283	12.3087	12.3504	12.1877	12.1523	11.7653	11.4065	11.8085	12.1017	11.5283	11.8836	12.0427	10.626	12.0686	11.9912	11.9369	12.0669	11.9369	11.9105	12.3636	12.0627	11.4244	11.5952	12.285	12.191	11.2833	12.0312	12.3929	11.9746	12.0862	12.1888	12.04	12.1339	10.8393	12.0108	11.8593	11.3015	11.6938	12.226	12.1373	11.7931	11.5058	11.7651	12.2972
ACTG2	1.55019	1.56425	2.07821	1.93755	1.28544	2.90226	2.65409	3.27088	3.1891	3.23643	2.82877	2.11961	1.89645	2.11965	1.58843	3.4555	2.68888	2.90227	2.3388	2.87671	1.42638	2.77829	2.67513	2.86437	1.44601	1.77457	2.45226	2.4929	2.86101	2.53242	1.63663	1.62446	2.61953	1.5939	2.02725	2.67574	2.08841	2.09458	1.58197	2.80725	3.11414	2.40279	2.28799	2.96598	1.54162	1.68439	1.78345	2.01257	2.1818
ACTL10	6.30977	6.05543	5.8955	5.66514	5.87689	5.66225	6.35364	6.27165	5.80645	5.96724	5.94488	5.93165	5.86982	6.25876	5.54798	5.83066	6.06752	5.46996	5.85588	6.24236	6.66525	6.12479	5.36195	6.53919	6.40055	5.75772	5.58253	6.26105	5.98606	6.20285	5.24266	5.76008	5.73454	5.76008	5.9673	6.11792	5.62175	5.82485	5.01213	6.20007	6.20599	6.09083	6.44629	6.32823	6.23396	6.03819	4.8053	5.55932	5.90043
ACTL6A	9.59412	9.90169	9.86847	7.52332	9.8504	7.14451	7.72488	6.24757	7.23848	7.27603	7.55845	8.26746	8.09457	8.9273	6.29822	8.10249	8.70797	7.70655	8.87665	8.86785	8.85082	8.69641	7.67217	8.22992	8.88328	8.39225	7.51987	8.48586	8.85338	8.57755	7.18439	7.56144	8.20043	8.41426	8.69842	9.17051	8.44929	8.86649	6.83256	9.26416	9.18449	8.9369	8.98159	9.06869	8.73615	8.2598	7.30825	8.23612	7.90047
ACTL7A	4.40859	5.58415	4.75372	5.82522	5.05864	4.74447	5.09808	5.41204	5.38712	4.70252	5.68729	3.91084	5.21051	3.36022	5.76965	6.31435	3.87244	7.58815	3.79239	4.04679	3.9908	6.51865	6.58197	7.10332	2.95176	5.10245	8.24741	4.02425	4.55451	4.98915	7.58382	6.55122	4.92426	6.09264	3.38117	4.58688	5.97909	4.61182	8.05364	3.21982	3.73591	4.86761	4.21141	3.72248	5.10886	3.67428	6.96386	6.89144	5.43443
ACTN1	11.4014	9.85206	10.6707	10.2584	10.338	9.72616	10.226	9.5854	9.5297	9.98711	10.778	9.96086	10.1872	9.35935	11.581	10.5685	10.3885	10.3529	9.61078	9.74351	9.50963	10.2052	10.6343	10.4546	9.79972	9.81407	10.1559	10.0931	9.34174	10.0771	10.2458	10.1977	10.4166	10.4934	10.0661	9.09391	10.1786	9.64749	10.383	9.82128	9.77192	9.57314	10.2685	9.35717	10.0102	9.74422	10.2739	9.81542	10.9084
ACTR10	6.90786	6.19806	6.62644	6.20544	5.70371	5.89045	6.13034	5.78897	5.73806	5.35255	5.76409	6.3164	6.71247	6.26467	6.45765	5.89356	6.30547	5.03341	6.13573	5.64291	6.00654	6.17281	5.48418	6.08375	6.1683	6.50391	5.341	6.0157	6.21862	5.77352	4.9285	5.62317	6.45758	6.04486	6.44655	6.51541	6.24472	6.23492	5.80339	6.44097	6.55549	6.26843	6.37899	6.41705	6.0191	6.20392	6.2964	5.86142	5.96139
ACTR1A	8.36789	7.58292	7.54218	8.05623	7.71074	7.38207	6.76103	7.36465	7.28788	6.86436	7.81119	7.03523	7.78673	7.84388	8.29891	7.60695	7.50854	6.99222	7.08929	7.26624	7.29766	7.1018	7.42472	7.97491	7.8237	7.2863	6.88471	7.25938	7.16193	7.30572	6.92247	7.19818	7.44977	7.38822	7.48037	7.2514	7.09128	6.97772	6.87017	8.0988	8.16664	7.97269	8.29796	6.89711	7.23865	7.07012	6.90192	7.02465	7.61069
ACTR1B	8.17508	7.79259	8.11465	7.27358	7.68148	7.69774	7.50539	7.61995	7.99427	8.10984	7.40066	7.80902	8.0286	8.37309	7.39541	7.79925	7.85183	6.83229	8.28877	7.93146	7.75686	7.92042	7.64946	7.32275	8.4157	7.8738	7.19393	7.32449	7.40738	7.79078	7.74085	7.8736	7.56951	7.66213	7.74867	7.8263	7.60587	7.21862	7.29914	8.60039	8.37041	8.29582	8.45434	7.49119	7.56633	7.00839	7.21464	7.2535	7.73957
ACTR2	7.95711	7.53583	7.22959	7.24714	7.29032	8.13471	7.5742	7.76381	7.98907	8.05731	8.13791	7.64124	7.21319	7.75851	7.51324	7.13072	7.93624	7.11507	7.86248	7.86652	7.71437	8.03658	7.99262	7.55672	7.71785	7.68425	7.68946	8.10882	7.89445	7.75265	6.64907	7.23356	7.97674	7.99618	8.13995	8.04612	7.72026	8.0793	6.78679	7.3091	7.43776	7.23906	7.44722	8.09654	7.85653	8.10261	7.60483	7.82927	7.42002
ACTR3	11.4283	11.4423	11.3736	11.2187	11.1221	10.9638	10.9395	10.4759	9.75571	9.36593	10.3889	11.0557	10.5848	11.5944	10.6281	10.6092	10.9885	10.0808	10.9393	10.9395	11.3192	11.3103	10.397	10.5285	11.2291	10.8851	10.1778	11.3585	11.3785	10.6991	9.86094	10.4417	11.0709	10.7818	11.1123	11.3663	11.1881	11.3115	9.94749	11.2584	11.2696	11.1198	11.0656	11.2386	11.159	11.3833	10.6203	10.6721	10.5381
ACTR3B	4.99717	4.81374	5.15036	5.80766	4.78382	5.73404	5.3481	5.61443	5.79334	6.27361	5.57825	5.58743	5.70702	5.16079	4.89746	5.29887	5.46143	5.69034	5.58546	5.48756	5.52696	5.36009	5.14068	5.35529	5.90697	5.36009	5.88916	5.47644	5.68637	5.42437	6.01614	5.49839	5.51438	5.62061	5.33808	5.50779	5.15734	5.67803	5.82392	5.57524	5.58003	5.69666	6.01209	5.01985	5.61086	5.17298	5.17936	4.87021	4.92655
ACTR3C	3.65612	3.86502	4.01609	3.8388	4.35644	4.28492	4.47027	3.98678	4.50222	4.67146	4.01779	4.22494	4.4557	4.58738	4.54852	3.77345	4.61007	3.70916	4.04997	4.24708	4.18931	5.67036	3.77739	3.2481	3.56602	3.81312	3.15037	5.55502	3.63441	4.44242	3.15775	3.31697	3.78109	4.05345	4.64139	4.06005	3.72974	4.85098	4.06208	4.22869	4.03607	4.09671	3.93902	4.87853	3.73103	4.71947	4.33297	3.63949	4.22593
ACTR8	4.37267	4.51717	4.58669	5.39536	5.40385	4.33978	3.74114	4.90562	5.56356	4.56686	4.27818	4.49871	4.74663	5.44537	3.73254	4.48002	5.1452	4.29647	5.32215	4.34647	4.98805	4.98576	4.64623	4.58438	5.197	5.24966	3.98322	5.22527	5.29576	4.40326	3.23134	4.50592	5.08375	5.07293	5.14554	5.3857	4.90692	5.19529	3.20931	5.31284	5.06158	5.00275	5.04112	4.92874	4.9571	4.50269	3.39868	3.72651	4.48359
ACVR1	5.47301	5.99973	6.20879	6.18201	6.60972	6.09	6.12216	6.29487	5.27037	5.57073	6.37598	5.74619	6.09454	6.17306	4.30533	5.32437	6.51965	5.93244	6.35553	6.00829	6.13854	6.4658	5.57804	6.00637	6.57548	5.69783	5.36909	5.90476	6.46465	5.64751	5.60048	5.24402	5.83744	5.90863	5.62521	6.59365	6.07794	5.9581	5.53934	6.89184	6.76701	6.74499	6.75322	5.56759	6.01306	5.6227	5.31449	5.29578	5.27959
ACVR1B	2.95232	2.56993	3.40429	3.16728	2.39663	3.27412	2.91092	3.48253	3.24025	3.00573	5.24436	3.84384	1.697	2.99788	4.38581	3.39289	3.24091	2.48778	2.57314	1.73699	3.25635	2.8347	2.76138	1.72087	3.01726	3.52533	2.03355	3.79598	4.49289	2.829	2.08186	2.00903	3.69417	2.43428	3.9842	3.42746	2.04757	3.12867	1.99121	4.30149	4.27816	3.57496	3.50723	2.06867	3.16256	3.80461	2.05973	2.00813	2.39402
ACVR1C	2.97037	2.57603	2.32782	3.46039	2.25624	3.51548	3.5218	3.87311	4.1765	4.07727	3.3654	4.16796	2.99087	3.81145	1.94178	3.74333	4.08666	1.98151	4.63367	4.53461	3.02018	2.72924	1.9466	1.9534	4.22735	3.25211	3.45068	1.95395	4.03095	3.87118	1.9808	3.53976	3.08129	2.82624	2.72764	4.36213	4.1797	3.05052	1.9339	3.7104	3.51977	2.54	3.63382	4.25917	4.18629	3.3469	3.47635	4.85355	1.85304
ACVR2B-AS1	2.77218	2.77253	2.90356	2.16852	2.42567	3.26342	2.16334	2.73398	3.42566	3.47472	2.61784	2.41057	2.46481	2.45156	2.3877	4.3887	2.41713	2.41428	3.7081	2.45045	3.18813	2.83126	2.41899	2.40523	3.70299	2.42148	4.08521	3.56469	4.25905	2.50524	3.37092	2.47191	2.27829	2.20372	2.27352	2.73166	2.98612	3.55292	2.28206	2.79742	2.33276	2.37934	2.27829	2.87766	2.22767	3.73502	2.47372	4.63042	2.53266
ACVRL1	3.11277	3.58773	4.04541	3.51617	3.44373	3.833	3.79742	4.07885	4.0848	3.96649	5.16392	3.36935	3.27012	2.44986	3.93106	4.34053	5.4958	5.14354	2.21738	3.3926	4.29342	3.68569	0.929203	4.47529	3.90348	4.01042	2.34661	4.852	3.92391	4.81272	2.35886	2.34991	3.05669	4.04549	4.75055	4.80505	2.34934	3.0454	2.32892	4.74918	5.87556	2.35551	5.2427	2.66358	2.33257	4.64413	2.32186	2.33616	2.33153
ACY1	6.51587	7.17027	6.34335	6.75099	6.75701	6.60746	6.04412	6.66716	6.57518	6.49649	5.76447	6.02389	6.90638	6.83913	6.21571	6.69647	6.34901	6.38083	6.88154	6.92827	6.64881	6.60822	6.35939	6.89138	7.16998	6.83442	5.85044	6.70507	6.78428	6.51399	5.69381	6.27334	6.58662	6.35729	6.49992	6.29667	6.0121	6.34529	5.95328	7.05037	7.10256	6.87394	7.27337	6.50704	6.54393	6.51596	6.04587	6.42762	6.63401
ACY3	6.90199	7.05063	6.84846	7.15526	7.08122	5.99496	6.2577	6.37264	5.68926	5.9013	5.77144	6.54879	6.85559	5.54824	8.17465	7.21869	6.02475	8.67612	5.71591	5.72171	5.50863	5.54729	7.89557	8.3606	4.38595	6.40873	8.95702	5.60529	5.75095	6.91559	8.71311	8.25547	5.96556	7.31053	5.02098	5.61617	7.06556	5.81548	8.735	5.0546	5.30984	6.29689	5.38811	5.12448	6.58436	4.68499	7.8717	7.77034	7.36096
ACYP2	7.65397	6.59006	6.96767	6.75147	6.93146	6.66366	6.32189	6.74058	6.35944	5.82587	6.24551	7.21626	6.89847	6.78056	6.11544	6.20806	6.64407	6.61267	6.97924	7.03023	6.94483	6.81819	6.35595	6.71248	6.82215	6.69352	6.15508	7.01328	7.22405	7.41368	6.03408	6.96282	6.64943	5.95608	6.61928	6.89454	6.8075	6.94072	5.93085	6.58539	6.89497	6.06655	6.74754	7.20624	6.73689	6.99588	6.79932	6.78292	6.7463
ADA	10.4995	10.8133	10.5964	10.0331	10.9455	9.946	9.85835	10.0695	9.8989	10.073	10.1218	10.4018	10.0511	10.4388	9.16614	9.97266	9.95555	9.84426	10.4107	10.8831	10.7638	10.4524	10.401	10.5086	10.62	10.7694	9.46079	10.5895	10.8142	10.5745	9.42522	9.98601	10.3384	10.4589	10.3606	10.1478	10.2805	10.4994	9.22635	10.5572	11.1115	10.809	10.5512	10.6161	10.1465	10.2015	9.91649	10.3898	10.1902
ADA2	11.3069	11.3958	11.3477	11.5739	11.2069	10.6624	10.7871	10.6713	10.89	10.8125	11.2244	11.0353	12.1849	10.8937	9.69816	11.2123	10.9227	10.9589	11.1375	11.3522	10.9024	11.3535	10.9917	11.0835	11.2009	11.1935	9.89555	11.8601	11.7849	11.029	10.279	10.8624	10.9835	10.8314	11.0351	11.1514	10.6532	11.1034	9.83603	11.2321	11.2816	10.9272	11.3738	11.3214	11.0877	11.388	10.3808	10.9532	11.2298
ADAD1	2.58119	2.48338	2.32528	2.44488	2.60997	1.49566	2.78682	2.12955	1.7104	2.25555	2.16354	2.13323	2.1093	2.17047	2.10491	2.14959	2.09941	2.19158	2.1339	2.18344	2.16753	2.20314	2.14957	2.90679	2.13964	3.28394	2.04071	1.95914	1.98672	2.05875	2.04609	3.28124	1.98089	1.97526	2.012	2.17362	1.9641	1.95858	1.96934	1.99468	1.95428	2.92497	1.96938	2.01896	2.63007	1.96242	3.22268	3.36382	2.81274
ADAM11	3.9332	3.18415	2.90243	2.85836	2.91305	3.03402	4.30067	2.6693	2.33986	2.98888	3.11186	2.24983	2.6386	3.18041	2.70781	3.7677	3.59772	3.02252	3.07759	2.9945	2.86695	3.09032	3.57519	4.41708	3.08603	2.47447	3.38732	3.24574	3.16522	2.81912	1.90006	2.45232	3.38057	3.32533	3.36921	2.94343	3.0598	3.14044	3.01317	2.64222	2.87884	3.27061	3.09735	3.00103	3.9819	2.40044	2.66891	3.38491	3.1091
ADAM12	3.61742	2.95987	3.52153	2.81796	3.53147	4.92252	4.72948	4.94873	5.07061	5.00816	3.89072	4.39908	3.06188	4.006	2.9131	3.54643	5.1698	3.08614	4.85019	4.69775	5.68984	4.73385	2.92859	4.93758	3.8606	3.92659	3.26192	4.70537	4.12804	5.22258	3.65371	3.53638	5.20396	3.511	3.89938	4.58286	3.24778	4.56519	3.46142	4.52133	4.32044	4.04531	4.03805	4.40178	5.70386	4.48596	4.96065	2.67223	3.57451
ADAM15	6.93365	7.2255	7.65383	7.48428	7.43591	7.61171	8.08867	7.8156	7.49944	7.35513	7.88153	7.36041	7.63328	6.98872	7.05163	7.0617	7.67012	6.29091	7.19166	7.36999	7.47031	8.32293	7.54365	8.00054	7.86397	8.55627	6.05683	7.92045	7.68129	6.42567	7.42133	6.91928	7.18876	7.32201	7.76429	7.77244	6.83217	7.26791	5.93685	8.22886	7.94617	7.69783	8.35425	7.40121	7.36257	7.69799	6.02594	7.42528	7.244
ADAM18	2.32211	2.4426	2.09669	1.79996	2.35948	2.00993	2.12841	2.31014	1.80785	1.96884	2.03489	2.0499	2.0132	2.0659	2.02586	2.02182	1.98312	2.30697	1.99965	2.00078	2.03105	2.03486	2.05683	2.0147	2.03914	3.04929	1.9525	2.55877	2.00406	2.3622	2.0889	2.2759	1.99316	1.93274	1.9669	2.02095	1.93258	1.94267	1.94839	1.96909	1.95845	1.95902	1.92849	1.99824	1.93955	2.72064	2.05741	2.89007	2.30401
ADAM20	4.30029	4.45645	4.09469	3.65839	4.02312	3.34634	2.54029	3.41474	3.15282	2.99444	4.22627	3.79834	4.05054	5.77894	2.74619	2.98957	3.81711	2.70157	3.61083	3.14781	3.13081	3.36437	4.01816	1.99134	3.83731	4.41854	1.92998	4.20362	4.96242	2.78354	1.99666	1.94812	2.69423	3.24492	2.40975	3.75493	3.5542	2.56158	3.80184	4.13731	3.80535	3.99521	4.52391	3.6562	3.7073	2.97674	4.35964	3.35294	3.76799
ADAM21	1.88958	2.09118	2.38427	2.14971	2.19781	2.35293	2.22772	2.24782	2.59261	2.5042	2.18355	2.16325	2.55122	2.18463	2.16646	2.17275	2.17024	2.17442	2.16464	2.1806	2.1749	2.1835	2.17845	2.30256	2.17107	2.63132	2.17357	2.16892	2.1731	2.17212	2.16801	2.1706	2.4635	2.723	2.14806	2.13629	2.18754	2.1669	2.16417	2.18596	2.18602	2.15903	2.16215	2.19896	2.85674	2.16863	2.16728	2.19111	2.15619
ADAM22	3.40651	4.04925	4.25929	4.04733	4.21384	3.40354	3.50507	3.55389	2.97213	2.91052	4.1079	3.58127	4.16386	3.38122	3.8672	2.98805	4.17072	3.59184	2.35119	3.32799	4.09995	3.31424	3.98742	3.40404	4.10294	3.59625	4.42538	3.17065	4.1506	3.18576	3.59708	3.33537	5.05389	3.99836	3.00525	3.65455	3.76435	3.6653	3.11807	3.81035	3.70391	2.96275	4.40817	3.7027	2.9244	4.2519	3.6173	4.17267	2.87277
ADAM23	2.28647	3.34798	3.17085	2.59931	3.22666	2.9791	1.41747	2.71197	3.27539	2.68401	2.85379	2.86856	3.49996	3.80367	2.23	2.32581	4.38129	2.4089	3.46969	2.49083	2.72707	2.49972	2.08367	1.70522	3.23027	1.68766	4.20674	2.43285	1.72656	3.04561	4.0272	2.64166	1.93149	3.3234	2.71254	3.38537	2.52509	1.74663	2.97875	2.6104	3.08791	4.28705	3.52406	3.3121	2.79656	2.24105	1.73326	1.68713	2.83975
ADAM28	5.00001	4.93233	4.87375	4.73508	5.32904	6.76143	5.89065	6.39366	7.14304	7.2743	6.05505	6.51096	5.93	6.47611	5.7035	5.7151	6.89876	4.7052	7.54736	6.27395	5.4431	5.54621	5.0442	4.03292	6.53413	5.22866	4.85526	5.81448	5.89356	5.71747	3.55789	4.93836	6.0906	5.03058	5.39999	6.63399	5.17441	6.31712	4.71092	7.00107	7.09934	6.77509	6.65137	6.66091	5.96714	6.1082	5.3587	5.82598	5.54488
ADAM29	2.65411	2.87969	2.83267	3.04297	3.28018	2.20257	2.61611	2.37159	3.31832	3.17033	2.54489	2.67433	2.55732	2.55165	2.85507	3.01957	2.78145	3.00031	2.51141	2.55345	4.0541	2.55743	2.81735	2.95592	2.69946	2.63065	3.53563	3.16581	2.53722	2.53642	2.57417	2.55452	2.67586	2.5358	2.54354	2.63458	2.75851	2.80357	3.57927	2.54602	2.75402	2.48936	2.7211	2.57805	2.95849	2.5538	2.53961	3.18856	3.42713
ADAM30	2.40794	2.60054	2.45801	3.23382	2.91456	2.34275	2.65356	2.67587	2.46451	2.42697	2.34174	2.3379	2.29949	2.31166	2.31444	2.3064	2.30337	2.32144	2.28877	4.98078	2.4517	2.27883	3.54381	2.8155	2.3057	2.32339	2.18548	2.27376	2.29736	2.36477	2.32396	2.32208	2.27945	2.24451	2.30998	2.27311	2.18253	2.24559	2.26322	2.32609	2.7847	2.91424	3.54442	2.26147	2.26187	2.27657	5.50911	2.26181	2.24692
ADAM33	4.96775	7.1914	5.67542	5.72636	6.65656	4.99491	4.59224	5.05688	4.58932	5.13156	5.88852	5.09901	5.52203	4.44966	6.59933	6.24003	4.76978	7.19041	4.69378	5.18243	5.03462	4.42509	6.5921	6.78812	3.43031	5.56415	7.65281	4.52325	5.03692	5.6266	7.42082	7.56202	5.75441	6.9457	5.48181	5.5189	5.9585	4.6162	7.70617	3.71917	4.03101	4.45542	4.15577	4.387	5.5301	4.22386	6.50196	5.92179	5.89715
ADAM3A	1.43373	2.58092	2.75759	3.01498	2.35557	2.44647	1.27032	2.15806	1.93411	1.29203	4.01315	1.90868	1.82363	1.96404	1.87011	1.85395	1.76829	2.33421	1.81964	1.885	1.95491	1.96892	2.17158	2.37511	2.30506	1.84088	1.85665	1.82964	1.93243	2.99499	1.81963	2.52187	2.07916	2.53633	1.70867	1.73249	2.75071	2.35417	3.19103	1.75709	1.76253	1.82039	1.73133	1.92229	3.11292	1.91056	2.09636	1.88885	1.80379
ADAM5	2.18827	2.65933	2.53507	2.45405	2.17349	2.20838	2.32264	2.22338	2.01143	2.03083	2.37472	2.27777	2.17751	2.20093	2.18038	2.18233	2.17884	2.20695	2.19527	2.31687	2.35203	2.20028	2.18186	2.05108	2.18769	2.7824	2.19499	2.15723	2.18395	2.18131	2.20877	2.17162	2.27194	2.14687	2.18138	2.25523	2.72558	2.15944	2.59524	2.2146	2.17493	2.18725	2.17629	2.20585	3.02501	2.32559	2.18932	2.15829	2.25028
ADAM8	6.45227	6.54639	6.42932	6.67001	6.77757	7.11321	6.6346	7.15153	7.67725	7.62048	7.36781	7.37858	6.717	7.07677	8.76668	6.85702	7.12445	7.17918	6.27368	6.47081	6.50632	6.67345	6.80349	6.07417	6.54562	6.63435	5.99661	7.39825	6.87805	7.50587	7.52962	7.28679	6.98101	6.53901	7.06849	6.59539	7.32506	7.33483	7.45528	6.11781	5.83181	5.78276	5.76387	7.34905	7.24574	7.2865	7.17468	6.96127	7.50183
ADAM9	2.9332	2.73947	2.98062	2.94244	3.03012	2.36364	2.38412	2.1738	1.25319	1.10649	3.57002	1.95218	1.93022	2.55136	1.93482	1.96317	1.89842	3.65567	3.59319	2.36876	2.01871	1.95589	1.94611	1.95021	2.37248	2.41543	2.97878	3.21018	2.10838	2.05514	3.45474	3.01431	2.12476	1.98914	1.92325	2.07494	2.24573	1.89128	3.25041	1.96233	2.5355	1.88668	1.86403	3.28594	1.92018	1.96579	2.08829	4.10323	2.96199
ADAMTS1	5.15017	3.87437	4.02853	3.66253	4.46226	3.16493	2.31948	3.088	3.09615	2.98677	3.08854	3.15861	5.3534	3.97654	3.70529	1.91156	2.4254	2.80538	3.04739	3.78516	5.36827	2.50673	3.32765	4.31061	4.04377	4.47752	3.05623	4.3522	4.9219	4.03511	2.94248	3.68183	4.33485	3.66668	5.33911	2.65705	3.48037	5.28365	2.07447	4.25193	3.77883	3.29884	3.75514	2.22234	4.29127	4.71567	2.57444	3.90841	2.44077
ADAMTS10	8.34858	7.50458	7.41039	7.61992	7.78344	8.69402	8.63784	8.24091	8.37094	8.40661	8.08669	7.69149	7.63926	8.96426	8.47053	7.83958	7.73761	5.68431	8.10513	8.77182	8.87059	7.67603	9.32725	8.28358	8.69226	7.93969	11.4914	7.43818	8.59879	9.29078	7.73828	8.08083	8.36292	8.41897	8.29697	8.04232	7.98664	8.63833	6.92172	8.72819	8.58714	7.73262	8.40044	7.68567	8.45978	8.5836	7.34668	7.36551	8.10546
ADAMTS12	2.65737	2.95697	2.40916	2.56266	2.51051	2.48642	2.1792	2.44186	2.24491	1.96941	2.22507	2.13649	2.54854	2.16431	2.13707	2.20568	2.19986	2.15492	2.17612	2.20791	3.25667	2.20664	2.23354	3.3908	2.17841	3.23163	2.29355	2.29653	2.27308	2.31489	2.38867	2.32255	2.32369	2.28417	2.36824	2.2536	2.32422	2.29291	2.27678	2.35306	2.32422	3.00363	2.28626	2.3498	2.25677	2.29825	3.86737	2.32673	2.24051
ADAMTS13	3.47209	3.33416	3.51941	3.3619	3.41802	4.32121	4.1934	4.11207	4.72515	4.75874	4.02897	5.00112	4.16254	3.78315	3.57824	3.09088	3.81747	3.87851	4.03881	3.7111	3.87486	3.55026	4.15673	3.64845	4.42373	3.83101	3.53227	3.96244	3.52775	3.77928	2.49572	4.04669	4.45663	4.80904	4.65017	3.80299	3.90654	3.86835	4.96908	4.35155	4.17643	4.05141	4.0729	3.8352	3.46517	3.71083	3.50691	3.05458	4.13626
ADAMTS15	2.4469	2.28234	2.37548	2.48582	2.25708	1.8898	1.73377	1.9734	1.70841	1.8758	1.97573	2.02293	1.98115	2.05409	2.02166	2.00328	1.96058	2.0413	1.97436	2.03063	1.9985	2.03416	2.01273	2.13727	2.00339	2.93741	2.07825	2.07934	2.11281	2.0537	2.04749	2.0816	2.02332	2.09435	1.98157	1.99824	2.07918	2.0807	2.07064	2.02785	2.04561	2.03766	2.0116	2.10209	2.05566	2.1133	2.13584	2.09921	2.04659
ADAMTS18	2.14837	2.30525	2.18473	1.90656	2.38424	2.235	1.21843	1.78598	2.0403	2.01776	1.92938	1.92967	2.75106	1.95189	1.90032	1.92926	2.29926	1.98247	1.91534	1.96916	1.94036	1.98706	1.9289	1.8141	1.9238	1.92329	1.97321	1.92212	1.95823	1.95869	2.01178	3.13105	1.94939	1.95071	1.96144	1.91838	1.91845	1.91874	1.93438	1.94948	1.88232	1.95871	1.91945	1.97346	3.05022	1.93473	1.96959	1.89738	1.9172
ADAMTS19-AS1	5.0679	5.04867	7.14056	5.20611	5.89742	4.74172	3.76387	6.1625	4.89553	4.37292	7.43234	4.29852	5.70239	2.69141	3.55449	7.05778	4.09516	9.12945	4.05625	5.33787	2.99441	3.84653	6.8019	7.85085	3.3227	5.83302	8.81796	4.10984	4.46519	4.90987	8.60079	7.96173	4.32986	6.67063	3.94161	4.06546	5.97985	4.22305	8.76733	1.66854	2.48765	5.3845	3.81257	4.43949	4.71023	2.95513	7.73871	7.68629	6.30779
ADAMTS2	2.12749	2.46246	1.83566	2.35968	2.00656	3.67489	3.68477	3.71468	3.74066	3.692	2.94199	2.39613	2.52275	2.18799	4.45287	2.88321	4.35916	2.18716	3.08335	3.56049	2.19893	2.17985	2.90689	4.02678	2.3405	2.19291	2.98125	2.35777	2.36364	2.98779	3.93893	3.49104	2.55279	3.29304	3.61385	2.67474	2.85621	2.34684	4.32191	2.43573	2.41641	2.37821	2.39808	2.38078	3.26482	2.34872	3.60181	2.35739	3.62908
ADAMTS7P1	2.53303	2.99967	2.78904	3.07549	3.04257	2.97665	3.19739	3.30201	3.58277	3.51188	2.72006	4.45248	2.68069	3.64942	2.67621	3.86454	3.31801	3.22375	2.73911	2.68534	2.70083	2.69053	2.67888	3.28391	2.67959	3.0581	3.09697	2.70378	2.83326	2.85883	3.55921	4.59457	2.65578	3.21089	2.66522	2.88413	2.6432	3.9966	2.70632	3.11649	3.22865	3.20563	3.41215	2.80285	3.46507	2.67146	2.7814	2.6732	2.63877
ADAMTS8	2.33788	2.91036	2.60529	2.69708	2.69678	2.16972	2.63467	2.45229	2.38639	2.10693	2.44036	2.54117	2.38673	2.90492	2.36707	2.57211	2.26959	2.68421	2.29232	2.5312	2.43763	2.82064	2.41824	2.36785	2.36862	2.37299	2.46859	2.5182	2.75947	2.4707	2.95775	2.66106	2.21859	2.33443	2.15498	2.18977	2.25037	2.33283	2.45691	2.2828	2.23666	2.32366	2.43141	2.95553	4.16253	2.69594	3.13811	2.44555	2.2455
ADAMTS9	2.30841	2.52278	2.34723	2.27854	2.37702	1.92666	1.82029	2.33914	1.8164	1.54002	2.34241	1.98831	2.23022	2.1152	1.99973	2.16029	2.05959	2.05659	2.05468	2.17485	2.12192	2.22512	2.07216	2.06107	2.06129	2.07228	2.60429	2.06509	2.08398	2.18587	2.77311	2.17519	2.03481	1.92827	2.00868	1.89352	2.0661	2.13149	1.97349	2.41995	2.13981	2.12441	2.04361	2.62383	1.98145	2.23711	2.22513	1.98525	1.95593
ADAMTS9-AS1	2.59538	2.51745	2.40325	1.815	3.48304	2.32514	1.77466	1.81883	2.36017	2.01303	1.96961	2.90099	3.23401	1.99325	2.66358	2.01856	2.03063	2.44804	2.11699	1.9802	1.94332	2.00655	2.55953	2.97516	1.95823	1.93114	2.16414	2.37546	1.99288	2.26437	3.35081	2.38144	2.33552	2.52009	2.12546	2.12034	2.8045	2.03864	2.49814	1.96507	1.80649	1.83859	1.7965	2.2202	2.12941	1.95558	2.07238	3.34294	3.10823
ADAMTS9-AS2	2.30477	2.8904	2.75338	3.1082	3.21472	2.9027	3.00774	2.96258	3.2756	3.0739	2.5362	2.74127	3.07649	3.26956	3.79133	2.91769	2.74528	4.14581	2.53784	2.72207	3.16486	2.54203	2.53524	2.87355	2.53628	2.5417	3.09754	3.41899	2.27959	3.10508	3.54062	3.26802	3.03817	2.96345	3.06763	3.05861	3.03352	2.23704	3.61142	2.75018	2.66072	2.26329	2.6034	3.18768	3.3917	2.25691	3.13856	3.09975	3.51024
ADAMTSL1	2.52141	2.45155	2.39429	2.54277	2.40922	2.16597	1.35136	2.30454	2.15707	1.80292	2.10917	1.98576	2.08242	3.21134	2.03152	2.06421	2.39261	2.04759	1.94864	2.04265	2.3252	2.05901	2.06707	1.89042	2.54049	2.26381	2.11051	2.09132	3.66429	2.12405	2.06541	2.12381	2.06211	2.03966	2.04836	2.00016	2.09933	3.16611	2.0752	2.13164	2.11163	2.00484	2.08552	2.05484	2.05741	2.14513	2.12748	2.07427	2.04394
ADAMTSL2	3.19426	3.20405	3.30862	3.69651	2.93437	3.46714	3.87623	3.55626	2.58405	2.97144	2.27946	3.91801	3.15376	3.32634	3.37921	4.46527	2.14399	4.57478	3.68852	2.7885	2.13077	2.63106	3.30176	4.05128	3.11155	3.35096	3.67351	3.30841	3.26101	4.68561	4.23226	3.04114	2.23	2.64892	2.21396	3.04994	4.01904	2.97509	5.26332	2.56162	2.33892	2.32027	2.52471	3.14463	3.99847	3.33067	4.19113	3.79029	3.68596
ADAMTSL4	4.52123	4.65119	4.97217	4.62046	4.33104	5.50891	4.84694	5.32001	5.69047	5.52708	5.68394	5.29902	6.07071	4.53293	4.89625	5.66334	5.04179	5.40553	3.68452	4.39119	4.98973	5.49315	4.69153	5.45513	4.22174	4.55586	3.15171	4.88053	5.39307	4.31717	4.11039	4.22637	5.1161	5.14916	5.47526	5.26642	4.36215	5.14121	4.94878	5.55606	5.38181	5.50076	6.05196	4.28865	4.61174	4.57685	3.87404	4.82013	4.45219
ADAP2	8.39911	8.905	9.09506	10.469	9.43965	8.92099	8.63558	8.76745	8.48522	8.39554	9.55994	9.20446	10.1251	8.71966	7.91273	9.15275	9.30359	9.2562	8.79555	8.3367	8.41367	9.22784	8.79273	9.50616	8.5956	8.81428	7.80552	9.0816	9.43085	8.38199	7.96695	8.4966	8.96282	8.64377	8.70656	8.95406	8.11159	8.70515	8.14443	9.1526	9.3429	9.23145	9.17164	9.17164	8.82624	9.25628	8.21908	9.22119	8.91272
ADAR	11.4288	12.2192	11.6416	11.6416	12.0588	11.1211	11.029	10.9745	10.7733	11.2001	11.3786	11.4555	12.7779	11.1599	12.0635	11.1403	10.974	11.7287	11.3004	11.3077	11.0767	11.5022	11.607	11.0707	11.0955	11.2325	10.667	11.8431	11.9945	11.6529	11.0351	11.415	11.2715	11.2253	11.1216	10.8716	11.4834	11.444	11.3042	11.2937	11.3595	11.2384	11.3076	11.3356	11.7768	11.612	11.4467	11.209	11.914
ADARB1	5.81818	6.36406	6.31817	5.98679	6.13487	5.43775	7.04116	5.41313	5.30382	6.23601	6.0764	6.09975	6.28515	5.98127	4.90266	5.12847	6.18385	5.62632	6.9449	6.38292	5.98677	5.67153	7.16118	5.84208	6.25574	5.70016	5.34936	6.02567	6.19084	6.4093	4.16844	4.93031	6.14206	5.98647	6.31086	6.51132	5.8087	6.24822	4.83728	6.4533	6.58834	6.46325	6.60654	6.04995	6.15535	6.31861	5.74643	5.50901	5.99843
ADARB2	2.28813	2.72766	3.05051	2.61779	3.03132	3.88225	3.10427	3.82574	4.04506	4.14602	3.72391	3.70303	2.39143	3.6649	3.9511	3.70532	3.46631	4.65853	2.07218	3.43824	4.77355	4.3682	2.06559	2.10428	2.07942	2.05429	2.18958	3.41615	2.97357	2.1839	2.18622	4.06697	4.35404	4.20632	3.26915	2.7994	3.44003	3.05187	4.12148	2.86586	2.14992	3.41259	4.04199	2.2332	3.71286	3.50644	2.18709	3.59179	2.78241
ADARB2-AS1	11.6878	9.927	9.01511	8.27218	8.81603	11.1759	10.5092	10.7397	11.6667	11.5364	11.1283	9.95154	9.84886	8.32697	10.652	11.9792	8.49289	13.7688	9.18337	9.90449	9.2208	9.16659	12.3044	13.3018	8.09795	10.9173	13.4447	8.7398	9.34065	10.3859	12.6453	12.7345	9.64528	12.4441	8.74796	9.97127	11.2334	9.09557	13.2609	8.18447	8.29854	10.7687	9.21042	8.80046	9.76005	8.19076	12.2996	12.3206	11.4267
ADCY1	1.94493	2.58293	2.60261	1.8276	2.76532	1.84225	1.6076	1.75118	1.84879	2.09368	1.87116	1.86992	4.35774	1.86143	1.8659	1.84982	1.86422	1.85948	1.86862	1.82907	1.87364	1.83871	1.84964	1.78169	1.85955	2.8256	2.00164	2.01377	2.0533	2.03539	2.02123	2.063	1.99541	1.92736	2.57659	1.96448	1.95216	1.98068	2.00714	2.10988	2.08963	2.05455	2.08575	2.07271	2.01035	1.99225	2.03412	2.05719	1.99349
ADCY3	7.41191	7.62603	7.68342	7.381	6.57081	7.91326	7.51581	7.82695	7.83295	7.79894	7.71236	7.57019	8.26143	7.60291	7.50735	7.51303	7.96181	7.06664	7.74498	7.8999	7.12337	7.48753	7.42204	7.29348	7.54156	7.45386	7.03252	7.61864	7.58221	7.59262	7.32631	7.08749	7.71758	7.82936	7.48072	7.49573	7.13004	7.25478	7.01047	8.04905	7.86962	7.69299	7.71075	7.58109	7.35994	7.21126	7.18716	7.40718	7.31275
ADCY4	6.78325	7.31863	7.41035	7.3319	6.87624	6.73122	6.39968	6.8691	6.68816	6.48034	7.13249	7.43087	7.02857	6.71184	8.06966	7.00243	6.54779	8.15077	6.02845	5.97082	6.33703	6.60081	7.21056	7.13354	6.13303	6.73544	8.16366	6.33932	6.63553	6.42498	7.40503	7.52269	6.5896	7.76184	6.5601	6.22178	6.88839	6.56514	7.85517	6.20196	6.20356	6.69621	5.98515	5.86688	6.70113	6.62899	7.58067	7.21582	7.46731
ADCY5	2.09691	2.48878	2.53982	2.51213	2.78568	2.29687	1.63664	2.29594	2.66568	2.04039	2.20825	2.2949	2.18148	2.53691	2.17064	2.32737	3.2401	2.38632	2.10969	2.26987	2.21212	2.42771	2.20608	2.17716	2.14709	2.16818	2.37388	2.47744	2.76033	2.35036	3.0503	2.6682	2.11122	2.25258	2.02015	2.07335	2.12544	2.21344	2.39333	2.24024	2.14369	2.23208	2.07031	2.90445	2.21091	2.58584	2.95594	2.35559	2.14268
ADCY6	1.99467	2.39193	2.67943	2.72448	2.46257	2.74146	2.66009	2.83013	2.61855	2.65639	2.49447	2.58509	2.47397	2.76275	2.50781	2.56248	2.39485	2.65246	2.44592	2.5671	2.5316	2.80209	2.51568	2.49571	2.51554	2.5016	2.58202	2.5856	2.89544	2.5357	2.69472	2.70478	2.38086	2.79022	2.3241	2.35372	2.43474	2.45345	2.55475	2.38165	2.38162	2.46189	2.34221	3.08595	2.44058	2.77414	3.07339	2.58905	2.42456
ADCY7	8.29431	8.28982	7.52904	8.05031	7.12307	9.20516	8.0857	8.93481	9.42511	9.26431	8.16465	8.6622	9.10928	8.54612	7.94453	7.83114	8.58535	8.11851	8.46336	8.23911	9.36584	8.51476	8.06771	8.00499	8.6249	8.89929	7.60407	9.09562	9.15172	8.69899	8.08063	8.35471	8.82652	8.70005	9.3541	9.51727	8.65506	9.08974	7.74853	8.55695	8.52719	7.8535	8.1251	8.85772	8.96133	9.02196	8.1512	8.34714	8.27702
ADCY9	6.07303	5.85113	6.50095	7.44634	6.65221	7.69113	5.91989	6.66367	6.90905	6.60864	6.67076	6.78298	6.57992	7.3124	5.46407	6.72415	6.78944	5.51232	6.47988	6.3043	8.20447	6.73184	6.36338	6.99314	6.65437	6.80641	5.66304	7.08907	6.97552	6.76922	6.24683	6.43046	6.82743	6.89761	7.83621	7.32173	6.29253	7.74355	5.43485	6.85569	6.02946	6.37844	7.14988	6.82116	7.51659	7.39165	5.32261	6.38901	6.17663
ADCYAP1	2.23655	2.7112	2.67215	2.6512	2.7655	1.78467	2.78669	1.81267	1.31757	1.46609	2.06996	2.0581	2.03208	2.03578	2.03651	2.03593	2.0323	2.04291	2.02445	1.99047	2.04615	2.01117	4.67182	2.04091	2.03566	2.04563	1.90738	1.99789	2.02751	1.97975	2.07515	2.05182	2.00183	1.95262	3.91618	1.99312	1.91626	1.96073	1.98172	2.076	2.09171	2.0188	2.04416	1.99663	1.97748	3.20149	3.28894	1.97919	3.19034
ADD1	6.44043	6.27213	6.84113	6.94442	6.21341	7.05694	6.46136	6.72717	6.80283	6.88097	7.30387	6.72344	6.45883	6.11693	7.40916	6.08883	6.4248	6.69508	6.67015	6.9243	6.57533	6.63411	6.78554	6.83068	6.30961	6.64444	6.69801	6.82998	6.79735	6.88868	7.08511	7.25061	7.0142	6.62188	6.4154	6.63552	6.91598	6.56769	7.0245	6.02614	5.98299	6.04732	6.09456	6.8107	6.84644	6.97378	7.16641	6.79594	6.61988
ADD2	3.0195	2.0142	2.27695	2.55287	1.85561	2.80056	2.47313	2.73856	3.65048	3.16576	2.37543	2.83928	2.73055	2.62682	1.866	2.89777	3.05594	1.88945	3.99209	3.86354	2.00725	3.08949	2.26324	2.21995	2.70038	1.87523	2.20485	2.19349	2.24793	2.19455	2.19007	2.18321	2.4987	2.13423	2.1215	3.13037	2.17022	2.14058	2.18896	2.21126	2.98173	2.98188	3.01636	3.84181	2.37043	2.06383	2.21365	2.18996	2.15535
ADD3	10.0523	9.81802	10.1276	9.96097	9.95289	9.95289	9.02901	10.0944	9.82871	9.84822	9.30431	9.87649	9.76031	10.2622	9.3625	9.86942	10.1113	9.04608	10.5677	10.3714	10.2657	10.0705	9.70819	9.31054	10.4344	9.88575	9.56948	9.90689	10.1877	10.1828	9.44861	9.68991	10.0524	10.0292	10.5746	10.4284	10.1619	10.2487	9.16392	10.461	10.4075	10.0254	9.98484	10.4335	10.2487	10.1803	9.60003	9.69957	9.61528
ADGRA1-AS1	4.19575	3.86789	3.7551	3.68601	3.84216	2.90446	3.05661	2.88064	2.77543	2.8339	2.63681	3.57817	4.41618	3.66582	3.78105	1.83993	3.69798	2.71125	3.59757	3.74159	3.1497	4.70034	1.83317	3.22769	3.60266	3.66928	2.54298	4.00666	3.55958	3.33609	2.57191	4.02443	2.91465	3.03044	4.37171	4.57735	3.44914	4.05182	3.96696	2.62725	2.59098	2.55822	2.57497	2.56168	3.39724	3.98276	4.81493	2.53637	2.52646
ADGRB1	6.01344	5.9423	5.67359	6.1789	5.48535	5.37169	4.93087	5.31634	5.49954	5.75686	5.15227	6.11434	5.0167	5.92443	5.46503	5.70451	5.79089	5.76487	6.12055	5.09461	5.73382	5.36908	5.40232	5.78136	5.80653	5.63398	5.49588	5.44703	5.58556	5.08912	5.31752	5.51743	5.53255	5.99054	4.52624	6.00428	5.56444	5.48154	6.15506	6.21469	5.99738	5.84604	6.25433	5.52719	5.37764	5.3124	5.37394	5.26383	5.62006
ADGRB2	3.73523	3.22671	3.64006	4.4037	3.64627	3.82824	3.17492	4.1811	4.00737	3.83492	3.9349	3.88639	4.30097	3.72802	3.7123	2.71645	3.40287	2.68711	3.95635	4.09061	5.04662	3.71414	4.1822	3.38457	3.67782	3.90635	3.65869	3.29073	3.65201	3.46228	3.2066	3.34412	4.0716	3.39712	4.6038	4.13205	3.46228	3.76088	3.52243	4.18393	4.30028	3.45572	4.69595	3.50778	4.26409	4.27193	2.1306	2.77091	3.59262
ADGRD2	2.60647	3.18954	3.5281	5.44003	3.05489	4.02635	3.94034	5.0826	4.1109	4.07986	4.53172	2.34162	4.80904	3.01304	4.54941	3.31585	4.78187	3.25811	4.20604	3.73052	4.19909	3.30079	4.21156	4.54532	3.92784	3.67169	5.33029	4.25825	4.13691	2.83613	2.90223	5.77553	4.56432	4.6139	2.79779	3.71132	5.14226	4.56749	4.0172	3.09979	3.07061	2.80676	2.8345	5.46922	4.739	4.59437	4.78453	2.84759	3.80794
ADGRE2	9.00495	9.09387	9.21119	9.24413	9.27043	9.37838	9.562	9.66475	9.19596	9.3351	9.04829	8.76466	9.62249	9.32331	10.5437	9.37012	10.3477	9.03736	8.46547	8.90346	9.23469	9.31879	9.77267	9.46675	8.26718	9.50697	8.59604	9.50224	9.36904	8.14641	8.74881	8.80467	9.46688	8.41331	9.63576	8.71242	9.51219	9.66873	8.89352	9.39026	9.56377	9.4261	9.71914	9.15889	9.18403	9.33765	8.21399	9.03453	9.61759
ADGRE4P	3.51133	3.81421	3.60685	3.67723	3.41579	2.66016	2.20481	3.326	2.89254	2.51993	3.15747	3.84656	2.25999	4.14458	2.09492	3.21411	2.29132	3.1856	3.23926	3.51197	3.06992	3.08055	3.14357	2.93691	3.65177	3.49922	3.17666	3.19561	3.83654	3.10669	1.94397	2.86639	3.22992	2.93058	3.24193	3.20868	2.92761	4.43339	2.78558	4.06567	3.10365	3.47296	2.80694	3.24004	3.22402	3.25842	2.8863	3.07107	3.24768
ADGRE5	11.8039	12.3337	12.8057	12.9305	12.2234	11.385	12.2431	12.1642	12.0401	12.1779	12.8344	11.9412	13.0844	12.1057	13.2072	11.8561	13.0903	11.9246	11.3187	11.8092	12.1834	12.3214	12.2014	12.2911	11.8241	11.9723	11.4912	12.2358	12.2575	12.0069	11.2814	11.8178	12.5352	11.9432	12.2494	11.8648	12.1036	12.2439	11.4442	12.3252	12.2471	12.3252	13.1154	11.7331	12.0485	11.903	11.7395	12.0718	13.0205
ADGRF1	1.4684	1.61789	1.34416	1.85745	0.657827	2.88312	2.31709	2.9112	3.00011	3.21923	3.30117	1.75637	1.72807	1.77203	2.01828	1.74074	2.07717	1.76668	1.70504	1.7644	2.55182	1.76938	4.46963	1.75993	1.95198	1.71906	2.4936	2.02145	1.9513	1.88876	1.93454	3.27216	1.89224	1.94056	1.8857	1.84262	1.88641	1.90756	1.90972	1.88231	4.0134	1.88351	2.07651	1.931	1.88089	2.89535	1.98764	1.92682	2.3423
ADGRG1	10.7876	10.4712	11.2935	10.1959	10.7268	11.753	12.0671	11.5953	12.0098	11.5175	10.964	10.7005	11.4074	12.4191	11.0667	10.2681	10.3245	9.96985	11.3076	11.0105	12.404	11.1887	11.592	11.6814	11.9073	12.2557	10.6729	12.011	12.4395	10.6591	10.218	11.6	11.743	11.3292	11.9135	11.3384	11.8566	12.1585	9.22297	11.2175	11.0051	10.4411	12.0331	11.8325	12.0284	12.4177	10.095	11.1889	10.4217
ADGRG5	3.34515	3.67211	3.67197	3.80908	4.16548	4.36486	4.46177	4.14512	4.0718	3.8267	3.70497	2.92161	4.11654	4.62117	4.40732	2.99515	4.03895	2.68293	3.92344	3.73174	4.70449	4.39112	3.53303	4.23666	4.75454	4.51356	3.69059	3.55787	4.43354	3.59663	3.02132	3.50667	3.85327	3.53144	4.55973	3.61856	3.89469	4.03106	3.28306	5.30034	5.06458	4.68649	5.33185	3.28677	3.65637	3.93012	3.14711	3.47111	3.42386
ADGRG6	3.03179	2.82298	2.17024	2.43053	2.22007	2.45801	1.59822	2.63675	2.69683	2.94069	2.10133	2.30804	2.9468	1.9531	1.89523	1.95772	1.91878	1.92034	2.71131	2.80451	1.9581	1.99348	3.02313	3.4953	3.60493	3.29389	4.19045	2.17388	2.29024	2.37055	3.19646	2.2918	2.07442	1.9725	2.83055	3.20535	2.09466	2.97035	2.06128	2.8309	2.17736	2.23194	2.078	2.82918	2.02228	2.44741	3.13617	2.04107	2.37179
ADGRL1	5.0112	5.36271	5.91631	5.33782	4.89288	5.40946	4.72961	5.40148	5.7539	5.9506	6.01491	5.43736	5.69118	5.19468	5.23359	5.44815	4.98589	4.85385	6.00097	5.3162	5.34328	4.81017	5.58903	5.03906	5.52575	5.61569	4.67786	4.9671	5.23484	6.18288	5.97926	6.29466	4.81594	5.36155	5.50166	5.19388	5.51969	5.15147	5.85007	5.59626	5.3233	5.27555	5.54475	5.23506	5.5805	4.93817	5.42828	5.57388	5.67326
ADGRL3	2.41172	2.71074	2.62275	2.26032	2.51844	2.19788	2.10335	2.31572	2.0199	1.70716	2.66186	2.08149	2.51433	2.09972	2.10612	2.11591	2.51301	2.08069	2.06716	2.12319	2.08651	2.12767	2.10722	2.81997	2.07448	2.56956	2.68406	2.6996	2.17011	2.16927	2.22484	2.17184	2.15767	2.16492	2.15081	2.10007	2.32599	2.17301	2.3425	3.0038	2.12887	2.12081	2.12805	2.22007	2.1307	2.18103	2.18154	2.50135	2.13728
ADGRL3-AS1	2.28701	2.0261	3.01041	2.39507	2.47929	2.78461	1.85515	2.58933	3.06053	2.47367	2.19093	2.11629	2.21359	2.14065	2.98229	2.19011	2.18596	2.13255	2.66319	2.19843	2.13835	2.19791	2.17352	4.61174	2.13997	3.41197	1.93934	2.54462	1.91454	2.64149	2.01465	2.04134	2.29158	1.96386	2.345	2.25519	3.62747	2.71015	3.30909	1.99587	1.94858	1.91749	1.94179	1.97168	3.35081	1.95345	3.11467	1.89564	2.91717
ADGRV1	1.83708	2.90845	2.02315	2.07072	2.15797	1.98236	1.90493	2.48794	1.88484	1.25595	1.88607	1.88354	1.85144	1.86349	1.86623	1.8569	1.85667	4.74869	1.84657	1.8089	1.86725	1.83472	1.85257	1.85961	1.85829	1.87186	1.81369	5.05359	1.93731	1.88711	1.96312	1.968	1.91803	1.87599	1.93928	1.90874	1.80404	3.09646	1.89972	1.97359	2.00388	1.9298	1.96062	1.89605	1.9001	1.90738	1.9196	1.90181	1.88182
ADH5	5.55026	5.54636	5.84802	5.15985	4.76127	6.81394	6.10663	6.50058	6.96744	6.84241	4.9614	6.16317	5.83318	6.74839	4.84062	5.97857	6.23347	4.88804	6.78233	6.51013	6.8488	6.33689	5.7241	5.77528	6.63024	6.16069	5.95556	6.48548	6.75601	6.4165	4.47563	5.49768	6.4289	6.29324	6.82103	6.95466	6.3637	6.77282	4.88428	6.08711	6.31258	6.06885	5.96079	6.83667	6.63476	6.72656	5.71256	5.60182	5.79778
ADH5P4	5.20036	5.35796	5.75669	4.92716	5.13552	6.53433	5.2152	5.70897	6.37623	6.23486	5.44393	5.7645	5.8015	6.41693	4.05876	5.65407	5.70434	4.01824	6.27491	6.03647	6.16203	6.07405	4.909	6.07247	6.28653	5.74529	4.65481	6.00642	6.22002	5.76412	2.01742	6.15244	5.62292	5.40485	5.83887	6.00451	5.76948	6.15086	4.39927	6.03282	6.26307	6.13079	6.25276	6.01562	5.81162	6.32025	5.88117	5.07149	5.70466
ADH6	3.12917	3.07509	3.20987	3.28872	3.0639	2.87987	2.8982	3.39154	4.1768	3.74782	3.72848	3.21618	3.23054	3.21083	3.21131	3.20722	3.24759	3.31586	3.25268	3.17333	3.24969	3.18574	3.20083	3.14024	3.23143	3.22342	3.06266	3.54877	3.65754	3.07157	3.72047	3.06947	3.05435	3.02624	3.06618	3.29939	3.06273	3.04865	3.05149	3.11939	3.10366	3.07367	3.08448	3.08521	3.48012	3.04278	3.04885	3.05841	3.63064
ADHFE1	5.55989	5.63422	5.56595	5.63062	5.3408	5.08349	3.65092	5.43479	5.82478	5.23351	4.53338	5.58549	5.14503	5.87469	5.02204	4.37715	5.14826	4.03423	5.7491	5.45137	6.15619	5.27985	5.51821	5.02751	6.25186	5.65559	5.00626	5.75414	6.05027	5.59503	4.83315	5.08848	5.26615	5.28212	5.4648	5.63711	5.16848	5.66915	4.43046	6.01416	5.66609	5.57313	6.26926	5.60566	5.27065	5.94732	3.92275	5.09293	4.75053
ADIG	1.86698	2.36943	2.24439	2.16875	2.23574	2.77327	2.54586	2.91008	3.21104	3.03298	2.34081	2.39028	2.34891	2.39611	2.37132	2.36111	2.32167	2.40731	2.3494	2.38162	2.36107	2.39562	2.35957	2.35015	2.36648	4.55974	2.47053	2.43979	5.1208	2.42062	2.44423	2.44685	2.42067	2.46451	2.40501	2.40537	2.41696	2.43261	2.43939	2.40168	2.38558	2.45171	2.38962	2.44091	2.41691	2.48279	2.52961	2.46654	2.4221
ADIPOQ-AS1	2.30626	1.90427	2.04664	2.39684	3.26393	3.33742	3.1122	3.29481	3.4135	3.41154	2.97426	2.86865	1.94526	2.43392	3.73401	3.12338	2.33318	2.97433	2.52608	2.24597	2.86292	2.49509	3.56718	3.70347	2.67238	2.87244	3.33547	2.67106	2.36118	3.46542	2.18871	3.07671	2.55016	3.34546	2.16916	2.22154	3.41912	2.57083	3.81107	2.94942	2.67919	2.45256	2.45602	2.54201	3.39566	3.08368	3.44725	3.4915	2.64988
ADIPOR1	8.52027	9.31351	9.39008	9.41466	8.93632	9.92508	9.97437	9.82078	9.46933	9.43113	10.7409	9.60339	9.46194	8.48282	9.63063	10.4451	8.71121	10.9953	8.99114	9.01916	8.59301	8.61252	10.2634	10.1701	8.17199	9.22205	10.5201	8.06178	8.6348	9.20702	10.9986	10.6175	8.99812	9.77167	8.2554	8.85768	9.56817	8.52287	10.9361	8.96988	8.87815	11.2366	9.5973	8.69072	8.83266	7.84873	10.4023	10.5425	9.66423
ADIPOR2	7.62506	7.78393	8.02859	7.85239	7.66469	7.80015	7.23807	7.83793	7.83542	6.78967	7.60464	7.14016	7.96278	8.3556	7.72932	7.54315	7.59712	7.0684	7.69443	7.68283	8.07339	7.48188	7.50909	7.57123	7.81936	7.71168	6.9494	7.74632	7.69082	7.34511	7.15627	7.4145	7.66655	7.55923	7.82332	7.48965	7.46914	7.55067	6.93408	8.10562	8.10125	7.98313	8.4443	7.32306	7.52034	7.4852	7.19301	7.13321	7.83375
ADIRF	3.44215	4.07339	3.58659	3.56043	3.79568	2.57113	2.62482	1.83926	2.42105	2.55286	3.9429	1.76383	4.36969	3.06836	4.47756	1.75551	2.0603	3.42325	3.16471	3.26841	2.5567	3.02986	1.76553	3.78663	4.00023	2.15943	2.56931	6.42945	2.56228	2.56749	2.52818	2.54237	3.26598	2.49649	2.47568	3.99091	2.56897	2.53688	2.54595	2.58467	3.75893	2.53096	3.82335	4.20439	2.53099	2.53497	2.55112	2.5554	2.91377
ADK	6.98283	6.15888	5.60978	6.41128	6.91367	6.98433	7.41419	6.81403	7.22439	7.22029	6.23069	6.96847	7.04437	7.11275	5.70976	6.53555	7.20049	6.03978	7.79452	7.57714	6.68132	6.96172	6.38543	6.50803	7.07957	6.73925	6.48546	6.92587	6.94193	6.9088	5.71678	6.20147	7.38073	7.07273	7.36338	7.72794	6.69641	7.25918	5.24853	7.22878	6.92983	6.75742	7.16409	7.32138	7.02316	7.18354	6.20785	6.88768	6.98264
ADM	10.7601	10.8622	10.7181	10.5715	10.9161	9.58581	8.98516	9.16252	9.336	9.21033	11.0242	10.266	11.0991	9.61937	11.2414	10.9591	10.1749	10.4907	8.64013	9.22844	9.15683	10.5658	10.7431	10.1136	8.42257	8.95484	10.1027	10.4181	9.60614	9.3257	10.2102	9.39596	10.564	9.20489	10.6217	8.81514	10.4285	9.45521	11.5049	9.35282	9.90086	10.5039	9.24889	9.49576	10.6673	9.76561	10.5214	9.96346	10.426
ADNP	7.57411	7.82105	8.3446	8.01296	8.30982	8.60387	7.56905	8.28242	8.32136	8.16604	7.93363	8.05871	7.84006	8.27604	7.66357	8.01571	8.34303	7.40937	8.51327	8.37925	8.46689	8.36918	8.04934	7.8263	8.50424	8.27103	7.52897	8.03087	8.32987	8.25208	7.62374	7.92826	8.37707	8.1477	8.33557	8.27648	8.1073	8.26654	7.36493	8.58883	8.56878	8.33708	8.49642	8.36346	8.14637	8.27964	7.64737	7.97299	7.95988
ADO	5.77003	5.39918	5.41263	5.0721	5.09057	5.62998	5.12992	5.01743	5.75195	5.82128	5.09422	5.22669	5.66059	5.92557	4.47223	5.28051	5.79332	5.00429	6.10555	5.3802	5.88315	5.59155	4.54839	5.18457	5.78071	5.52128	5.35552	5.40817	5.84847	5.2988	4.20953	5.21741	5.87897	5.68793	6.22586	6.31525	5.64845	5.78616	4.31309	5.69285	5.62544	5.14828	4.95276	5.83576	5.90415	5.36611	5.2037	5.35761	4.79475
ADORA1	2.91766	3.66144	4.21066	4.46816	2.93726	5.17445	5.19741	5.53124	5.38704	5.68586	3.48842	3.74544	5.18392	6.95265	2.90463	6.45448	4.69131	6.42792	3.12229	4.97778	3.74694	3.36851	5.67444	5.06339	2.4554	4.15303	6.7949	3.14565	3.10234	4.82668	7.28485	6.59879	4.81081	5.54627	3.26773	4.5851	5.62905	3.67657	7.35044	3.22124	2.61456	2.98164	3.41364	3.78014	4.24544	1.74751	6.17162	6.07174	5.59243
ADORA2A-AS1	5.07333	5.35091	4.98457	5.19731	5.44273	4.91572	4.39831	5.06562	4.91945	5.12022	5.30288	4.70769	5.15678	4.2895	5.57239	5.88098	4.5978	6.37958	4.4716	4.69581	4.47896	4.56721	6.01507	5.94546	3.65058	4.95461	6.44445	4.48332	4.98223	4.96298	6.30823	5.84327	5.11517	6.02991	4.37055	4.76131	5.39125	4.87791	6.30144	3.65	4.0794	4.48433	4.10203	4.90295	5.05052	4.40664	6.23399	5.92581	5.10089
ADORA2B	5.72771	5.10092	4.80171	4.86337	5.74525	4.77004	3.79758	4.07761	4.62936	4.33729	4.83187	5.41883	4.27747	5.44681	3.39473	4.36137	5.49625	4.10479	4.65243	4.7471	4.78913	5.36485	4.35518	5.02919	5.06326	5.32907	4.28341	4.68146	5.31282	4.59197	5.31849	4.22381	4.89906	4.49064	4.69152	5.60809	3.38851	4.83995	4.11502	5.22833	5.77921	5.09255	5.42726	4.31554	4.21882	4.67244	4.83865	5.11549	4.1983
ADORA3	2.31111	2.78167	3.46534	3.20809	3.47787	4.00193	4.19937	4.45078	4.2997	4.40042	4.12544	4.72639	3.54638	5.37887	2.84808	4.01401	4.1908	2.80779	1.24587	4.23479	1.25048	3.51815	3.70778	4.73852	3.91108	4.43184	3.76471	3.23064	3.54132	2.27127	2.66783	2.23926	2.8579	3.45494	3.43355	4.9818	2.94869	5.02313	2.19215	5.25295	4.66688	5.19941	4.91941	2.36859	2.18651	2.2151	2.18109	2.16025	4.26344
ADPGK	6.77374	6.36619	7.0498	6.72533	6.24083	7.44991	7.19504	7.4556	7.26616	7.59936	6.8861	7.31378	8.01467	7.42289	7.58384	6.72809	7.25779	6.35546	7.04447	6.82809	6.79457	7.1458	6.66738	6.11017	7.02312	7.21564	6.16509	7.46916	7.09569	7.10375	6.39851	6.7895	6.96828	6.47498	7.03815	6.76979	6.64595	6.93392	6.18966	7.84183	7.71441	7.53151	7.54431	6.88221	7.0399	7.17748	6.39001	6.62483	7.05143
ADPRH	6.39991	6.90001	6.72125	6.73142	6.3322	5.88462	5.65017	6.14817	6.03638	5.48627	6.34368	6.38769	7.27174	6.58978	5.12831	6.2845	6.78528	5.88744	6.16875	6.01207	6.72779	6.35636	5.5211	5.69822	6.46445	6.27132	5.22348	6.77388	6.57999	5.76326	5.39936	5.59931	6.88637	6.32654	6.84963	6.97236	5.90629	6.4666	5.04641	6.27034	6.26701	5.80334	5.93383	6.80217	6.24706	6.56625	5.66985	5.75502	5.96459
ADPRHL1	2.07731	2.4003	2.72366	2.68123	2.31429	2.40702	2.70248	2.88954	2.15899	1.89318	2.26452	2.75637	1.82269	1.79009	2.86443	2.88835	1.87692	2.29918	2.6855	2.2744	2.82798	2.55693	2.13648	2.46441	3.03348	2.06548	2.90654	1.95297	3.53505	2.88861	2.00412	2.6882	2.19441	2.63141	2.88286	2.42316	1.96299	2.58959	2.19587	1.95226	2.33326	2.54498	2.96242	2.63506	2.11536	1.95959	2.0078	2.76323	2.2912
ADPRHL2	6.80739	6.70542	7.16577	6.71196	6.57834	6.45707	6.11166	6.53451	6.48161	6.1785	6.73628	6.40124	7.92689	6.85258	5.8054	6.63775	6.38225	6.62514	6.34292	6.2727	6.36519	6.81261	6.32786	6.33027	6.81926	6.54618	6.14514	6.56371	6.37472	6.2871	6.05081	6.25382	6.41101	6.22052	6.33132	6.55064	6.63099	6.27173	6.20218	7.27109	7.31599	7.14854	7.21021	6.01186	6.50216	6.10712	5.95183	5.75996	6.32714
ADRA1A	3.2632	3.55521	4.15317	3.8958	3.81196	4.42878	3.83518	4.22159	4.14934	4.08963	5.50822	3.05836	4.55556	1.81941	3.53462	5.09339	2.89934	5.35546	2.62739	3.80284	3.85023	2.32783	5.09786	5.18018	3.84175	4.54739	6.65754	2.34614	4.59572	3.64339	6.55014	5.61925	4.01699	4.26996	3.44191	3.1471	5.17614	3.28776	6.30343	3.30415	2.28078	3.48482	3.55214	2.38835	3.1327	2.39041	5.48135	5.82243	4.79754
ADRA1B	2.19724	2.94979	1.88612	1.62692	2.20057	1.7148	2.27808	1.93115	1.97775	2.60953	1.94164	1.91381	1.9027	2.48656	1.88692	1.89955	1.89503	2.89837	2.18543	3.34067	1.90988	1.88138	2.00302	1.91122	1.90493	1.90228	1.99338	2.07232	2.10128	2.06089	2.29447	2.11593	2.07511	2.01271	2.14187	2.06951	1.99108	2.01905	2.04532	2.19839	2.1607	2.09999	2.11591	2.0907	2.03346	2.07356	2.07691	2.02743	2.42117
ADRA1D	2.92328	2.31764	2.39726	2.04749	2.6829	2.30424	2.17207	2.09196	2.35061	2.57022	2.33908	2.33991	2.70291	2.71992	2.36557	2.37926	2.11063	2.54112	2.1287	2.39225	2.29639	2.70857	2.27147	2.20354	2.20117	2.23167	2.38595	2.43388	2.7095	2.4782	2.86701	2.61985	2.09725	2.23401	2.03497	2.12389	3.0878	2.24001	2.39184	2.1429	2.13185	2.24219	2.08752	2.95314	2.19098	2.66188	2.86428	2.36068	2.13463
ADRA2B	2.97958	2.81732	2.77477	2.6304	3.32533	2.67513	2.5661	2.65337	2.68102	2.58873	2.65151	2.71472	2.63952	2.8256	3.57108	2.74286	2.5885	2.76084	2.59948	2.67437	2.65494	2.73652	2.65638	2.6521	2.61126	2.63909	2.72401	2.87153	3.10868	2.71429	3.30081	3.0531	2.59282	2.7142	2.49755	2.56329	2.583	2.6181	2.80114	2.69484	2.63803	2.67715	2.55651	2.98868	2.66748	2.85019	3.20347	2.75439	2.62144
ADRB2	10.1184	9.77528	10.1444	9.51813	10.2008	9.15587	8.55235	9.33193	9.48886	8.43626	8.68057	9.66213	9.63333	10.4382	9.15527	8.61223	9.61303	8.21377	9.822	9.45245	10.9017	9.43161	9.14663	9.10327	10.2225	9.92213	8.33626	9.75935	10.1419	9.5941	8.64605	9.25784	9.64436	8.74092	10.3683	10.3182	9.98276	10.1628	7.69714	9.69739	9.69176	8.97441	9.85465	10.1901	10.3902	10.6907	8.80421	9.15452	8.61653
ADRB3	6.15449	5.95553	5.7641	5.73058	5.28412	5.4345	5.04202	5.24408	5.20119	4.91826	4.99792	5.32663	5.317	5.00488	7.14287	6.60671	5.19991	8.65185	4.52308	4.14403	4.41848	3.98918	6.3088	6.67403	3.81235	5.39072	6.4629	4.69274	4.81252	5.58293	7.73162	7.36765	4.69844	6.53609	3.92068	5.07757	6.21983	4.77892	8.25572	3.81757	4.26783	5.37085	4.65251	4.1679	5.06225	2.01491	7.0066	6.9499	6.17604
ADRM1	8.12097	6.92677	7.15818	6.98761	7.05016	7.47213	7.97271	7.56639	7.13027	7.4308	7.62868	6.77065	7.55475	7.36209	7.49961	7.40768	7.20564	7.04523	7.15835	7.63137	7.03425	7.29707	7.4005	7.95658	7.81345	7.42141	6.97823	7.23901	7.06834	7.25775	7.13632	7.39278	7.19988	7.06952	7.15952	7.18542	7.16387	6.87753	6.94903	7.85286	7.86342	7.74471	7.89874	6.79076	7.19256	7.07923	6.74684	6.92886	7.57104
ADSL	6.41223	6.56475	6.79236	6.7876	6.10203	6.95963	6.98878	6.74293	7.00248	6.89014	6.41022	6.90295	6.89465	7.37006	5.136	6.77841	7.01706	5.88966	7.17956	7.10753	6.70789	7.07975	6.26458	6.73974	7.30479	6.80011	5.69935	6.91834	6.96206	6.99732	6.08421	6.17496	6.63348	6.49904	6.88167	7.08339	6.60487	6.80898	5.28438	7.50414	7.52641	7.24325	7.34832	6.88942	6.6487	6.65908	5.9768	6.27987	6.85769
ADSS	5.80463	5.43903	5.24664	4.37343	5.89964	5.45928	4.26898	4.83855	5.38425	5.11264	5.58856	5.19431	5.34946	5.7157	4.03021	4.70245	5.91649	4.43572	4.78993	5.17609	5.90787	5.7167	5.1118	4.47257	5.72921	5.13173	4.57458	5.49539	4.75874	5.15291	4.21396	5.04316	5.85791	5.32978	5.16076	5.02517	4.95424	5.61637	4.88541	5.95742	5.96494	5.66308	5.36704	4.70966	5.61867	5.62903	4.20985	5.83142	5.35353
ADSSL1	4.98577	4.88148	4.76585	5.02511	4.58551	4.22885	5.40945	4.41668	4.16969	4.65336	5.02817	5.03334	3.63576	5.32089	2.69789	5.29703	4.78618	4.09513	5.18524	5.24197	4.97918	5.11738	4.03175	4.46116	5.42592	5.1747	3.55279	4.72283	5.03258	5.00982	2.01166	4.07623	4.35329	4.96474	5.21416	5.13633	4.22396	4.44257	2.6266	5.30214	5.2919	5.16182	5.40888	4.70639	4.91317	4.39291	5.17459	4.99559	5.01486
ADTRP	6.12961	2.45915	3.12987	2.52028	4.03875	3.80897	3.27795	3.95676	4.26877	4.17078	3.9514	5.84513	3.42942	1.86286	1.4222	4.64073	5.19851	3.46628	4.83622	4.68046	1.81718	3.91219	4.23209	3.33743	4.3371	3.76447	3.67829	3.6422	1.58217	4.26851	2.28933	1.52782	2.5623	5.02462	4.73703	4.64956	4.00773	4.99776	3.01028	2.50494	5.005	4.97742	3.54895	4.56087	2.98581	4.52881	3.96843	3.70473	3.41971
AEBP1	4.33279	4.71606	4.24683	4.06165	4.51519	6.49532	6.22929	6.40511	6.52957	6.47655	6.16231	5.4517	5.3514	4.35864	3.89953	5.14184	4.99944	3.9168	6.73935	6.62373	5.48167	5.95334	5.61194	4.49097	6.24677	6.18673	4.73699	5.76336	6.43847	6.19239	1.49883	5.08313	5.63871	5.98952	5.61791	5.24679	4.46972	5.53897	3.61226	6.43823	6.33238	5.86034	5.85398	5.78717	5.855	5.07485	5.00743	5.05221	4.41559
AEN	4.77728	4.96763	4.73188	4.3342	4.18529	5.36091	3.58871	4.43586	5.12653	4.5203	4.00048	4.42885	4.37574	5.42582	2.45427	4.38885	4.79998	4.95232	5.44636	4.98263	4.90486	5.26671	4.14256	3.96952	5.11825	5.07474	3.2788	5.3162	4.9037	5.25858	3.77677	4.1685	4.80189	4.73742	4.7487	5.22311	4.62203	4.92132	1.6251	4.99467	4.95161	4.95976	5.0375	4.66637	4.83289	4.6599	3.92458	4.714	4.43268
AFAP1	3.44882	3.51205	3.45803	3.62482	3.33472	3.45115	3.85613	3.5733	3.31813	3.22677	4.48753	3.11033	3.83019	3.16034	3.3969	1.64878	3.38552	4.61473	3.77022	3.29706	3.36783	3.29926	3.89774	4.26265	3.58505	2.56529	2.91537	2.97965	2.3161	3.98501	3.05685	2.46468	2.78658	2.95181	2.92896	3.83248	3.46613	2.31146	4.38317	3.32142	2.90085	4.91129	4.13808	3.28267	3.58031	3.46676	4.74687	2.26742	3.4275
AFAP1L1	2.32489	2.33528	2.62107	2.22233	2.81997	1.92037	3.06351	1.71744	1.4043	2.80886	1.98229	1.91874	1.93737	1.9125	2.24401	3.06186	3.19415	1.90579	2.19156	3.35777	3.02477	1.89958	1.91058	2.52607	1.93227	1.91826	1.98392	3.61119	3.37224	2.01029	2.09288	2.02991	2.01596	1.94518	2.80264	1.97947	1.98576	2.92716	1.97751	2.09953	2.06613	2.46499	2.02806	2.03311	3.18063	2.82301	1.97579	1.97295	2.49456
AFDN	3.3649	3.83589	3.98199	3.69677	3.57347	4.24909	3.75588	4.22885	4.5529	4.03028	3.42215	4.22601	5.81193	4.44532	4.54635	2.59205	4.18617	4.2877	3.5946	2.35448	4.55813	3.79062	2.25668	3.62166	4.52594	4.5121	3.83201	4.82868	2.175	3.10949	3.43994	4.18044	3.32163	4.36794	4.85973	2.78947	4.23812	3.3155	2.03761	3.81565	3.62002	4.29053	3.3788	4.46793	4.39285	5.6891	4.17904	1.98882	4.30537
AFF1	5.96531	6.78026	6.2031	6.41987	6.73377	5.34206	6.30035	5.65959	5.58752	5.52115	6.05807	6.06046	7.47138	5.937	7.06206	5.88341	6.30749	5.9478	5.98492	5.70123	5.64607	6.158	5.67826	5.51535	5.91044	5.63957	4.99585	6.1411	6.33498	6.05224	5.14105	5.05653	6.06013	5.23648	6.13298	5.71702	6.17131	6.12168	5.92012	6.43798	6.74527	6.5803	6.58381	6.0919	6.04205	5.99083	5.70555	5.77516	5.7691
AFF2	1.535	2.07901	2.21415	1.88605	1.80215	2.47411	2.0489	2.14384	2.0319	1.63932	2.00661	1.92517	1.87281	2.94825	1.91368	1.87051	1.88363	2.02382	1.89254	1.82918	1.91122	1.85076	1.87369	1.77897	1.88255	1.90487	1.84156	1.88672	1.94797	1.8986	2.10955	1.94812	1.88038	2.41609	1.86467	1.8254	1.99068	1.8643	1.88473	1.93989	1.94831	1.92201	1.9547	2.11344	1.87983	1.88136	1.93259	1.93296	2.69976
AFF4	5.65088	5.72324	5.29422	5.23645	5.361	6.0686	6.46159	5.84361	6.18823	6.72393	5.76824	5.97033	5.78595	6.05001	6.50746	5.43985	6.15891	5.12711	6.3292	6.03988	5.98843	5.83041	5.82953	4.96536	6.09927	5.95069	5.0362	6.12423	6.02129	5.98805	5.12767	5.5165	6.23931	5.65372	5.79023	5.83983	5.91425	5.93435	5.08343	6.49492	6.35521	6.24985	6.36125	5.94856	5.63118	6.03225	5.41955	5.29655	5.77427
AFG3L1P	5.05308	5.83956	5.92922	5.70934	5.90389	5.45395	5.79666	5.75072	5.57007	5.92403	5.21074	5.72523	5.81399	6.15027	5.7972	5.15877	6.50249	4.75504	5.54119	6.0717	5.98167	6.23079	5.18446	4.82237	6.52123	5.6079	5.02439	5.66549	5.59776	6.59193	4.96765	5.22437	5.834	5.4057	5.90739	5.82751	5.57064	6.38262	4.72312	6.53988	6.20576	6.36832	6.48207	5.72653	5.38153	5.73531	5.67548	5.18019	5.3524
AFTPH	8.52236	8.38395	8.62754	8.56335	8.46125	9.11099	9.03212	9.13641	9.24771	9.17491	8.80214	8.80385	8.45251	8.77179	9.11578	8.79326	9.03622	8.72499	8.98029	9.00787	8.87004	9.18736	8.75729	8.67261	8.88617	8.72336	8.56213	9.1512	9.06336	9.14412	8.50855	8.77013	9.06822	8.84994	9.05606	9.0548	8.92754	9.03347	8.50707	8.75979	8.79706	8.70007	8.66744	9.04879	9.00442	9.15335	8.83199	8.84729	8.96559
AGA	6.30393	6.65611	7.61515	6.63518	5.76078	6.81027	6.55644	6.74979	6.90284	6.51581	6.20176	6.77834	6.36909	7.20676	5.4327	6.69251	6.9909	5.87	6.94502	7.21645	6.99882	6.80118	6.48097	6.7944	7.06075	6.79357	6.22142	6.98177	6.88111	6.72949	5.63804	5.9525	7.03638	6.3215	7.41512	6.98434	6.50521	7.09092	5.55573	7.30725	7.12994	6.98911	6.91703	7.21554	6.86112	7.21119	5.82862	6.25088	6.5211
AGAP1	4.0109	4.58596	4.73842	4.55248	5.10429	3.91283	4.40469	4.19991	4.44595	4.30927	3.61114	3.29227	4.59294	5.549	4.13564	3.3395	3.93405	3.76749	4.80214	4.45906	5.63134	4.37985	4.47266	4.65413	5.41616	4.83692	3.34012	4.55439	5.33047	4.82305	4.2666	4.27954	4.37722	3.15268	4.98671	4.06898	5.32535	5.2346	3.15935	5.04105	4.9802	4.84525	5.15744	4.59927	5.84658	5.28432	2.70853	3.72283	4.40532
AGAP11	3.77392	4.48487	3.5403	3.93679	3.65194	4.8118	4.02281	5.25773	4.80302	4.90723	4.06013	4.66111	4.21853	4.32558	3.67916	3.63614	4.17367	4.00368	5.05019	4.75293	5.16539	4.42614	3.5747	3.95615	4.91653	4.57627	4.46708	4.30982	4.44182	4.55804	2.9813	3.76825	5.25193	4.38849	4.7682	4.6488	3.76859	4.42785	1.95445	4.98644	4.76686	4.85364	4.74021	5.16027	3.88761	4.09424	4.08045	3.9738	3.09237
AGAP2-AS1	4.20701	5.26756	3.85451	3.59102	5.0896	3.05098	3.15498	3.13162	3.07725	2.9904	4.87383	3.29213	2.78084	4.19423	2.14439	3.32474	2.89858	5.1264	3.31961	3.62651	4.10323	4.32919	4.37282	4.51762	3.21538	3.58029	2.74753	2.72736	5.23736	2.75262	3.97407	2.73705	4.30228	4.86598	3.70061	3.31102	3.91067	2.71441	2.72632	2.78579	4.07026	3.98777	4.52059	3.56994	4.12288	2.71305	3.97316	2.7505	2.71769
AGAP3	7.77721	8.2059	7.61782	7.80318	8.09256	7.64426	6.93731	7.52428	7.60275	7.71525	7.8684	7.72913	7.80623	7.70033	6.43677	7.91812	7.66149	7.69481	7.42699	7.65647	8.00634	8.05866	7.6367	8.2055	7.69051	7.75526	6.95217	8.27264	8.03693	7.3637	7.30039	7.23208	7.90129	7.47747	7.73123	7.96017	7.38144	7.67719	7.04307	7.75761	7.43334	7.37018	7.78345	7.97122	7.54748	7.84406	7.13554	7.91429	7.73445
AGAP4	5.09481	4.23596	4.88941	5.56806	4.87978	5.96775	5.36362	5.76588	6.04766	5.8212	4.55328	5.91762	4.41432	5.46881	5.27351	5.61253	5.59239	4.90984	5.92167	6.12038	5.69892	5.40268	5.22648	4.59848	5.71392	5.47197	4.78896	6.07076	4.85691	4.93025	4.84334	4.86608	5.62772	5.62002	5.33728	5.55401	4.62865	5.61477	4.73828	6.21157	5.79746	5.22953	5.68992	5.75036	5.64791	6.26017	5.76173	4.65456	4.95002
AGAP5	5.2071	4.1553	5.21806	5.34213	4.90909	6.36688	5.77148	6.26922	6.53735	6.23057	5.72876	6.23812	5.61462	5.49974	5.80584	5.07082	5.78744	3.90509	5.84804	6.72499	5.44405	5.23322	5.59763	5.03313	6.32867	5.92539	4.90756	5.60751	5.26938	6.00856	4.85766	5.51585	5.70337	5.49286	5.38245	5.7555	5.02481	5.42962	5.08519	6.41349	6.61085	6.19563	6.36779	5.35862	5.24009	5.93287	4.90854	5.3783	5.83508
AGBL5	3.37814	2.79903	2.12491	2.08094	1.84839	3.03691	2.09006	2.14684	2.46581	2.66081	2.23674	2.16722	1.72937	2.44199	2.1505	1.74123	3.1648	3.55736	3.0311	3.54673	1.74061	2.94724	1.73576	1.65456	3.07071	2.36526	1.92668	1.88137	1.90954	1.91174	1.97422	1.8958	3.46326	3.32305	2.26779	2.91331	1.87641	2.41397	1.89612	3.4686	3.4732	3.90455	3.02311	1.92643	2.54884	2.43593	1.93215	1.86792	1.86375
AGBL5-AS1	3.22538	3.21435	3.64942	3.5028	3.53624	3.10134	2.21739	3.47835	2.14429	1.82122	3.25924	0.841164	1.86653	3.02053	2.98512	3.33379	3.42385	3.41789	2.97655	3.16694	3.34658	3.16188	2.57281	3.25235	3.55069	3.69825	3.01595	1.96555	1.94516	3.16996	4.53642	3.13922	3.13485	3.33021	2.0272	2.72141	3.69202	2.12298	3.91705	2.8685	2.92752	2.6634	3.01008	1.94451	2.84531	1.94466	3.50366	4.31388	1.90311
AGER	4.72232	4.92787	4.88985	5.58279	5.27444	4.21579	6.05088	4.46487	4.41856	4.62739	5.00862	5.37386	5.07393	4.85167	6.88467	5.76618	5.42515	4.15454	4.76193	4.31669	4.82356	4.39626	5.0793	4.0586	4.06151	4.74906	2.64267	4.75135	4.3229	4.57701	3.81853	4.22365	4.80391	4.60582	5.301	5.01364	3.72133	4.28764	4.2769	5.34005	5.85051	5.8739	5.81934	4.03515	4.55323	4.65622	4.03029	4.69691	4.79183
AGFG1	6.82228	6.31636	6.56295	6.42867	6.5159	6.65289	5.93799	6.28505	6.47768	6.14146	6.51043	6.12616	6.2829	6.31726	7.65619	6.37721	6.62434	6.19342	6.22776	6.2201	6.22804	6.48546	6.29573	6.34465	6.39423	6.36821	6.04642	6.81733	6.55215	6.12727	5.61521	6.15097	6.5704	6.46043	6.38785	6.47549	6.29688	6.49582	5.4802	6.48851	6.45769	6.54389	6.45137	6.40346	6.41137	6.67555	5.865	6.27002	6.73349
AGFG2	4.88587	4.56799	4.62317	4.88827	4.73066	4.11776	3.99451	4.31703	4.08469	3.8488	4.31463	4.30361	4.06931	4.80879	3.52084	4.30125	4.40516	3.93501	4.52825	4.70483	4.53949	4.68726	4.47459	4.61848	4.71353	4.37561	3.63135	4.39439	4.62044	4.66304	3.95159	4.12831	4.58953	4.18871	4.31071	4.74034	5.00287	4.37742	3.61343	4.48989	5.04447	4.482	4.57482	4.80591	4.52257	4.79488	4.29572	4.21897	4.29975
AGK	5.42358	5.54605	5.06307	5.58393	4.69062	5.97909	5.00976	6.01904	5.99087	6.06801	5.29405	5.02031	5.53297	5.98217	4.06944	5.40472	5.33096	4.78252	5.82555	5.92181	6.22682	5.7513	5.74707	5.91943	6.01213	5.868	4.54895	6.0684	5.91143	5.53527	3.87817	5.34823	5.60597	5.65491	5.3051	5.54349	5.47557	5.41392	5.08651	6.32638	6.15924	6.06149	6.23283	5.6229	5.38327	4.90611	4.86918	4.87648	5.20535
AGL	6.89296	7.37245	7.73206	8.38568	7.44375	7.21261	6.95796	7.11939	6.92603	6.54998	6.65026	7.2318	7.1705	7.93664	6.54829	7.20773	7.67799	6.4594	7.93263	7.50554	7.82572	7.56686	6.74472	6.71168	7.7223	7.40303	6.80778	7.64471	7.8558	7.81013	6.39581	7.1357	7.54504	7.39052	7.81076	7.88676	7.67747	8.08327	6.38979	7.50061	7.37067	7.18278	7.23752	7.97535	7.66315	8.00205	7.1021	7.15127	7.098
AGMO	1.34153	2.24742	2.4848	2.45733	1.9418	2.44537	2.08241	2.6046	2.80879	2.26011	2.08767	2.0634	2.08489	2.07767	2.04562	2.0916	2.06797	2.0669	3.44907	2.10288	3.51566	2.10921	2.08192	2.006	2.05824	2.0641	2.12255	2.06775	4.18912	2.11761	2.49543	2.08345	2.11229	2.08369	2.12085	2.80254	2.08708	2.10336	2.08598	2.13155	2.00391	2.09082	2.07958	2.15008	2.52753	2.08348	2.1243	2.05475	2.57988
AGO1	7.39666	7.18193	7.74437	7.79101	7.20083	7.98912	7.02093	7.62468	7.943	7.58252	8.22023	7.39175	7.48004	7.23652	8.21029	7.42968	7.70892	7.39992	7.47318	7.35679	7.29473	7.62326	7.78701	7.74246	7.3254	7.41642	7.37264	7.77981	7.42411	7.68049	7.11333	7.46355	7.9777	7.46443	7.89554	7.32487	7.44088	7.41458	7.30377	7.16115	7.66702	7.27526	7.4136	7.46878	7.54818	7.71079	7.68966	7.39568	7.59749
AGO2	7.23754	7.20356	7.62741	7.37318	7.16611	7.76235	7.25082	7.71545	7.32516	7.60037	8.02718	7.32282	7.19783	6.9704	8.38169	7.53737	7.48278	7.66277	7.02608	7.23171	7.21039	7.34953	7.84069	7.47141	6.99666	7.2983	8.02469	7.3961	6.99451	7.24156	7.23258	7.44594	7.62273	7.60774	7.13174	6.92349	7.30862	7.12551	7.81313	6.89664	6.92167	7.39226	7.55633	7.1124	6.9704	7.17705	7.98527	7.65131	7.45434
AGPAT1	7.66301	8.08608	8.05293	8.54804	8.06887	8.35978	8.6764	8.37942	8.25449	8.29516	8.77815	8.26239	8.11947	8.35146	9.00942	7.64351	8.41128	8.04794	8.01038	8.08743	8.19184	7.98646	8.03355	8.31113	8.4943	8.11536	7.97257	8.15255	7.89297	8.1366	8.24013	7.98253	8.33275	8.22147	8.28622	8.13548	7.90578	7.93966	8.43379	8.36814	8.31314	7.89856	8.36873	7.94805	8.05626	8.2082	7.8311	7.59673	8.05381
AGPAT2	9.68246	9.67846	10.0596	9.41131	9.11965	10.1969	10.1991	10.1835	10.5127	10.4761	10.3872	9.86094	10.0258	10.0502	10.6452	10.1659	10.5333	9.50613	9.46589	9.44194	9.67907	10.115	9.65535	10.1466	10.0728	9.86344	9.39977	10.0993	9.8232	9.55472	9.53405	9.40762	9.87136	9.56243	9.84889	9.96812	9.49785	9.80918	9.53664	10.2309	10.3575	9.81774	10.2683	9.88367	9.9224	10.2427	9.34642	9.48329	10.1755
AGPAT3	7.77208	7.62549	7.60792	8.51919	8.55635	8.65014	8.59589	8.64237	8.25297	8.23217	8.27006	8.31991	9.37659	8.28178	7.04688	8.39786	8.29023	8.47418	7.99184	8.28342	8.20399	8.27139	8.16576	8.50293	8.16924	8.31936	7.40686	8.31123	8.34375	7.87677	7.91733	8.36309	7.80367	8.00636	7.89886	8.31405	7.77595	7.88023	8.07731	8.4919	8.76142	8.93615	8.76543	8.03002	7.94428	8.06565	7.81248	8.29602	8.39259
AGPAT4-IT1	7.19337	6.54104	7.32376	6.26875	6.8622	7.79617	7.25211	7.41036	7.76678	7.74429	7.66027	7.28993	7.13276	7.58361	7.72655	6.48173	7.37941	5.90895	7.05326	7.03008	7.68782	7.15916	7.44162	7.46264	7.14433	7.54062	6.8044	7.66101	7.43496	7.63844	7.10413	6.79528	7.1321	6.97369	7.69416	7.53291	7.04812	7.80662	6.03245	7.71194	7.5256	7.45465	8.28333	6.9337	7.06749	7.52617	6.09505	6.95148	7.19449
AGPAT5	5.97239	6.18375	5.6623	5.93714	7.90728	6.62466	5.93221	6.19284	6.44166	6.55306	5.95591	6.8877	6.39103	6.65759	5.11997	5.91862	6.50292	5.75741	7.31576	7.05598	6.69914	6.86086	5.52648	5.70575	6.80624	6.57744	5.71337	6.81156	6.98963	6.73674	5.16203	5.68745	6.51366	5.96699	6.80042	7.44161	6.2245	6.72469	5.50086	6.77922	6.97422	6.76276	6.6034	7.27656	6.90828	6.59219	6.09776	6.36605	5.63882
AGR3	2.29001	2.60685	2.41788	2.10796	2.1196	1.68883	1.71971	1.93523	1.81485	1.71674	2.01459	2.01126	2.01729	2.01304	2.00812	2.01521	2.01024	2.01356	2.00243	2.02952	2.00033	2.02932	2.01011	2.20153	2.00143	2.00296	1.89516	1.89681	1.89587	1.89755	1.91448	1.90469	1.99108	2.11039	2.65119	1.90541	2.97107	1.90252	1.89923	1.90973	1.90424	1.89984	1.90306	1.89527	1.89693	1.90673	2.07934	1.89524	1.89534
AGRN	7.65728	7.13934	7.42339	7.2655	7.21234	6.40847	6.07111	6.23737	5.31549	3.7476	5.96794	6.71283	9.70757	5.32232	5.30659	5.83976	5.14589	8.3098	6.66491	6.70672	5.94783	6.56118	6.54433	6.60479	5.76784	6.29061	6.57393	6.00742	7.42962	5.97793	6.43149	6.34627	5.45921	6.9362	5.71938	5.91981	5.3877	5.56386	7.4968	6.39952	7.26762	6.925	6.59142	4.55891	6.993	5.53686	6.17639	6.65426	5.61535
AGRP	4.62531	4.69625	5.00304	5.15701	4.99073	4.65569	4.68391	4.73168	4.5186	5.11081	4.53348	5.32201	5.27941	4.67457	5.15762	4.85374	4.79865	5.1433	4.27723	4.24946	4.5372	5.49822	4.50799	5.2195	4.41746	4.5574	5.47329	5.58737	4.98628	4.51295	5.19081	5.0594	4.38615	4.45732	4.74983	4.84043	4.87236	5.01765	5.14706	4.83032	5.35742	4.6602	4.55632	4.12588	4.99781	5.07721	4.73137	5.72506	4.99487
AGT	2.53811	2.80261	2.72525	2.76192	2.82542	2.42999	2.49358	2.53207	2.39058	2.43873	2.71603	2.44735	2.51204	2.49784	2.51296	2.77117	2.92444	2.49862	2.51614	2.53014	2.57741	2.66406	2.46806	2.43316	2.44138	2.46906	2.67821	2.55142	2.6192	2.59968	2.69827	2.78905	2.54198	2.49077	2.52187	2.44887	2.53993	2.53613	2.72003	2.44626	2.41794	2.56878	2.40791	3.10625	2.52421	2.55521	2.69415	2.6913	2.43396
AGTR1	2.3552	2.68721	1.79439	2.60164	2.45094	1.90816	1.32785	2.55007	1.66589	2.00041	2.10972	2.04693	2.15776	2.07091	2.02493	2.14148	2.10194	2.0578	2.05795	2.18172	2.07324	2.17514	2.10876	2.02816	2.64196	2.05704	1.86544	1.84609	1.85019	6.25046	1.92561	3.1377	1.88899	1.87668	1.9258	1.83578	1.84206	1.85232	2.90594	1.88903	1.79168	1.84699	1.84063	1.87077	1.82593	1.86875	2.69501	1.82872	1.81044
AGTRAP	7.76389	8.01047	7.70163	7.55563	7.75977	7.32324	7.28581	7.36381	7.49124	7.34079	8.09441	7.47246	8.30835	7.50492	8.413	8.09441	7.81663	7.71351	6.35839	6.70251	6.97076	7.49902	7.57567	8.09388	7.19068	7.40268	7.1749	7.30068	6.96291	7.15606	7.49775	7.40306	7.13587	7.08093	6.92379	6.97542	7.37363	6.75248	7.71942	8.12635	8.12414	8.12145	8.14736	6.55648	7.24462	6.89239	7.21138	7.14799	8.12117
AGXT	2.61469	3.74993	2.72756	3.51599	3.84872	2.66409	3.0737	3.11716	2.86008	2.98157	4.01849	3.12801	3.03974	2.0547	2.15401	3.16171	3.51721	3.60883	2.45958	2.01429	4.05869	3.59919	3.64262	3.75315	2.01032	3.40779	3.57319	2.34031	3.19793	2.28699	3.7428	4.01172	2.22687	3.63252	3.20614	2.40768	2.28668	2.27036	3.91637	3.16872	2.25356	2.23738	2.64707	2.34532	3.43448	4.54694	3.50679	2.29914	3.88933
AHCY	3.70646	4.17678	4.60979	4.42547	4.69847	4.47232	5.17479	5.1738	4.72098	4.98281	4.57798	4.96248	4.92547	5.00316	3.86545	5.42499	5.46233	2.69378	4.97139	5.54819	4.61469	4.60172	2.42286	5.3441	5.4264	4.09163	2.98451	4.57798	2.61248	4.72702	2.82471	3.41039	5.06175	4.75511	4.76228	5.14136	4.12337	4.64849	2.62325	5.94463	6.26363	5.99345	5.99345	4.31103	4.46196	4.67642	2.73101	2.89048	4.58451
AHCYL2	6.87818	6.80789	6.56055	6.59326	6.49981	7.1132	6.83196	6.98529	7.3867	7.17038	7.15557	7.12056	6.7667	7.0835	6.13418	7.04695	7.075	6.19213	7.04359	7.13337	7.10178	7.04091	6.6485	6.53319	6.99093	7.11569	6.25002	7.12155	7.23025	7.04797	6.48503	6.33109	7.12248	7.02078	7.42427	7.41234	6.67253	7.13497	5.88184	7.08837	7.05332	6.78046	6.90981	7.17367	6.94573	7.34996	6.62503	6.68397	6.94878
AHDC1	6.63597	6.63948	6.14132	5.88903	7.12641	8.03216	7.33142	7.48409	7.48847	8.04302	7.22847	7.35852	6.90775	6.46136	7.74901	7.33974	6.5054	8.85272	6.23338	6.84353	6.45205	6.28331	8.02472	8.18503	6.10826	6.88984	8.09987	6.24411	6.74249	7.17168	8.55591	8.42336	6.4828	7.85905	6.12138	6.47191	7.30327	6.43996	8.62894	6.20885	6.18665	7.03359	6.68821	6.25483	6.76585	6.13279	7.9437	8.03062	7.45787
AHI1	3.94972	3.96269	4.36439	3.89656	4.38831	3.39107	3.87861	3.6091	3.97568	3.9252	3.03518	4.23646	3.95448	3.91303	1.89585	3.73864	4.77912	3.33128	4.7876	4.46226	3.95165	4.73143	3.8769	3.81139	4.26064	4.18983	3.49347	2.79715	5.06608	4.58864	3.49407	3.61489	3.60051	3.96543	3.6363	4.67034	3.55664	4.75187	3.59803	5.04723	4.91237	4.56673	4.95498	3.1707	2.78799	3.19258	4.09886	3.40878	2.67075
AHNAK	8.39945	8.33052	8.10531	7.80674	8.10642	8.79962	8.71396	8.31884	8.51818	8.5932	8.5808	7.82314	8.3534	9.17388	7.67722	8.26554	8.2163	7.7481	8.80871	8.0928	9.01207	8.34188	8.03725	8.31451	8.93211	8.54425	7.53552	9.05005	8.95478	8.16998	7.57668	8.16141	8.51545	7.85576	8.41751	8.71381	8.19897	8.76129	7.20814	7.99224	9.02139	7.79237	8.80028	8.76659	8.33867	9.58826	7.98925	8.25443	8.19075
AHNAK2	0.785313	1.79016	1.20319	1.84064	0.439765	3.16608	2.99164	3.14485	3.27875	3.21909	1.94443	1.89827	4.9305	2.68375	2.46957	1.86984	1.88747	1.87569	1.88371	1.81134	1.90651	1.83241	2.13176	1.90793	1.88782	1.88531	1.93077	1.95697	1.98261	1.96597	2.03518	5.11511	1.94876	2.94597	2.15938	1.93205	1.91578	1.91709	1.93809	2.07393	2.0393	1.99046	2.2957	1.99353	1.93588	1.9419	3.52301	1.94642	1.92069
AHR	6.55433	7.02015	7.84221	7.5431	7.48367	7.08102	7.02085	7.03374	7.31262	7.35134	7.38136	7.3558	7.49832	7.42252	5.84746	7.35859	7.51089	6.92313	7.43762	7.292	7.10206	7.6266	6.74396	7.44658	7.5492	7.24195	6.3741	7.77344	7.77354	6.95093	6.11196	6.55998	7.50372	7.11467	7.26199	8.05538	6.80027	7.70777	6.70378	7.26474	7.45237	7.25349	7.85286	7.20005	7.38122	7.32872	6.78988	7.2036	7.33907
AHSA1	7.60716	6.69489	6.32543	6.25678	6.36668	7.47721	7.32372	7.48865	7.55927	7.54191	7.01462	7.14274	7.40576	7.49712	6.49257	6.64926	7.32532	5.70477	7.17402	7.62293	7.03637	7.40218	6.9942	6.90711	7.55557	7.21455	6.33322	7.02952	7.09512	7.19684	6.51354	6.69667	7.0137	6.93431	7.06399	7.0209	6.73446	6.94131	6.10649	8.14234	8.05653	7.76776	8.03923	6.77093	6.94068	6.83388	6.41346	6.49764	6.62521
AHSA2P	6.05743	6.41456	6.19896	6.18143	6.5259	5.81522	5.90887	5.48664	5.81032	5.7236	6.31276	6.28991	6.30933	5.80846	7.5503	5.61106	5.70176	5.68947	5.43718	5.74911	6.2981	5.8377	5.77155	5.21574	6.14347	6.47396	5.35758	6.77007	6.48693	7.08686	4.89361	5.22057	6.03618	5.84154	5.94259	5.62073	4.95122	6.43166	5.18721	5.90767	6.18267	5.60017	5.671	6.60136	5.02058	6.90354	6.24344	5.57836	6.05169
AHSP	8.67878	7.40059	7.20559	7.04928	6.98226	9.49092	9.15571	9.32699	10.0274	9.86371	8.7052	8.17531	10.5071	7.76666	7.59227	9.5095	7.79068	10.4479	8.17618	8.25012	8.14661	8.39838	8.75147	9.26605	5.63836	9.81708	9.9818	6.98611	8.80351	8.4643	9.73087	9.39673	8.23343	9.33653	7.11946	7.95307	9.14034	7.71241	10.6153	7.65086	7.59174	10.1323	8.52838	7.59	8.27786	6.30381	10.6649	10.3399	8.72061
AIDA	4.98255	5.18037	5.1491	4.99393	4.3655	5.60699	5.29994	5.27482	5.69889	5.58228	5.00035	5.07674	5.48904	5.23091	4.57565	5.09539	5.0715	6.49267	5.60118	5.48954	4.98611	4.88134	4.71109	5.44094	5.14805	4.97613	5.94551	5.36713	5.20463	5.05316	6.31556	5.93233	5.03691	4.9497	5.1344	5.55446	5.20845	5.08476	5.58096	5.33719	5.25574	5.63751	5.21915	4.26881	4.85166	4.2902	5.3605	5.63167	4.8112
AIF1	7.95309	8.17006	8.00394	8.23943	8.58141	9.24562	9.18165	9.29912	8.85706	9.21352	8.84951	8.41608	9.03039	8.56732	8.69364	9.29288	8.2479	10.5881	7.77087	8.08171	8.16326	8.37458	9.01674	9.21036	7.95746	8.71953	10.1093	8.31777	8.13952	8.33543	10.2345	9.78662	8.09264	9.1525	8.65494	8.38324	9.06883	8.55368	10.2376	7.60734	7.71055	8.49792	8.18883	8.31844	8.44593	8.1046	9.62658	9.48448	8.87348
AIF1L	5.10891	3.61791	4.66262	3.68771	4.60234	3.13689	3.67371	3.08211	1.49506	1.68441	4.24319	2.99645	5.68114	4.26191	4.42177	3.50673	3.75321	3.29161	3.57837	2.63464	2.27305	4.22372	2.71897	2.7744	2.39465	2.73252	2.26565	2.24973	3.72756	2.26242	2.35234	3.32048	4.84119	3.52002	4.96445	4.89267	4.82175	4.11745	4.45238	2.30337	2.93794	3.39095	2.69917	4.20833	2.21758	2.2782	2.28165	3.28023	2.79891
AIFM1	9.38216	8.66462	8.41701	8.3799	8.53978	8.29319	7.81868	8.34723	8.28997	8.47992	8.23194	8.36782	8.39656	8.64983	7.51102	8.33902	8.46983	7.97811	8.76725	9.01156	8.78186	8.76681	8.32249	8.48062	8.97478	8.69297	7.66115	8.71523	8.83087	8.72893	7.86364	8.06738	8.74407	8.54176	8.82145	8.59171	8.19836	8.57501	7.3553	8.79346	8.9621	8.56165	8.62386	8.84733	8.56323	8.78919	7.98902	8.29743	8.44534
AIFM3	3.22817	2.71382	3.66618	3.27611	3.60684	3.77041	3.83382	4.15802	2.72637	3.66961	3.79102	4.3168	4.70926	4.24571	1.36074	3.31987	4.04233	1.0917	3.96483	4.01304	3.97742	3.32553	1.03993	4.33692	4.42684	3.66237	2.16582	3.61374	3.16632	2.15762	2.15167	2.16006	2.40415	3.25548	3.38915	4.04694	2.15993	3.48369	2.15688	5.04418	5.18581	4.74008	4.75681	2.21221	2.42684	3.93651	2.18983	2.26709	2.1248
AIG1	6.58978	5.27535	6.36939	5.67155	5.95397	6.74324	6.6483	6.70303	6.77811	6.94198	6.56818	5.85044	7.05571	5.97354	6.46353	6.7401	5.77082	6.93743	5.81606	7.04562	6.41678	6.23735	6.44236	6.66243	6.03554	6.09309	6.49747	6.19542	6.40056	6.66552	6.58731	6.76226	6.18971	5.90745	5.63597	5.87611	6.47245	6.02676	6.2673	6.14144	5.8617	5.87824	6.22764	6.44897	6.19934	6.33333	7.40052	6.72403	6.56022
AIM2	8.51441	8.85443	8.9984	9.27764	9.25256	8.22648	8.59986	8.39276	8.20395	8.12212	8.50325	9.20584	10.3979	8.87689	9.51736	8.95271	7.88399	9.61678	8.10555	8.25071	8.0851	8.79232	9.06269	8.01651	7.76743	7.58232	8.01888	9.35218	8.66943	8.3859	8.68374	7.82358	8.73306	7.66514	8.65321	8.31678	8.82488	8.5078	9.52959	8.35909	8.84117	8.28786	7.91161	9.50314	8.72834	9.18843	8.78125	8.39446	8.26617
AIMP1	8.81862	9.00407	8.24254	8.07713	8.25064	8.4325	7.47875	8.13227	8.41273	8.42861	7.80346	8.55585	8.46342	8.75785	7.14722	8.24508	8.52927	8.18692	9.04156	8.71773	8.61839	8.61718	7.90963	7.78525	8.74552	8.44373	7.64536	8.67694	8.97163	8.31274	7.89769	8.04882	8.50583	8.18859	8.86725	8.95405	8.25518	9.05487	7.40317	8.76471	8.91244	8.5332	8.42945	8.86905	8.51619	8.91993	8.14374	8.18172	8.03559
AIMP2	7.62976	7.92212	7.28016	6.99924	6.45382	7.4264	6.90251	7.03582	7.18415	6.96417	7.0283	6.96884	7.53026	7.7765	6.0053	7.48064	7.58876	6.50709	7.15527	7.25972	7.15462	7.38061	6.82156	7.39883	7.85024	7.2124	6.20292	7.13043	7.46091	7.01283	6.29025	6.70375	7.22177	7.06913	7.3824	7.31679	6.94971	7.2525	5.95742	7.91068	8.0163	7.7092	7.85096	7.19842	7.23188	7.21936	6.22499	6.89002	7.12252
AIP	8.60662	8.58619	8.92349	8.58113	8.62183	9.77346	9.56446	9.65948	9.74835	9.74333	9.25577	9.02776	8.86404	9.39822	8.14373	9.26027	9.22752	8.59384	9.55625	9.26625	9.32493	9.30735	9.17319	9.61359	9.89458	9.28924	8.47699	8.80698	9.19435	9.39848	8.86557	9.09344	9.06499	9.10321	9.16467	9.18255	8.65487	8.72422	8.33462	10.05	9.84212	9.7193	9.82276	9.10374	9.13438	9.06948	8.43815	8.89841	9.05104
AIPL1	2.64862	2.83365	2.83652	2.77959	3.49711	2.40254	2.79507	2.50217	2.21711	2.22849	2.75309	2.37697	2.50227	2.50536	2.3438	2.44381	2.37202	3.16014	3.0235	2.49924	2.50846	4.29422	2.39418	2.52045	2.41387	2.39427	2.60681	2.56691	2.73472	2.73654	3.43633	2.65859	2.46231	2.38482	2.951	2.35526	2.45631	2.58266	2.47698	2.91112	2.55024	2.62249	2.49004	3.04716	2.43223	2.78202	5.53262	2.46347	2.38784
AIRE	4.97471	5.47927	5.23982	5.64128	5.30224	4.07578	5.15838	4.0843	4.16993	3.9427	5.14766	4.12689	4.82025	5.99689	4.1614	4.81674	5.32008	4.53468	5.18617	5.77251	4.96976	4.08308	4.70659	4.14798	5.29479	3.87917	4.94464	4.7399	4.79736	4.61217	4.66598	2.0621	4.65062	4.5598	3.78955	4.76526	4.24637	4.6091	4.911	5.47842	4.94344	5.47094	5.00138	3.9765	5.1408	5.25386	4.52553	5.0437	4.98425
AK1	6.25159	6.72869	7.44679	6.51228	6.2728	8.48961	8.31196	8.08648	8.38541	8.49135	7.77761	7.0718	7.18234	6.82804	8.09858	8.36136	6.47458	9.47771	6.38954	7.38901	7.28324	6.3472	8.78455	8.6961	6.33374	7.72378	9.24393	6.53346	6.55364	7.11155	9.53114	8.7696	6.7396	8.38102	6.48763	6.97407	7.58641	6.6928	9.51227	6.757	6.77023	7.79663	7.40618	6.54386	6.70133	5.885	8.74725	8.36542	7.73291
AK2	6.76516	7.03896	6.88721	7.10297	6.53729	7.45107	7.11442	6.89054	7.47685	7.38346	6.89646	7.13913	7.58757	7.21906	6.29176	7.00137	7.01716	6.87398	7.20473	7.29647	7.08952	7.23951	6.71843	7.21823	7.34541	7.07479	6.55488	7.45957	7.44777	7.06297	6.86425	6.66664	6.81901	6.85679	7.59613	7.27854	6.86612	7.37125	6.3865	7.34969	7.29609	7.31319	7.02521	7.25287	7.14731	7.24018	6.51817	6.98651	7.09977
AK3	7.51632	7.22314	7.49734	6.98442	7.11431	7.10103	6.30084	6.97546	6.67805	6.40166	6.43255	7.0504	6.88606	7.46157	7.15697	6.66747	7.2856	6.27235	7.27933	6.73513	7.29066	7.09913	6.9318	6.59039	7.4751	7.20626	6.41796	7.28971	7.13817	7.13508	6.06955	6.51196	7.45922	7.20033	7.07482	7.45866	7.21649	7.23048	6.19648	7.21543	7.36822	6.65214	7.08549	7.46659	7.30222	7.66679	6.91837	6.75739	7.0933
AK4	5.04343	4.80639	4.77425	5.00042	4.67548	6.01114	5.57648	5.95662	6.16857	5.96448	6.11557	5.72187	4.98282	4.77498	6.91403	5.6242	6.17582	5.07823	5.48223	5.45967	4.93261	4.96297	5.70812	4.71291	5.13437	4.65598	6.42168	5.91522	5.39337	5.1528	5.20585	3.63132	5.68385	5.26929	5.50486	5.70453	5.15154	5.68307	3.68279	5.6275	5.98289	5.89748	5.93162	5.7238	5.19231	4.50183	4.30468	4.98359	4.71729
AK5	2.92721	2.8695	3.60591	3.49346	2.70995	2.60744	2.83399	3.01405	2.16632	2.5073	3.33362	3.49989	2.23452	2.04655	2.65021	1.90547	3.05967	2.04735	4.25715	3.91148	3.10038	3.78289	2.67648	1.90717	3.53332	1.90688	1.96536	3.25256	1.98914	3.34465	1.94396	2.12059	3.29942	3.53071	4.02202	3.29147	1.95174	2.80611	2.71394	3.42601	3.0259	3.2384	3.34571	2.01748	3.88907	2.98997	4.33014	3.02915	2.03199
AK6	6.23924	6.04751	5.81703	5.9747	5.97731	7.60823	7.34134	7.27094	7.54408	7.51457	5.98281	7.11042	7.2764	7.50593	4.95471	6.58407	7.0932	6.14015	7.22268	7.06307	7.36782	7.12632	5.9696	6.05896	7.30309	7.09393	5.74501	6.97589	7.44355	6.93637	6.52579	6.78597	6.64456	6.67785	7.16641	7.77031	7.0066	7.53162	5.68419	7.49228	7.68662	7.31063	7.11687	7.31893	7.19115	7.23759	6.27029	6.28263	6.4025
AKAP10	6.80629	6.97033	6.95652	6.77529	6.90894	7.26849	5.98846	6.9143	7.22773	7.11738	7.29137	6.89806	7.37573	7.26839	8.03499	6.76836	6.73273	6.10656	6.41331	6.74482	6.5496	6.75005	6.65442	6.64017	7.26234	6.95523	6.80223	6.87916	6.84211	6.33203	5.84834	6.26194	7.06154	6.47233	7.11637	6.36446	6.84528	6.72114	5.8216	7.41506	7.44477	7.07536	7.10435	7.07063	6.88063	6.90332	6.47111	7.19922	7.61096
AKAP12	5.18011	4.98476	5.20116	5.41436	5.41626	4.04131	5.03791	3.95581	3.77909	4.74937	5.56687	4.40447	4.74493	5.18333	2.6014	3.60724	4.12329	4.80478	5.03634	5.29387	3.43966	4.86098	5.26835	5.74126	5.54272	6.15289	4.95848	4.19673	5.91298	4.82573	4.2678	5.07122	5.32814	4.34029	4.46501	2.03148	5.21226	5.75964	4.15184	4.27693	5.06049	5.15551	4.06224	4.7464	4.47511	4.30762	4.50879	4.8054	5.22345
AKAP13	10.852	10.537	10.2035	10.4119	10.2111	10.5878	10.3549	10.7781	11.0617	10.8533	10.5905	10.4632	10.6647	10.6529	11.5754	10.232	10.6824	9.94505	10.6167	10.5881	10.9225	10.8163	10.3419	10.0145	10.6796	10.8496	9.85824	11.0333	10.9103	10.8839	9.87141	10.2424	10.8331	10.6326	11.1111	10.863	10.6794	10.784	9.6111	10.5746	10.5554	10.4465	10.7642	10.7155	10.5635	10.9875	10.1202	10.3314	10.594
AKAP14	2.1803	2.51222	1.92815	2.26062	1.97696	2.7282	1.86494	2.6366	2.51429	2.82951	2.56147	2.16668	2.18665	2.21534	2.14133	2.53569	2.15306	2.19145	2.1324	2.40289	2.19946	2.20275	2.18819	2.18528	2.13807	3.61161	1.86588	1.88439	2.88901	2.49645	2.39515	1.93309	2.98505	2.12602	2.64678	2.34527	2.45198	2.55993	2.29429	2.03927	2.86195	1.92637	2.0792	1.9259	2.7211	2.17233	2.31422	3.42105	2.51575
AKAP17A	6.4338	5.85745	6.5369	6.17361	6.25502	5.85311	7.75465	5.66001	5.78411	6.68172	5.59062	6.58745	6.1484	5.90514	7.15149	5.76756	6.0107	6.23791	6.60219	6.28734	6.37962	5.85776	5.94076	7.22517	7.18991	6.04976	6.13084	6.2219	6.07014	6.22751	5.54308	5.78169	6.37782	6.21394	6.63777	6.58534	6.07166	6.75639	5.52133	7.23584	7.10617	6.20292	7.10587	6.3242	6.08849	6.31085	5.77558	5.80885	6.07579
AKAP4	3.21848	3.48334	2.65543	2.689	3.52874	2.90897	2.28772	2.81398	3.27007	2.52206	2.51799	2.98505	2.66742	3.31216	3.17709	2.77138	2.36326	3.24653	2.80997	2.8401	2.22071	3.15387	3.7469	3.47923	2.907	2.41877	3.53147	2.51836	3.37221	2.88394	3.85097	3.23274	2.88762	2.80491	2.29038	3.11539	2.91765	2.56192	3.44212	2.69882	2.88816	2.01862	2.73319	2.70476	3.18827	2.76044	3.32057	2.69958	2.82599
AKAP8	8.51173	9.2909	8.53302	8.78342	7.93935	8.21526	8.40801	7.81564	8.23135	8.62356	7.9735	8.68547	8.52164	8.81928	8.13057	8.11857	8.73721	7.69068	9.14347	8.65522	8.89836	8.41458	8.37212	7.96426	8.67221	8.52461	7.93257	8.62166	8.79282	8.90911	7.86122	7.97878	8.8985	8.54342	9.04568	9.11671	8.65316	8.7323	7.42911	8.52609	8.47714	8.12106	8.17102	9.0246	8.74568	8.99164	8.12677	8.24951	8.46093
AKIP1	4.57747	5.25938	5.15973	5.20263	4.76997	5.26355	4.30404	5.36451	5.33907	5.36714	4.75915	5.01809	5.30779	5.92093	3.33438	4.55894	5.24769	4.93895	6.13402	5.44202	5.7126	5.321	3.97679	5.19978	5.6485	4.5901	3.14323	5.39247	5.86159	4.96967	4.03094	4.95067	5.44121	5.13856	5.21755	5.81549	4.82971	5.31806	3.28916	5.90193	5.94661	5.75266	5.98115	4.3849	5.20497	4.70962	2.40177	4.64119	4.58422
AKIRIN1	8.17546	8.06201	8.41611	8.2573	7.97743	8.04402	7.57281	7.91811	7.93671	7.83282	8.17355	7.97732	8.05998	7.70247	8.82078	8.09417	8.11208	8.11142	7.92723	7.9039	7.93518	8.04374	8.01913	7.84362	7.92125	7.91465	7.96788	8.20604	7.82876	8.02743	8.09924	7.89523	8.11618	8.10431	8.13757	7.85669	8.18118	8.00991	8.19421	7.77498	7.82809	7.69695	7.8867	7.81128	8.03716	8.34764	8.27138	7.88777	8.26616
AKIRIN2	6.86315	6.59363	7.37351	7.17845	7.19515	8.41914	8.02621	8.10171	8.46919	8.53625	8.7488	7.30651	8.06862	7.69493	9.10229	7.57479	7.77794	8.26685	7.1849	6.90423	7.18802	7.41688	7.49293	8.22427	7.01091	7.13075	8.23593	8.04824	7.77777	7.97069	8.20799	8.03274	7.80232	7.25294	6.09024	6.55045	8.1321	7.73609	8.40441	6.94013	7.186	7.32317	7.11996	7.64354	7.86613	8.15517	8.59663	8.05757	8.57692
AKR1A1	5.99418	6.5843	6.92218	7.05907	6.50034	6.52038	6.76694	6.95104	6.60551	6.34798	6.87561	6.75348	7.45449	6.89422	5.20179	6.62733	6.75053	6.48484	6.6033	7.03328	6.41336	6.81438	6.05494	6.72553	6.74896	6.58895	5.72813	6.53712	6.72337	6.70171	5.85849	6.05984	6.51093	6.08625	6.59211	6.96248	6.42528	6.53973	5.37081	7.26258	7.47093	7.09455	6.97521	6.61188	6.51958	6.58574	6.16503	6.3293	6.5198
AKR1B1	8.87413	8.60918	8.79944	9.00237	8.694	8.5241	8.52907	8.51857	8.23966	8.105	8.85596	8.40956	8.24591	8.74822	7.69878	8.68229	8.43307	7.93224	8.8784	9.03127	8.84861	8.60759	8.45632	8.99704	9.09529	8.46152	7.85709	8.51387	8.52657	8.67655	8.04673	8.65673	8.62113	8.858	8.63381	8.72426	8.44175	8.50184	7.48018	9.21795	8.9541	8.80917	9.0547	8.58688	8.52734	8.37123	8.0073	8.39394	8.56957
AKR1B10	2.80331	2.51113	2.15982	1.96571	1.92635	2.25389	1.7013	2.11936	1.99665	1.96687	1.97472	1.98147	1.96435	1.97953	1.97121	3.43436	1.96162	1.98525	1.97263	2.58823	1.97766	1.97278	1.96436	1.88829	2.28385	1.96941	1.94254	1.92058	1.9455	1.931	3.01602	1.94018	1.92907	1.91225	2.49058	1.90941	2.10903	1.91023	2.73156	1.96861	1.92545	1.95026	1.93884	2.62645	1.91025	2.65009	2.83954	2.35543	1.91103
AKR1C2	2.45368	3.09451	2.63111	2.51098	2.66003	3.56407	3.30522	3.4635	3.7576	3.82467	2.92284	2.98297	2.14358	2.69591	2.30683	2.84507	2.97413	2.51937	4.31482	3.71369	3.40913	3.98429	3.47705	2.35231	3.38401	3.72432	3.37739	2.95491	3.56543	2.8557	2.43606	2.34271	4.07491	3.60814	3.82441	3.37017	2.29355	2.99035	3.01435	3.65031	3.13651	3.16523	3.39745	3.41594	2.42857	2.98817	2.39133	2.13148	3.38547
AKR1C3	5.16258	7.24454	7.22778	6.16662	6.46506	7.83218	6.65921	7.61701	7.69114	7.66307	5.85675	6.8442	7.70066	7.2188	6.79566	6.01651	6.21567	5.59122	7.27178	6.84489	8.45616	6.68364	7.66239	7.50228	6.80468	8.56818	7.32441	5.37039	8.16923	7.56513	7.34887	7.99034	7.58525	7.59255	8.44143	7.11888	6.60071	7.40022	7.12694	7.24364	7.13536	7.06903	7.28343	7.58498	7.9602	6.62922	6.12819	5.41158	6.89826
AKR1C4	2.46778	2.76216	2.68331	2.76203	2.47527	2.69983	1.71683	2.49465	2.59242	2.44599	2.9531	2.04145	2.927	2.75092	2.49054	2.90978	2.14367	2.06162	2.1028	2.44213	3.00862	2.55127	2.01217	2.3875	2.0864	2.98031	2.69619	2.75252	2.76948	2.76301	2.39906	2.48477	2.68384	2.74905	3.29528	2.49984	2.09387	2.2107	3.23509	2.09263	2.20738	2.10698	2.46825	2.45656	2.40101	2.25806	3.40938	2.62652	2.60104
AKR1C6P	2.20681	1.25455	1.64186	1.78397	1.42058	2.62091	2.85596	2.12026	2.73861	2.75986	2.25672	2.10252	2.16656	2.10248	2.06377	2.1332	2.14278	2.08063	2.13239	2.07331	2.15858	2.08569	2.09937	2.1291	2.14824	2.10956	1.98552	1.99898	3.97229	2.72499	2.11754	2.02945	1.99759	1.92969	2.0749	2.19807	1.98193	1.96158	1.96797	2.12565	2.07303	2.03145	2.02721	2.04301	1.96673	1.97511	1.9619	1.95821	1.94904
AKR1C7P	3.2779	2.69863	3.10362	2.48603	3.43954	4.50637	4.17679	4.427	4.66841	4.7706	4.00127	3.46011	4.35226	1.66714	4.43233	2.18848	2.9032	3.42238	4.35005	3.60064	4.50794	4.07619	4.20523	4.70284	3.77027	4.3832	3.82225	4.17407	2.87197	4.91377	4.78867	4.17655	3.83798	3.25816	4.52835	3.27203	2.39063	4.02189	4.86396	4.43389	3.1859	2.76961	2.30764	4.33634	3.34216	4.94935	2.13698	3.89378	4.42833
AKR7A2	9.08706	8.66477	9.3192	9.31227	8.73575	9.39543	9.34019	9.39488	9.28753	9.27734	9.24133	9.069	8.78003	9.40551	8.28706	9.33288	9.15934	8.8723	9.37022	9.46004	9.30783	9.34029	9.27435	9.43045	9.49708	9.18222	8.64847	9.17303	9.30196	9.30885	8.75445	9.01368	9.09849	9.04196	9.1923	9.22724	8.8889	9.15825	8.46465	9.67667	9.59124	9.46654	9.68864	9.1571	9.29348	9.09498	8.61694	9.15953	9.22237
AKR7A2P1	4.03824	4.68824	4.57789	4.60168	4.8547	3.50257	3.89721	3.73591	3.5459	3.30139	4.64968	3.23648	3.63035	5.128	2.07574	3.31767	3.63628	3.2087	4.79865	4.52816	4.31761	5.03594	4.22139	4.32542	4.7461	4.39556	3.19932	3.12014	2.50039	2.75702	2.45426	3.54934	4.67595	4.3191	4.77097	4.44411	2.46389	3.83222	3.7887	5.4955	5.32367	4.99888	5.2424	3.35518	4.12519	3.92684	2.51308	4.15556	3.29155
AKR7A3	6.72986	6.71582	6.83624	6.89992	7.3494	5.97087	6.38085	6.08101	6.10195	6.16583	6.56213	6.43153	6.16779	7.0798	5.50398	6.78692	6.40095	5.48154	7.00285	6.92971	6.28181	6.7432	6.46676	6.68198	7.17458	6.6881	5.75047	6.18245	6.33561	6.28537	5.90261	6.14531	6.54799	6.35205	6.62592	6.70105	5.8685	5.9979	5.8877	7.44605	7.38404	7.10301	7.48969	5.94137	6.53543	6.19428	5.25708	6.20161	6.23707
AKR7L	6.94409	7.03496	7.00741	6.90015	6.68409	7.82489	7.90105	7.59558	7.82695	7.85275	7.50467	7.06083	6.89964	7.51165	6.31732	7.53405	7.15819	6.96363	7.63418	7.71866	7.65412	7.63572	7.40923	7.74573	7.83157	7.35614	6.75216	7.2194	7.40064	7.37029	7.00307	7.21687	7.31625	7.21633	7.28387	7.45874	6.94544	7.20153	6.47133	8.08688	7.96064	7.81712	8.04078	7.01114	7.33508	7.09386	6.58801	7.37416	7.30889
AKT1	7.73061	11.1182	8.94485	10.6014	9.18507	10.2923	11.3635	10.0596	7.98436	9.96667	11.0719	9.13373	9.50104	8.57257	9.6064	11.226	8.3874	12.9064	8.54855	8.92475	8.4377	8.53774	11.1348	12.1588	8.37726	9.76716	12.5995	8.34866	8.578	9.30632	12.0606	12.0057	8.34288	10.7863	7.96328	8.47742	10.1925	8.44303	12.3116	8.55686	8.50514	10.7085	9.27664	8.3216	8.91817	7.87155	11.7594	11.7417	10.5813
AKT2	6.18062	7.10602	6.99321	6.63923	6.54891	6.55962	6.24566	6.18353	6.80629	6.46267	6.93369	6.80578	6.25028	6.5645	7.23935	6.30991	6.81216	5.77843	6.94082	6.40753	6.41323	6.44317	6.90492	6.14295	6.6725	6.7688	5.98702	6.60971	6.36482	6.72996	5.80831	6.03774	6.70848	6.51473	6.77676	6.67677	6.10272	6.42687	5.6048	7.15657	6.94156	6.95696	7.05421	6.6857	6.49782	6.75971	6.27655	6.34454	6.5541
AKT3	6.28092	6.13571	6.39321	6.34327	6.18124	7.09565	6.45692	6.726	7.18847	7.14473	6.28283	6.68866	6.25468	6.93156	5.95019	6.0879	6.79414	6.13983	7.08956	6.77614	7.35522	6.73457	6.51515	6.18333	7.08079	6.79752	6.45909	6.89833	6.99934	7.06725	6.10375	6.14393	6.88114	6.65171	6.80707	7.12774	6.71485	7.0792	5.69432	6.46858	6.47239	6.50407	6.8534	7.24919	6.75946	7.22605	6.5268	6.15976	6.10393
ALAD	5.11719	5.15498	5.36568	5.07296	4.83406	6.33742	5.27972	6.22919	6.69128	6.41944	5.53825	5.76781	5.66368	6.67053	4.64449	5.78076	6.1461	4.5825	6.4355	5.6816	5.44763	5.55747	5.11898	5.68478	6.04995	5.88467	5.03044	5.84728	5.8583	5.63784	5.53487	5.62916	6.07153	5.62853	5.47874	6.00135	5.59509	5.69327	4.58955	6.30347	6.17519	6.14018	5.97669	5.40838	5.62354	5.17982	5.48042	5.29386	5.72859
ALAS1	6.47008	6.17177	6.69103	7.17988	6.17271	6.36364	6.24296	6.47909	6.42481	6.38649	6.38657	6.33786	6.34561	6.75323	6.95429	6.98762	6.86756	5.81018	6.42878	6.15033	6.60715	6.33821	6.1835	6.39925	6.61614	6.19839	6.01952	6.36103	6.31495	6.35144	6.06696	6.14809	6.20548	6.17576	6.39165	6.35165	6.47691	6.10583	6.22509	6.88171	6.61104	6.40994	6.38374	6.3454	6.54795	6.27834	6.04224	6.13126	6.81481
ALDH16A1	5.39039	6.72706	6.77177	6.42871	6.36866	7.37404	7.7625	7.1769	7.37092	7.4207	7.15681	7.47727	7.12495	6.75003	5.9155	6.69783	6.90412	5.90559	7.06732	7.40279	6.57346	6.84643	6.76259	7.29363	7.19404	7.2739	5.8498	6.90073	7.00336	6.79448	6.02883	6.64058	6.77221	6.67093	6.69404	6.94563	6.23315	6.74829	5.56957	7.3959	7.79046	7.40094	7.41693	6.85381	6.50029	6.62474	5.84544	6.35324	6.98287
ALDH18A1	6.99687	5.69969	5.90475	6.30732	5.5232	6.55851	5.73968	6.69782	6.68573	6.47132	6.26508	5.97559	5.9732	6.80442	4.75125	6.10163	6.43248	5.35046	6.67322	6.79662	6.81784	6.57843	6.25976	6.50734	6.6344	6.3876	5.70021	6.36754	6.45054	6.33462	4.98746	5.60045	6.17863	6.40122	6.59838	6.54913	6.09928	6.51902	5.26087	7.03479	7.15996	6.93502	6.88843	6.70588	6.41106	5.8722	5.33498	6.12148	5.77545
ALDH1A3	2.64923	2.02897	2.79123	1.80077	2.03489	1.83901	1.73475	2.76668	1.64609	1.21599	1.59047	1.95289	1.99041	2.08525	2.24251	2.18847	1.56716	2.38906	1.90817	1.82045	1.57992	2.58997	1.64349	2.84518	1.57615	2.61944	1.71939	2.49506	1.72765	1.71814	2.84657	1.7239	1.69967	1.86655	2.00974	2.23742	1.7272	2.21307	1.70481	1.7548	1.91858	1.82005	1.72207	1.73959	1.70484	2.78633	1.71735	1.71677	2.34922
ALDH1L1-AS2	1.93307	1.72525	2.1572	2.22391	2.22139	1.92396	1.90916	2.26342	1.80554	1.52122	1.91788	1.98676	1.94417	2.01281	1.94785	1.96694	1.88163	2.00864	1.89628	2.00199	1.9416	2.01811	1.95228	1.90666	1.93782	1.91505	1.90486	1.88236	1.91974	1.87689	1.92893	2.40549	1.86706	1.89353	1.87086	2.01366	1.8615	2.52871	1.88351	1.87673	1.80899	1.87286	1.81942	1.91371	1.8523	1.91069	1.94961	1.89089	1.83837
ALDH3A1	2.94508	3.51265	2.71499	3.20691	2.91967	3.36489	3.35368	3.54231	3.21326	3.55232	3.57264	2.68172	3.19485	3.06457	3.24268	3.72483	2.72081	4.12409	3.05826	2.65388	3.18056	3.15814	3.56317	3.89211	2.55939	3.19446	4.44113	2.97811	2.85885	3.34611	4.40744	3.73238	3.57473	3.68755	2.96026	2.96976	3.83337	3.4529	4.18991	2.4347	2.42089	2.98111	2.38651	2.95907	2.9668	2.91532	3.99477	3.8648	3.28814
ALDH3A2	6.84906	6.90453	7.53778	7.34829	6.36605	7.74791	7.72101	7.79272	7.9024	7.93026	7.27513	7.65501	7.57489	7.64214	6.25016	7.58286	7.68916	6.87963	7.82267	7.611	7.72481	7.72496	6.96236	7.26206	7.66643	7.58245	6.87227	7.68041	7.6558	7.19713	6.60551	6.66838	7.70242	7.47465	7.61323	7.93466	7.38995	7.75951	6.62003	7.86628	7.92762	7.35176	7.77824	7.94055	7.58935	7.49532	6.84597	7.4285	7.10899
ALDH3B1	5.80659	6.87006	6.84345	6.99116	7.16675	6.86523	7.40452	6.78635	6.52809	6.57607	7.20101	6.60975	6.86803	6.16183	7.08225	7.10877	6.52764	7.12846	6.25175	6.30098	6.37713	6.83113	7.14933	7.7045	6.12095	7.1409	7.01216	6.40462	6.39706	5.73873	7.26955	7.33009	6.77274	7.06728	6.01701	6.42584	6.72733	6.54158	6.98706	6.19848	6.264	6.8272	6.86313	6.02409	6.58604	6.62651	6.79488	7.08196	7.41998
ALDH3B2	3.22362	4.02305	3.84735	3.41366	3.80077	4.43207	4.54155	4.27575	4.14722	4.56928	3.88264	3.94076	4.40913	3.79964	5.67558	4.62956	3.83586	5.48887	3.60772	3.65559	2.85272	2.32751	4.53336	4.47302	3.62735	3.44107	5.67591	2.87182	3.51314	3.88918	5.2772	4.82655	3.7856	4.18126	3.46493	3.91733	3.50767	2.36035	5.26948	3.72748	2.39609	3.9516	3.44511	2.41248	4.29356	4.56833	4.19425	3.24231	4.63916
ALDH4A1	4.96284	5.25312	4.30442	4.88542	5.24698	5.20536	4.81026	4.8932	5.2324	5.13317	4.95608	4.75157	4.84834	4.84258	4.83458	4.7947	4.87198	5.52859	4.5903	4.6673	5.44024	5.14618	4.93002	5.1226	5.22533	5.08851	4.24171	5.4911	4.83219	4.89744	4.81304	4.81387	4.56215	5.0656	5.50621	5.29104	4.69415	5.36144	5.42443	4.73203	5.30241	4.58616	5.19714	5.00813	4.70783	4.79749	4.55032	4.6858	5.08264
ALDH5A1	6.12724	5.50971	7.13087	5.76769	5.74222	5.50056	5.19727	5.67693	5.64218	5.35383	6.13692	6.4585	6.17852	5.1926	4.74535	5.55305	5.63342	6.0084	6.70647	6.03704	5.70038	5.55564	5.35453	5.3426	6.14478	5.60537	5.76277	5.15677	6.06966	5.39394	4.88885	6.31557	5.96052	5.70646	5.92436	6.20971	5.34318	5.56115	6.1939	5.85606	5.58136	7.64251	6.20425	6.09395	5.74563	5.0407	6.01064	6.5733	4.91701
ALDH6A1	5.00898	7.16461	6.50855	6.12693	6.32476	6.37859	5.86028	6.22657	6.61324	6.01083	6.61317	6.35701	5.63082	6.43917	5.15024	5.99303	6.18297	5.74221	6.64701	6.72164	6.18777	6.90329	6.14459	6.49699	6.3486	6.2542	5.9372	6.59429	6.77331	6.49071	5.44823	5.38332	6.41473	6.34079	6.63058	6.40833	5.77314	6.67297	5.53998	6.47128	6.18721	5.76027	6.09303	6.70179	6.12759	6.45749	5.71536	6.24635	6.09834
ALDH7A1	2.99053	1.9035	1.56663	2.13598	2.458	2.31758	1.87007	2.44918	2.42341	1.64895	2.08493	3.09582	2.5681	2.20524	1.69615	2.13816	2.15221	1.71848	2.03141	2.11015	2.0968	2.13672	2.11539	2.2329	2.10099	2.0932	2.03327	2.08103	1.771	2.58169	2.07454	1.81478	1.938	2.01611	1.94026	2.02903	1.98839	1.98366	1.79765	2.0043	1.98228	2.99476	2.72528	2.20314	3.41153	2.63721	1.78392	3.02467	1.98733
ALDH8A1	3.11314	3.12251	2.37953	2.8338	3.2835	1.75369	1.32933	2.55696	2.72119	1.92396	1.69502	3.351	2.46032	2.51299	2.43351	1.70374	2.84662	1.77744	2.26736	3.39002	3.8227	3.39106	1.70294	1.75161	1.72097	3.0838	1.93931	3.17209	3.59641	1.90568	1.90708	1.92019	1.87462	2.26344	1.85415	3.0118	1.88725	2.57322	1.9064	3.29016	3.47029	3.17249	3.49792	1.9373	1.88314	1.95373	1.99213	1.92968	1.89761
ALDOA	11.2888	11.3259	11.4873	11.2728	11.4523	11.1289	12.1268	11.0311	11.1611	11.3118	11.7491	10.9747	11.2719	11.1284	11.997	11.4848	11.3736	11.1075	11.0003	11.2227	11.2065	11.4465	11.5814	11.5599	11.4509	11.4632	11.0361	11.4243	11.085	11.2874	11.1705	11.36	11.3675	11.6091	11.5666	11.3021	11.2297	10.985	11.0921	11.4272	11.2689	11.1973	11.5088	10.9159	11.1949	11.3021	10.9481	11.0176	11.6868
ALDOC	5.46637	5.58348	6.1938	5.70231	6.19137	6.69907	6.36417	6.48519	6.14011	5.98908	6.45174	5.85803	6.29526	6.39642	5.20298	6.0669	6.16912	4.98853	6.38691	6.48265	5.95652	6.03331	6.1517	5.92422	6.72247	6.22739	5.85064	6.05469	5.97821	6.25949	5.48994	5.69595	6.15182	5.91456	5.97321	5.73463	5.73133	5.57627	5.14433	6.70869	6.68445	6.27204	6.9851	5.83463	6.23799	5.59454	5.61445	5.58985	5.99783
ALG13	7.92798	7.96743	8.07199	7.90577	7.52079	7.75303	7.56476	7.62995	7.48046	7.97463	7.56317	8.13332	7.65412	7.79824	7.27625	7.74115	7.92956	7.60802	8.21318	8.02812	7.85369	7.87677	7.93135	7.41354	7.89475	7.67488	7.72862	8.00992	8.28492	7.90744	7.49509	7.35352	7.98073	7.96766	7.89216	8.03591	7.60751	8.12276	7.41642	8.06515	8.07183	7.96788	7.70717	8.1446	7.98213	7.91191	7.69399	7.81791	7.45406
ALG14	5.57832	6.9295	5.38149	6.17205	5.66826	6.94998	5.82805	6.55842	6.83581	7.02732	5.82483	6.14892	6.41043	5.96501	5.93756	6.41371	5.811	7.82413	6.14026	6.8097	5.81449	6.1973	6.29202	6.7967	6.28993	6.25361	6.78629	5.92565	6.1947	6.28694	7.19554	7.18235	6.0832	6.81423	6.13238	6.4951	6.74369	6.13432	6.92823	5.52614	5.8728	5.89465	5.76854	5.85325	6.29155	5.71257	6.94209	7.03893	6.86635
ALG1L3P	4.73484	5.16669	4.84201	5.00791	5.89162	5.62352	6.30614	5.45818	5.77022	6.03102	5.49915	5.37101	5.18471	5.55365	3.975	5.17818	5.60988	5.12745	5.09652	6.26573	6.00117	5.65702	5.43411	6.04544	6.12343	5.74024	3.63814	5.39562	5.8053	5.13361	4.72394	4.80122	5.53673	5.54862	5.7702	5.65633	5.49619	5.33025	3.4392	6.12359	6.24838	6.04897	6.17044	5.6793	5.51278	5.70499	4.35295	4.89437	5.62289
ALG2	6.67803	6.46502	6.42947	6.23677	5.73589	5.91268	5.65725	6.27316	5.59402	5.70681	5.61263	6.18396	5.89449	6.34097	5.20544	5.78072	6.40703	5.35168	6.47439	6.42679	6.5719	6.34469	5.70785	6.04026	6.64799	6.23027	5.30773	6.2648	6.37462	6.07767	5.37338	5.70574	6.51808	6.21967	6.70539	6.70719	6.10519	6.38844	5.13522	6.42181	6.49224	6.30029	6.17007	6.53018	6.34215	6.63537	5.879	5.88039	5.7342
ALG3	8.2444	8.21838	7.99513	7.71657	8.37466	8.84968	8.65069	8.97798	8.90403	9.23102	8.66788	8.50973	8.58055	8.4585	7.50245	8.20641	8.71666	8.24107	8.567	9.10975	8.56616	8.82313	8.66727	8.86464	8.47511	8.69823	8.11183	8.95759	9.15017	8.78589	8.03456	8.22512	8.27729	8.36732	8.46757	8.47554	8.1442	8.46934	7.64828	8.90242	8.82398	8.68775	8.74568	8.60578	8.77928	8.59601	7.97804	8.35708	8.65868
ALG8	8.90049	9.02293	8.59386	8.52897	8.557	9.2798	8.5439	9.17063	9.57823	9.33357	8.80073	8.99411	9.10026	9.29963	7.74959	8.652	9.12157	8.55254	9.27825	9.36661	9.00747	9.09062	8.8265	9.07462	9.46623	9.11441	8.43713	9.14893	9.16579	9.08272	8.21341	8.53841	9.06031	8.95409	8.91564	9.16223	8.80856	9.14015	7.81867	9.41615	9.65556	9.3115	9.47359	9.16019	8.91715	9.13028	8.39026	8.99078	8.81437
ALG9	3.88675	4.26461	4.02123	4.03313	4.74607	4.56193	3.98526	6.13637	4.05281	5.27298	4.08824	4.45622	4.1404	5.19335	2.15424	4.64376	4.8994	3.30404	5.41876	4.72646	5.44752	4.92739	4.41886	4.18236	5.39508	4.67907	3.9005	4.9021	5.45524	3.90814	1.96609	3.88691	4.86692	4.86057	5.15995	5.07432	4.60624	4.81433	2.35022	5.21099	5.28964	4.8339	5.20366	4.91422	4.68234	5.01663	4.09462	4.58386	4.23523
ALK	1.71638	1.64383	1.8618	2.10868	2.31041	2.25202	2.20129	2.26251	2.32343	2.72732	2.29671	2.08533	2.17271	2.10219	2.03145	2.12314	2.12703	2.08647	2.11185	2.1171	2.14101	2.12969	2.08612	2.1157	2.15816	2.10165	2.09931	2.10521	2.0963	2.1893	3.29658	2.18853	2.09095	1.98313	2.08448	2.00832	2.08094	2.05011	2.03386	2.67263	2.14627	2.11583	2.09744	2.53114	2.03062	2.09724	2.03396	2.0133	2.01353
ALKBH2	7.38796	6.72009	7.31757	7.19486	5.77793	7.77967	7.16501	7.4308	7.80886	7.60846	6.87069	7.40638	7.1701	7.24908	5.78322	7.10472	7.1701	6.66333	7.93338	7.914	7.46861	7.46394	7.15725	7.01828	7.87617	7.57811	6.31013	7.03684	7.29175	7.27323	6.3805	6.59904	7.30127	7.38705	7.62471	7.55981	6.78634	7.26767	6.22175	8.11496	8.00496	7.67467	7.97972	7.46856	7.02885	6.90459	6.66504	6.80902	6.93625
ALKBH3	3.60298	4.85536	3.97591	4.52062	4.21879	4.93216	4.23598	5.13612	5.3804	4.95722	4.04051	4.66422	4.84293	5.68775	2.61209	4.24015	4.70781	4.02906	5.30195	4.69236	5.05628	4.96837	3.79282	4.50895	5.49604	4.79461	3.37155	4.87759	5.07701	4.43044	3.3337	3.9698	4.67562	4.58782	4.82115	5.01317	4.65355	4.98686	2.02403	5.51395	5.49971	5.26462	5.55963	4.8339	4.67496	4.46667	3.73103	3.30192	4.39129
ALKBH4	6.71608	6.47639	6.74739	6.65513	6.32124	6.58659	5.77556	6.39641	6.52472	6.5493	6.46938	6.20099	6.23596	6.70935	5.97994	6.76482	6.46584	6.02082	6.75183	6.64217	6.76368	6.55601	6.16116	6.62175	6.84024	6.44578	5.86723	6.59625	6.66281	6.48062	5.83007	6.19914	6.64467	6.42864	6.37847	6.56883	6.43106	6.57048	5.83458	6.65104	6.70371	6.49501	6.82657	6.46136	6.65842	6.80734	5.87265	6.23234	6.54362
ALKBH5	8.60769	7.70336	8.29187	7.17911	7.71366	8.73656	8.54933	8.44758	8.60701	8.58173	8.54111	7.9277	7.84262	7.6821	8.62982	8.37844	7.65871	9.40087	8.04236	7.97862	8.03403	7.71587	9.21676	8.87072	8.06402	7.94053	8.99178	7.63793	7.75644	8.08532	8.86522	8.76152	7.76366	8.34495	7.58307	7.87181	8.1398	7.72503	8.96501	7.5125	7.6362	8.02086	8.02275	7.7285	7.98699	7.81898	8.86088	8.58225	8.31927
ALKBH6	4.22085	4.70355	4.88801	4.59058	4.35839	4.97934	5.1407	5.11189	5.00627	4.7852	3.60422	5.08113	4.58266	5.55425	4.61585	4.9894	5.02229	4.15601	5.4764	5.06611	4.7099	4.72197	4.20823	4.35352	5.324	4.99112	3.3717	4.27921	4.32545	4.90617	4.94253	4.87317	4.86411	4.9034	5.31695	5.16885	4.49159	4.77347	2.49291	5.33765	5.5379	5.30289	5.51183	4.22055	4.19987	4.61379	3.44257	4.14564	4.56635
ALKBH7	9.15537	9.12414	8.81013	8.89641	8.72331	8.54612	8.29339	8.99187	8.42719	8.59765	8.96832	8.84564	8.29732	8.71343	8.06536	8.8069	8.83898	8.43097	9.0664	9.10418	8.7451	9.00421	8.79004	8.79369	9.1719	8.76173	8.33453	8.54393	8.7536	9.02644	8.62874	8.72134	8.84337	8.87279	8.82692	8.85228	8.24072	8.3663	8.40156	8.90447	8.77175	8.66136	8.67892	8.76546	8.82129	8.78802	8.62579	8.67234	9.00426
ALLC	3.04343	3.24973	2.93766	2.9403	3.32104	1.68339	0.764825	0.96201	1.72794	1.47004	2.09954	2.0419	2.03666	2.09367	2.01259	2.08073	2.02507	2.09089	2.0621	2.10383	2.09989	2.1206	2.08115	4.1046	2.05643	2.06483	2.65312	1.89581	4.18174	1.97502	2.06526	2.49609	1.92933	1.90877	2.00208	1.86925	1.91875	1.90905	1.91277	1.9644	1.83809	3.29652	1.92195	2.01294	1.86876	3.67839	1.94988	2.65183	1.87599
ALMS1P1	4.15588	4.10383	3.20902	3.9671	4.15474	4.77428	4.66049	4.81736	5.32167	5.09195	4.39437	4.47214	4.23298	5.25916	3.90021	3.41637	4.9211	2.80733	4.97871	4.75246	4.81788	4.88392	3.98233	5.21076	4.65116	4.19561	3.79818	4.94224	5.16625	4.88268	2.65765	3.25639	4.58259	4.37348	4.64983	4.81272	4.0143	4.83628	2.35814	4.92966	4.50295	3.9319	4.89043	5.28279	4.59272	5.14894	3.29815	4.08899	4.33435
ALOX12-AS1	5.65819	6.03905	6.39541	6.0779	6.23895	5.80345	5.61636	5.71726	5.65038	5.43687	6.12795	6.12446	5.97401	6.16129	5.84497	5.59401	6.01748	5.74696	6.08754	5.89859	6.09079	5.68464	5.85939	5.09769	5.93288	5.57319	5.47417	5.77082	5.80384	5.61506	4.69463	5.6514	6.08157	5.70778	6.06127	6.19153	6.04027	6.63246	5.35722	6.09087	6.02785	6.02812	5.83573	5.85627	6.24639	5.9939	5.8885	5.8612	5.62213
ALOX15	3.62241	4.37299	4.66322	4.71764	4.25107	3.57967	3.87511	3.89282	3.70892	3.3224	3.7438	5.3867	3.49874	6.04265	2.70735	4.72699	2.34016	5.57528	2.86812	3.645	3.10872	4.31077	3.11048	4.63691	3.53992	4.6371	3.74387	3.60851	3.045	4.06815	3.4698	1.96339	3.88649	3.05135	3.86949	4.30192	3.11755	4.28679	3.42322	5.8355	4.38243	5.25157	4.48925	1.98271	1.91509	3.44033	3.79458	3.0682	4.12153
ALOX15B	4.58733	4.26683	4.5711	4.37245	4.70695	5.73259	5.57568	5.71699	6.15922	6.16752	5.09292	4.49611	4.36625	4.26958	7.58219	5.51829	6.38653	5.13252	4.79017	4.83159	4.8931	5.13085	5.20393	5.1617	4.76646	5.54343	5.75157	5.81953	4.90065	5.04007	4.98393	5.02448	5.63998	5.31523	5.20486	4.32434	5.06073	5.744	5.87945	4.81429	5.02659	4.53226	4.6594	3.26613	5.13254	4.84025	5.12277	5.52262	6.1708
ALOX5	7.20649	7.23448	7.546	7.49213	7.58842	7.73669	7.17237	7.55107	7.90488	7.78244	8.1218	7.75822	7.43766	7.75581	8.37494	7.45623	7.56258	7.29316	7.20395	7.07865	7.26958	7.42485	7.42897	7.52192	7.24955	7.35231	7.11159	7.69072	7.46741	7.28032	7.1416	7.24878	7.5433	7.37829	7.755	7.43819	7.57445	7.42022	7.29622	7.85635	7.66254	7.43825	7.63751	7.39629	8.07623	7.60799	7.41822	7.29233	7.76739
ALOXE3	4.05695	3.02741	4.5063	4.1102	3.60221	3.97753	3.85226	4.67212	4.22768	4.85963	4.5843	3.38193	5.37675	2.99609	4.5697	5.66811	3.55159	6.65667	3.13671	3.3742	3.10486	2.40985	5.6102	6.17238	0.952071	4.10448	7.8054	2.9796	2.52101	4.12283	6.74366	6.63614	3.09219	3.63384	1.8774	2.31144	4.7647	4.01878	7.63823	3.44953	3.18015	3.6328	3.56504	2.98347	4.0005	3.68798	5.78786	5.96334	4.40303
ALPI	3.9765	3.85511	3.8236	3.37157	4.07143	3.10727	2.49713	2.62622	2.74548	2.81628	3.65836	2.87571	5.63282	2.72554	3.89752	3.2353	2.47346	4.5472	3.51689	3.24841	1.57772	2.64811	2.80283	4.27413	2.39669	3.06676	3.46492	2.95773	2.13783	3.32714	5.99699	4.53984	2.456	4.16202	3.90977	3.48395	3.90806	3.56023	5.18631	2.22087	2.88346	2.15458	2.17605	3.44913	2.13443	3.11778	2.11168	2.12534	4.07072
ALPK2	3.40011	2.07492	3.2119	2.65252	2.83185	1.78036	2.49271	2.45177	1.76337	1.21278	2.17569	2.05233	1.96633	3.12487	1.97778	2.04388	1.91784	2.13247	2.94372	2.04528	2.00903	2.83538	1.99366	3.07648	3.71737	1.98834	2.64773	2.24853	2.59383	2.19342	2.43931	3.07399	2.62632	2.06652	1.86879	1.91469	1.99937	2.04668	2.18128	1.9242	1.93836	2.03198	1.89681	2.94819	4.70256	2.5301	2.81285	2.44157	1.98958
ALPL	5.51584	6.38952	6.37581	6.68623	5.98064	6.53843	6.40756	6.76472	6.19197	6.03385	7.08251	5.8983	5.91397	5.85119	9.24802	7.61078	6.29823	6.87464	4.07153	5.48259	5.71066	6.04334	7.25199	6.75627	5.57496	5.32464	5.63186	5.49159	4.235	4.61391	6.69232	5.45268	6.23902	5.26454	6.61724	5.39076	6.52282	4.85955	7.44504	6.97249	6.86556	7.33491	7.49408	4.37631	5.61018	5.75502	5.94405	5.28587	7.04349
ALPP	5.543	5.18384	5.58795	6.17528	6.19005	5.361	5.88596	6.41192	5.709	5.76663	6.33022	5.53858	5.86279	5.20897	6.99974	6.23575	5.45523	6.9157	4.93839	5.08422	5.26884	5.51686	6.1701	6.37402	5.08045	5.71684	6.23069	5.19045	5.25757	5.48841	6.47396	6.27533	5.83436	6.07885	5.85325	5.29806	7.1788	5.88624	6.84746	5.00399	4.88178	5.56479	5.22391	5.11266	5.49663	4.90727	6.58176	5.77329	6.02298
ALS2CL	5.83678	6.5722	6.0435	6.32831	6.1211	5.27369	4.87764	5.57033	5.26108	5.08739	6.55759	5.16674	5.8509	4.97346	6.25695	6.03356	5.55709	6.56193	5.2674	5.3432	5.24617	5.54969	5.94008	6.28272	4.96327	5.59861	7.2986	5.41206	5.36656	5.25793	6.41641	6.21129	5.83167	6.16112	5.518	5.4493	5.60678	5.51909	7.12795	5.53842	5.20573	5.09664	5.14949	4.27063	5.57692	5.48267	6.39618	6.11447	5.51055
ALX3	3.22793	3.59519	3.73888	3.57993	3.03497	2.76536	2.80179	3.25147	2.60103	2.3496	2.70652	2.32344	3.45066	3.29289	4.1362	4.04483	4.0602	3.2709	2.89651	2.80553	1.89634	1.89259	2.43226	3.27919	3.09364	3.74888	3.90666	3.20512	2.53312	2.44174	2.45572	5.29913	3.47838	2.78127	2.34278	3.1873	3.61484	3.31368	3.9718	2.53173	3.46645	3.59533	2.40129	2.51939	3.52331	2.43878	3.97748	4.13527	2.41198
AMACR	5.62433	3.7519	3.66212	3.57173	4.25128	3.89422	3.63353	3.33349	3.49407	3.47632	3.28968	4.04502	4.01487	4.40215	5.17045	4.0328	3.71827	1.98295	3.96572	3.91346	4.21996	3.84064	3.97077	3.64799	3.87399	3.78765	3.66913	3.6728	2.96998	3.65061	3.36903	4.27091	4.30745	4.08373	3.64898	3.84001	4.19616	3.52854	3.62542	4.03228	4.59429	4.10934	4.78721	4.08163	3.59312	2.9642	4.2822	1.99316	2.93632
AMBP	2.09683	1.96892	2.23318	2.17925	1.91055	1.81228	2.50415	2.14317	2.10157	2.28745	2.14785	2.03758	2.19809	2.07062	2.00982	2.17065	2.13033	2.04299	2.06365	2.18612	2.08562	2.19681	2.11864	2.05602	2.04291	2.07306	2.11377	2.09045	2.09031	2.12095	2.58024	2.12502	2.17238	2.14666	2.17335	2.06886	2.11534	2.13103	2.11243	2.18451	2.01804	2.07203	2.07608	2.17697	2.04677	2.15131	2.14231	2.04454	2.01199
AMD1	9.3265	9.39412	9.61331	9.45836	8.48411	8.99469	8.63169	8.8405	8.84789	8.32318	9.474	8.92568	9.09193	8.89997	9.8847	8.93581	9.17882	9.10648	8.7629	8.57037	9.09423	9.06841	8.92768	8.64423	8.79885	8.95478	9.32942	9.05053	8.87395	8.86305	9.10995	9.07186	9.52772	9.38978	8.93837	8.95446	9.74405	9.19017	9.25628	8.43545	8.65166	8.80273	8.75511	9.07568	9.38851	9.29831	9.60839	8.96063	8.98862
AMDHD2	6.96688	7.04146	6.88327	6.74184	6.98471	6.21041	6.57274	6.45404	5.93363	6.41986	6.65836	6.77132	6.47775	6.87205	7.14872	6.5679	6.84044	6.14149	6.86021	6.58052	6.45288	6.4523	6.32	6.46602	6.81033	6.59132	5.95201	6.32839	6.20636	6.45189	6.7108	6.55527	6.44565	6.57778	6.54887	6.5065	6.33605	6.3318	6.76326	6.97786	6.86773	6.61494	6.81662	6.32434	6.41021	6.25906	6.25299	6.23411	6.5706
AMELX	1.6387	0.93557	2.01492	2.68106	2.38456	2.72469	1.72398	2.62013	2.75438	2.71297	2.06186	1.97943	2.09865	2.00679	1.968	2.07816	2.05264	1.99302	2.40665	2.1005	2.01502	2.0973	4.47239	2.03346	1.99097	2.01057	1.84083	1.83019	1.95163	3.35953	1.91069	1.85289	1.87708	1.85885	1.90709	2.07889	1.82871	1.8369	3.69627	1.87263	2.00507	1.81902	1.82108	1.86002	2.01046	5.86979	1.85161	2.70481	2.18972
AMER3	1.48681	2.14041	2.3384	2.68745	2.72136	2.12122	2.40378	2.50346	2.44369	1.97981	2.11477	2.04865	4.60051	2.06575	2.04236	2.56347	2.08249	2.05595	2.07515	2.08368	2.07869	2.0837	2.0689	2.10008	2.08347	2.06586	3.96221	2.1435	3.37586	2.20449	2.80856	2.16961	2.16517	2.07656	2.18554	2.08928	2.18953	2.14511	2.10054	2.56263	2.22839	2.17842	2.75834	2.27568	2.09785	2.12594	2.08384	2.06281	2.08319
AMH	2.36708	2.82692	2.42845	2.5418	3.8106	2.48886	2.76044	2.35364	1.78147	2.45449	2.66523	3.22785	3.21746	2.93443	2.08425	1.89449	1.98057	1.91674	2.68961	2.18178	3.47727	2.13287	1.88435	3.48801	3.35189	2.00316	2.14531	2.18758	2.32236	3.34987	2.22169	4.77096	2.47474	2.13038	2.06461	3.33876	2.09032	2.09801	2.96213	2.44846	2.72273	2.11992	2.15819	3.41933	2.79102	2.95166	2.27573	3.03504	2.20157
AMIGO1	7.65009	7.23488	7.58684	7.50728	7.4688	6.75035	6.85501	7.25537	6.84201	6.49846	7.39908	7.42656	6.67556	6.86444	6.60053	7.21779	7.07613	6.33164	8.08698	7.82679	7.03358	7.19243	7.52761	6.85415	7.58817	7.11131	6.85655	7.36953	7.34024	7.91493	6.54015	6.87237	7.59971	7.44182	7.42518	7.24457	6.37669	7.18099	6.20256	7.32352	6.93815	6.94648	7.1546	7.5231	7.40148	7.13213	7.25492	6.80651	6.98954
AMIGO2	8.05667	7.54762	7.77199	7.14943	7.92218	6.97685	6.98981	6.82917	7.1924	7.35212	7.38385	7.52294	7.45921	7.43433	6.34779	7.00769	7.44034	6.76681	8.05078	7.83802	7.67964	7.23295	7.48711	7.0581	7.97144	7.49063	7.48202	7.5562	7.82285	7.29355	6.55222	6.84701	7.76558	7.46463	7.35988	7.91493	7.23875	7.72509	6.50566	7.60039	7.40644	7.54168	7.49498	7.93332	7.84546	8.12471	7.48868	7.1858	6.64004
AMMECR1	7.87589	7.86903	7.64777	7.87835	7.92388	7.22283	7.29228	7.26555	7.41424	7.57712	7.40901	7.73898	7.74	7.71976	7.34774	7.37838	8.02264	7.04106	7.81814	7.8699	7.65396	7.64134	7.45423	7.29049	7.55526	7.89177	7.61295	7.88421	7.93942	8.01559	7.29889	7.45975	7.74982	7.24245	7.93599	7.81291	7.68852	7.95224	7.20744	7.41432	7.48575	7.27336	7.31712	8.0423	7.96182	8.06108	7.5658	7.68638	7.65267
AMMECR1L	9.03957	9.47807	9.42564	9.31645	9.70554	8.63685	8.43127	8.44749	8.69271	8.58928	8.75645	9.35463	8.72491	9.726	8.56976	9.03541	9.30654	7.84647	9.28487	9.16969	9.42294	9.11544	8.65401	8.16043	9.1909	9.21342	8.43227	8.93994	8.91002	8.97513	8.3186	8.59006	8.98393	8.68529	8.9082	8.98059	8.86698	9.06614	8.26087	9.15784	9.23189	9.20734	9.12482	9.02789	8.80968	9.0733	8.54926	8.67704	8.66238
AMN	8.15054	8.33571	7.83201	7.10685	8.05575	8.33001	8.28566	8.33865	8.85782	8.77411	9.08992	7.82384	7.79449	6.82532	8.72982	9.10254	6.84943	10.655	7.51455	7.9651	7.27769	7.18545	9.07864	9.96045	7.47705	8.09677	10.2991	7.50413	7.52621	8.18618	10.1267	9.75896	7.58386	8.88932	7.63725	7.50087	8.42466	7.297	10.344	6.73281	6.51929	7.56805	6.8098	7.54884	7.92595	7.45528	9.73848	9.32758	8.60898
AMN1	5.90034	4.63641	3.62998	4.56123	4.2877	4.51281	3.69256	4.29251	4.99225	5.06488	4.29185	4.82335	4.94755	4.74248	5.91511	4.73706	4.99585	3.49905	4.69358	4.29563	4.04205	4.96509	4.73958	3.6459	4.66954	3.98556	4.94473	4.82588	3.7771	4.91177	3.08516	3.75047	4.48244	4.53892	5.01364	4.69307	5.18828	5.44025	3.08787	5.38149	5.4759	5.33614	4.83127	4.47708	4.3846	4.40383	3.76399	4.31267	4.80733
AMOT	2.9999	2.72209	3.09205	3.00965	3.25248	2.21846	2.67891	2.25454	2.22833	2.2137	2.62459	2.86528	2.21436	3.14022	2.9801	2.20753	2.89134	2.22951	2.60693	2.23771	2.39162	2.23357	3.36789	2.25396	3.26055	2.7207	2.87191	3.39711	2.23396	2.75262	2.30819	2.2609	2.65293	2.28242	2.8625	2.49321	2.51664	2.78126	2.24736	2.28098	3.41688	2.23049	2.70526	2.2443	2.90003	3.4786	2.26555	3.23916	2.55805
AMOTL1	3.55307	3.54529	4.09594	2.72738	3.77363	3.7796	3.51516	3.56799	3.68438	3.33951	3.74353	3.84979	3.66512	3.21172	4.62729	3.47999	2.55489	4.17769	3.35763	3.42413	3.18002	3.04987	3.64708	3.46777	3.99939	3.33083	3.597	3.81376	3.8052	4.29182	4.92123	4.11853	3.16256	3.31412	3.72134	3.57531	3.53622	3.3487	4.18099	2.83196	2.65005	2.57946	2.70461	3.67684	3.49336	3.80621	4.3041	3.82107	4.05561
AMPD2	8.03471	8.35788	8.36823	8.7071	8.55035	8.66234	9.47842	8.72135	8.71284	8.70388	9.05838	8.42131	8.55078	8.62529	9.58127	9.06514	9.39143	8.36877	7.91201	7.91968	8.31801	8.30579	8.99229	8.59274	8.35379	8.68993	8.38826	8.37891	7.72834	8.52273	8.47991	8.55873	8.77995	8.43468	8.40094	7.98993	8.56018	8.22039	8.39266	8.92196	8.74835	9.05793	9.43621	7.93866	8.19621	8.20539	8.31155	8.15923	9.04644
AMPD3	5.14597	5.86187	5.68434	5.87047	4.88455	6.41587	5.4567	6.35062	6.65158	6.21396	5.51073	5.96797	5.64484	6.10053	6.91936	6.04852	5.84808	6.53878	5.48581	4.9378	5.39648	5.69651	6.44769	6.13362	5.06836	6.0357	6.78856	5.96893	5.07333	5.83442	6.77721	6.51811	5.92095	6.04023	6.09709	5.9797	5.91092	5.92539	6.79572	5.23093	4.74161	5.25344	4.88884	5.61037	5.88656	5.89202	6.05823	6.07628	6.44932
AMPH	1.95459	1.46478	2.12225	1.94903	1.2436	3.15449	3.15411	2.98519	3.81871	3.62064	2.23422	3.24603	2.22735	1.72751	4.44023	3.56776	2.58938	1.73026	3.28025	2.63803	2.05482	1.90612	2.53103	1.66064	1.62037	3.26485	4.32151	1.94666	2.97874	2.04244	2.22092	2.11676	3.97326	3.07119	3.4073	1.8881	2.58611	2.98193	1.97277	1.721	1.80111	1.83119	2.9867	2.82177	3.8019	2.27739	2.99868	4.3082	2.90287
AMT	5.05949	5.33267	6.50986	5.5525	5.03275	5.73269	6.67745	5.85471	5.58474	5.85047	5.96617	5.73415	5.53438	5.6467	5.99226	6.00425	5.59963	4.33231	6.4321	5.27848	6.01399	5.21844	6.22598	5.16761	6.33124	6.20059	5.15845	5.53786	5.87701	5.93922	4.37506	5.19412	5.64968	5.98621	5.7107	5.9969	5.33912	5.79936	3.79484	7.08786	6.74552	6.2094	6.3427	5.69194	5.3104	5.70154	4.07182	5.16037	5.41779
AMZ1	6.97026	6.88084	7.00223	7.1283	7.04547	6.64916	6.61074	6.93782	6.45591	6.36709	7.44554	6.77933	6.73894	6.83856	7.12527	6.67777	6.89887	6.46624	7.40186	6.67899	6.65762	6.64288	6.79144	6.38604	6.66774	6.68057	6.61617	6.90545	6.80858	7.05652	6.62655	6.66222	7.19152	6.93896	7.18103	6.81706	6.85209	6.9556	6.35287	6.75966	7.2501	6.32214	6.18874	7.11374	6.80828	7.03079	6.65012	6.68604	6.83191
AMZ2	8.58973	8.48211	8.06837	8.35827	7.82426	9.43324	9.29687	9.3237	9.48965	9.57721	8.75362	9.14192	8.79239	9.44009	8.53443	9.00199	8.9447	8.067	9.21538	8.97682	9.2273	8.78902	8.07307	8.48564	9.53366	8.91754	8.45418	9.08792	8.99813	8.87809	8.09473	8.45959	8.78005	8.72522	9.12332	9.13239	8.87809	8.86544	8.16566	9.79779	9.11534	9.31561	9.4768	9.13867	8.76808	8.84088	8.47973	8.24875	8.89768
ANAPC1	6.36593	7.17232	6.78142	6.81207	7.09511	8.38712	7.64242	8.32407	8.87135	8.70607	7.31388	7.34167	7.42633	8.08586	5.97627	7.36583	7.49109	6.76146	8.62738	8.21407	8.19944	7.88693	7.64234	7.43188	8.09126	8.43878	6.78773	7.98072	8.1621	7.45906	6.14458	6.63704	8.25464	8.05728	8.12732	8.40723	7.53832	8.06206	5.78171	8.31484	8.31825	7.84919	8.36641	8.11916	7.88612	7.78559	6.91778	7.34181	6.77141
ANAPC10	5.81931	5.67316	5.78262	5.55622	5.73213	6.95145	6.45437	7.08068	6.38017	6.63018	5.45724	6.50539	6.41837	6.76976	4.55646	6.23041	6.39517	6.05608	6.79629	6.51446	6.94076	6.53926	5.38099	5.63613	6.76843	6.38257	5.32274	6.34011	6.68391	6.18595	7.21239	5.73439	6.23544	6.36312	6.88235	7.46299	6.72172	6.98446	5.51273	6.27141	6.39916	6.45501	6.20957	6.89123	6.77929	6.82106	6.22276	5.94131	5.72458
ANAPC11	11.3851	11.3923	11.5122	11.0127	10.55	11.6058	11.6402	11.1453	11.2661	11.3629	11.1394	11.3528	11.3003	11.7037	10.349	11.2697	11.4574	10.9847	11.5285	11.6552	11.6032	11.5409	11.1599	11.2308	11.5692	11.365	10.7549	11.6774	11.7072	11.321	10.8436	11.0784	11.4739	11.2712	11.4672	11.7688	11.2712	11.6418	10.655	11.2836	11.5429	11.1642	11.382	11.5813	11.6418	11.7072	10.8126	11.3076	11.1988
ANAPC13	6.6316	6.79952	6.31965	5.96354	6.74955	7.20206	6.86727	7.00616	7.70345	7.91797	7.27879	6.74647	6.8706	7.48251	6.05817	7.50461	7.28049	7.49257	6.7882	6.36021	6.98738	7.22225	6.55366	6.60415	6.90982	6.72043	7.27839	5.98559	6.56994	6.41431	6.96638	6.9503	6.90767	7.10716	6.64735	7.45288	7.3595	6.88814	7.80705	7.07067	7.2319	7.23473	7.58422	6.54961	7.56593	6.75818	7.10622	6.59262	6.77418
ANAPC15	6.52092	6.64234	6.25738	5.33029	5.78472	6.74233	6.23431	5.90138	6.58514	6.81536	6.06941	6.43974	6.18283	7.00968	5.10584	6.45096	6.34699	5.56517	6.57995	6.46325	6.53224	6.56721	5.49565	5.96292	7.31046	6.53484	4.98704	6.45548	6.3526	6.00434	5.79554	5.89283	5.97658	5.91174	6.62178	6.50471	5.79576	6.41026	5.64764	7.23056	7.04614	6.82154	7.00075	6.28976	6.38176	6.41515	5.24557	5.29896	6.29109
ANAPC16	7.68114	7.44726	7.19094	7.18633	7.05996	8.42351	8.30887	8.39078	8.47043	8.38027	8.03921	7.8313	7.29347	8.03566	7.40746	7.65887	8.43092	6.99279	8.64493	8.27117	8.33303	7.94536	7.7463	7.26888	8.17196	7.75036	7.69921	8.1693	8.04523	8.34512	7.06098	7.33063	8.17051	8.29433	8.42965	8.65918	7.96889	8.30606	7.35045	7.88696	7.5573	7.46638	7.47468	8.40762	8.21432	8.26707	7.77812	7.9053	7.36294
ANAPC1P1	1.70169	2.82038	2.67335	3.5441	2.87541	3.59397	3.25469	3.21277	4.10646	4.1638	3.88393	3.54713	2.97936	2.14477	2.56502	3.42042	3.49441	1.03769	3.62778	3.75111	3.83378	3.31222	3.3127	3.44104	3.42929	3.38033	3.3316	3.42763	2.67009	3.40915	1.81649	2.9736	3.28518	3.05697	3.87447	3.50795	2.83758	3.6536	2.52564	3.51849	4.05185	3.67401	4.3454	3.96076	3.27008	3.99877	1.90442	1.92909	3.45678
ANAPC5	10.2416	10.1164	10.0305	9.89594	9.90955	10.939	10.9105	10.8992	11.0869	11.0723	10.187	10.6108	10.2223	10.7186	9.64252	10.3376	10.6461	10.1489	10.9517	10.9982	10.8782	10.5069	10.5503	10.4798	10.9748	10.8746	10.2471	10.6312	10.8583	10.6925	9.98524	10.3034	10.5132	10.6048	10.7319	10.867	10.4208	10.7539	9.69797	11.0738	11.1586	10.8222	11.0017	10.7263	10.4059	10.4486	9.91993	10.3196	10.3168
ANG	5.84079	5.59143	5.94225	5.53401	6.10061	6.82435	6.84045	6.73098	7.20402	7.17415	6.76422	5.5999	6.2963	6.42248	6.36927	6.69413	7.61115	6.27026	5.83237	6.38716	6.15595	6.40827	5.27778	7.05282	6.80673	6.15451	5.45438	7.24383	7.10921	6.30874	6.21021	5.63817	5.92897	5.23	6.32591	7.14722	5.6013	6.62559	5.41808	6.83478	6.87643	6.60172	7.05327	6.53981	6.56714	6.97914	5.91363	5.59489	7.03367
ANGPTL2	1.04155	2.06265	1.90607	1.03866	1.04941	2.49497	2.27172	2.51697	3.05009	2.72032	1.63321	1.60164	1.678	1.61888	2.35322	2.34224	2.52407	1.60903	3.03783	1.69072	3.38391	1.67993	1.64352	2.16456	1.58784	1.60133	1.58766	1.56906	1.56291	1.57768	1.66283	1.63112	1.62229	2.51101	1.69029	1.56179	1.5672	3.37653	3.12916	1.62398	1.51441	2.21816	1.97001	1.59034	2.88107	1.59844	2.99028	3.47165	1.52958
ANGPTL4	1.45896	1.27571	2.38994	1.65384	1.60834	2.9583	2.88288	2.8587	3.07951	2.95618	2.05387	3.49352	2.08737	1.99117	1.94632	2.07118	2.0442	1.97449	2.34044	2.07158	2.00427	2.09075	2.02822	3.96641	2.62095	1.99748	2.02148	1.99908	4.18013	2.04332	2.43642	2.04735	2.23901	2.74454	2.06294	1.95672	3.76743	2.98882	3.87029	2.148	1.96086	1.98555	2.30858	2.2087	2.18092	2.09974	2.06626	1.95517	1.97464
ANGPTL5	2.16238	1.31159	1.89314	1.45686	1.88323	2.70665	2.43991	2.50925	2.87192	2.80467	2.00157	2.00275	1.99365	2.00803	1.99022	1.99385	1.98951	2.00594	1.98628	1.9906	2.00684	4.92775	2.20099	1.95913	1.98912	1.99655	2.10067	2.81064	2.19434	2.11047	2.09637	2.0856	1.9856	2.00994	1.93853	1.93755	2.0504	2.02025	3.30159	2.17226	2.04791	2.02448	2.06115	2.26711	2.02685	2.07908	2.13791	3.40477	2.04492
ANGPTL6	4.38659	3.34942	3.98588	3.58929	3.8106	5.48999	5.1009	5.21759	5.65202	5.59142	3.69742	4.89717	4.99021	4.28759	4.63245	3.40013	4.52075	4.59956	4.47517	4.28074	5.02685	4.80736	4.71995	5.4057	4.93468	5.29019	5.24465	3.21977	4.57818	4.62658	5.46203	4.96825	3.93322	4.89155	4.11419	4.56776	4.01608	4.41655	5.35493	4.7503	5.22104	4.35959	4.6728	4.16411	3.69804	3.86332	4.2543	4.43076	5.19803
ANGPTL7	1.81482	2.29615	2.53085	2.60972	2.51241	2.31404	1.70865	2.86591	1.91481	2.97229	2.04442	2.04234	2.02346	2.04217	2.03451	2.00745	2.03075	2.01568	2.03684	1.98096	2.06712	1.99118	7.45207	1.84708	2.02233	2.03483	2.0985	2.08215	2.1208	2.10161	2.08017	2.08764	2.04443	2.01975	2.00858	2.0151	2.0696	2.05819	2.082	2.11755	2.07731	2.07455	2.09241	2.1401	2.0589	2.07513	2.10749	2.10177	2.05527
ANGPTL8	1.5454	2.13359	2.52664	2.33259	1.59358	2.14042	2.33024	2.40144	2.09076	2.24541	1.91892	1.9932	1.9295	2.00391	2.41913	2.61208	1.89082	2.01784	1.93121	1.97648	1.95137	1.99955	1.94579	3.37797	1.95832	1.93658	3.26565	1.99524	2.0441	1.98073	1.99595	3.81487	1.97035	2.01137	1.95238	2.46527	1.97497	1.98609	1.99188	1.95572	1.94784	2.00276	1.94579	2.00535	1.97494	2.03379	2.07367	2.02025	1.97605
ANK1	5.5307	5.18528	5.6183	6.04936	5.65758	5.30071	6.35303	6.27692	5.11426	5.5678	6.69003	5.53068	6.96011	4.37954	4.70256	5.72599	5.28599	6.97224	6.23856	6.0907	4.26413	4.7166	6.05054	6.60988	4.02033	6.54638	6.77982	4.24661	5.78593	4.89807	7.47325	7.45487	5.76559	6.15589	4.31762	5.6655	5.43603	4.77144	7.52073	4.77879	4.54302	7.08818	6.3346	4.96465	4.65976	4.10866	6.97189	6.67978	5.92688
ANK2	2.07999	2.13724	2.01837	2.1847	2.06435	1.83286	1.89195	2.01611	2.23196	2.19551	1.95845	1.93018	1.96141	1.97328	1.9274	1.95221	2.21153	2.33373	1.94247	1.95021	2.12686	1.95388	1.94511	2.14712	1.93561	2.27397	2.04575	2.02304	2.03394	2.05664	2.2892	2.0461	2.04465	2.19696	2.03315	1.9795	2.0491	2.03455	2.06184	2.12533	2.02175	2.01361	2.03176	2.124	1.99211	2.24716	2.04835	2.00467	1.97653
ANKFN1	2.59372	2.65327	2.49372	2.34726	2.32954	2.17436	1.98163	2.12701	2.10893	2.2453	2.18788	2.31825	2.20304	2.34556	2.26624	2.24149	2.68831	2.34308	2.16964	2.2658	2.2317	2.31148	2.22947	2.29231	2.25825	2.20467	2.25686	2.24978	2.30165	3.29154	2.24685	2.25809	2.54869	2.23684	2.13852	2.14965	2.21844	2.22523	2.23613	2.19268	2.17882	2.22383	2.82974	2.28055	2.21478	2.28152	2.33296	2.28212	2.20315
ANKFY1	6.04465	6.07169	5.93312	4.97867	5.61463	6.23256	5.93386	5.79776	5.75479	5.75431	7.28037	5.72814	6.36883	5.06888	5.44177	6.95567	5.16617	7.93641	5.10316	5.0185	5.07143	4.72245	6.77382	6.3109	4.44782	5.87951	7.40849	5.03224	5.66961	6.38322	7.21536	7.33457	6.47241	6.15971	5.90354	6.69229	6.86722	5.613	7.56156	4.02571	4.3378	4.78808	4.84228	5.38847	6.09459	3.96119	7.64588	7.69556	6.60354
ANKH	4.91669	5.31293	4.43657	4.68472	5.3094	6.35849	6.08137	5.9345	6.45212	6.57983	5.81922	5.79782	5.07748	5.81806	4.2794	5.20867	5.78858	4.45691	6.66816	6.47614	6.0486	5.55377	5.73064	5.10483	6.16371	5.8804	4.8682	5.58404	6.06721	6.40966	4.99486	5.60722	5.92179	5.90603	6.04571	6.06112	5.58172	5.92037	4.50887	5.71897	5.17884	6.11035	5.76137	6.55783	6.07264	6.07847	5.35249	5.59222	4.89034
ANKHD1	7.46077	7.45245	7.27452	6.6964	6.85542	8.06218	7.46972	8.10061	8.06066	8.01618	7.31771	7.55068	7.35698	7.51725	8.52804	7.68933	7.55158	7.24198	7.41007	8.01132	7.37032	7.60789	7.15325	7.29523	7.86935	7.5341	7.03733	7.86348	7.44573	7.55128	6.72898	7.22466	7.90315	7.20397	7.61674	7.63745	7.48486	7.62696	6.97229	7.76523	7.76803	7.3466	7.83066	7.85951	7.61548	7.96193	7.22337	7.43426	7.64623
ANKHD1-EIF4EBP3	8.38544	7.55245	7.58777	7.65029	7.61805	7.57182	7.65415	7.48183	7.52847	8.0962	7.96828	7.37255	7.81135	7.65658	8.27892	7.77749	7.81768	7.50081	7.48785	7.53524	7.60691	7.95339	7.71636	7.65233	7.81809	7.56967	7.06819	7.98148	7.70918	7.61288	7.31004	7.41457	7.72467	7.73552	7.96924	7.5793	7.58853	7.67036	7.27498	7.95962	7.83385	7.5888	8.01629	7.58198	7.65051	7.7097	7.33615	7.37707	7.96175
ANKIB1	5.24962	5.0515	5.58169	5.6261	5.29804	5.11571	4.91047	5.53955	6.04262	5.82676	4.7803	5.14749	5.41539	5.89768	4.15619	5.33755	5.85393	4.93031	5.98821	5.7947	5.87518	5.58999	5.01783	5.12389	6.01178	5.88946	5.26936	5.69241	5.90264	5.76805	2.41344	5.50563	5.41498	5.3238	5.40465	5.73705	5.4617	5.93497	4.3238	6.11481	6.26828	5.81944	5.9963	6.52879	5.48964	5.42814	4.38295	6.02244	5.39349
ANKMY1	6.71591	6.8337	7.36498	6.89963	7.11632	6.61597	6.79782	6.6055	6.24427	6.56115	6.40393	6.90773	6.99251	6.99704	6.85921	6.6715	6.52418	7.11143	7.26262	6.51419	6.48172	6.24293	6.90147	6.95004	7.13368	6.50243	6.83881	6.53216	6.63862	6.61156	6.84779	6.66108	6.91038	6.69691	7.21229	7.30947	6.44249	6.88297	7.25947	6.66658	6.4913	6.5706	7.1057	6.27096	7.17124	7.11791	6.84041	6.85675	6.55511
ANKMY2	4.76628	5.55227	5.87085	5.31363	5.1717	5.06023	4.86832	5.2381	5.20687	5.12039	4.92265	5.38225	4.95521	6.02839	4.26339	5.44293	5.33587	4.41116	5.59305	5.24408	5.91388	5.57201	4.83005	4.65216	5.81022	5.10854	4.26803	5.43402	5.67882	5.43861	3.37658	5.36365	5.55946	5.0168	5.43235	5.56514	5.6664	5.73022	3.65207	5.60646	5.55967	5.36617	5.42331	5.73107	5.77993	5.49569	4.61042	5.02142	4.92866
ANKRD1	1.28523	1.46023	1.32282	1.22407	1.3312	2.29445	1.68607	2.6552	2.30741	2.4001	1.77602	1.60985	1.80675	1.66992	1.60354	1.76609	1.7374	1.65058	2.92183	1.76893	1.68708	1.78075	1.71551	1.76604	1.67726	1.68457	1.78208	1.78271	1.75889	1.84999	2.26706	1.83515	1.83771	1.7834	1.83955	1.70456	1.83232	1.81336	1.76026	1.91313	1.78897	1.76068	1.75814	2.07321	1.7156	1.86863	1.77128	1.68373	1.68693
ANKRD11	8.60913	8.28131	8.21436	8.0987	8.143	7.94521	7.88015	8.05782	7.81368	8.31313	8.17891	8.08669	7.94383	8.32922	8.96571	7.9812	8.52551	7.3168	8.33837	8.14807	8.10347	8.2574	8.12772	7.80772	8.08872	8.12397	7.66182	8.45864	8.28738	8.33099	7.59168	7.98188	8.88488	8.35373	8.45626	8.20813	8.16512	8.2812	7.41106	8.2209	7.85223	7.65205	7.91088	8.32177	8.30113	8.35993	7.81145	8.00332	8.33252
ANKRD12	6.40203	6.28634	5.34413	6.79909	6.66953	6.7378	6.63834	6.47971	6.34749	6.67516	6.18456	7.33616	6.41386	6.49224	6.61725	5.84006	7.27409	5.16227	7.00777	6.71181	6.61151	6.5377	6.0766	6.17407	6.26486	6.41162	6.20648	6.90979	6.64311	6.81652	6.21362	6.27402	7.88765	6.77242	7.86718	7.44663	7.0517	7.09483	5.98446	6.16352	5.4182	5.52568	6.1844	7.10693	6.52231	7.1094	6.72098	6.21856	6.19783
ANKRD13B	4.54489	4.67087	4.7897	5.32332	4.35082	5.24568	5.32925	5.25513	5.38592	5.35663	6.11158	4.90863	5.09569	4.07894	5.24482	5.62821	4.43311	6.03937	4.4501	4.70477	4.3173	4.44205	5.80181	5.91389	4.28616	4.89393	6.23133	4.58103	5.13782	4.74131	6.96716	5.77211	4.86915	5.68442	4.40415	4.4794	5.32872	4.61749	6.16332	4.28842	4.52265	5.53228	4.7162	4.49981	4.76265	4.36646	5.73725	5.53243	5.13189
ANKRD13D	10.9937	11.0203	11.0708	11.056	11.4336	10.6382	11.6662	10.6568	10.4685	10.634	11.4665	11.2011	10.7321	11.0457	11.9383	10.7951	11.4582	10.6528	10.5606	10.5093	10.8851	10.8549	11.0142	10.7681	10.7754	11.1046	10.4402	11.0446	10.8854	11.2598	10.4333	10.6904	10.9194	10.6614	10.9681	10.6495	10.7099	10.9657	10.235	11.4823	11.2975	11.244	11.1699	10.8093	10.9714	11.1607	10.7204	10.5979	11.3764
ANKRD17	5.38918	4.96808	5.58108	5.40826	5.32359	4.98826	4.82508	5.76402	4.73015	4.96421	5.73721	4.82171	5.21002	5.42343	5.52327	4.79303	5.6672	4.89759	5.191	5.40877	5.7214	5.43053	4.53011	4.25323	5.05857	5.44906	4.63503	5.76909	5.53595	5.54499	4.65363	4.68517	5.12899	5.23787	5.7688	5.6738	4.86991	5.54084	4.93507	4.79062	5.28038	4.97931	4.60154	5.93795	4.94859	5.78822	4.94678	4.71146	4.77246
ANKRD2	2.98418	2.76219	2.60479	2.68	2.70214	2.60751	3.58611	2.29455	2.36825	3.2931	2.99922	2.91746	2.91846	1.9067	4.4535	3.4212	3.28638	3.43224	1.78817	1.84018	2.6854	2.49961	1.82236	3.03768	2.72739	2.81536	3.62021	2.07691	2.84313	3.382	2.11885	2.78717	3.1646	2.02389	3.59311	2.3194	3.4178	1.97898	2.05191	1.93057	1.92508	2.95391	2.96093	2.43793	1.97976	3.49539	3.27246	4.31523	1.9641
ANKRD20A11P	5.69549	6.65943	6.20397	6.47746	6.05265	5.59859	5.00779	5.18748	5.60068	5.42567	5.3518	6.71998	5.25555	6.48987	4.65069	6.2117	4.27794	4.56301	6.52355	6.60408	7.96205	5.4684	5.64122	4.59084	7.2938	5.52	4.63	7.19249	6.91155	4.83329	4.17342	4.92954	6.10487	7.52966	6.55548	5.33354	5.64303	6.14041	3.85651	5.79524	5.9174	5.97564	5.17468	6.55576	5.60024	6.42994	5.25145	5.55969	5.16399
ANKRD20A4	2.91648	3.2094	2.73531	2.56701	2.80871	3.05999	1.35501	2.38415	2.25281	2.02365	3.16461	3.45804	1.84647	1.77779	2.35337	2.33458	1.95162	2.32986	3.34538	3.43269	2.28499	1.84477	1.80221	3.47879	2.23312	2.72142	2.19244	2.84942	5.00157	2.22781	2.38375	2.24823	3.27035	2.17159	3.52328	2.59069	2.45133	3.22284	2.16408	2.26239	2.76747	2.18139	2.82233	3.26906	2.14179	2.27641	2.20486	2.12616	2.25093
ANKRD20A8P	2.66154	3.44198	3.45168	2.08646	3.47404	2.5427	2.31028	2.98413	2.71511	2.28733	3.05766	3.3095	2.57297	3.83406	3.10101	1.72375	3.27613	2.78304	3.90629	2.19908	2.50241	1.73273	2.39994	1.74949	3.52901	2.91778	1.85133	3.39795	3.65097	1.85952	1.92854	1.87618	2.6492	2.27655	2.60059	3.04814	3.83488	2.85939	1.85893	2.91075	3.30643	3.64161	2.46647	3.49358	3.14393	4.03348	1.84258	2.67388	1.81642
ANKRD22	4.07722	4.21111	4.50081	4.48565	4.26657	4.32994	3.76693	4.49861	3.93414	3.69205	3.85928	4.28294	7.71704	3.72044	5.68199	3.69953	3.174	6.10485	3.17413	2.26674	4.02205	4.50126	3.9829	4.40624	2.70482	3.76522	3.30513	3.96479	4.10622	2.27047	4.61838	2.07017	2.99433	3.78547	4.65434	3.75956	4.44963	3.6085	5.3745	3.96627	3.12925	4.43103	3.64879	4.39894	2.05761	4.33127	4.1556	4.94729	4.13595
ANKRD24	2.65666	3.20577	2.81135	2.73959	2.94455	2.26499	2.44268	2.1601	2.40099	2.33734	1.62795	2.73708	2.51977	2.41643	2.00143	2.51654	2.26837	2.59498	2.03486	3.91873	2.20495	3.14339	2.92124	2.73562	3.30629	2.40569	2.26445	3.01778	2.2645	2.26669	2.2491	2.41901	2.6961	2.20526	2.42222	4.10276	2.68717	2.66112	2.2462	2.30439	3.23853	2.25967	3.27875	2.28781	2.24409	2.23543	2.24606	2.25911	3.03293
ANKRD30A	2.63694	2.5669	2.59917	2.76262	3.01273	2.44711	2.05535	2.42322	2.05685	2.0654	2.51954	2.38143	2.51278	2.5699	2.27695	2.44689	2.31712	2.48315	2.54392	2.48627	2.42674	2.60985	2.42184	2.45438	2.25941	2.38455	3.21806	2.31882	3.56771	2.88523	2.61818	2.50597	2.24649	2.29905	2.24298	2.22447	2.38077	2.2626	2.63403	2.27603	2.22315	2.3086	2.2396	2.60467	2.25918	2.4297	2.53709	2.31419	2.26425
ANKRD30BL	2.88732	3.31532	3.48636	3.51831	3.51268	4.56134	4.74713	4.59316	4.45755	4.69652	5.88683	3.69934	3.11893	4.40816	5.14877	4.26237	4.36626	4.2827	2.88454	3.1388	4.4922	2.86318	2.94294	3.91303	3.73143	4.33332	4.17531	4.35097	3.82996	4.74539	2.51352	2.45984	4.40229	4.50881	4.16037	4.14495	4.16378	3.22237	2.42001	2.48801	5.01891	2.41938	4.32928	4.29638	3.50095	3.63856	4.43975	3.47592	4.53262
ANKRD33	11.767	9.49483	10.8516	9.86789	9.96318	10.5215	10.5141	10.2027	11.0081	11.1398	10.995	10.4498	10.4379	9.04979	11.687	11.7654	9.66464	12.6819	9.77969	10.2689	9.86187	9.64715	12.3401	12.3877	7.34321	10.9072	12.5519	9.07237	9.91036	10.8845	12.3244	12.3718	10.4915	12.1317	9.45374	10.413	11.6545	9.86397	12.3671	8.57563	8.57477	10.754	9.76175	9.05861	10.2432	7.9325	12.1139	12.1682	11.4568
ANKRD33B	4.2435	5.09166	4.55183	4.43232	4.48672	3.93411	3.65782	4.28416	4.40769	4.14662	4.23882	4.25806	4.47126	4.16713	4.68311	4.30618	4.19644	4.34801	4.06863	4.15645	3.98359	5.06927	5.04803	4.04601	4.08157	4.01955	4.42811	4.07231	4.2036	4.08852	4.37231	4.04264	4.33275	4.18944	4.46112	4.66193	4.19752	4.25518	4.40463	4.37564	4.40103	4.43397	4.35129	4.27583	4.24325	4.18525	4.26059	3.75936	4.23581
ANKRD36	7.55158	8.18608	7.20184	7.4642	7.48817	6.81255	6.36982	6.6464	6.90607	6.96896	7.09518	7.37482	7.09338	7.32269	6.40128	7.41314	7.16885	5.91039	7.60526	7.91468	7.44281	7.4482	7.16165	6.42071	7.51655	7.31823	7.25685	7.77179	7.57594	7.6446	6.50826	6.85702	8.05328	7.6272	7.41883	7.57058	7.33225	7.90678	6.52635	7.03739	6.95192	6.24969	6.61846	8.10864	7.64027	8.10631	7.05969	7.01407	7.05969
ANKRD36BP2	4.07202	3.97282	4.28079	3.87004	3.80577	3.75491	2.24476	3.18434	3.6016	4.40903	3.31144	3.74261	4.54848	3.4205	1.94482	3.67954	3.41807	3.37976	3.7442	4.5476	3.73129	4.20143	4.02739	3.31041	4.53249	3.91518	2.903	4.32391	3.38161	3.6574	4.77721	3.11636	3.21218	4.20091	3.65809	4.01865	2.79621	5.18089	3.61949	4.72652	4.48853	3.96999	3.33364	3.42307	3.81612	2.95281	4.31996	2.89701	3.61459
ANKRD36C	6.66662	7.97797	6.90931	6.93544	6.04598	7.28818	7.50885	7.20758	7.45502	7.47206	7.08239	7.36765	6.78085	7.56478	6.25058	7.1488	7.14535	7.10552	7.72055	7.29272	7.5113	7.41979	6.8894	6.28353	7.55899	7.41011	7.53704	7.44649	7.45577	7.44441	7.55383	6.93401	7.36286	7.33024	7.18845	7.4514	7.30818	7.6335	7.17154	7.40378	7.1675	7.09798	7.14048	7.70396	7.33822	7.86143	7.45519	7.07185	6.55598
ANKRD37	4.71837	4.24452	5.1339	4.52811	4.25714	6.38953	6.04934	6.18468	6.55704	6.47522	4.94406	5.67466	6.0536	6.05459	3.85726	4.08296	5.6097	5.04226	5.58477	6.41393	5.92142	6.01348	5.11942	5.64376	6.24492	5.26511	4.39008	5.90898	5.84643	5.51522	4.55023	4.65402	5.98447	5.41701	6.58495	5.9202	5.18811	6.03718	3.78212	5.69359	6.30652	5.48801	5.31778	6.11259	5.33562	5.82418	4.38227	5.19123	4.62936
ANKRD39	7.99068	7.33859	6.84587	7.57487	6.15077	7.49257	6.82263	6.73171	7.63175	7.92115	7.09868	7.05384	7.01846	7.73467	6.20244	6.77532	7.29135	6.56645	7.70462	7.56928	7.93368	7.40048	7.11389	7.48454	7.84803	7.58196	6.45559	7.68053	7.48433	6.99989	6.31614	6.52232	7.42809	6.7504	7.58435	7.68053	7.1536	7.51434	6.16555	7.5421	7.63735	7.20206	7.50314	7.70707	7.75873	7.86064	6.63437	6.80523	6.82393
ANKRD40	6.9418	6.3679	7.41998	6.65377	7.43143	7.94496	7.1594	7.88031	8.42173	8.03523	7.13622	7.67717	7.50162	7.65651	6.3286	6.90976	7.55582	6.62308	7.99175	7.85558	8.02993	7.59962	7.24068	7.0835	8.09199	7.92775	6.55777	7.87025	8.03876	8.03909	6.5518	7.42	7.68982	7.3273	8.01434	7.9758	7.5308	7.79826	5.91545	7.61748	7.23019	7.17857	7.51493	8.02873	7.86622	8.10674	7.01473	7.42299	7.31542
ANKRD40CL	2.79316	2.7143	2.92004	2.56598	2.24093	2.35404	2.03489	2.29433	2.04582	2.0482	2.27459	3.13583	2.9396	2.23254	2.18154	2.26533	2.22447	2.88253	2.23389	2.25819	2.24395	2.27405	2.24829	2.22286	2.21536	2.22686	2.96742	2.36164	2.08658	2.12343	2.21471	2.1124	2.36904	2.0713	2.80583	2.02742	2.81388	2.42417	2.07466	2.56414	2.63059	2.65355	2.57329	2.21913	2.73398	2.13532	2.90867	2.04835	2.93348
ANKRD44	6.48789	6.57804	6.72509	6.80522	6.67523	6.78703	5.67414	6.74092	6.59624	6.61994	6.74227	7.07468	6.69542	6.76716	7.24678	6.42489	6.79592	6.10157	6.79231	6.33049	6.32388	6.66509	6.17569	6.11201	6.47692	6.51916	6.06139	7.08908	6.84531	6.87516	5.92104	6.55079	6.9071	6.38173	6.62913	6.49663	6.71822	6.93436	5.72803	6.73204	6.61781	6.26922	6.30566	6.85805	6.74251	6.92569	6.69334	6.55321	6.86388
ANKRD49	7.37974	8.30719	7.13275	7.34288	7.98871	8.2029	7.80978	8.13295	8.68473	8.73767	7.13814	8.58188	7.98122	8.67314	7.62239	7.73799	8.12391	7.55894	8.49994	8.27635	8.27787	8.10993	7.43576	7.10273	8.61515	8.24248	7.3724	8.4151	8.41307	8.56569	7.5534	7.97409	8.04433	7.77095	8.26519	8.39521	8.1557	8.43157	7.28187	8.67586	8.53184	8.49193	8.16736	8.34996	8.20128	8.65087	7.89292	7.69083	7.93195
ANKRD50	5.89799	5.88111	5.84069	5.96876	5.86256	3.17076	3.12919	3.18801	3.20001	3.21916	4.62998	5.13182	4.63126	5.02626	1.3476	5.53977	6.44077	4.4951	4.82013	3.56	4.21585	5.25737	3.43057	4.3813	4.30304	5.03348	4.91311	5.75132	4.63898	4.22719	1.79884	3.14126	5.08884	5.12264	4.45992	5.33013	2.72136	4.81441	2.38121	4.73699	5.32458	4.61992	5.20399	4.4702	4.39151	4.01431	4.41556	3.85644	5.75426
ANKRD54	3.34846	3.99893	2.51866	2.90525	2.91939	4.39372	3.64926	4.22031	4.62808	4.42036	3.57148	3.6224	2.92729	3.04816	3.68796	4.4964	2.54443	4.9849	3.32343	3.61244	3.22274	3.31119	4.42459	4.9398	3.74096	3.87456	4.4255	2.96897	2.70279	2.63197	3.48531	4.37026	3.81986	4.66376	4.11444	3.93277	2.84955	3.04398	3.74724	4.01349	4.40365	4.35829	4.46654	2.58523	2.82801	2.23048	2.77444	3.25285	3.38848
ANKRD6	2.47041	2.9804	2.98242	2.59746	2.88333	2.39161	3.38035	2.47244	2.74408	3.64495	1.78223	3.2715	3.42338	3.4225	2.71584	2.54724	3.56899	2.04599	4.10232	2.31844	3.84056	2.78768	1.81589	1.8765	2.97763	3.03975	3.10202	3.80422	2.08785	2.03951	2.03506	2.05282	4.14606	2.6327	3.36876	3.07094	2.51898	3.20178	2.04646	3.51137	2.87463	4.00288	2.77808	2.09147	2.03172	3.30223	2.09252	3.86797	3.7135
ANKRD65	1.92852	1.70544	2.20018	2.42324	2.15767	2.21011	2.95076	2.3026	1.81788	2.40409	1.97613	1.97808	1.96631	2.64439	1.95974	1.98588	1.95667	1.98933	1.94952	3.06439	1.9808	1.97271	2.40107	3.02244	2.24028	1.9702	2.11103	3.59908	2.19803	2.11418	2.11354	2.10469	2.14544	2.08163	2.1925	1.99205	2.35673	2.04927	2.12078	2.18774	2.76693	2.04752	2.06788	2.2344	2.05807	2.10027	2.15137	2.10938	2.07073
ANKRD66	4.98574	4.9926	5.44503	5.26675	5.06831	5.97536	6.09126	6.15495	5.84555	5.95385	5.70401	5.37435	5.84152	4.93245	5.65011	5.68801	4.90757	6.46981	5.32195	5.33548	5.39909	5.18641	6.10953	6.13546	5.63475	5.35399	6.18823	5.14302	5.38232	5.44791	6.12449	6.88495	5.36998	5.8825	5.29303	5.65577	5.63514	5.1206	6.30629	4.93492	5.13619	5.3963	5.04502	5.2338	5.44503	5.24208	6.00137	5.80939	5.65639
ANKRD9	6.89326	7.16074	6.59278	6.77984	6.01659	8.4409	8.02814	8.30616	8.52392	8.52877	8.60529	8.09101	8.77195	6.94005	8.44233	6.8443	7.40344	8.63957	7.08515	6.88052	7.06694	6.05113	7.32192	8.34729	6.07597	8.19211	8.69311	6.56748	7.37065	7.35177	9.22345	8.75835	7.33329	7.91333	6.69698	7.01989	7.77782	7.19797	9.45456	6.15098	6.34662	8.76047	7.73045	6.56237	7.01541	6.27441	8.62662	8.17225	7.77609
ANKS1A	5.27469	6.10137	5.52015	4.96109	5.62219	5.57455	5.49295	5.40214	5.5366	5.31279	5.53204	6.22173	5.61345	6.07786	5.58501	4.86826	5.41932	6.32275	5.27975	5.74118	5.02014	5.12359	5.26767	5.05127	5.17021	5.41649	4.7779	5.30748	5.62581	4.92421	5.69139	5.79426	5.87172	5.79096	5.90576	5.9698	5.99161	6.12313	6.00027	4.97715	5.11568	4.92599	5.15503	5.53619	5.50184	5.48723	4.83301	4.79211	5.3904
ANKS1B	2.40115	2.41505	2.75836	2.68449	2.53064	2.83519	3.24634	2.82523	2.62198	2.70809	2.68087	2.58721	2.52918	2.64422	2.52515	2.50493	2.40847	2.59889	2.43488	3.01993	2.51278	2.54323	2.93453	3.9548	2.51582	2.57432	2.83194	2.39505	2.54125	2.36363	3.20971	3.18235	2.36145	2.64945	2.54427	2.35077	2.64998	2.40389	4.62577	2.27536	3.27836	2.89571	2.23345	2.39954	2.79743	2.4917	4.00101	2.78253	2.54063
ANKS3	7.83176	8.34159	8.3848	8.23707	7.56264	7.73428	8.11695	8.73427	8.07563	7.38832	8.30707	8.19324	7.76894	8.22501	7.28084	7.68611	8.32802	7.20591	8.70149	8.45624	8.30255	7.8973	8.22149	7.8049	8.38623	8.152	7.61178	7.96617	8.01162	8.11266	7.13141	7.36679	8.41807	8.43503	8.5571	8.51507	7.66585	8.12983	6.86009	8.61793	8.57835	8.30395	8.50922	8.20169	7.93507	8.05938	7.54135	7.59999	7.60364
ANLN	1.87915	3.04749	2.24722	2.5762	2.25789	2.19798	1.18963	2.3779	1.7587	1.02701	1.79561	1.67551	1.77832	1.70542	1.67342	1.7557	1.7564	1.69257	1.96256	2.29297	1.71754	3.32159	1.73404	3.43859	1.72869	2.70049	4.51736	1.8009	3.30582	2.98341	1.88424	1.82365	1.81807	1.77985	1.90219	1.77642	1.82555	1.79686	1.77965	1.87413	2.79818	1.78936	1.80663	1.84557	1.7759	1.78775	1.73626	1.73389	1.86458
ANO10	7.28729	6.72483	7.18522	6.54849	6.15184	7.78111	7.19886	7.51434	7.7521	7.77066	7.60059	6.93819	7.02619	7.15249	8.31904	7.90956	7.55778	7.00346	6.43861	6.65392	7.03869	7.30246	7.2087	7.34126	6.825	7.09694	6.47702	7.33984	6.74771	6.54789	6.88028	6.83277	7.4628	6.98846	7.5384	7.0391	6.97824	6.94516	6.83552	7.41275	7.41511	7.53888	7.64302	6.52824	6.86501	6.95461	6.46681	6.85921	7.82967
ANO6	4.97094	4.83665	4.64187	4.82015	4.90936	6.25115	6.05852	6.02184	6.22506	6.22286	5.40131	5.19917	5.45842	5.22361	4.89586	4.98346	5.29325	6.80764	5.20083	5.03687	5.32886	6.2396	6.92167	5.56975	5.09065	5.22605	6.22309	5.58738	5.75191	5.39597	6.23044	5.93786	5.48549	5.35758	5.62898	5.599	5.40264	5.74137	6.56613	5.34417	5.02439	4.81485	5.04578	6.01566	5.43282	5.74165	5.53358	5.35356	6.12627
ANO7	2.2107	2.75626	3.02624	3.03886	2.25335	3.04812	2.42491	3.33963	3.16736	2.74841	3.49299	3.69011	2.67956	1.88025	3.66276	2.77542	2.00737	4.79148	2.55429	2.62007	1.83518	1.87711	2.89827	2.85296	1.83908	3.2228	2.00396	1.98148	2.00824	3.388	4.22345	3.89994	2.84543	2.75152	3.44637	4.03823	2.34255	2.28803	4.73438	2.02396	2.61413	1.98864	2.78821	1.98367	2.40663	2.01769	2.04628	2.71362	2.84012
ANO8	4.68673	5.02222	5.25374	4.27085	5.03258	5.10438	4.80591	4.77225	4.85164	5.09171	4.81172	4.95007	4.60565	4.87313	4.87935	4.44897	5.26383	3.1555	5.09299	5.03287	5.34783	4.7726	4.99627	4.80998	5.62095	5.53167	4.85075	5.38631	5.47323	5.46333	5.37321	4.84286	5.54771	5.08688	5.58508	5.42973	4.87448	5.19484	4.66884	4.96984	4.20166	3.73166	4.10943	5.1863	5.31561	5.83372	5.01362	5.0535	5.3491
ANP32A	6.31332	6.41443	5.46319	5.52318	5.78234	6.054	5.05292	6.20282	6.55375	6.19328	6.53951	5.97636	5.40111	6.06366	7.15349	5.93153	6.4012	5.79616	5.71628	5.47969	5.76489	5.86612	5.77943	5.64253	5.784	6.15905	6.12946	6.53678	5.93354	5.81599	4.72865	6.18474	6.07114	5.82797	6.10239	5.62318	5.6064	5.88964	6.22163	5.99976	6.00731	5.88403	5.86157	5.80469	5.97398	6.44262	5.57853	5.45766	6.50029
ANP32AP1	7.82863	7.80426	7.95332	8.35512	8.0653	7.79371	7.88352	7.74106	8.38907	8.35572	8.47808	7.72205	7.56912	7.71474	8.67832	8.28073	7.6355	8.50547	7.47778	7.80129	7.73493	7.78411	8.1687	8.72758	7.66758	8.21655	9.03043	7.88028	7.62227	7.83345	8.46932	8.54967	7.60568	7.88091	7.82996	7.46061	7.99621	7.5693	8.72632	8.09267	7.92343	8.01472	8.17006	7.39258	7.79282	7.89294	8.39972	8.06832	8.32941
ANP32B	9.8591	9.6484	9.87636	9.86184	8.90404	10.2454	10.2479	10.3051	10.1567	10.1327	10.4167	10.0508	9.79452	9.9845	9.0122	10.0863	10.0346	9.81827	10.3673	10.2801	9.23304	9.75303	9.9479	9.95126	10.2387	9.7712	10.2573	9.89203	10.1731	10.3312	10.4998	10.2119	9.93806	9.84426	8.8446	9.64004	9.90326	9.94395	10.034	9.79673	9.85193	9.79141	9.7159	10.0959	10.1306	9.99163	10.523	10.3623	9.98044
ANP32BP1	8.95634	8.9572	8.58676	9.05442	8.64424	9.70912	9.33722	9.51714	9.74713	9.7761	9.74568	9.25409	9.15659	9.33481	8.29739	9.32134	9.40978	9.08909	9.66181	9.59507	8.664	9.08179	9.32654	9.4269	9.47865	9.06225	9.42106	8.908	9.29624	9.45277	9.82979	9.32461	9.63393	9.43348	8.3773	9.26464	9.0188	8.89725	9.30474	9.32081	9.03557	9.1561	9.18274	9.19362	9.22595	9.15761	9.81869	9.57763	9.08394
ANP32E	7.34502	7.26165	7.07233	6.52083	7.37319	6.93543	6.09557	6.68738	7.11597	6.77997	6.39541	7.13417	6.78695	7.20332	6.25342	6.59013	6.71958	6.55344	7.37059	7.52311	7.27348	6.96402	6.62734	6.86401	7.6301	6.92064	6.82688	7.60036	7.57089	7.41619	6.73559	6.92742	7.43871	6.87644	6.90179	7.05005	7.1431	7.32085	6.72546	6.655	6.68078	6.49502	6.61363	7.63737	7.42894	7.57146	7.12976	6.89251	7.05675
ANPEP	7.48805	7.59524	7.62394	7.70215	6.39425	8.50304	8.33113	8.12024	8.52087	8.12224	8.9867	7.52437	7.71197	7.37899	8.94128	8.7434	7.96222	8.01202	6.79792	7.03648	7.65562	7.82662	8.1094	8.23555	6.98053	7.97044	7.91569	8.39446	7.0562	7.67553	7.57528	7.72731	7.71096	7.84703	7.99745	6.76587	8.01601	6.79336	7.29446	8.02036	7.98573	7.20136	8.19189	6.77725	7.72104	7.76791	8.01442	7.20678	8.55692
ANTXR1	2.36623	2.45774	2.48968	2.41714	2.62467	2.18499	1.93847	2.2966	1.98617	1.89073	2.21155	2.19924	2.17202	2.22361	2.17559	2.18786	2.16698	2.21741	2.1877	2.19502	2.2232	2.20829	2.18557	2.09476	2.20343	2.95675	2.22192	2.20134	2.29936	2.24528	2.29359	2.23225	2.18395	2.17018	2.18773	2.11645	2.33508	2.17666	2.20916	2.33923	2.15879	2.21217	2.23922	2.27577	2.15897	2.20185	2.30394	2.20932	2.16338
ANTXRL	1.96587	2.6861	2.60712	2.29299	2.56734	2.73447	2.90862	2.69282	2.53143	2.61102	2.9691	2.45004	2.38962	2.75701	2.31756	2.4911	2.28497	2.54284	2.26404	3.09478	2.4572	2.52948	2.73042	2.33436	2.32356	2.74312	2.2694	2.73823	3.1592	2.87945	3.21626	2.54634	2.63403	2.62063	2.43611	2.13357	2.86251	2.83194	2.32455	2.64525	2.28707	2.36568	2.48464	3.08109	2.20623	2.63495	2.71952	2.28384	2.15553
ANXA1	11.5225	11.2526	11.557	11.0113	10.9685	12.0498	11.7996	12.0995	12.063	12.0224	10.8899	11.9762	11.6101	12.4543	10.4743	11.6163	12.5947	11.4746	11.5591	11.7507	12.3001	11.8049	10.7376	11.4336	12.0325	11.8826	10.8816	12.1731	12.1995	11.4063	11.4232	11.4504	11.8918	11.6015	12.1279	12.7782	12.111	12.5759	10.9838	12.107	11.999	11.8771	11.9056	12.2148	11.9277	12.3925	11.1376	11.5242	11.5665
ANXA11	5.91276	6.31668	5.76511	5.66893	6.27676	5.32654	6.05691	4.78508	5.56902	5.32776	6.08182	5.72393	5.00363	5.99272	6.8539	5.70991	6.37394	5.41406	5.59698	5.46194	5.33717	5.79958	5.43646	5.3828	5.60573	5.51151	5.26964	6.06955	5.54056	5.9158	5.26722	5.26488	5.78673	5.83261	5.88853	5.47695	5.34038	5.57745	4.7112	6.03679	5.96231	5.52512	5.85199	5.49909	5.66594	5.79519	5.02429	5.09887	6.30269
ANXA13	2.31555	2.76798	3.04698	2.9796	2.75758	2.14181	2.91494	2.43456	2.18303	2.13216	2.57888	2.52786	2.59287	2.5512	2.48288	2.5963	2.54376	2.5284	2.53033	2.62665	2.5626	2.63786	2.56459	2.38954	2.50729	2.52267	4.03395	2.40183	3.81765	2.43552	2.75433	2.41641	2.44578	2.42212	2.44837	2.39081	2.41193	2.4296	2.4189	2.45782	2.34046	2.4175	2.40598	2.45966	2.38311	2.41986	2.45092	2.94884	2.36901
ANXA2	8.42523	6.78529	7.3259	6.83519	7.10412	7.1752	7.30273	6.83381	6.73371	6.68154	7.43806	7.49357	8.32185	7.69094	6.1776	7.04917	7.29562	6.09956	7.89885	6.911	6.8111	8.11241	6.96663	6.35212	6.7575	6.57957	6.28323	7.71362	7.52955	6.86014	5.91188	6.68757	8.38979	7.30407	8.25715	8.2717	6.94584	7.14346	6.55623	6.38501	7.05316	6.25563	6.44602	7.26918	7.47522	7.57292	6.36834	7.0854	7.39998
ANXA2P1	8.10396	8.27592	8.40242	7.79376	8.27205	8.19942	8.20868	7.91157	7.80483	7.81377	7.91244	8.14613	8.96452	8.86992	6.59521	8.25182	8.46502	7.7556	7.84493	8.16156	7.77853	8.37856	7.57965	8.04624	8.27954	8.16617	7.02942	8.09519	8.20928	7.39059	7.30064	7.57728	8.0329	7.53853	7.69012	8.28915	7.57812	7.86121	7.12151	9.00275	9.14105	8.73738	9.08031	7.86147	7.78107	8.2296	6.96163	7.70647	8.05081
ANXA2P3	3.29417	3.76673	3.30828	2.65256	3.48716	4.69287	4.62822	3.51177	4.26282	4.47591	3.70607	4.39443	4.45565	4.29293	2.07658	3.66637	4.27416	2.89534	3.80089	4.15111	4.58183	4.67955	2.10662	2.8696	4.34411	4.3307	3.18959	4.2593	3.58691	3.00539	2.34971	3.25646	5.10493	3.90468	4.60047	4.97814	3.95679	3.15466	2.87792	3.6465	3.52379	3.03643	2.42244	4.62104	3.87347	4.42296	2.2739	3.90436	4.36714
ANXA2R	10.1841	10.2564	9.8891	9.94653	10.3061	9.55981	8.77322	9.49978	9.76432	9.53898	9.57756	9.57433	10.0713	10.3282	8.82075	9.35383	9.63732	9.29527	10.408	10.1447	10.3362	9.80512	9.68344	9.92019	10.2721	9.55231	9.07581	9.74432	9.99968	10.0761	9.02615	9.13667	9.93873	9.92788	10.0791	10.2879	9.41418	9.76581	8.73065	10.0219	9.8108	9.78751	10.218	10.2071	10.1744	10.2411	9.53353	9.56832	9.15189
ANXA3	8.47533	9.01725	8.47384	9.05878	7.97126	8.56924	6.9856	7.99377	6.16589	5.95871	8.40762	8.07911	8.17729	7.84373	10.7856	9.04912	8.05667	8.95639	6.21591	6.55072	7.05302	8.10941	7.90292	7.55514	6.98833	6.64598	7.91192	7.89917	6.84537	5.92147	8.76853	7.71787	8.15398	7.36409	8.70571	7.39858	8.79141	6.86856	10.3252	8.10426	7.2292	8.43712	7.56353	7.19995	8.31215	8.26741	9.19539	6.96531	8.81606
ANXA4	8.2008	6.89718	7.27499	6.63791	6.91536	7.15084	6.80143	7.0976	6.7566	6.32834	7.03649	7.55288	7.58393	7.37109	6.61929	7.02828	7.01579	6.66101	7.07485	6.45075	7.60493	6.88347	6.61498	6.32566	7.38305	6.95522	6.4446	7.14987	7.51692	6.96902	5.39706	6.71268	7.2518	6.64179	7.05645	7.11618	7.13217	7.46113	5.14754	7.52742	7.66232	7.30141	7.66828	6.91272	7.08763	7.09387	6.96295	6.54199	6.90074
ANXA5	11.2008	10.172	10.2707	10.1487	10.0548	11.1319	11.0884	11.1488	10.9508	10.9001	10.7429	10.6753	11.7225	10.9786	9.36037	10.7301	11.1737	10.6608	10.3912	10.8686	10.5793	11.0639	10.2879	11.0231	10.7963	10.5569	9.61405	11.0992	11.1872	10.62	9.86599	10.2862	10.6907	10.3354	10.808	11.2805	10.4729	10.6917	9.8865	10.9596	11.2076	10.8919	10.9218	11.0064	10.6316	11.0419	10.2367	10.7661	10.6556
ANXA6	8.17915	7.68254	7.68466	8.11774	8.43733	8.76167	8.39772	8.82593	8.41754	8.43297	8.36217	7.87864	8.14801	8.18758	7.67085	7.68726	8.22617	7.49932	8.59379	9.00207	8.87208	8.20922	8.51971	8.33283	9.07973	8.81577	7.60488	8.76603	8.42663	8.40174	7.53826	7.91179	8.23951	8.20682	8.87674	8.22837	7.89272	8.32647	6.72253	8.71505	8.57815	8.27648	8.84683	8.51841	8.33695	8.50469	7.55122	7.91513	8.18217
ANXA7	9.23299	8.6859	9.10025	9.00078	8.40674	8.85162	8.42816	8.95201	8.5105	8.50375	8.55815	8.47082	8.39252	9.06025	8.44467	8.96601	9.05565	8.51271	9.15638	8.74595	8.94478	8.98347	8.69238	8.76396	9.01697	8.68804	8.55549	8.97562	8.85644	8.71942	8.31233	8.4133	9.25838	9.0037	9.11113	9.22807	9.03159	8.91341	8.39277	8.67887	8.66853	8.6184	8.63257	9.09332	8.96123	8.97709	8.52214	8.71145	8.65026
ANXA8L1	3.85676	4.01868	4.27042	4.01964	4.15574	3.11321	2.89427	3.19318	3.36003	2.99848	3.37235	2.52834	5.28181	2.59223	4.13257	5.97793	3.58239	1.94521	3.99779	4.18088	4.53776	2.53675	3.12682	2.67482	4.45069	2.42339	3.3654	3.8244	6.44918	3.35061	2.4022	2.41173	4.28002	3.09744	6.55596	3.53401	2.28696	2.70756	2.37024	2.32822	3.56711	2.28613	4.29326	2.42498	3.23411	3.91288	2.49748	4.26265	3.82815
ANXA9	3.40711	4.18854	3.98701	4.42382	3.96432	4.48097	4.29313	4.42202	5.04287	4.79031	4.3193	4.91071	4.64048	4.37409	5.08564	3.19052	4.6182	4.76603	4.05068	3.27735	4.06437	4.54104	4.58398	3.49908	4.18455	4.3339	4.80244	4.86193	3.88195	4.50391	5.75936	4.50086	4.02218	3.59187	4.42706	4.37521	3.73593	3.37954	4.35922	3.70341	3.33079	4.48103	3.94357	3.8313	4.65423	3.76544	4.64274	4.9522	4.79206
AOAH	7.84632	8.71895	8.44098	8.57185	8.80082	8.41433	7.31927	8.55389	7.93195	7.93896	8.29936	8.20046	8.70191	8.47395	9.73808	8.31657	8.27251	8.5362	7.39546	7.67489	8.12125	8.4628	8.13516	8.01735	7.99489	8.08677	8.09146	8.65258	8.54231	7.85141	7.86043	7.61787	8.14276	7.89781	8.06592	7.43952	8.31787	8.29257	8.36496	8.42854	8.31021	7.64652	8.31021	7.78821	8.24079	8.82248	7.65415	8.20171	8.57667
AOC2	2.91142	3.18339	3.27609	2.56892	3.03578	3.37501	3.27507	3.3246	3.71516	3.92206	4.06265	2.23365	2.69366	3.11924	3.89999	3.89077	3.96746	3.2306	2.84397	1.55031	2.9308	3.03415	3.88425	3.53476	3.84606	3.34138	2.84016	2.47294	2.47885	2.51907	2.92795	2.51041	3.50178	2.88887	3.19113	2.44223	3.04253	2.53023	3.06728	3.37989	4.15347	4.25144	3.85305	2.66956	2.45902	3.14325	3.95917	3.16382	3.69694
AOC3	5.06106	6.15124	7.77519	6.35253	6.89344	6.82453	6.15806	6.76293	8.65323	7.51473	7.5449	7.34909	6.68912	6.82373	7.80265	6.7036	8.55828	6.43694	5.68912	5.28503	5.96922	7.64247	6.37728	5.82375	6.85222	7.85588	6.90747	7.28152	5.97543	6.8691	6.55199	6.53787	6.83182	6.72778	6.99148	6.404	7.20438	6.93872	5.76943	7.7372	7.36984	7.719	7.47334	6.30963	6.8932	6.90013	7.21711	6.42285	7.6571
AOPEP	2.58731	2.75111	2.34343	2.81274	2.55943	3.64241	3.41323	3.36048	3.88641	3.95041	3.9258	3.17996	2.55316	2.70035	2.05681	3.16621	2.97464	3.89456	3.09941	3.65818	3.79879	3.43415	3.02332	1.92782	3.20639	3.45833	3.02415	2.25522	2.86698	2.83228	3.77189	2.92109	3.17798	3.03437	2.51724	2.87695	3.39628	2.56464	3.83697	3.48974	3.96292	3.92471	4.0331	2.86418	2.56604	2.98158	2.56188	2.18714	2.28141
AOX2P	2.26383	2.70287	2.75949	2.63287	3.01701	2.38146	2.20721	2.75933	2.00268	1.95368	2.28353	2.28289	2.26448	2.83431	2.25679	2.80898	2.25298	2.3012	2.24302	2.268	3.38948	2.27652	2.94189	2.21461	2.25172	2.27594	2.31382	2.34166	2.44462	2.31525	2.34931	3.18192	2.24703	2.27859	2.21914	2.2238	2.26529	2.26006	4.15832	2.53446	2.70139	2.26934	2.63054	2.35799	2.87747	2.31387	2.39783	2.31824	2.28354
AP1B1	8.40283	8.33036	8.55765	8.27411	8.61098	7.92817	9.06273	7.91856	8.04261	8.5358	8.69472	8.15162	8.59468	8.05769	7.63282	8.00341	8.33464	7.79687	8.63482	8.74135	8.38701	8.73014	8.34906	8.7586	8.67722	8.5401	7.49099	8.60484	8.57537	8.3641	7.74337	8.26231	8.40939	8.27918	8.44029	8.57672	8.24161	8.42119	7.76263	8.69671	8.73196	8.42923	8.88982	8.31407	8.27796	8.62145	7.91858	8.02977	8.20314
AP1G2	7.63041	7.03756	7.26129	7.29421	6.86685	8.1849	7.56522	8.19438	8.15947	8.28533	8.44517	7.82054	7.80931	7.67327	7.90877	7.6831	7.75667	7.20557	7.79453	7.52577	7.24087	7.34165	7.60954	7.48701	7.72566	7.50392	7.15616	7.6076	7.29333	7.75613	7.16971	7.38767	7.30496	7.61459	7.48994	7.70016	7.19016	7.33549	6.72953	8.46593	8.49797	8.37659	8.42229	7.34758	7.32798	7.17525	6.89764	7.37737	7.78214
AP1M1	7.9033	7.7908	8.04335	8.40851	8.5465	8.07496	8.80983	7.93211	7.41378	8.08675	8.22967	7.91735	7.95813	7.92958	8.05401	8.30965	7.75021	7.69323	8.30893	8.2743	7.84745	8.26582	8.16979	8.19724	8.66512	8.39666	7.49497	8.24322	8.23733	8.05744	7.84291	8.27611	8.06544	7.98963	7.99312	7.77578	7.81478	8.09994	7.45386	8.34933	8.36687	8.16726	8.55173	7.74488	8.09546	8.20114	7.82015	8.01687	8.6302
AP1S2	5.9084	6.19616	5.59769	5.67494	5.29434	6.01922	4.65504	5.56252	5.8258	5.8989	5.57378	5.90851	6.98004	5.5046	5.08282	5.45811	6.13713	5.4086	5.53743	5.19184	5.676	5.76769	5.22446	6.51651	5.26024	5.47084	5.55359	6.13337	6.50511	5.64241	4.9518	4.74124	5.78375	5.23121	5.60018	6.11483	5.15952	6.07612	4.93936	6.18973	6.37437	5.62883	6.14957	5.8272	6.28324	5.57644	5.26189	5.48618	5.8841
AP2A1	6.71278	7.01704	7.20275	7.21258	7.21382	7.11262	7.11074	7.36211	6.74212	7.09836	8.02605	7.14324	7.08591	6.41037	7.42651	7.63145	6.83006	7.89713	6.20993	6.8648	6.34183	6.3154	7.20563	7.70754	6.78957	7.33655	7.39802	6.20307	6.42409	6.60332	7.97863	7.86723	6.63326	7.0224	6.35044	6.37066	6.52821	6.10913	7.98528	7.14454	7.10198	7.16761	7.39435	6.24917	6.49759	6.26906	7.43662	7.352	7.2791
AP2A2	6.47754	6.37865	6.68293	5.82423	6.08346	6.96443	6.31956	6.82376	6.87	6.92938	7.23251	6.43755	5.95385	6.83525	6.05055	6.3925	6.64632	6.09041	6.83135	6.78643	5.97109	6.38153	6.78132	6.6223	6.77535	6.86707	5.89449	6.30125	6.29586	6.80697	6.16179	5.94926	6.18506	6.72507	6.74636	6.7229	6.44878	6.34621	5.48117	7.20722	7.00195	6.99587	7.14647	6.48892	6.45856	6.29036	6.00845	6.43833	6.55354
AP2B1	6.69484	6.04964	6.56519	5.77558	5.09183	6.74895	6.53525	6.53181	6.66297	6.59333	6.26957	6.12676	6.46827	6.04153	6.98914	5.28963	5.95084	5.72011	6.31902	6.87191	6.34426	6.34741	6.88025	6.48452	6.7759	6.59862	5.55024	6.53662	6.08691	6.16953	5.55603	6.17576	6.48948	6.40984	6.86308	6.379	5.91002	6.11734	5.69718	6.13849	6.0585	6.14706	6.65674	6.35908	6.59467	6.70139	6.41251	5.80285	5.57332
AP2M1	11.3994	11.2912	11.185	11.1515	11.4233	11.7445	11.7313	11.6259	11.8491	11.9011	12.1058	11.3979	11.5305	11.0736	11.3638	11.7067	11.5027	11.6825	11.3934	11.5916	11.4573	11.4304	11.8229	11.9775	11.3758	11.6317	11.7398	11.2776	11.3184	11.4208	11.9363	11.8128	11.3675	11.8772	11.2923	11.5	11.3808	11.2148	11.823	11.6072	11.3846	11.7105	11.8528	11.1527	11.2475	11.1738	11.7026	11.9994	11.6769
AP2S1	11.8052	11.5388	11.9382	11.5064	10.6659	12.4321	12.1295	12.3789	12.4681	12.4586	12.0228	11.8559	12.4796	12.1155	10.8041	11.9588	11.8646	12.1155	11.7988	12.0192	11.8351	12.1056	11.8268	12.3957	11.9976	12.3466	11.7316	11.9819	12.2133	12.0217	12.1789	12.037	11.6181	11.9851	11.5933	11.9311	11.7197	11.8913	11.8552	11.8195	12.0066	11.513	12.0284	11.7379	11.8613	12.0328	11.699	12.4024	11.895
AP3D1	7.64844	7.41164	8.37246	7.73994	7.89295	7.46596	8.38768	6.99647	7.47976	7.48698	8.18025	7.33657	8.11798	7.43427	8.14569	8.11184	7.6979	8.09814	6.96024	7.71237	7.44292	7.26896	7.71624	7.93024	7.53771	7.55658	7.34151	7.44564	7.19666	7.32977	7.4877	7.82856	7.41005	7.54998	7.24473	7.28407	7.55231	7.059	7.7493	8.00939	8.25985	8.31931	8.35201	7.09038	7.24795	7.17775	7.55729	7.68568	7.82709
AP3M1	5.98928	6.12062	6.34357	6.24267	5.8302	5.7844	4.79006	5.72537	5.42099	5.42763	5.75654	5.48409	6.12517	5.99279	5.37131	6.05649	5.92091	4.82985	6.10191	6.00316	6.0835	5.90884	5.02577	6.10566	6.06536	5.53221	5.40564	5.96581	5.55227	5.28916	4.43673	5.61829	5.93197	5.89151	5.95987	6.19429	5.86522	5.63645	4.88027	6.50809	6.34322	6.12757	6.43519	5.65114	6.06265	5.87549	4.65756	5.14109	5.73434
AP3M2	4.96681	5.93018	4.62686	5.25279	4.51404	7.16869	6.66612	6.36115	6.78552	6.80143	5.77741	6.36682	5.34195	6.50113	4.55008	5.77741	6.08073	4.97817	7.04841	6.79905	5.92074	6.53973	5.92035	4.76316	6.32582	6.12198	5.2283	6.43046	6.3397	6.45146	4.361	5.01093	6.26814	5.84528	6.98791	7.23944	5.24455	5.99267	4.28717	6.14893	6.1085	5.90163	6.73053	6.36894	5.65662	6.26497	5.57934	6.05381	6.04955
AP4B1-AS1	1.80287	2.38838	1.90114	2.22221	2.6796	1.88063	2.68077	1.77698	1.93154	2.66623	2.13561	2.84119	2.05853	2.03953	3.04823	2.03897	2.03552	1.98786	2.69362	1.94104	2.05362	1.96847	1.91019	1.92032	2.0672	2.03243	2.01217	2.81614	2.04694	1.96756	1.98493	1.99916	2.17607	1.9973	1.9183	2.13783	1.95976	2.14375	1.97896	1.93043	2.24819	2.20641	3.06635	2.0063	1.95855	2.03303	2.07989	2.02091	1.95553
AP4M1	4.0642	4.30839	4.71475	4.80384	4.23061	3.8614	4.30477	4.2694	4.35443	3.80599	4.05043	5.02091	3.51496	5.32748	3.23096	3.9504	5.12512	3.31416	4.75042	3.47901	5.04275	4.50806	3.55456	5.1706	4.21517	3.94181	2.80361	4.70925	3.64147	4.03886	3.72507	2.83364	4.18733	4.10795	4.47117	4.47873	3.80531	4.76908	2.75448	5.24719	5.41249	5.06823	5.47672	4.38052	3.54883	3.85048	2.85384	2.91071	4.35001
AP4S1	4.65289	5.09194	3.73633	5.37004	3.66041	4.42955	4.4951	4.7522	4.6674	4.76015	4.0705	4.70301	4.00163	4.78148	3.43765	4.48807	4.76108	3.81367	5.38084	4.89556	5.02205	4.93668	4.5123	4.2577	4.99282	4.93715	4.52023	4.51204	5.07691	5.38118	2.97686	4.2331	5.1572	4.48155	4.45605	5.2403	4.96332	5.21443	4.77062	4.46871	4.50568	3.78792	4.48906	5.39881	4.96614	5.15166	4.89247	4.6356	3.78884
AP5B1	6.41144	6.99731	6.9154	6.70333	6.77545	5.97921	5.16331	6.07514	6.52907	6.08893	6.7324	6.65756	7.22145	5.67894	8.05722	6.23065	6.14401	6.87547	5.60317	5.72138	6.03034	6.36949	6.67044	6.50886	5.54043	5.96967	6.10776	6.23671	5.95917	5.90924	5.4617	5.92147	6.3105	5.87135	6.39526	5.47687	7.08043	5.95968	6.70759	6.20923	6.11363	6.25873	6.03788	6.02949	6.49463	6.62143	6.35194	5.84719	6.93812
AP5Z1	7.2741	7.63906	7.27554	7.57617	7.57121	6.88114	6.8178	7.12749	6.92338	6.82148	7.51469	6.68718	7.40223	7.35406	8.07136	7.18363	7.29126	7.82648	7.12784	6.63781	7.04585	6.68887	6.92408	6.99201	7.30979	7.0572	6.43927	7.15246	6.85353	7.22073	6.01732	6.85055	7.44829	7.31854	7.39238	7.32756	7.08035	7.23641	5.9053	7.59539	7.64365	7.37009	7.67308	6.20101	7.2479	7.01905	6.07924	6.41169	7.32666
APAF1	6.96018	7.31846	6.76591	6.71717	6.99855	6.5546	5.96964	6.41884	6.7773	6.57942	7.17354	6.63275	6.41144	6.57779	7.75547	6.4844	6.94438	7.03859	6.0852	6.23913	6.59601	7.02936	6.51399	6.73931	6.36817	6.68186	6.60821	7.25411	6.74508	6.21402	6.17068	6.19355	6.83245	6.40581	6.65068	6.29654	7.01321	6.83528	6.24861	6.26779	6.57123	6.39857	6.2624	6.78379	7.05511	7.51879	7.15802	6.79341	6.88908
APBA1	3.23875	3.53096	2.93329	3.31546	4.33905	2.603	2.44037	3.36444	3.30842	2.52725	2.85551	4.1511	3.33958	3.75489	1.78387	2.85024	3.294	4.24028	1.92782	3.10344	3.8154	3.15733	1.70803	3.06771	3.71234	3.80379	2.16455	3.12682	2.24106	4.15523	3.72575	2.18432	2.83012	2.80818	3.81357	3.96038	2.7608	3.4222	2.16743	4.249	2.43437	2.25372	3.71682	2.22319	3.02981	3.78481	2.22134	5.00495	3.15434
APBB1	5.41867	6.48911	6.41805	6.36646	6.17986	6.16424	6.95922	6.27703	5.39034	6.05417	6.37142	6.04138	5.55689	5.71525	5.8135	6.61826	5.88241	6.75076	6.61952	6.50144	4.86678	5.89553	6.78274	6.81635	6.69779	5.79754	7.03846	5.29848	5.49564	6.1646	6.91937	6.74772	5.74486	6.29267	5.93448	5.99877	5.8235	5.41863	7.42966	6.53686	6.40743	6.18137	6.6666	5.42207	5.81791	5.17911	6.51292	6.61951	6.07409
APBB2	4.18327	2.96883	3.11792	3.38934	3.88072	3.26032	3.72355	3.10414	3.352	3.78416	4.08313	3.11688	3.48695	2.71635	4.38371	3.68462	3.23857	3.94067	3.21667	3.3496	3.18723	3.06862	3.74955	3.73354	3.01537	3.55455	3.97679	3.7763	3.09601	3.28748	4.00043	3.37539	3.10032	3.47396	3.29302	3.02022	4.30743	3.67818	4.38586	3.0917	3.05887	2.93288	2.88142	3.78032	3.22705	3.60098	3.74846	5.21255	3.59016
APBB3	7.95329	4.38385	5.15618	5.07676	5.14823	5.8309	5.12093	5.50251	6.48819	6.07431	5.25334	5.84172	5.62472	5.28143	7.24039	6.22619	5.27449	6.18233	5.44829	5.39102	4.93654	5.44337	6.15101	5.38495	5.79143	5.53645	4.77071	4.79703	5.12773	5.72174	5.33889	5.17991	4.73911	5.56	5.48503	5.35785	4.98551	5.4648	5.22322	6.63775	6.57183	6.24525	6.46486	5.2802	5.22654	5.83214	4.61612	5.39175	5.72066
APC2	3.37996	2.2325	2.45245	2.06682	2.09813	2.91546	2.35181	2.94118	2.79876	2.72708	2.57887	3.20974	2.39999	3.13414	2.01933	2.01508	2.0225	2.01686	2.01991	2.00358	2.99211	3.23588	2.02153	3.68445	2.61313	3.30629	3.89491	2.33796	2.12674	2.10387	2.07866	2.08249	2.02709	2.56297	2.73415	2.99578	2.62578	2.92627	3.23766	3.57059	3.09928	2.967	3.21969	2.1556	2.05331	2.07768	2.10797	3.37539	2.704
APCDD1	3.41049	3.28659	3.81713	3.37171	3.82859	3.16512	3.04251	3.57937	3.01689	2.35575	3.22421	3.48105	2.78388	3.70834	1.99137	3.83247	2.56243	3.2507	3.62708	3.4411	3.16043	4.00122	2.31753	3.91641	3.78061	3.35025	2.03145	3.70629	2.91109	2.8485	3.49463	3.33182	3.49079	3.50369	4.05131	3.77737	3.2044	3.64576	2.92815	3.36777	3.71282	3.4129	3.8932	2.47706	3.53813	3.48244	3.63472	2.17186	3.51299
APCDD1L	2.10478	2.23235	2.1417	2.30488	2.20322	2.72303	2.66964	2.72998	2.74753	2.73403	2.4293	2.37026	2.47782	2.39372	2.34847	2.46191	2.73253	2.38171	2.37832	2.49855	2.38739	2.49032	2.43174	2.36647	2.36263	2.37742	2.3812	2.35685	2.35962	3.61923	2.46349	2.38369	2.41425	2.39949	2.47185	2.66437	2.35189	2.36581	2.3755	2.41613	2.28634	2.35513	2.34815	2.38776	2.33026	2.38818	2.4002	2.33223	2.30946
APCDD1L-DT	1.67805	1.96293	1.91984	2.38495	2.6728	2.37272	2.02708	2.23918	2.51375	2.3529	2.08869	2.09103	2.05305	2.09447	2.00123	2.08419	2.07012	3.15608	2.11987	2.0487	2.87179	2.05685	2.04728	1.98589	2.03741	2.24215	2.06601	2.06009	2.04331	2.06013	2.07856	2.11497	2.02218	2.01344	2.09398	2.31723	2.79005	2.08136	2.05895	2.17401	2.06428	2.05129	2.04215	2.32333	2.24046	2.13248	2.09953	2.02436	3.05332
APCS	4.07134	4.85179	3.69258	3.22671	3.285	3.3777	2.64455	4.04569	3.11557	2.83233	4.49998	3.69108	2.73762	2.68212	4.43827	4.87114	4.49312	4.42355	2.85969	2.75115	3.10693	3.6231	2.70579	3.38584	2.96038	2.69338	4.22156	3.32724	4.71481	3.12057	4.46625	3.79705	3.58715	3.83667	3.26207	3.00718	2.47808	3.06487	5.09925	2.50107	3.15248	3.31349	2.84073	3.15774	3.87873	2.53688	4.24499	3.82641	3.28868
APEH	6.75288	6.88998	7.02548	7.20251	6.94454	7.09785	5.57972	6.52135	6.747	6.74691	7.05948	6.40839	7.00701	7.15151	5.94427	6.90864	6.69278	5.66371	6.66281	7.13993	6.41268	6.92717	7.03291	7.28872	7.18199	6.74395	5.76824	6.59629	6.38911	6.62022	6.32558	6.69152	6.60876	6.44505	6.55638	6.71431	6.27508	6.39436	5.94885	7.69093	7.61075	7.48171	7.60656	6.10869	6.48629	6.28937	6.13485	6.41916	6.73796
APELA	1.82752	2.22902	2.51163	2.28984	2.20333	2.28377	1.20363	2.0728	2.50521	1.96372	1.86847	2.61411	1.83481	2.86714	1.91921	1.82898	2.41168	2.62575	2.24187	1.7975	1.84758	1.81412	1.98407	1.96703	1.83467	2.04256	2.34515	1.91235	1.85616	1.91548	1.95431	1.93501	2.14031	1.93692	2.53687	1.8711	2.02975	1.86924	2.95358	2.34717	1.92449	2.09864	1.88352	1.87177	3.00196	1.82784	1.83667	3.11205	2.30165
APEX2	8.01003	7.3185	7.01277	7.08345	7.3694	6.93369	6.51633	6.8967	6.30768	6.87186	7.14646	6.89896	7.05354	7.13822	6.16701	7.11541	6.84043	6.96939	6.6226	7.42295	7.11645	7.00598	6.97623	7.72486	7.26009	7.32096	6.42728	6.97261	7.16196	7.01405	6.68203	6.92948	6.74732	6.79769	6.76188	6.75539	6.90124	6.87685	6.32383	7.75739	7.76193	7.64153	7.841	6.74762	6.82793	6.76188	6.60666	6.6682	7.14692
APH1A	6.32133	5.57218	6.77627	6.83792	5.70593	6.95685	6.32736	6.50041	6.51392	6.43172	6.14179	6.5125	6.98128	5.88036	6.72129	6.37295	6.21656	5.99266	6.01159	6.70142	6.67757	6.45514	6.49891	5.68507	6.92146	6.7905	5.80567	6.84278	6.5678	6.54463	6.0885	6.31892	5.80903	5.70304	6.82087	6.28142	6.38135	6.25697	5.98885	6.46623	6.55477	6.2231	6.60028	6.54994	6.60629	7.00189	6.17582	6.13569	5.89167
APH1B	8.43975	8.17848	8.14844	8.39501	8.43678	8.27214	7.72898	8.46159	8.0368	7.59157	8.24451	8.2912	7.50257	8.22131	9.53879	8.40324	8.51367	8.2222	7.8209	7.83092	7.94093	8.03261	8.23683	8.25292	7.96128	7.99776	7.70753	8.11897	7.74815	7.54798	7.61219	7.85112	8.23245	7.76659	7.9824	7.88412	7.96489	7.96361	8.25268	8.37536	8.46288	8.40473	8.79079	7.83112	8.01431	8.10818	8.02889	7.82009	8.74859
API5	6.73603	6.91974	7.00253	6.08581	7.49409	6.4867	6.26466	5.83477	6.01243	6.59019	6.43894	6.04736	6.41965	6.93628	5.46587	6.35159	6.9524	5.88649	7.02524	6.8576	7.0141	6.70693	6.33653	6.55931	6.8817	6.59155	6.2456	6.88547	7.12903	6.575	5.68953	6.08468	6.434	6.54455	6.74421	6.89015	6.44393	6.77239	5.03256	7.23559	7.06919	6.84208	7.07609	6.78793	6.834	6.62925	6.01897	6.46232	6.14366
APIP	4.05845	3.69638	3.77203	3.64914	3.67641	4.42206	4.15696	4.47824	4.56785	4.46612	3.88843	4.17055	4.14241	4.57874	3.37439	4.25551	4.24405	3.76746	4.37402	4.25134	4.16121	4.20904	3.50665	3.96353	4.3583	4.01947	3.729	4.28519	4.56258	3.91235	4.01899	3.25243	4.12771	3.81358	3.95587	4.21832	4.15188	4.32218	4.62213	4.20167	3.84998	4.10548	3.88323	4.65957	4.05763	4.44072	4.61092	3.91856	4.25478
APLF	0.956351	1.90666	2.86666	0.952182	3.41269	2.64492	3.50815	2.21533	1.98123	2.44313	1.88914	1.94625	1.90368	1.78867	3.78603	2.0039	1.85578	1.77206	2.17042	2.72776	3.87455	1.88036	1.83732	1.9201	1.80437	3.37894	4.27416	1.65508	1.63549	1.66794	4.04325	1.67948	2.03825	2.09099	1.72045	1.61919	1.96682	3.38812	1.64579	1.69849	1.66168	1.6312	1.6416	3.10554	2.90854	1.66694	2.64647	3.55487	3.81396
APLN	1.61167	1.54947	1.44799	1.4564	1.75416	4.35914	4.14644	4.26593	4.51954	4.4672	4.68259	0.730497	2.79499	2.66073	1.08748	4.21232	3.96223	2.54403	3.21768	2.66763	2.55157	2.00513	3.02119	4.28363	2.81287	4.21364	5.82008	1.8786	3.60026	1.89557	1.89025	2.5769	3.57149	4.33818	2.35346	4.13322	3.18974	3.63713	2.71364	4.24338	2.61645	1.88248	1.93129	1.9357	2.65632	1.88448	3.95618	3.43577	1.83633
APLNR	2.86466	2.73767	2.78802	3.22901	2.44513	2.90132	2.6393	3.11094	3.0124	2.6558	2.36626	2.35562	2.3188	2.40468	2.32785	5.34103	2.37082	2.74424	2.5679	3.39308	2.36587	3.40721	3.91878	2.37824	2.3071	2.61168	4.38296	3.06601	4.55589	2.47072	3.07438	2.43288	2.42532	2.3897	2.58338	2.38255	2.31391	2.5372	2.43997	2.46115	3.37911	2.53653	2.67409	2.40731	2.93056	2.97328	3.96086	2.44517	2.36654
APLP1	2.77828	3.02146	3.31476	3.12962	4.65317	3.99755	2.60514	4.34107	3.87246	3.26816	3.62724	4.23242	3.56035	3.79388	3.83779	1.95335	3.65692	2.88786	3.72195	1.49429	3.33076	4.0004	4.3116	4.10776	3.94698	3.50575	2.95225	3.71768	2.84275	3.77106	2.24693	2.8592	4.12987	3.83714	3.64183	4.16575	3.75302	3.61917	1.65178	3.1352	3.53431	3.38045	4.06049	4.22435	3.66069	3.78711	2.88076	1.62107	4.02944
APLP2	11.3052	10.577	10.5782	10.3307	10.3073	11.041	10.0425	10.7718	10.9284	10.6518	10.8053	10.6017	10.5765	10.6069	10.7854	10.686	11.3641	10.3266	10.4306	10.2921	10.66	11.1233	10.1726	10.5595	10.9575	10.8868	9.8284	11.3111	10.9312	10.7039	10.0396	10.6629	10.6	10.4491	10.8954	10.6709	10.3756	10.7153	9.687	10.6101	10.8089	10.5028	10.9803	10.6032	10.7539	11.2187	10.1765	10.6092	11.2471
APOA5	3.20986	3.10454	2.90249	2.99227	3.48642	2.81602	2.81813	2.61435	3.87967	3.24716	2.88672	2.88994	2.87608	2.88731	2.88459	2.86852	2.8797	2.87487	2.88405	2.85418	2.89833	5.93293	2.87181	2.78334	2.87609	2.88364	2.85562	2.83548	2.8956	2.86419	2.83515	5.37859	2.78466	2.74187	3.66111	3.06363	2.80841	2.79908	3.49989	4.38057	2.8338	2.83349	2.85768	2.91924	3.4908	4.03085	3.43125	2.86936	2.79514
APOBEC3F	6.32858	6.73891	6.16185	6.60885	7.121	6.36101	6.18315	6.38006	6.36878	5.94274	6.4511	6.3163	7.16278	6.70517	5.3253	6.36915	6.08461	6.42806	6.48746	6.33293	6.47202	6.46506	6.50404	6.86786	6.53617	6.35132	5.76479	6.24538	6.36	6.20651	5.8073	6.30375	6.26015	6.02871	6.25696	6.75577	6.42023	6.58562	5.42753	6.63372	6.93279	6.64066	6.84232	6.66835	6.57458	6.82449	6.15926	6.02486	6.15328
APOBEC3H	3.0025	2.70188	4.36348	3.11379	4.16053	3.40125	4.61232	3.35321	2.75735	3.67865	2.47033	3.27498	3.72993	4.75336	2.18427	2.79869	3.66005	3.45823	3.25049	3.50207	3.76076	3.41342	3.69708	4.35436	4.30487	3.70984	2.6744	3.06099	3.33074	3.59562	3.06607	3.29729	3.22559	3.08506	4.3209	3.71085	3.53171	3.9372	1.82006	4.21769	4.27193	3.90183	4.71881	2.80738	3.1149	4.74753	2.65739	3.00658	2.91804
APOBR	8.27063	8.35065	9.49714	8.19756	8.47135	9.4388	9.14501	9.64571	9.87781	9.88314	9.80279	8.92296	9.63839	9.03319	10.4362	9.4879	9.38967	9.04254	8.14288	8.05837	8.71385	9.02556	9.36156	9.15696	8.63706	8.95424	8.50172	9.09276	8.65096	8.70758	8.60205	9.01104	9.3528	8.77439	8.84346	8.11839	8.87654	8.59219	8.48144	9.3382	9.4364	9.11392	9.6329	8.15701	8.87654	8.78974	8.77708	8.58477	9.7764
APOC1	1.64602	1.5945	2.20113	1.58875	2.00672	2.3905	1.98276	2.20324	2.40343	2.43343	1.95972	1.9613	1.95276	2.01248	1.95229	1.96817	1.92836	1.98947	2.64077	1.953	1.97654	1.96341	1.97238	2.01302	1.95247	2.246	1.99046	1.99038	2.02826	1.98447	1.97575	1.97898	1.89962	1.93257	1.86015	2.13724	1.97808	1.94459	1.98023	1.98478	2.4401	1.91068	1.91884	2.05067	1.93967	1.98409	2.01348	1.97835	1.93692
APOD	4.68138	4.84718	4.72036	4.8049	4.77277	1.26439	0.548564	1.03241	1.86215	1.74619	2.54123	5.2677	8.27732	2.67467	2.38505	2.50125	2.37071	2.58636	2.37541	2.5145	2.50249	2.57999	2.48999	2.44561	2.3209	2.46561	2.65142	2.66967	3.06588	2.77232	2.70344	3.24358	2.83762	2.65842	2.48974	2.5169	6.01752	2.54041	2.81568	2.50387	2.58497	2.73692	2.52625	7.91351	2.6174	2.82589	3.16069	2.7468	2.56611
APOE	5.30007	5.41119	5.7145	4.59308	5.86394	5.35199	6.47508	7.77582	5.00889	5.58743	6.35834	5.3436	5.37012	4.83653	5.84543	6.39564	5.3027	7.71396	5.31572	5.14247	5.29235	5.03284	6.18808	6.64239	5.1928	5.48126	7.29262	4.75128	5.34963	5.10026	7.3433	6.88349	5.19075	6.13323	5.15083	5.13165	5.45264	5.18629	7.82099	5.18452	5.19572	5.57977	5.342	5.01309	5.12386	4.64534	6.51481	6.45736	5.87723
APOL1	8.29471	8.44326	9.13324	8.95218	8.35547	8.62856	8.87661	8.50573	8.1769	8.27544	8.77502	8.44431	10.0014	8.2648	8.23159	8.61966	7.73363	9.41248	7.99498	8.27626	8.27365	8.63843	8.77848	8.94463	8.13962	8.81842	8.5046	8.35003	8.27626	7.89733	8.70617	8.33489	8.61702	8.72064	8.04586	7.77893	8.301	7.71963	9.40516	8.77429	8.56319	8.975	8.7394	8.12078	8.24041	8.17696	8.36615	8.42035	8.20816
APOL3	4.68177	5.3507	4.99231	5.01027	5.34096	4.34812	4.74002	4.5914	4.68694	4.91575	4.57424	3.55305	5.90874	5.70578	3.45385	4.56089	4.87697	4.23945	5.73399	4.8776	5.45097	5.25173	4.41439	4.28972	5.52802	5.43017	3.25462	5.88971	5.26536	5.06768	3.15305	4.00276	4.97324	4.63754	5.08617	5.07746	4.88036	4.96143	3.81489	5.67032	5.34716	4.86452	5.21177	5.63399	5.09625	5.47257	4.3114	3.87478	4.40716
APOL6	7.91192	8.21545	7.91637	7.71795	7.88639	7.31439	6.9335	7.16295	6.87195	6.65363	7.47907	7.50208	9.50572	7.4227	7.29904	6.89588	6.38717	8.35283	7.24593	7.12281	7.47762	7.20065	7.55041	7.46865	7.04622	7.60051	6.80392	7.15753	7.2564	7.02701	6.66251	7.38465	7.43411	7.56228	7.14951	7.30091	7.3973	6.60206	7.69827	7.67857	7.55233	7.59721	7.59058	6.55482	7.10503	7.09961	7.28493	7.0877	6.83836
APOLD1	5.66074	5.10447	4.80483	4.65833	4.28071	5.57289	4.74908	5.25491	5.26391	5.14057	4.17184	4.20748	5.14972	4.30259	5.15903	5.58951	5.71774	4.72154	5.1462	5.12949	4.79956	6.23095	5.29069	4.75923	5.07193	5.32112	6.13418	4.83485	4.26618	5.24102	6.31383	6.19603	4.89856	5.05633	4.60133	4.50725	5.21792	4.49526	6.46875	4.44572	5.29294	4.55564	4.42237	4.61466	4.72016	4.04464	5.3698	5.24245	5.28954
APOM	4.59168	4.86187	5.53674	5.07585	5.53014	5.91789	4.43739	5.4372	5.69967	4.86419	4.56655	4.812	5.03274	5.51757	4.23258	5.4809	4.71076	5.50625	5.5329	5.36565	5.36224	5.3373	5.20493	5.45769	5.97329	5.16935	3.84362	4.96596	4.25185	4.48131	4.70652	4.8389	5.42119	5.40485	5.57227	5.59639	5.00028	5.05374	5.26087	5.55417	5.73148	5.76247	6.08712	4.71848	5.02056	4.52929	5.00214	3.96981	5.51681
APOO	7.26417	7.3634	7.67873	7.66668	7.66635	7.77199	7.34086	7.67172	7.47987	7.47912	7.20505	7.68845	7.75512	7.68043	6.59638	7.71012	7.61333	7.3248	7.69203	7.88074	7.8149	7.70606	7.34253	7.45166	7.69225	7.57828	7.22153	7.37246	7.90741	7.53483	7.20477	7.29068	7.75691	7.66967	7.78966	7.8488	7.53055	7.70735	7.0249	7.81017	7.7566	8.47916	7.64527	7.63446	7.71387	7.49435	7.72586	7.96409	7.60653
APP	8.04406	6.67013	7.80738	7.32512	6.95207	7.25546	7.54458	7.37473	7.21642	7.53776	7.70872	7.65783	7.87594	6.48978	7.2793	6.41769	7.30234	7.26567	7.55147	7.55306	7.44654	7.90188	7.01078	7.18037	7.44508	7.99429	7.30453	8.31945	7.7369	7.84812	7.62425	7.5286	7.9453	7.35151	7.57703	7.23327	7.33044	8.18137	7.62649	6.7013	6.65169	6.49018	6.68629	7.8427	7.72701	8.06013	7.54393	7.80219	7.19589
APPL1	9.92499	9.65121	9.55528	9.88566	9.99579	9.207	8.71058	9.0448	9.30289	9.15106	9.28685	9.53118	9.79551	9.67193	8.70208	9.36561	9.73047	8.73715	10.3519	9.77917	9.48035	9.52527	9.28548	9.04414	9.77637	9.37694	8.75374	9.69904	9.80176	9.52095	8.4889	9.02888	9.86244	9.58523	9.44804	9.95836	9.45884	9.7275	8.34638	9.77152	9.93667	9.85026	9.79403	9.69731	9.619	9.87616	8.86829	9.38581	9.15404
APRT	11.1702	11.0588	11.6075	11.1921	10.6177	11.2781	11.3588	11.4543	11.1269	11.0649	11.1563	11.2027	11.0726	11.5441	10.0403	11.0211	11.3555	10.7179	11.1796	11.4597	11.5024	11.57	11.3761	11.414	11.4881	11.3034	10.4742	11.3056	11.5018	11.3111	10.2755	10.6723	11.4132	11.5667	11.5156	11.4132	10.8741	11.3679	10.2154	11.6727	11.4994	11.3448	11.638	11.4297	11.2856	11.2157	10.5778	10.9569	10.9579
APTX	6.09741	5.82174	6.38528	5.71173	6.31028	5.64735	5.12267	5.60541	5.24736	5.46451	5.32942	6.07973	5.75157	6.43738	4.7933	5.55162	5.7513	5.26112	5.74012	6.10183	6.04713	6.06838	5.06961	5.81617	6.18605	5.99513	5.04503	6.10347	6.03434	5.82849	5.24543	4.97813	5.70757	5.53043	6.30488	6.03994	5.35974	5.91224	5.05786	6.37453	6.31254	5.9995	6.20368	5.91864	5.69107	5.92501	4.80484	5.02424	5.35857
AQP1	6.33208	6.50811	6.06598	5.94508	6.34356	4.80935	4.43916	5.07402	4.99162	4.95549	6.75263	5.98395	5.82515	4.94947	6.2253	5.77655	4.93597	6.76664	4.91104	5.86823	4.06008	4.45887	6.32596	6.08845	4.54977	5.14331	6.89771	5.2634	4.74892	5.88435	6.80613	6.15479	4.95532	5.74554	4.88965	5.32861	5.6739	4.79684	7.03599	4.89224	5.5494	4.65209	5.0534	5.01414	5.19627	3.48058	6.88465	6.3229	5.59184
AQP10	5.85664	6.80265	6.52464	6.71109	7.38781	5.95917	6.26492	6.21271	5.62771	5.44951	6.65379	6.91581	7.73006	5.55387	6.9875	5.86643	4.95554	7.20151	5.73499	4.83912	5.5792	6.45201	8.03236	6.91235	5.35121	5.82118	7.28119	6.20258	4.94459	6.02079	8.77583	7.3706	5.55575	6.78915	4.89121	5.24917	6.44222	6.73647	8.41275	5.76708	6.49303	5.4493	6.51423	5.21122	6.7797	4.40619	6.56703	6.74655	6.38254
AQP11	2.28048	3.09943	2.85981	2.72826	3.07846	2.62166	1.70754	2.553	3.07656	3.00939	3.17286	2.4058	2.29921	2.81687	3.32007	2.63227	1.73462	1.74628	3.38658	2.18841	3.33992	1.7338	3.14076	2.70754	3.23072	3.22235	2.36034	2.35166	2.40262	3.49365	3.52362	2.34748	2.28241	2.28355	2.23751	2.97831	3.05309	2.30403	2.34931	3.75229	2.75506	2.31166	2.56873	2.42513	2.3093	2.34091	2.37647	2.36067	2.31402
AQP12B	3.23966	3.01965	3.27015	3.13711	3.45879	2.86245	2.80538	2.65944	2.88073	2.90816	2.93078	2.96623	2.90398	2.94213	2.94926	2.89532	3.73084	3.31225	2.92844	2.85272	2.95804	2.87099	2.9011	2.71132	2.9134	2.93802	2.9367	2.94209	2.99262	2.96061	2.94235	2.97406	2.92406	2.88289	2.85662	2.87973	2.90201	2.92131	2.9416	4.34056	2.9635	2.9611	2.98058	2.99476	2.92652	2.94248	2.98635	2.97827	2.91587
AQP3	3.93011	4.10083	4.13457	4.25961	5.01321	5.16661	5.03261	5.31868	5.63912	5.56934	5.10784	5.17509	4.14562	4.34143	2.96664	4.63137	5.26761	3.7252	5.1895	6.74181	4.86556	5.1441	4.73252	4.04908	6.37548	4.6418	3.44835	4.91743	3.95686	5.56616	3.21171	3.47432	5.17985	4.9722	4.58423	5.30955	3.71127	4.17205	2.76782	6.21192	6.16872	6.04752	5.67144	4.17787	4.57688	4.06671	3.67311	3.6244	4.51899
AQP4	2.19124	2.15269	2.27289	2.72858	2.10534	1.93945	2.01488	2.2576	1.76658	1.89283	1.99424	1.98937	1.98096	2.97946	1.99072	2.00115	1.99012	1.98231	1.99376	2.56907	2.00218	1.96981	1.97939	2.22052	1.985	1.98954	2.07612	2.0593	2.09624	2.08637	2.04399	2.07338	2.01735	1.98197	1.9657	2.39095	2.05875	2.03985	2.05761	2.1257	2.09104	2.06566	2.58342	2.13653	2.04362	2.04114	2.07495	2.08713	2.03851
AQP6	2.13986	2.90626	2.22556	2.46399	2.63158	1.81791	0.901489	1.89249	2.72835	2.1879	2.29861	2.86026	2.23403	1.79712	2.54494	1.72071	1.67679	3.37058	1.86176	1.74881	1.73732	2.4086	2.18694	2.46609	1.9131	2.03069	3.3191	1.87256	2.01874	1.89056	3.24061	3.33828	1.76835	1.85017	1.77187	1.77808	2.09491	2.13266	3.36782	1.80139	2.25986	1.82973	1.7868	2.17548	3.22424	1.97932	2.5077	2.38734	2.13404
AQP7	2.45517	3.10761	1.93055	2.52165	2.53597	1.94024	1.58414	2.43231	2.80138	2.30688	1.76209	2.60114	2.53092	1.85723	3.40734	1.77297	2.3641	2.05139	2.11466	2.60118	2.81439	2.58476	1.75541	2.83416	2.54937	2.0252	3.31661	2.13454	2.31665	2.13825	2.10003	2.20988	2.8586	2.05348	1.91767	1.95245	2.16202	2.25471	3.05516	1.98642	2.0074	2.10696	2.0897	2.5176	2.67165	2.27527	3.34504	2.35529	2.11395
AQP7P1	2.27881	2.62602	2.62438	2.44798	2.18046	3.42268	3.58466	3.55346	3.28286	3.75795	1.63606	3.49743	1.96172	3.13546	4.95134	3.37764	1.60893	2.88581	3.33434	3.63272	2.43392	3.94606	2.30543	2.09293	3.35144	3.47726	2.0719	3.95648	2.08571	4.52561	2.15537	2.09413	2.85205	2.75588	2.17711	3.3989	2.09883	3.64387	2.05177	3.46251	4.13935	2.06124	3.80035	2.11608	2.69264	3.56475	2.61647	2.00652	2.62195
AQP8	5.05632	5.36442	5.28364	4.23434	5.15646	4.55408	3.68808	4.60545	3.7706	3.49561	3.94242	4.51742	6.0297	4.53396	5.42959	3.87331	4.13374	5.37848	3.79176	4.50596	3.66166	5.75775	4.59033	4.45634	3.95812	3.71187	5.45319	4.95759	5.16392	4.41084	5.00558	5.01598	4.37433	4.66817	4.52743	4.03465	4.7781	4.53157	5.52505	3.7606	3.45428	3.57305	3.59638	4.02873	4.62842	4.47286	4.36611	4.92707	5.20734
AR	3.35468	3.41253	4.15744	3.97706	4.30063	3.0569	2.9952	3.58675	3.32981	3.00568	3.93505	4.70814	4.03929	1.52682	2.04478	3.03798	1.53191	3.33481	3.26573	3.71902	4.19568	4.21907	3.4945	4.51044	4.47101	4.24659	4.7094	2.8996	3.64808	3.59069	4.8241	4.03379	4.21523	4.26101	3.42554	2.31774	2.03351	4.4241	2.99422	3.54356	4.1247	3.90926	3.87275	1.9505	2.12889	1.96452	3.72669	2.43849	1.94188
ARAF	5.55306	5.54576	5.70117	5.76307	5.54262	6.59975	6.53756	6.55707	6.58792	6.59586	6.24106	5.72694	6.12806	6.58676	5.67174	6.1842	6.27619	5.68635	6.81873	5.75866	6.41449	6.27455	5.42181	6.01576	6.52715	5.78303	5.61245	5.89854	5.47705	6.04419	5.50393	6.29806	5.85287	6.12073	5.94477	6.15839	5.89297	6.09722	5.86564	6.68331	6.7519	6.36731	6.63722	5.3872	6.31708	6.04714	5.78176	5.60217	5.76722
ARAFP2	12.1889	11.6781	12.4729	12.7988	12.6562	12.1204	11.3155	12.1559	11.7563	11.4757	13.2397	11.7795	12.3495	10.6957	11.9332	13.0494	10.8756	13.8905	11.2816	11.8821	11.2162	11.4376	13.0878	13.6027	11.191	12.237	13.7815	11.3466	11.6144	12.0304	13.4661	13.5573	11.4341	12.9146	11.0841	11.1011	12.3566	11.2307	13.6712	11.0522	10.8418	12.789	11.5518	11.4702	11.7305	10.768	13.3681	13.3834	12.8963
ARAP1	5.51402	6.70085	6.46872	6.42133	6.23026	6.56983	6.53289	6.39022	6.53169	6.59924	7.41436	6.97174	6.24438	6.29661	7.42716	6.29189	6.38665	6.05581	5.47461	6.42709	6.1259	6.07955	6.57613	6.20693	6.34198	6.16045	5.97061	6.20666	6.10671	5.55858	6.47869	6.4337	6.50984	6.13592	6.3716	5.8873	5.73028	5.73217	5.67187	6.57021	6.57912	6.60242	6.45933	5.77634	6.38491	6.79929	6.2894	5.52966	6.54487
ARAP2	4.40603	4.46326	4.47178	4.6068	4.20949	4.29469	2.98543	4.30622	4.1265	2.99779	4.34593	3.03233	4.701	4.00772	4.03816	5.07718	4.02479	3.58718	3.8054	3.9358	4.2974	4.50561	4.13008	4.11727	3.37218	4.50902	5.10429	4.70305	4.792	3.83387	4.28155	4.17113	4.65505	3.65494	3.90241	3.89402	4.29621	3.73627	5.06681	4.01504	4.12771	3.30864	4.50942	4.29081	4.65638	4.77062	3.54731	4.96806	3.79685
ARCN1	6.56964	7.55358	7.29173	7.41338	6.55859	7.58832	7.52496	7.46588	7.56336	7.50309	7.60914	6.73766	7.50548	7.46068	7.32602	7.26798	7.37922	6.73268	7.2194	7.46603	7.17599	7.38516	7.36838	7.55465	7.6886	7.09194	6.62474	7.75188	7.50815	7.41756	6.70697	7.19302	7.4706	7.09299	7.13959	7.08776	7.12298	7.33811	6.63665	7.48842	7.41886	7.30543	7.74134	7.1826	7.39437	7.40492	6.68826	7.02544	7.52592
ARF1	6.89584	6.3896	6.31508	6.32336	6.46367	6.30073	6.95731	5.82573	5.66428	6.2164	6.8352	5.93897	6.86276	7.08665	6.68965	6.29642	6.5438	5.71214	6.33587	6.17315	5.71166	6.35893	5.80252	6.22674	6.61615	6.20133	6.43627	6.0432	5.88244	5.66845	6.12956	6.00101	6.16923	5.93051	5.74009	5.87439	6.03063	5.53059	6.09511	7.27937	7.4158	7.12361	7.40375	5.29209	5.86428	6.10374	5.93011	5.41938	6.4687
ARF4	9.8785	9.22796	9.55222	9.372	9.45103	10.0487	10.1	10.0328	9.892	9.96418	9.49165	9.6704	9.65648	9.96763	9.40218	9.69044	10.1931	9.32341	10.0136	9.86687	9.92851	9.93011	9.46511	9.71281	10.0098	9.86514	9.80248	10.0377	10.0591	10.0149	9.62172	9.80135	9.90386	9.89079	9.92304	10.1382	10.0674	10.1342	9.84337	9.56439	9.55129	9.55228	9.37561	10.0807	10.1554	10.0521	9.73733	9.92595	9.99976
ARF5	12.1442	12.2453	12.1829	12.2299	12.0398	11.5354	11.3131	11.3011	11.2387	11.3092	11.5433	11.7036	11.5016	11.769	12.4771	11.4352	11.6868	10.9805	11.6758	11.9503	12.3021	11.9913	11.7618	11.5628	11.937	12.0939	11.1403	11.5908	11.3202	11.5018	11.2866	11.4559	11.9948	11.5456	11.8796	12.0762	11.423	11.4534	11.3436	12.125	11.8973	11.8073	12.2172	11.5237	11.6741	11.9469	11.2976	11.249	11.3647
ARF6	7.50969	7.32314	7.36344	7.06599	6.86321	7.73117	7.18799	7.08743	7.34369	7.21584	7.02718	6.94626	7.50529	8.07628	6.44957	7.23304	7.60386	6.59247	7.48655	7.17461	7.68674	7.41887	7.07636	7.13964	7.60355	7.28708	6.82641	7.57801	7.78446	7.15788	6.42121	7.00083	7.63682	7.12696	7.54018	7.8954	7.66877	7.82549	6.54647	7.66566	7.33963	7.19758	7.3682	7.85099	7.61231	7.67996	6.85747	7.09934	6.8993
ARFGAP3	8.66159	7.51279	8.64959	8.6775	9.16641	8.66493	8.71976	8.63083	8.91561	9.06211	8.63212	8.4463	8.78843	9.0043	9.82265	8.68477	8.94725	8.11749	8.46783	8.45875	8.88566	8.66623	8.33859	8.20905	8.77287	8.81795	8.02874	8.90904	8.80261	8.35305	7.94437	8.31056	8.96751	8.35922	9.10071	8.77155	8.88851	8.94891	8.4273	9.16502	8.99727	9.13319	9.08169	8.81614	8.59199	8.93386	8.24621	8.14676	8.82367
ARFIP1	7.61204	7.04572	7.71739	6.95563	8.00096	7.7095	7.40821	7.30776	7.52694	7.79008	7.57116	7.58092	7.53119	7.56835	8.49102	7.53228	7.37475	7.61604	7.11657	7.1398	7.58119	7.53222	6.8209	7.45589	7.39784	7.75624	7.83006	7.51992	7.33407	7.5909	7.37633	7.69052	7.85925	7.67946	7.87375	7.44538	8.0374	7.76325	7.96724	6.7431	7.04884	6.62737	7.00005	7.75497	8.11163	8.00273	7.86542	7.29656	7.41278
ARFIP2	6.55568	6.32317	5.92306	6.58842	7.16458	6.63756	6.3501	7.11034	6.72524	6.67145	6.3838	6.66586	6.58634	6.51391	6.37856	6.40677	6.42295	6.74115	6.71672	6.90401	6.54684	6.2396	6.81697	6.65927	7.05055	6.85819	6.84926	6.42619	6.29307	6.4515	6.22274	6.55843	6.48671	6.56469	6.41692	6.62308	6.53865	6.20967	6.92125	6.90895	6.93938	6.83293	7.0776	6.28547	6.37664	6.21807	6.68016	5.88749	6.70789
ARFRP1	6.10539	6.49892	6.77482	6.42413	6.63029	7.09923	8.05187	7.22243	6.10034	6.86091	7.92955	6.59499	6.77731	6.01069	6.83335	7.60831	5.99274	7.4101	6.30112	6.5287	6.11574	6.03565	7.79146	7.8167	5.88868	6.99947	7.42877	5.81915	6.09147	6.6034	7.24053	7.23739	6.66795	7.77505	6.30025	6.65135	7.13551	6.07681	6.92433	6.06789	5.979	7.69634	6.66395	6.17053	6.19141	5.3801	7.35911	7.50937	7.35636
ARG2	2.88161	3.50934	3.26779	2.98389	3.01939	2.86409	2.39345	3.2016	2.82376	2.4399	4.18527	3.60415	3.31739	2.05514	2.08056	3.17889	2.24343	2.04887	1.97384	2.66849	3.85601	3.2278	3.49828	3.13702	3.55679	2.21477	2.179	2.18168	2.22728	2.15545	3.22475	3.8048	3.22212	2.15808	2.67073	2.3805	3.99826	3.16584	3.76038	3.74943	3.14479	3.9632	3.94218	2.36445	2.70233	2.20122	2.24132	3.51554	2.12522
ARGLU1	7.60989	7.84099	6.56698	6.90966	7.47657	7.19076	7.18082	6.53857	6.93229	7.03891	7.01468	7.43774	6.54303	7.52315	7.63216	6.68081	7.55034	6.23496	7.82251	7.34746	7.28129	7.17413	7.02751	6.36805	7.33209	7.26486	6.77408	7.94749	7.46363	7.54388	6.49948	6.51116	7.64582	7.35708	7.64957	7.65722	7.23928	7.50981	6.41083	7.08234	6.6094	6.2991	6.55578	7.72908	7.60815	7.88243	7.17469	7.11047	6.94142
ARHGAP1	11.5897	10.7496	11.3192	10.8195	11.0686	10.5873	10.0073	10.7893	10.585	10.6044	11.0305	10.6681	10.5691	11.0195	11.0406	10.7688	10.874	10.0463	10.851	10.6916	11.2179	11.1913	10.9563	10.5691	11.0223	10.9887	10.1876	11.1048	11.0614	10.7317	10.0179	10.5057	11.01	10.6823	10.9294	10.8292	10.7595	10.925	9.8562	11.0842	11.0408	10.9189	11.3108	10.9499	10.7206	11.0437	10.4511	10.6244	10.9988
ARHGAP10	4.96181	4.06418	4.92832	4.51544	5.43774	4.3529	3.66472	4.18896	4.15286	4.9165	3.75339	5.02746	4.54442	5.74682	2.94081	3.83046	4.12772	3.65224	4.25913	5.32939	5.61535	4.73212	4.33837	4.53289	5.40012	4.63191	3.50406	5.01236	4.61843	4.44763	4.21829	3.66643	4.63418	4.3759	4.91489	4.69167	4.0248	4.91511	1.98137	4.97315	5.24426	5.35555	5.49845	4.11985	4.81668	4.7987	1.92268	4.41367	4.196
ARHGAP15	9.09559	8.61358	8.85313	8.42117	7.70203	8.03313	8.0203	8.04949	8.39108	7.97737	8.1057	8.32819	7.94834	8.51331	9.66741	8.67324	8.31335	7.66277	8.5666	8.31848	8.10058	8.43223	8.54059	7.71571	8.33459	8.12961	8.15728	9.06005	8.63732	8.8405	7.94582	7.89192	8.64334	8.16666	8.5439	8.19281	8.38201	8.70527	8.07245	8.50609	8.35548	8.164	8.23367	8.75995	8.55621	8.76352	8.26635	8.18866	8.5171
ARHGAP17	6.16894	6.3554	6.51461	6.64937	6.69533	5.57989	6.45446	5.85248	5.72215	6.18362	6.3403	6.33229	7.03594	5.67718	5.68271	5.88681	6.19312	5.78035	6.55886	6.19438	6.14558	6.72535	6.39236	5.84929	6.23208	6.45559	6.07616	6.54312	6.36421	6.03164	5.97386	6.09737	5.53131	6.15706	5.46054	6.3646	5.901	6.20154	6.18016	6.58764	6.79699	6.57191	6.51873	7.25195	5.69027	6.29146	5.70342	5.58217	6.21753
ARHGAP18	6.61756	6.21466	6.57265	6.41373	6.13764	5.78086	5.57047	6.05449	5.82559	5.52333	5.6343	6.05488	6.78262	6.5663	5.88232	5.43768	5.97496	6.45896	5.9492	5.59951	6.5516	6.28167	5.40831	6.06264	6.14142	6.37031	6.65214	6.48534	6.33266	5.96281	6.8522	6.3755	5.97203	6.08739	6.12609	6.33898	6.5054	6.81321	6.66713	5.8103	5.9825	5.79871	5.66012	6.39719	6.33064	6.2393	6.39679	6.21831	5.53661
ARHGAP21	2.19454	3.28052	2.46228	2.74377	3.66166	2.95308	1.8498	2.37703	2.76527	2.70545	3.92395	2.69376	2.80521	2.31955	1.48961	3.79738	2.57743	2.8785	1.95824	2.26567	3.27519	2.8569	2.32568	3.56239	2.75129	1.65093	2.05527	2.46793	2.19326	3.10568	2.11908	2.15677	2.19656	2.56609	2.08125	3.24945	2.11639	2.07137	3.25113	2.28438	2.22821	2.85927	2.782	4.10118	2.78295	2.09596	2.20555	4.88514	2.11688
ARHGAP22	5.33084	5.89029	5.36867	5.74818	5.51544	5.2711	5.15048	5.38954	5.76288	5.07392	5.48806	6.69815	5.65613	6.12093	3.58726	5.71588	6.53596	4.88042	6.53566	4.66433	4.79004	5.94727	5.51846	5.21801	5.35451	4.69368	4.12651	5.76229	6.31685	3.90838	2.65811	4.85424	5.21926	5.69329	5.93326	6.35987	4.99085	5.44543	4.14503	6.45157	6.42207	6.10115	6.33281	5.39876	5.89333	5.95859	4.73787	5.50276	4.76262
ARHGAP24	5.22444	5.38642	4.92175	5.06621	5.11628	4.24858	3.76095	4.29951	3.99737	4.57028	5.19454	3.96296	4.35082	5.01739	6.93306	4.5389	5.63134	4.3652	4.31828	3.95556	4.75818	4.48362	4.47697	4.06752	4.37931	4.2013	3.48857	4.51738	4.38398	4.08568	3.88738	3.68421	5.19741	4.34538	5.46634	4.62473	4.00528	4.59877	3.14599	5.7395	5.53769	4.77201	5.29215	4.59499	5.28781	4.48011	4.09656	4.25521	5.07642
ARHGAP25	11.8862	12.2717	11.8858	11.9156	11.9404	11.577	11.5836	11.5082	11.8294	11.9506	11.7954	11.7204	11.8914	12.2354	12.5008	11.6617	12.0793	11.2433	11.5808	11.5116	12.1255	12.0118	11.8141	11.4423	12.0564	12.0564	11.6006	12.2141	11.8316	12.0028	11.3368	11.6433	12.0643	11.6419	11.9877	11.5729	12.0115	11.9236	11.3927	12.1018	11.9316	11.7193	12.2475	11.8129	12.1246	11.9946	11.6695	11.5613	12.0537
ARHGAP26	8.8101	9.11515	9.2316	8.84433	9.11384	9.21621	9.19314	9.2025	8.43328	9.36222	9.08741	8.94054	9.22173	9.01767	10.1943	9.02862	9.37098	9.03538	8.45611	8.56711	9.29254	9.25821	8.94649	8.93798	8.71393	9.02651	8.59146	9.25553	9.08323	8.76648	8.4198	8.66249	9.42344	8.69199	9.82703	9.22006	9.32796	9.36746	8.87404	8.9123	9.00724	9.13169	9.26909	8.9236	9.13032	9.29141	9.22499	8.72732	9.28882
ARHGAP27	9.38688	9.66155	9.74326	9.7513	9.72224	10.8025	10.8317	10.8421	10.502	10.887	10.7805	10.16	10.7756	10.0836	11.2831	10.2231	10.6342	10.4241	9.4548	9.3804	9.8442	10.0859	10.2238	10.3332	9.68042	10.3459	9.88678	10.2633	9.7492	9.71394	9.44268	9.45355	10.2284	10.2081	10.6504	10.041	10.2572	9.91465	9.98296	10.6259	10.1839	10.2825	10.5347	9.62081	10.1846	9.90829	9.61891	9.75361	10.5306
ARHGAP30	8.53453	8.6419	8.49311	8.02253	8.75074	8.15679	8.97746	7.97032	8.12042	8.33569	8.90826	8.28367	8.71576	8.56908	9.27346	8.50063	8.41599	7.94902	8.16818	7.93858	7.99846	8.1885	8.3114	8.34836	8.61346	8.46924	7.81618	8.45267	8.2659	8.29957	7.85926	8.11816	8.43758	8.13742	8.31025	8.15864	8.32257	8.10618	7.74763	8.85864	8.78747	8.63607	8.91893	8.09037	8.2167	8.39505	7.97073	7.86577	8.64686
ARHGAP33	2.74923	3.49671	4.12488	3.82298	3.75943	4.32839	4.82473	4.48554	4.25174	4.70908	3.53686	4.21032	3.99738	4.62176	4.51068	3.51824	4.32523	4.08149	4.07832	4.44353	3.90453	4.18085	5.23792	1.59793	4.52472	4.08825	3.71862	3.39257	2.11607	4.63705	3.13534	2.19728	4.79668	3.8442	3.85239	4.20455	4.76452	5.08532	4.19615	4.28935	4.54033	4.16775	4.44658	4.14781	2.71174	3.23264	4.47135	3.75239	4.51271
ARHGAP35	4.97444	4.84858	4.85282	4.57388	5.15587	4.2493	4.66742	4.37519	4.57998	4.50048	4.57876	4.17661	4.49714	4.80654	4.46804	4.96952	4.81699	3.73701	4.60697	4.83363	5.08384	4.23654	4.81273	4.86707	5.51785	4.75112	4.01576	4.86459	4.59513	4.78608	4.37046	4.50902	4.86146	4.36054	4.65134	4.78849	4.02458	4.74655	4.14134	4.88716	5.14238	4.89513	5.01896	4.91826	4.09649	5.15907	4.08789	4.12876	4.05648
ARHGAP4	12.5981	11.6738	12.8786	11.402	12.0721	11.2546	12.8818	11.5472	11.1419	12.2624	12.4462	11.751	11.6368	11.7303	11.9235	12.179	11.471	12.6687	11.5697	11.7336	11.7659	11.741	12.5184	12.9113	11.8056	12.3764	12.5016	11.5911	11.6905	11.9423	12.0234	12.493	11.6537	12.3022	11.6679	11.6947	11.8479	11.5658	12.1335	12.0709	11.8462	11.7862	12.1266	11.6303	11.5158	11.6139	11.8643	12.2326	12.2817
ARHGAP42	3.06052	3.35557	3.56353	4.57922	3.47979	3.61684	3.07848	3.55246	3.48678	3.85204	3.54013	3.52915	3.69338	3.48	3.71799	3.38018	3.05237	3.61967	3.78225	4.87634	4.03369	3.05545	2.73543	3.41314	3.83984	3.1497	3.46281	3.39204	3.48142	3.31145	3.54574	3.45925	3.5283	2.56087	4.23131	3.4825	3.33397	3.68111	4.11588	3.67528	4.65218	4.05745	3.7645	3.62422	2.81026	3.34698	3.76602	3.61637	4.00187
ARHGAP45	13.5619	13.1163	13.2756	13.216	14.0151	13.0855	12.7807	12.9755	13.4319	13.387	13.7648	13.2513	13.3845	13.3993	14.024	12.8866	13.5759	12.353	13.301	13.0458	13.0954	13.3993	13.301	13.4909	13.5369	13.2276	12.524	13.5432	13.2529	13.4085	12.3726	12.8506	13.539	13.4129	13.4334	13.2878	13.0954	13.2214	12.2534	13.7068	13.6432	13.3929	13.79	13.2974	13.3883	13.4423	12.6882	12.8151	13.5216
ARHGAP5	4.98209	5.27558	5.44819	5.06114	4.39877	5.99218	5.4813	5.97468	6.28908	5.97619	4.98084	5.97305	5.16572	5.82404	4.13584	5.43563	5.99196	5.03787	6.22256	6.11986	5.93582	5.67495	4.92994	4.74042	6.13902	5.60076	4.693	5.83013	5.73136	5.44	5.48701	4.67184	6.01814	5.61108	5.81045	5.90187	5.01041	5.85406	4.13958	5.79295	5.59535	5.66306	5.67361	6.08309	6.0822	6.24631	5.66859	5.07519	5.07604
ARHGAP5-AS1	3.67165	3.26681	3.59708	3.51058	3.53936	3.03212	2.0811	3.27673	3.5581	2.88777	2.62353	3.64422	1.45144	3.20446	2.71817	3.79999	3.36271	1.44388	4.08678	3.74132	3.32205	4.06032	3.52582	2.92206	4.1359	3.78613	2.85617	4.37138	2.87666	3.63579	1.77549	2.28728	3.28823	2.96697	3.80926	3.90067	3.51285	3.79144	2.45708	3.3162	2.91187	4.32208	3.85672	4.21933	3.41339	3.47577	1.80494	1.79289	3.49451
ARHGAP8	2.36661	2.04767	2.10713	1.6438	2.19258	2.06959	3.28681	1.71128	1.35354	2.03274	1.93315	1.92974	1.91996	1.95749	2.3303	1.92372	1.92731	1.94191	1.92632	1.93634	1.94712	1.93295	1.94123	1.98954	1.93353	3.49657	1.9778	1.96008	1.98053	1.96683	1.92927	1.95117	1.89829	2.76879	1.86502	1.88384	1.99694	1.94727	1.95568	1.97609	1.96646	1.9218	1.94369	2.01568	1.93552	1.95726	3.16631	1.9641	1.93951
ARHGAP9	11.3385	11.511	11.8435	11.6004	12.0846	12.1285	11.9893	11.7087	12.3459	12.3042	12.4441	12.0914	11.5319	12.1328	12.7589	11.8836	12.031	11.8177	11.3231	11.2429	11.936	12.0511	12.0424	11.7072	11.4968	12.0488	11.4522	12.2597	11.3012	11.9645	11.2956	11.6959	11.833	11.7274	12.2861	11.0994	11.8409	12.0059	11.3888	12.1461	12.0274	12.2534	11.7956	11.6809	11.8717	12.0643	11.833	11.674	12.4302
ARHGDIA	8.92759	8.78381	9.10488	8.84729	8.49373	8.79916	8.84378	8.88156	8.65641	8.57362	9.35853	8.01566	9.05701	8.74784	8.87066	9.24462	8.32833	8.13086	8.39492	8.92101	8.39531	8.66847	8.93389	9.50212	9.36789	8.74252	8.14163	8.62912	8.39105	8.52797	8.49125	8.70602	8.55723	8.51432	8.25028	8.46801	8.3663	8.05775	8.06563	9.48749	9.45583	9.12492	9.63622	8.22922	8.53305	8.35335	8.0559	8.26355	8.98616
ARHGDIG	2.36173	2.72343	2.8016	2.4053	2.5915	1.44712	2.64373	2.09447	2.60048	2.33544	3.16087	1.89477	1.86782	1.97438	2.36807	3.49264	2.86361	2.53226	3.07544	1.81906	2.96145	1.84049	1.85931	2.00748	2.58225	1.88553	2.563	2.80145	1.8506	1.8389	1.8534	1.86576	3.25253	2.57774	3.27759	2.13848	1.79137	1.81237	1.82685	1.89911	1.88915	1.86013	2.56551	2.26314	2.99336	3.16374	1.84086	1.84857	2.19713
ARHGEF1	8.17851	8.50827	8.53336	8.7014	8.53251	6.23624	6.32649	6.17514	6.30346	6.46762	7.51264	7.86393	6.9353	6.86544	7.99193	7.77239	7.68171	6.14379	7.68917	7.62186	7.21695	7.95481	8.10075	5.92859	7.62682	7.52868	6.91416	7.30901	7.69926	8.21604	6.9091	7.23767	7.78726	7.81587	7.88716	7.55642	6.94737	7.93183	6.18137	7.3936	7.32613	6.69557	7.14222	7.85932	7.67454	7.7923	6.78954	7.39325	7.51565
ARHGEF10	4.43386	4.56979	4.57184	4.64069	5.01698	4.1483	3.64034	4.60936	4.32943	4.39763	4.08106	4.6954	3.65399	3.52448	4.17226	3.81512	6.24871	4.6733	4.30534	6.37101	4.12118	3.36285	4.50434	3.6593	3.45455	6.30794	2.68372	4.36558	4.47628	4.27873	4.11236	4.02955	4.98641	4.15736	4.25027	4.73698	4.38275	4.54833	4.2967	4.08133	5.86725	4.32192	4.38672	4.84205	6.96176	4.03799	3.16079	3.6481	6.80386
ARHGEF10L	8.71265	8.52042	7.80055	8.20989	8.20569	8.04598	8.79964	8.0568	7.96768	7.89569	8.60981	8.53077	9.03297	8.43148	6.84089	8.22614	8.87103	8.05392	8.43389	7.74647	8.19894	8.55233	7.63229	8.39275	8.24104	8.04108	6.85486	8.72	8.68735	7.98057	7.28307	7.59635	8.61617	8.06554	8.56905	8.93896	7.59618	8.32664	6.98906	8.26093	8.46407	8.11782	8.46763	8.38659	8.40867	8.58	7.49698	8.2672	8.08655
ARHGEF11	6.72017	5.63554	5.75306	4.9015	5.42466	4.55335	4.40618	4.519	4.73582	5.32776	6.35279	5.55312	5.17888	4.8405	6.37597	5.2521	5.58494	5.50569	4.25515	4.46487	4.09634	5.54349	5.00871	5.51096	5.06173	4.8017	4.08028	5.31352	5.23846	4.93668	4.00157	4.97987	5.31108	4.90884	5.54018	4.97877	4.79982	4.87908	3.59275	6.12592	6.12789	6.01265	6.0565	3.34487	4.85116	4.39266	4.53387	4.96951	5.73522
ARHGEF12	2.43871	3.25257	3.30329	2.65483	2.9839	2.55535	2.85123	2.61382	2.78214	3.01804	2.31991	2.68532	4.18239	3.83221	2.19712	3.32841	2.25412	3.48214	2.24369	2.25489	2.62715	2.25632	2.23199	4.54341	2.59869	2.26528	2.72435	3.13738	4.5759	2.25586	3.08154	2.23534	3.63375	2.09603	2.16499	2.69143	3.46598	2.15115	2.59945	2.60079	2.44297	4.78526	3.04238	2.53595	3.16401	2.16793	3.87026	3.31364	3.15612
ARHGEF17	3.92772	4.22026	4.41749	3.54246	3.53083	3.68184	3.22536	3.21174	2.97481	2.52769	2.82665	3.07164	5.05574	5.16675	2.75308	5.66571	3.31403	2.36544	2.79154	2.41536	3.75516	3.03006	1.52023	5.06781	4.13357	3.6396	4.79156	3.13358	2.09957	2.12685	3.02206	2.15651	2.50561	3.45924	5.13765	5.02251	4.75082	3.7416	2.04367	5.5035	3.70398	2.19988	5.75119	2.31028	2.03743	2.60379	2.06483	3.06581	4.43836
ARHGEF18	7.0596	7.08931	7.58594	6.65431	7.57378	6.65757	7.68303	6.00399	5.70909	6.01882	7.45113	7.3629	5.73729	6.20522	7.12776	6.45288	7.05429	6.47111	7.20801	7.18982	6.42268	7.06627	7.43657	6.37222	6.4889	6.96911	7.75235	6.92032	6.66044	7.47741	7.32227	7.37556	6.67063	6.2724	6.2995	6.02292	6.00017	6.95037	6.94425	6.72773	6.59973	6.72568	6.20947	7.23839	6.41097	7.05885	6.96982	6.66267	7.62457
ARHGEF19	2.51445	2.86839	2.85328	2.90565	3.6564	3.1341	3.14626	3.15293	3.24044	3.13915	2.49145	2.81738	3.05119	3.45753	4.78411	2.49724	2.6765	3.42452	2.98852	3.67818	3.09394	2.52291	2.70739	2.47621	2.48006	3.39295	2.43259	2.40857	3.81033	2.41545	2.48428	2.40287	2.82446	3.268	2.47351	2.98904	3.6882	3.27283	2.73577	3.47634	3.19191	3.792	3.4889	2.9416	3.23523	2.40573	2.44199	2.40627	2.68001
ARHGEF2	4.14186	3.61145	4.10354	4.05223	4.59977	4.7376	3.27294	4.52355	4.38454	4.19661	4.8844	3.88754	3.88216	3.67162	5.18845	4.07361	4.24069	4.5098	3.71978	3.85441	3.89217	4.04264	4.76914	4.50501	3.91453	3.67031	3.8734	4.59864	3.95539	3.42591	3.36995	3.98073	4.79143	4.07888	4.09796	3.92119	3.91813	4.12698	3.26427	4.44747	4.26752	4.22306	4.7839	3.52751	4.38763	3.73665	3.47689	4.06631	4.54553
ARHGEF25	1.76164	1.47185	1.66136	2.13749	2.18559	2.67516	2.76538	2.59941	2.35353	2.76562	3.87779	1.91914	1.84304	2.31473	2.05283	1.99816	2.31219	1.88565	2.39551	1.87618	2.40812	2.18496	1.84941	1.96908	2.21267	2.41432	3.11013	1.94729	2.00699	2.27733	1.96096	1.96409	2.59888	3.2306	1.9005	1.88287	1.91494	2.31697	2.4996	1.91071	1.88398	2.27701	2.51471	1.9738	1.9216	2.57484	2.11784	1.98895	1.99905
ARHGEF26	3.48908	3.84962	3.96726	3.85472	3.881	2.97546	3.02906	3.24293	3.42023	3.15442	3.06737	3.55055	3.7336	2.66787	2.97762	3.49336	3.15066	3.36932	3.64317	3.70225	4.87924	3.64981	4.11219	2.92031	3.40735	2.93064	2.9025	3.17036	5.31166	3.38783	4.26258	3.08238	3.57898	3.34537	4.16571	3.22958	2.88148	3.0982	2.88508	3.22622	3.63075	3.26916	3.70014	3.99869	3.39948	3.45838	2.93643	4.38573	3.41972
ARHGEF26-AS1	2.25752	2.52881	2.63642	2.98411	2.83271	1.85898	2.46827	2.01724	1.95561	2.1933	2.24672	2.2678	2.23972	2.27405	2.26227	2.2399	2.23773	2.26806	2.24897	2.26558	2.26027	2.25689	2.24412	2.20409	2.41511	3.71629	2.16267	2.22279	2.16539	2.15052	2.15058	2.15555	2.14184	2.14559	2.29615	2.12626	2.14641	2.18202	2.14979	2.16842	2.49662	2.43172	2.27914	2.16515	2.14056	4.76247	2.92846	2.83354	2.13866
ARHGEF28	3.30587	3.39669	3.34398	3.45375	3.77798	2.65844	2.64919	2.75518	2.74698	2.66613	3.27682	2.48447	2.96188	3.88869	2.47161	2.48669	2.43196	2.63591	2.56427	2.49431	3.76791	2.49851	3.63542	4.10548	3.6974	3.30332	2.66286	3.48598	4.84581	2.62403	3.55922	2.68843	2.91584	2.91546	2.65785	2.86047	2.80729	3.85082	3.23004	2.63052	2.97004	2.65325	3.96286	2.63073	2.69228	4.52005	2.70246	2.65756	2.6229
ARHGEF3	8.45426	8.82456	8.56763	8.44824	8.68666	8.44941	8.87494	8.78664	7.81823	8.14949	8.34041	8.23204	9.0037	9.04916	7.6877	8.20379	8.33105	7.76898	8.70248	8.61264	9.27162	8.76056	8.33562	8.42495	8.88313	8.65517	7.9956	8.8886	9.13131	8.65703	7.64925	8.17674	8.52048	8.26059	8.65335	8.67931	8.76934	8.74657	7.33197	9.04859	8.75995	8.83949	9.03645	8.90491	9.01182	8.69874	8.01207	8.36618	8.26654
ARHGEF34P	3.49492	3.65747	3.08881	3.24903	2.77988	2.52459	2.95989	2.53791	2.76413	2.88993	1.98717	3.7353	1.96776	2.62942	2.72117	3.22233	1.90347	5.22115	2.17586	3.42196	3.36862	2.16637	3.80281	3.65631	2.92744	2.92056	5.12971	2.99254	2.6562	2.82349	4.36258	3.67704	2.41307	4.13214	2.04781	2.7274	2.13892	2.71434	5.12199	2.21732	2.59452	2.75335	2.08695	2.79114	2.46606	2.51838	4.00995	3.78007	3.01596
ARHGEF35	5.90473	4.92297	5.19286	4.8216	4.69514	4.13926	3.57854	3.95213	4.32076	3.82982	5.16477	4.40872	4.11967	3.51276	5.80037	4.99415	5.18704	3.08149	5.69657	4.75586	4.44912	4.25833	3.25861	4.37951	5.17068	4.27444	3.35477	5.42129	4.71311	4.99259	3.76809	3.24579	5.79367	4.79497	3.77519	3.70828	4.10732	5.00408	2.20015	4.70636	4.41595	4.038	4.56542	4.91362	4.56345	5.30865	3.52047	3.56285	4.89291
ARHGEF37	5.8363	2.42791	4.25516	2.98686	3.55291	2.21945	2.47789	2.53576	2.32366	2.07825	3.06274	2.37968	4.34107	3.0604	3.42732	3.76826	3.36539	4.85066	2.93938	2.55153	1.72995	1.92899	1.74119	4.58765	3.63583	1.71081	2.37275	3.05119	2.84149	1.81787	4.55204	3.54127	1.81375	2.98522	1.86376	3.58883	1.89232	3.52677	3.20731	3.39059	2.7399	6.4705	3.95241	1.90985	3.57333	3.41251	4.68207	3.95281	3.32052
ARHGEF38	2.07418	2.51276	2.75064	2.56115	2.71664	2.49399	2.23435	2.49158	2.33017	1.96635	2.54214	2.38948	2.25527	2.55193	2.23042	2.73661	2.25678	2.46844	2.2158	2.41219	2.30304	2.62404	2.37247	2.45566	2.26023	2.27069	2.54952	2.3919	2.67266	2.38811	2.75586	2.62112	2.18872	2.30742	2.15667	2.18825	2.22383	2.30392	2.40238	2.21621	2.24137	2.26878	2.21199	2.93808	2.25231	2.69879	2.64748	3.56487	2.26295
ARHGEF4	1.01312	1.98563	2.82228	3.15246	2.44658	2.47207	2.61206	2.42113	2.00591	1.99756	2.10165	2.06144	2.0134	2.12855	2.02014	1.98624	1.9863	2.07651	1.95725	4.72491	2.07476	2.02166	2.04884	3.14845	2.13881	2.04901	2.01515	2.01706	2.19463	2.03817	2.76421	2.05149	1.98963	1.97532	2.10938	2.00562	1.95637	2.07345	4.97893	2.14146	3.20718	2.05658	2.26646	2.24221	1.97736	2.43372	2.55918	2.03374	1.94089
ARHGEF7	6.17046	6.73104	6.61371	6.76765	6.3052	5.9432	6.49901	6.0238	5.74911	5.85314	6.29773	6.39492	5.95206	6.2372	7.07993	5.7752	6.2981	5.64798	6.71571	6.45587	6.41786	6.24072	6.1591	5.6254	6.6909	6.23539	5.83178	6.64949	6.47553	6.38573	4.76655	5.77118	6.44117	5.89879	6.38196	6.21395	6.05021	5.96872	6.20931	6.23393	6.66434	6.69736	6.66249	6.55434	6.40223	6.52235	5.4328	6.1638	6.01284
ARHGEF7-AS1	3.93271	4.3217	3.66519	3.40533	3.73862	2.82779	2.42043	2.56361	2.76303	2.95695	3.01864	3.09039	3.01955	3.12969	3.05869	3.04389	2.97207	3.10933	3.00807	3.06484	3.03813	3.13403	3.03543	5.74471	3.05939	3.02635	4.84111	2.85664	3.05613	2.83876	2.83803	2.8869	2.7529	2.83978	2.70726	3.45542	4.26059	3.11861	2.84129	2.76339	3.31735	2.83623	3.14437	3.11941	4.65857	4.05562	3.23035	3.89105	4.51671
ARHGEF9	3.65274	3.84639	3.85686	4.06903	4.18896	5.97154	5.55047	5.83375	6.06138	6.37028	4.99544	4.82338	4.61407	5.17377	4.26713	4.5029	4.7178	2.5754	5.53722	5.64781	6.0813	5.16355	4.99844	4.87829	5.83192	5.46318	4.50303	5.47086	5.34701	5.06942	3.75702	4.31562	5.29174	5.23887	5.35653	5.27555	4.98691	5.34127	2.07877	5.89734	5.38416	5.22215	6.01662	5.12094	4.98358	5.60409	4.2742	4.59068	4.52292
ARID1A	7.86163	7.30875	7.63105	7.77229	7.36371	7.4777	8.18388	7.57963	7.07591	7.16333	7.97308	6.98533	7.53858	7.34786	8.42683	7.6202	7.39922	7.06469	7.32433	7.56677	7.16325	7.57003	7.9714	7.92751	7.60964	7.27189	7.03042	7.53968	7.19521	7.47947	7.12996	7.7816	7.48541	7.47078	7.37715	7.3176	7.17897	7.27257	6.94118	7.9199	7.8943	7.74007	8.09728	6.99718	7.37018	7.22456	7.16986	6.95896	7.82814
ARID1B	6.92224	6.56726	6.56099	6.5425	6.46454	6.39949	5.99949	6.46228	6.33885	6.3526	6.9567	6.28108	6.20929	6.45989	6.18441	6.28318	6.6362	5.99763	6.84142	6.64256	6.39496	6.39502	6.35027	6.53546	6.65101	6.48643	5.96367	6.58442	6.55267	6.56387	5.89305	5.99442	6.82149	6.75731	6.6961	6.64316	6.36931	6.51076	5.66074	6.3605	6.44491	6.37728	6.44399	6.98314	6.48216	6.4935	6.19803	6.29818	6.44522
ARID4A	6.46881	6.65336	6.32491	6.53181	6.61846	6.25681	5.58834	6.03289	6.34807	6.11648	6.39347	6.10394	6.21178	6.27973	7.07755	6.44508	6.3252	6.10291	6.11954	6.07496	6.3889	6.47713	6.4625	6.32615	6.13554	5.78944	5.99976	6.55696	6.0943	5.96219	5.88884	5.76651	6.59939	6.2998	6.31258	6.36143	6.48492	6.43987	6.14268	5.99242	6.02927	6.09863	6.37363	6.44777	6.39971	6.47998	6.53345	5.83967	6.3379
ARID5A	8.31365	7.43463	7.9999	6.6442	7.17041	6.98429	8.1204	7.10973	7.19103	7.42888	7.83101	7.10844	7.28968	6.87491	8.82454	8.02448	6.98251	7.70373	6.79735	7.43199	7.21735	7.41341	7.68617	7.67767	7.09436	7.38864	8.41082	6.72703	6.87082	7.5155	7.82726	7.69489	7.63193	7.36777	7.26494	6.88973	7.66936	7.05937	8.17669	7.1659	7.19285	7.34951	6.93526	7.00028	7.27772	7.25324	7.52559	7.40053	7.73081
ARID5B	5.15477	4.80095	5.16051	5.15282	4.86711	5.58881	5.07986	5.60538	5.9204	5.82925	5.57279	4.83742	4.95449	5.0225	4.82323	5.7154	5.36851	4.57139	5.7087	6.04305	5.43275	5.77605	5.16823	4.7584	5.86645	5.37793	5.27112	5.47744	5.05387	6.17039	5.28472	5.3309	4.88765	5.18494	5.02957	5.66379	4.99541	5.59962	4.12879	4.95017	5.35102	5.54317	5.51011	5.83406	5.00439	5.70897	5.38727	5.86951	4.80546
ARIH2OS	5.08094	4.39375	4.0338	3.79792	2.58938	4.62556	3.51226	4.9979	4.86139	4.37644	3.67617	4.9952	4.3466	5.17659	3.83264	4.50174	4.04814	3.39979	5.21292	4.27981	4.59492	4.30981	3.52673	2.74074	5.00764	4.14108	2.75989	4.4439	3.73839	4.38495	3.67992	4.77432	4.65238	3.97623	4.26265	5.02377	4.74981	4.18353	2.68723	5.02564	4.98359	5.22075	5.12132	4.62819	4.20229	4.18926	3.61333	2.72658	4.31019
ARL1	8.05053	7.62046	8.48618	7.35484	7.77961	8.45576	8.30626	8.43454	8.51905	8.59566	8.01831	8.2942	8.12251	8.27433	7.20751	7.93673	8.2553	7.51218	8.59397	8.62659	8.46273	8.36046	8.09517	7.91478	8.73289	8.39427	7.8474	8.56461	8.70213	8.74245	7.85665	8.13331	8.35825	8.17037	8.26925	8.36773	8.25101	8.65388	7.36387	8.09427	8.03668	7.8041	7.95162	8.90088	8.50769	8.92917	7.77462	8.18627	8.23935
ARL11	7.20399	7.15692	7.07807	7.11256	7.81172	6.85698	6.28175	6.89908	6.68192	6.71089	7.32761	7.38438	7.16198	6.73441	9.00205	6.96226	7.39492	6.84883	6.28764	6.28356	6.52139	7.10399	6.97044	6.22906	6.47655	7.10315	6.51401	7.9969	7.11925	7.16083	6.21702	6.20071	7.07221	5.7404	6.96192	5.92757	7.15685	7.18704	6.76431	6.8432	6.73745	6.74015	6.45783	7.51878	7.1931	8.0443	7.45609	6.73282	7.74533
ARL13A	2.32774	2.73513	2.88684	2.79853	2.83103	2.31146	1.96008	2.5749	2.21324	2.09424	2.26684	2.24059	2.2066	2.84568	2.21407	2.20087	2.71897	2.74567	2.17697	2.23879	2.24593	3.43546	2.22311	2.34682	2.83757	2.21674	3.19851	2.21849	3.10862	2.24655	2.7042	2.86464	2.20146	2.28892	2.23326	2.15294	2.16603	2.27629	2.8939	2.368	3.11437	2.48067	2.22604	2.29658	2.59572	2.47541	3.26583	2.81214	2.16815
ARL13B	2.9468	3.00556	3.31204	2.51115	3.75831	2.77661	2.71172	3.20235	3.13063	3.66738	2.07068	3.13392	3.79346	4.03535	2.3187	2.88462	3.46148	1.49432	4.1845	3.69695	3.56622	3.60214	1.37913	2.65911	3.93661	3.45294	2.65215	2.74148	3.20117	3.39067	1.99702	1.92563	3.0093	1.93966	3.52201	3.71669	4.44669	3.94667	1.92474	4.15858	4.13973	4.15082	4.01293	3.90997	3.75044	2.69894	1.96149	1.90027	2.97497
ARL16	6.95524	7.86772	6.66788	7.02517	8.73741	6.9462	6.31192	7.03719	7.25968	7.16071	6.89297	7.50581	7.25875	7.80948	6.75103	7.07746	7.64883	6.5659	7.68523	7.29037	6.99867	7.32493	6.71884	6.62862	7.77858	7.46445	6.06395	7.10981	7.4773	7.16561	6.15348	6.88713	7.37392	7.35314	7.56392	7.59882	7.26554	7.51709	6.32945	7.92016	7.88217	7.48099	7.66334	7.30378	7.07309	7.26701	6.41041	6.67529	7.16425
ARL17B	7.48665	7.64892	7.79471	7.94549	7.12148	7.43635	6.43439	7.83897	7.37528	6.91046	8.03086	7.33832	7.52979	6.61825	7.3645	7.57298	8.14769	6.53139	8.45802	7.81034	7.29744	6.87939	7.8145	6.30924	8.11625	6.79358	6.6347	8.30433	8.22624	7.90657	6.94595	6.38621	7.52724	7.23378	7.35829	7.61052	6.95614	7.61761	6.38342	7.51641	7.13184	8.22662	7.68864	6.97317	7.16784	8.49565	7.4799	7.33863	7.10327
ARL2	6.53249	6.53628	6.76697	6.18765	6.45829	7.42905	7.41142	7.36237	7.45061	7.42644	6.94081	6.76757	7.18795	7.44807	5.57873	6.85073	6.96731	6.67796	7.35827	7.09513	7.04742	7.01298	6.80351	7.33048	7.39199	6.82382	6.43947	6.61437	6.97268	6.8955	6.33957	6.31089	6.6141	6.72762	6.75056	6.93249	6.52704	6.84503	6.42791	7.7364	7.44226	7.36389	7.56915	6.64867	7.00748	6.28314	6.25542	6.69614	6.94608
ARL2BP	7.69391	7.88559	7.56915	7.90442	7.36797	8.82529	8.55589	8.79315	8.90768	8.93318	7.50555	8.28932	7.99122	8.7851	7.28258	8.26284	8.49724	7.66371	9.01286	8.61905	8.53331	8.37504	7.99293	8.37324	8.65343	8.33049	7.86101	8.51266	8.53909	8.69248	7.63715	7.80895	8.66041	8.36281	8.7722	9.08159	8.29215	8.65542	7.62506	8.21077	8.08205	7.93386	8.19005	8.71681	8.81552	8.95979	8.03998	8.34786	7.95722
ARL2BPP2	1.8972	2.36074	2.26614	2.72428	1.70806	2.23922	2.02321	3.04861	2.11037	1.5712	1.85822	1.8743	1.83958	2.74748	1.86752	4.77829	1.84873	1.85216	1.85677	1.80374	2.30552	1.81928	1.83703	2.2618	1.84576	2.56844	3.37989	1.71841	1.76351	1.73181	4.27429	1.75844	1.70859	2.74767	1.64017	1.82972	2.2122	1.84402	1.71687	1.75266	1.76084	3.0914	1.76836	1.76036	1.98324	2.7482	2.04311	3.62003	2.77219
ARL3	5.62032	5.03282	5.10327	4.81589	4.42025	5.91665	5.36093	5.76222	6.04541	6.00324	5.30837	5.20107	4.19083	6.0987	5.94734	4.64944	5.3897	5.23395	5.87383	5.81462	5.94488	5.12882	5.22847	5.13308	5.85854	5.61564	4.92674	5.55902	5.278	6.03445	4.28426	4.64584	5.5069	5.47591	5.67656	5.86058	5.59236	4.83214	4.70599	5.98288	5.95324	5.78873	6.15374	4.87456	5.62331	5.67566	4.62007	5.10226	5.71378
ARL4A	5.25668	5.70721	5.51383	4.79377	5.73975	5.39025	5.48868	5.70592	5.56849	5.80635	5.5982	5.33278	4.9977	5.25368	6.8198	5.26338	5.45108	5.66474	5.42801	5.37124	5.35747	5.4242	5.6769	5.95406	5.03151	5.38823	6.24376	5.35376	5.49314	4.97226	4.92243	5.64685	5.78653	5.52005	5.51795	5.7907	5.63899	5.85054	5.82439	4.83022	4.9031	6.26008	5.25374	5.21841	5.37686	5.28403	6.11488	5.36125	5.43675
ARL4C	11.1196	10.8118	10.5817	10.4229	10.6324	11.1083	10.5505	10.8713	10.9879	10.7534	10.3591	10.62	11.0827	11.2138	10.0467	10.5898	10.5704	9.93361	11.0495	11.0382	11.4705	10.604	10.905	10.9368	11.2536	11.2526	10.2032	10.9583	11.1939	11.1721	10.2382	10.704	10.9739	10.8649	10.9841	10.8735	10.9729	11.1853	9.51531	11.301	11.0551	10.907	11.3141	11.1102	11.0101	11.2956	10.1205	10.5452	10.4615
ARL5A	7.22515	7.13592	6.83127	6.98388	5.78872	7.04142	6.37651	7.04632	7.23864	7.08666	6.43665	6.93484	6.42907	7.37477	6.01785	6.98733	6.77862	6.47363	7.15272	7.23146	7.29836	7.09582	6.60671	6.93484	7.37891	7.11158	6.58705	7.13887	7.39746	6.5212	6.19977	6.53899	7.14836	6.9624	7.05289	7.42907	7.30284	7.31044	5.95763	6.91681	7.15863	6.90107	6.98913	7.50092	7.49148	7.37858	6.83279	6.61458	6.50162
ARL5B	3.76196	2.93715	2.79414	3.39314	1.95425	4.7757	4.20995	4.7479	4.92598	4.856	3.7243	4.22902	5.064	4.0677	4.4441	2.35189	3.58727	3.81457	3.19026	4.36085	4.84491	3.01192	2.64142	4.13633	4.23274	3.72904	3.1532	4.33126	3.32591	4.5473	4.84332	3.68836	4.33837	4.49891	3.83086	4.43117	4.40838	4.67233	4.40754	4.35216	4.42456	4.52043	4.66372	2.77432	2.82227	2.4249	3.82276	2.06468	2.40787
ARL6IP4	8.03804	7.38702	7.5278	7.62055	7.56349	7.81696	8.48534	7.56097	7.54225	7.86556	7.88691	7.69503	7.9036	7.81728	6.9817	8.01282	7.70614	7.16119	8.1338	7.82372	7.75308	7.76636	7.36048	7.78448	8.2785	7.85763	7.04374	7.41004	7.42781	7.85993	7.83254	7.78958	7.73905	7.41029	7.44118	7.74347	7.75983	7.58065	7.36556	8.149	8.03115	7.9744	8.14569	7.5781	7.61403	7.69848	7.46811	7.48493	7.65214
ARL6IP5	10.0746	9.89131	9.9241	9.71462	9.29082	9.71414	9.10802	9.91847	9.69818	9.45779	9.50588	9.85683	9.63835	10.129	9.00278	9.52085	9.86024	9.27125	9.95312	9.70938	10.1595	9.85451	9.49159	9.65927	9.98315	9.5931	9.45249	10.0291	9.97718	9.83646	9.3821	9.48914	10.103	9.612	10.0876	10.2502	10	10.0411	9.44481	9.48234	9.475	9.50435	9.47315	10.2255	10.1315	10.2696	9.57542	9.78542	9.44361
ARL6IP6	8.15091	8.37069	8.44978	8.80906	8.12344	8.67248	8.50002	8.71585	8.34692	8.57133	7.99748	8.45267	8.24429	8.69974	8.91077	8.29627	8.57914	8.39562	8.46529	8.42837	8.87222	8.7374	8.15591	8.42735	8.5654	8.28924	8.59807	8.48744	8.6515	8.11927	8.20619	8.12464	8.64802	8.5677	8.65581	9.14719	8.82952	8.95709	8.72036	8.49534	8.62644	8.70091	8.37589	8.66688	8.74477	8.54096	8.59566	8.36334	8.02898
ARL8A	9.09023	9.19618	9.5541	9.23253	9.12099	9.96711	10.0895	9.91183	10.259	10.1868	9.81066	9.54124	9.68906	9.92483	10.7604	9.72088	10.0218	9.02173	9.43493	9.16897	9.81951	9.77429	9.34349	9.76781	9.72447	9.52249	8.99192	9.71659	9.54033	9.55903	9.15696	9.28433	9.53608	9.16772	9.80729	9.63809	9.53758	9.4035	9.04487	9.92798	10.0113	9.76834	10.1733	9.42646	9.71733	9.88027	9.28004	9.25309	10.078
ARL8B	7.19653	7.48229	7.08775	7.11761	6.84758	7.14309	6.70892	7.35415	7.14889	7.33236	7.04966	7.10628	7.6562	7.24752	7.13109	7.18272	7.52392	6.94853	7.10121	6.8428	7.08325	7.33273	6.78831	7.06465	7.3055	7.0482	6.85225	7.32591	7.65685	6.76102	6.91481	6.78774	7.3613	7.15716	7.44018	7.63314	7.16776	7.02866	6.87405	7.13687	7.36952	7.18913	7.18945	6.99201	7.29758	7.37687	7.08683	7.15995	7.03868
ARL9	3.24871	3.30158	3.32462	3.5417	3.20823	3.53092	2.83359	3.12495	3.49839	3.21245	2.70302	3.13982	1.68922	4.45502	3.2095	3.3847	3.83689	3.14214	5.10614	2.69491	3.86116	2.31576	2.2762	2.94684	3.84849	3.88688	3.62054	1.89134	1.90572	3.96971	3.63779	3.32415	4.0628	1.86247	1.81121	3.31225	3.46678	3.84565	4.33289	3.459	3.48957	3.45638	1.87023	3.6702	4.39547	3.83824	4.41438	1.89192	2.9565
ARMC1	7.14759	7.54703	7.14392	7.05973	7.15243	7.56686	6.96609	7.36507	8.43654	8.23023	7.03315	7.65456	7.51883	7.59182	6.4089	7.32283	7.72121	6.81581	8.00729	7.94483	7.60374	7.91086	7.4061	6.99483	7.8845	7.77299	7.06253	8.08306	8.09142	7.75365	6.62665	7.22741	7.99505	7.56827	7.73112	7.87762	7.4343	8.10681	6.43204	7.30276	7.38626	7.44539	7.25985	8.30258	8.09431	8.14029	7.35282	7.43196	7.30655
ARMC10	6.62798	6.99683	6.82016	6.97386	6.72723	7.52849	6.98145	7.41493	7.41113	7.46026	6.95946	7.2245	7.03686	7.39126	6.05135	7.0841	7.31474	6.91492	7.45884	7.34835	7.32344	7.41716	6.91776	6.91577	7.30378	7.04621	6.32215	7.12506	7.26244	7.10003	6.75311	6.68312	7.45627	7.40065	7.61114	7.69038	7.33694	7.35548	6.64336	7.48351	7.44075	7.30906	7.28036	7.14841	7.02316	7.17695	6.58069	6.94243	6.98622
ARMC2-AS1	3.22891	2.92761	2.38856	2.41351	2.95274	1.75435	2.11726	1.64018	1.56188	2.36766	1.98635	2.45448	3.42206	2.05936	3.95017	1.95471	1.93703	2.03447	1.96861	1.94057	2.37957	1.95659	2.34786	1.9406	2.82941	2.01099	1.93278	1.98837	2.05233	1.97526	2.00803	2.05513	2.24892	3.3568	1.8995	2.08914	1.89213	1.97437	4.11704	1.98764	2.02451	3.69374	2.45583	3.51095	1.97421	2.0151	2.04923	2.03433	1.95068
ARMC5	7.57189	7.57842	7.34381	8.03131	7.46557	8.11189	8.00318	8.44822	7.98994	8.06054	8.15784	7.74823	7.57124	7.42764	7.84357	7.64038	7.86405	7.66928	7.90297	7.94677	8.15427	7.89212	7.9426	8.11959	8.1248	7.82496	8.27741	7.82188	7.93162	8.00262	8.12616	7.99756	7.95676	7.9925	8.10142	8.05108	7.93193	7.99758	8.10432	7.41969	7.41476	7.29286	7.20209	8.01617	8.00908	7.8909	7.99574	8.01105	7.84433
ARMC6	7.20651	7.33937	7.46334	7.50649	6.96724	7.40171	6.49482	7.60155	7.22242	7.11699	7.59621	6.89618	7.5195	6.94884	7.29055	7.40587	6.94489	7.45977	6.83394	7.22188	6.91707	7.00357	7.63323	7.86059	7.01877	7.30822	7.33901	6.91865	6.93141	7.44119	8.003	7.82641	6.85956	7.46367	6.86132	6.87378	7.1748	6.84879	7.76676	7.20913	7.19691	7.28206	7.17103	6.80265	7.10318	6.80903	7.27119	7.29189	7.33165
ARMC7	6.90791	7.45923	7.32986	7.28827	7.09445	6.84089	6.7938	7.27552	6.66214	6.42472	7.46037	6.58261	7.0655	6.94521	7.80451	6.73949	6.9397	7.10184	6.52969	7.16568	7.2138	7.01035	6.91663	7.0462	6.91536	6.79324	7.02732	6.9674	6.89433	6.9056	6.58925	6.53202	6.87586	6.83074	6.95329	6.59787	6.90094	7.08754	6.44621	7.40166	7.27353	7.07553	7.21932	6.7859	6.86905	7.07052	6.42117	6.30088	6.96209
ARMC9	1.23066	1.28897	1.68569	1.23158	1.68737	2.15893	2.08238	1.9825	2.51629	2.49233	1.65887	1.61328	1.6657	1.63079	1.60615	1.65236	1.6522	1.61452	1.7129	2.52235	2.01342	1.66209	1.64011	1.57462	2.97887	1.99915	1.72845	1.69276	2.28012	1.72937	2.00764	1.71115	1.7105	1.69011	1.69453	1.86292	1.72114	1.70515	1.70801	1.81644	2.58344	1.68337	1.69799	1.81511	1.66405	1.73361	1.73815	1.68057	1.64867
ARMCX1	5.05282	4.06535	4.06788	3.93917	4.18732	6.03635	5.41787	5.8089	6.05327	6.04272	4.60729	5.43748	5.62684	4.73139	2.55807	5.14599	5.25601	6.60376	5.17676	5.53756	5.36315	5.07182	3.57632	5.37609	5.83735	5.37998	3.37389	5.77672	6.07571	5.21277	3.31638	4.75972	4.66885	5.70941	5.54805	6.01334	4.47368	5.72901	4.85481	5.85661	5.90152	6.35257	5.6354	5.09228	4.99112	5.28848	4.83711	4.61797	4.80429
ARMCX3	4.35133	5.61507	5.70926	5.35288	5.00545	5.74109	5.22997	5.75266	5.68157	5.55393	5.56464	5.15301	5.38828	5.92132	5.45688	4.9283	5.81426	4.45817	5.85753	5.69127	5.64042	5.43746	5.13391	5.4464	5.44873	5.1136	5.07593	5.64761	5.58734	5.31641	5.23761	5.0645	6.19861	5.99755	5.94013	6.22746	5.74547	6.06022	4.96598	5.25215	5.27694	5.08682	4.92319	5.80112	5.67361	5.46179	4.89466	5.00281	5.04497
ARMCX4	2.75189	3.52794	2.90038	2.08858	3.00082	3.61472	3.6352	3.91961	3.61708	3.92281	3.5703	3.74485	3.4873	2.29974	4.84068	4.42766	3.15071	3.86638	2.54958	2.35763	3.12268	3.56175	2.99973	3.34259	2.65003	2.54059	3.80621	2.35861	2.85532	1.9907	4.69305	4.04167	2.96907	2.74363	3.48546	3.3515	3.81618	3.41722	4.67042	2.62846	2.33343	3.04542	2.60908	3.48289	4.03363	2.04307	4.43663	4.0887	3.91902
ARMCX5	6.30235	6.61809	7.49651	6.63675	7.18263	6.82335	7.5739	6.82079	6.95582	7.05738	6.34263	7.22487	7.13831	7.13691	6.0903	6.73006	7.03413	6.35901	7.67233	6.92685	7.46295	7.11608	6.69735	6.73272	7.47254	7.1115	6.44409	7.30816	7.47466	7.27194	6.35096	6.98707	7.17746	7.17257	7.43073	7.55642	7.10795	7.38206	6.1552	7.04996	7.03434	6.81004	6.9044	7.63472	7.44917	7.46042	6.68683	6.99048	6.6759
ARMCX6	7.76475	7.82063	7.372	6.93677	7.25394	8.19811	8.18813	8.16028	8.17503	8.36002	7.71625	7.81937	7.95394	8.18066	6.90097	7.70732	7.65213	7.44798	8.32213	8.06236	8.05433	7.89036	7.56568	7.96024	8.48264	7.80641	7.63929	7.60666	7.90853	7.92045	7.97163	7.84626	7.55081	7.87203	7.63243	8.01062	7.73737	7.73249	7.82861	8.34145	8.26941	8.3436	8.5116	7.66653	7.68237	7.51129	7.14726	7.55651	7.63193
ARMCX7P	5.03943	5.39256	5.06307	5.11117	5.12519	4.83596	4.80703	5.05668	4.76587	4.90319	4.54536	5.32355	5.06764	6.22983	3.23912	4.66277	5.14024	4.00379	5.67026	5.4722	5.33	5.00401	4.25015	4.89752	6.14177	5.24977	3.73818	5.194	4.88126	4.5765	4.29952	4.05738	4.91903	5.12233	5.10417	5.583	4.58502	4.77167	3.05206	6.40588	6.39677	6.23901	6.10664	5.11088	5.32441	4.68099	4.16408	4.68099	5.138
ARMH4	2.31449	2.61844	2.64367	2.61064	2.81263	2.25696	2.23732	2.22493	2.08078	1.96536	2.2492	2.95743	2.24119	2.2746	2.24424	2.23651	2.22085	2.96026	2.22275	2.26708	2.23579	2.28414	2.28393	2.29376	2.24299	2.22832	2.91699	2.29154	2.32622	2.31665	2.40333	2.31649	2.32108	2.31238	2.44087	2.27348	2.33719	2.29823	2.27324	2.41022	2.35026	2.2958	2.30256	2.34378	2.26343	2.31932	2.37896	2.28888	2.56579
ARMS2	2.15806	2.78299	2.70097	2.51984	3.32083	2.32242	1.81627	2.14322	2.62202	2.62792	4.03287	3.44645	2.61834	2.13765	1.97935	2.0039	1.96136	1.98304	2.50604	1.96508	1.97492	3.13514	1.97436	3.11994	1.97293	2.97576	3.03136	1.78111	1.79718	2.95332	3.67141	3.31329	2.02955	2.44252	1.90339	2.43863	3.58537	2.48701	3.28849	1.77832	1.78726	1.77149	1.77304	1.79935	3.13565	2.49241	3.90263	3.98414	2.22282
ARNTL	6.57472	6.88254	6.8697	6.75224	6.18676	6.52462	7.442	6.87932	7.04851	7.46028	6.94095	7.1285	6.38992	7.11011	7.92629	6.73551	7.10837	6.66945	6.45463	6.58106	7.02998	6.54873	6.9695	6.59505	6.93306	6.85495	6.57248	7.30464	7.02938	7.29535	6.40966	6.87497	6.70387	6.68891	7.02831	6.6821	7.18504	7.35243	6.4928	6.89464	6.72342	6.84577	6.78959	7.05999	7.21034	7.26388	6.61359	6.55722	7.10891
ARPC1A	8.58476	8.61842	8.55785	8.65722	7.97176	8.85263	8.85129	8.64776	8.49811	8.70015	8.91911	8.38695	8.67972	8.83452	8.89023	8.50545	8.84535	8.61491	8.43331	8.33413	8.43502	8.74322	8.32684	8.55691	8.56003	8.50008	8.32053	8.57464	8.56779	8.34321	8.103	8.30064	8.60392	8.42066	8.61562	8.64789	8.58321	8.46335	8.45916	8.78748	8.81082	8.84992	8.99281	8.42371	8.53942	8.58022	8.3626	8.27715	8.63234
ARPC1B	10.3097	10.2647	10.0553	10.4244	9.80855	10.1226	9.93425	9.79457	9.79701	9.7714	10.7639	9.73387	10.3453	10.4072	11.0895	10.3411	9.87575	9.58573	9.43659	9.41061	9.28755	9.89821	9.93004	10.4433	10.085	9.91967	9.42188	9.75015	9.48353	9.48261	9.74462	9.79327	9.75416	9.89915	9.46855	9.76495	9.64621	9.3662	9.83981	10.8327	10.8222	10.7366	10.9179	9.10055	9.47843	9.35702	9.35788	9.39481	10.0968
ARPC2	11.2168	11.3043	11.4686	11.4773	11.1228	11.0588	11.1801	11.1765	10.7126	10.6975	10.9956	11.0956	11.2243	11.5347	11.6699	11.1989	11.1462	10.8901	10.8966	10.8622	11.208	11.206	10.9579	11.0495	11.2014	11.298	10.7895	11.3564	11.2394	10.9325	10.8546	11.0464	11.2087	11.0369	11.2757	11.3576	11.3676	11.1412	10.9987	11.1445	11.1491	11.186	11.4293	10.978	11.2249	11.3962	10.9733	10.9485	11.3449
ARPC3	13.0613	12.7239	12.7656	12.7134	12.7481	12.107	11.9533	11.9603	11.8359	11.8301	11.7653	12.4956	12.7281	13.0282	11.9025	12.482	12.6421	12.2686	12.4249	12.2414	12.559	12.989	12.0189	11.8464	12.4956	12.4121	12.2606	12.75	12.6697	12.2838	12.3971	12.2437	12.8527	12.5657	12.7148	12.9905	12.7148	12.9305	12.3243	12.1608	12.0533	12.0411	12.0695	12.7203	12.7968	12.8777	12.3673	12.4568	12.294
ARPC3P2	9.95391	9.70659	9.91826	9.68018	9.57519	9.5239	9.05648	9.13766	8.92369	8.96813	9.11551	9.37994	9.87217	10.0184	8.98071	10.0257	9.69341	9.51489	9.44657	9.12961	8.903	9.82057	9.12344	9.46813	9.32762	9.50552	9.51122	9.65062	9.65814	9.4204	9.74786	9.71259	9.62586	9.36899	9.44284	9.9291	9.95603	9.8897	9.72762	8.98822	8.76523	8.85344	8.98862	9.56496	9.93605	9.80214	9.65875	9.59209	9.75018
ARPC3P5	9.64226	9.22909	9.54863	9.36491	9.13115	9.10978	8.85864	8.9649	8.57684	8.39872	9.00016	8.91169	9.47095	9.73911	8.86934	9.64505	9.49525	9.1134	9.062	8.86512	8.57178	9.3435	8.84818	8.8798	8.98126	8.68458	9.25509	9.28371	9.23753	9.0398	9.45461	9.288	9.18144	9.11887	9.07889	9.43194	9.55475	9.45577	9.45196	9.06664	8.64438	8.6894	8.63867	9.08961	9.51128	9.48032	9.30407	9.20798	9.36983
ARPC4	6.60425	6.71594	7.00652	6.95282	7.01757	7.537	7.5511	7.31695	7.27101	7.20698	7.37024	6.89361	7.09063	7.18015	8.00616	7.12153	6.90617	7.28611	6.58808	6.87957	7.07138	6.96156	7.1817	7.41638	6.8308	7.04049	6.99681	6.88255	6.57732	6.7625	6.71717	7.2217	7.08138	6.70838	6.79178	7.05469	7.10641	6.57844	7.27543	7.4009	7.36191	7.28504	7.38729	6.64695	6.93262	7.15384	7.05847	6.53141	6.98898
ARPC5	12.0731	11.6136	12.119	11.4639	11.5437	12.2457	11.5463	11.6702	12.0577	11.9638	11.8384	11.7589	11.9624	12.0671	12.4453	11.7882	12.0154	11.4705	11.6278	11.6304	11.9572	12.1201	11.7644	11.4971	11.8589	12.0154	11.773	12.1813	11.9449	11.9866	11.5906	11.6149	12.1929	12.0972	12.15	11.822	12.2981	12.0099	11.7062	11.6875	11.9894	11.5069	11.6001	12.0695	12.1273	12.4265	11.8483	11.676	12.0746
ARPC5L	8.4884	8.60976	8.20495	8.6233	7.662	9.3512	9.04786	9.17377	9.47348	9.39602	8.55227	8.58175	8.99848	9.31222	8.64876	8.08889	8.57237	7.74113	8.95566	9.09287	9.80084	8.88874	8.64534	8.83594	9.45463	9.06078	7.92889	9.44254	9.35359	8.81976	7.80768	8.39869	9.15448	8.33489	8.96608	8.67742	8.97769	9.26965	7.50591	8.96221	9.02392	8.58194	8.97733	9.58385	9.31167	9.77109	8.22957	8.53657	8.2705
ARPP19	8.08808	7.79321	7.46052	7.78854	7.38831	7.7086	7.29137	7.61302	7.36488	7.31736	7.1704	7.33892	7.52002	7.94845	7.45083	7.65135	7.79052	7.39258	7.74156	7.67911	7.8729	7.60821	7.25315	7.38759	7.99983	7.54893	7.45587	7.6026	7.68113	7.44591	7.54806	7.68892	7.45891	7.58059	7.41653	7.85494	8.03349	7.65547	7.6709	7.88848	7.8866	7.74463	7.92945	7.4976	7.64183	7.5334	7.57274	7.32317	7.82308
ARRB1	5.12348	5.51639	5.38897	5.68375	5.62689	4.95248	5.38923	5.08954	4.76143	4.80146	5.56152	5.51035	5.80552	4.77429	4.99082	5.09007	5.34031	5.06862	4.62121	4.93156	5.38854	5.04914	5.50721	5.49714	5.14833	5.43138	5.29988	5.19313	4.75213	5.10151	5.12088	4.97639	5.30678	5.02033	5.36508	4.98175	4.93947	5.0372	5.68869	5.19555	5.57726	4.60483	5.59828	5.14777	5.66082	5.52906	5.02888	4.38363	4.89795
ARRB2	10.2148	10.8118	11.0839	10.9622	11.0573	11.3779	11.5271	11.3686	11.2939	11.1783	11.5696	11.0095	11.3883	11.0255	12.0232	11.3359	11.1619	11.1607	10.4847	10.5589	10.7788	10.8512	11.3256	11.2928	10.838	11.1571	10.8335	11.1629	10.7615	10.998	10.9426	11.0363	10.7945	11.0084	10.7765	10.5828	11.0391	10.699	11.1714	11.3692	11.1829	11.3655	11.5916	10.398	10.7172	10.9319	10.9455	10.8244	11.7118
ARRDC1	8.28392	8.42619	8.38119	8.33127	8.67115	7.80593	8.06927	7.78642	7.60019	8.2227	8.60627	8.06455	7.88836	8.24331	8.56807	8.39093	7.87812	7.96746	7.55248	7.76345	7.86582	7.90982	8.23576	8.83044	8.34979	8.59733	7.78001	8.00146	7.87763	8.12176	8.03526	7.98948	8.114	8.01059	7.93312	7.82236	7.73343	7.73726	7.62702	8.56226	8.53964	8.50319	8.58471	7.80591	7.78758	7.87096	7.68496	7.66855	8.33457
ARRDC3	5.96379	6.62013	6.36938	6.74492	6.68554	7.62963	7.53909	7.49738	7.79764	7.847	6.99437	7.18877	6.71468	7.18796	7.79327	6.96357	7.4528	7.93568	6.73652	6.33029	7.33017	7.26648	7.01527	7.10452	6.46776	6.9085	7.90026	7.21348	6.67465	6.71231	6.80551	6.72551	7.47943	7.41902	7.51343	7.21391	7.83475	7.48737	8.28984	6.62746	7.12673	6.97051	6.29322	7.06859	7.88056	7.17989	8.00029	6.91133	6.64453
ARSA	10.7358	11.3698	11.9474	11.6105	11.8863	11.1348	11.544	11.4591	11.1173	10.959	10.5211	11.5659	11.8956	11.7538	12.5931	11.2381	11.7113	11.0371	10.8176	11.0765	11.4412	11.3129	11.7083	11.2518	11.0805	11.3582	10.6206	11.4962	11.3484	11.3749	10.5203	10.5901	11.2989	10.9339	11.6627	11.2071	11.1254	11.3813	10.4628	11.6694	11.5833	11.3509	11.8	11.3127	11.4076	11.6653	11.0834	11.2114	11.3932
ARSB	3.66745	4.57533	4.69447	4.05602	4.72264	4.31706	3.90158	4.06922	4.75051	3.46532	4.22604	5.78848	5.3426	4.69229	4.0096	3.56926	4.01468	3.73388	3.68938	4.18206	4.12136	4.49303	3.83603	4.02203	3.68173	4.22803	3.80454	5.06989	4.3594	3.77591	3.85129	3.18512	4.55798	3.86852	4.71525	4.43331	3.36611	4.15792	2.33002	5.04413	5.07249	5.0084	4.83212	4.56347	4.15532	4.53168	3.49236	3.91768	2.53152
ARSD	5.21655	6.24259	5.95953	5.43992	5.10918	6.42787	5.47215	6.64276	6.5879	6.46446	5.69305	5.8148	5.68277	4.96262	6.66392	6.42924	5.12269	8.04003	5.31094	5.30725	5.31478	5.67885	6.66906	8.07238	5.07978	5.72602	7.05737	5.47008	5.67825	6.28621	7.31558	6.94407	5.44243	6.94265	5.18067	6.03838	6.61117	5.93362	6.79314	4.47893	4.41292	5.68799	5.14154	5.22755	5.97606	4.86651	6.98756	7.31671	6.91924
ARSEP1	1.88268	2.12806	2.20038	1.82953	2.29893	2.10935	2.85925	2.07286	1.63367	1.63845	2.04205	1.95882	2.68973	2.00161	1.95143	2.0191	1.95767	1.98933	1.9949	2.05558	1.99036	2.07238	1.98307	1.99695	2.10219	1.97409	1.93432	1.91021	1.91698	1.94416	2.16743	1.96633	1.91531	2.20962	1.95162	1.84107	1.90663	2.03255	1.8814	2.04014	2.46375	1.92451	1.90425	2.13293	1.87651	1.99654	1.95442	2.22331	2.8215
ARSG	6.58163	7.24084	7.01984	6.94374	7.3245	6.95331	6.93823	6.94612	7.2592	7.07124	6.7811	6.94289	6.68186	7.11074	8.1158	7.26379	7.4935	6.76314	6.83484	6.37262	6.9764	7.18951	6.64535	6.88487	7.17278	7.01462	6.77963	7.63301	6.58687	7.28141	7.0197	7.37389	7.33172	7.0227	6.86508	6.61483	7.51897	7.05798	7.07578	7.04865	7.03765	6.92789	6.91752	6.74599	6.85444	7.31866	6.49781	6.88344	7.21017
ARSI	1.13063	1.58711	1.0447	1.23388	1.12061	2.17694	1.77714	1.88599	2.14798	2.27741	1.59039	1.57685	1.56429	1.60173	1.5863	1.56263	2.30239	1.58524	1.58667	1.55552	1.60246	1.56198	1.58092	1.60758	1.58562	1.58562	1.62116	1.60177	1.63231	1.6183	1.57266	1.59611	1.54639	1.54694	1.5184	1.97458	1.6296	1.58817	1.60011	1.6358	1.63187	1.58	1.85742	1.66761	1.58348	1.59912	1.61462	1.6157	1.58936
ARSK	3.86707	4.22149	4.26053	4.29012	4.46866	3.77626	3.81333	3.8675	3.64476	3.34657	3.82863	3.80975	3.59914	3.8674	3.46547	3.64443	4.49454	3.40143	4.09046	4.08419	4.44171	4.90722	3.6536	3.69353	4.25963	3.80185	3.72727	4.08661	4.15831	4.20885	3.51474	3.6809	3.85702	3.94136	3.91044	3.61202	4.02303	4.24006	3.57518	4.64606	4.62301	3.71981	4.66473	4.089	4.06939	4.00837	3.89487	3.43771	3.29397
ART3	2.67915	2.05478	2.68623	2.86338	2.79695	2.4262	2.04047	2.61267	2.26275	1.9987	1.99686	1.90959	3.78095	1.92804	1.88532	4.64453	2.22997	1.91061	2.2066	5.17479	1.92259	1.91428	1.90282	1.90398	1.90114	1.90641	2.03548	2.14859	2.33028	2.20645	6.01008	3.38049	2.0719	2.02046	2.11366	1.97258	2.05219	2.12895	2.10059	2.62401	2.12453	2.14006	2.09409	2.52204	5.53787	2.3849	2.42859	2.03318	1.97856
ART4	3.08402	2.97589	2.9964	3.52749	4.40752	2.26017	2.45839	2.43457	2.26439	2.11726	2.4478	2.50687	2.41936	2.52707	2.46374	4.32354	2.39029	3.8497	2.44022	2.48918	3.36377	2.5419	2.45287	4.15098	2.48369	2.45992	5.07602	2.35625	2.4112	2.35376	2.34774	2.36452	2.31607	2.36655	3.56456	2.50386	2.33392	2.33386	3.88172	2.30393	2.31807	4.07202	2.30683	2.3862	3.31014	2.39436	3.40202	3.84132	2.34567
ART5	2.81755	2.52134	2.46002	2.14336	3.0506	2.72783	2.52546	2.35047	3.27157	2.9357	2.21167	2.6288	2.52021	3.09997	3.55498	2.22573	2.74167	4.1664	2.48592	2.32868	2.9014	2.17146	2.32153	2.38132	2.64078	2.16407	2.92545	2.98259	2.26458	2.86863	2.8775	3.38673	2.7385	2.44289	2.37993	2.78372	2.60732	2.80009	3.47353	2.45021	2.37758	1.58756	2.25844	2.92937	1.80433	2.27616	2.38882	2.50006	2.92123
ARTN	4.94676	5.38689	5.95114	5.8328	5.39506	5.1012	5.19204	5.39946	4.82157	4.74027	6.01351	5.19975	5.90902	5.13846	5.84206	4.80797	5.80254	4.71671	5.69578	5.1653	5.04388	5.09863	5.2228	4.28307	5.14833	5.27355	5.81213	5.67149	4.99397	5.7009	5.76572	5.11699	5.65625	4.91247	5.7357	5.4459	5.0683	6.13946	5.41771	4.59389	5.03889	3.94003	4.85044	4.91181	5.36983	5.63958	5.00084	5.69586	5.14217
ARV1	6.74216	6.42424	6.6591	7.4557	6.42538	7.78906	7.62588	7.73841	7.90494	7.82661	6.53468	7.79687	6.91817	7.77904	5.72592	7.24688	7.23546	7.16151	7.85009	7.49143	7.5085	7.49051	7.28942	7.06901	7.79594	7.44152	6.27127	7.34514	7.98347	7.29854	6.33519	7.23057	7.2857	7.46657	7.47332	8.13792	7.13181	7.49644	6.72556	7.79942	7.96636	7.99029	7.7669	7.8962	7.33925	7.68515	6.79916	6.82094	6.89765
ARVCF	2.33559	3.06511	3.21071	2.90733	2.87683	3.41011	2.22078	2.15358	2.78101	2.59496	2.52473	2.52345	2.91762	3.18448	2.75583	2.86817	2.49145	1.58716	2.62588	2.71444	3.63303	2.56404	3.08074	2.74519	2.57478	3.11197	2.75742	2.53927	2.74485	2.02758	2.0644	2.62426	3.52631	3.35671	3.05315	3.03415	1.99512	3.12312	2.42917	2.91951	2.66525	3.11121	2.40998	2.04936	2.64067	2.81514	2.52471	3.0811	2.14112
ARX	3.30794	3.10056	3.51138	3.31581	3.43297	1.82102	3.62614	2.79306	2.0599	3.30144	3.83279	2.56737	2.72754	3.22912	3.8513	3.76237	3.20668	1.46437	3.42449	2.77773	1.47224	3.4665	3.6352	3.47202	2.14356	3.33888	4.02184	4.06972	1.79313	1.84131	4.14377	3.0685	3.113	3.04128	3.37206	2.82395	2.84481	3.78209	3.84155	2.7314	1.82859	2.19297	2.40193	1.86263	3.68384	1.83937	1.79242	3.81823	3.49964
ASAH1	11.0318	10.6679	11.211	11.2914	10.6157	11.9594	11.8013	12.064	11.9719	11.9289	11.0986	11.818	11.5678	11.9721	12.4324	11.62	11.9435	11.2578	11.1233	10.6498	11.3825	11.6114	11.1812	11.1273	11.4075	11.6245	10.8651	11.9365	11.5696	11.4397	11.0007	11.3891	12.2323	11.7362	11.8006	11.9614	11.8532	11.4126	10.9561	11.4747	11.6186	11.0212	11.6107	11.6577	11.4581	12.0776	11.3364	11.2029	11.5746
ASAP1	8.04814	8.27504	8.02412	8.00825	8.16089	7.55573	7.5193	7.59498	7.23848	7.09356	8.42982	7.34886	7.4068	7.77253	8.20408	8.17037	8.09263	7.9124	7.29301	7.06637	7.37263	8.10422	8.27744	7.93739	7.51588	7.25164	7.65149	7.96682	7.34787	6.97801	6.98825	7.21171	8.19881	7.89477	7.86403	7.18522	7.90647	7.48921	7.90093	7.77805	7.64154	8.0496	8.09761	7.31905	7.71881	7.33519	7.52167	7.35605	8.01239
ASAP2	4.81186	5.03245	6.08083	5.5552	5.39045	6.07892	6.5194	6.31	5.71749	5.65281	6.39817	5.63504	7.00336	5.74218	5.786	5.03233	6.00953	6.07286	5.42613	4.55302	5.575	5.09691	5.7511	5.99317	5.31218	5.63668	6.72095	5.98614	5.41274	5.84792	7.25092	6.25356	5.32514	6.00703	4.83534	5.39972	6.41217	5.77863	6.97074	5.03737	5.08397	4.70282	5.57617	5.24593	5.91426	4.69291	5.71759	5.99095	5.18981
ASAP3	2.86078	2.08667	2.78784	2.72867	2.47029	3.15722	3.70487	2.9493	3.0494	3.84757	3.33486	2.24617	2.79527	4.41392	2.72253	3.0354	2.591	3.58427	2.96743	3.30714	2.43053	2.68622	3.05317	3.55131	2.63103	2.00661	3.48243	3.16001	2.5526	2.29856	3.91765	3.15537	3.09748	2.92794	2.88555	2.95115	2.22791	3.19376	3.34473	2.48479	3.85405	3.07586	3.03211	2.5984	2.38258	3.47448	3.63774	2.57537	2.2225
ASB1	6.48333	6.78009	5.94188	5.99294	6.44933	6.12165	5.74213	5.78517	6.35636	6.02063	5.98753	5.98998	6.06883	6.68317	6.10738	5.77106	6.40766	4.81096	6.69998	6.36716	6.63157	6.24643	5.7799	6.11872	6.93175	6.13139	5.38393	6.19629	6.3704	6.1511	5.22372	5.62475	6.27723	5.91149	6.31382	6.29304	5.95621	6.30269	4.63311	6.90082	6.89367	6.63796	6.91746	6.30803	6.0546	6.21941	4.99335	5.87122	6.10033
ASB10	5.42178	5.5546	6.38432	6.55089	5.59773	5.62864	6.77438	6.0348	5.87438	6.0026	6.33433	5.72213	6.49741	5.37215	6.58164	5.88083	5.63727	7.42352	5.62578	5.8766	5.56142	5.08913	6.03878	7.07306	5.4489	5.5197	7.08232	5.57818	5.63283	6.04677	6.99607	6.75411	5.82273	6.42204	5.87173	5.56603	6.34824	5.78207	7.48159	5.21149	4.67895	5.2697	4.93137	5.85826	5.66736	5.74679	6.53911	6.2864	6.27895
ASB12	3.21795	2.97461	2.99814	3.09574	3.06331	2.83587	2.68472	2.93066	3.23008	3.11736	2.88724	2.94042	2.89809	2.94992	2.92965	2.91272	2.87666	2.9493	2.89458	2.94919	2.90652	2.95233	2.91137	3.56147	2.90964	2.90226	2.94316	2.92985	2.95992	2.91022	2.93648	2.94391	2.93233	2.97858	2.92	2.90707	2.90491	2.93745	2.93312	2.90858	2.88646	2.93755	2.89875	2.92199	2.9204	2.97037	2.99489	2.95668	2.91298
ASB13	8.02313	7.95295	7.73743	7.71549	7.95794	6.74374	6.84792	6.74676	6.93005	6.90795	7.51996	7.31637	7.00016	7.07278	7.31021	7.878	7.0695	8.48199	7.30501	6.75731	6.91394	6.95608	7.57753	8.16396	7.0713	7.28933	8.24157	6.97185	7.05601	7.20794	8.03193	8.0372	7.19945	7.88564	7.04153	7.14428	7.33695	7.03196	8.02537	6.76561	6.63821	6.97543	6.68126	7.17665	7.29049	7.10466	7.71479	7.79105	7.73217
ASB14	1.8479	3.11576	2.76611	2.53558	2.80634	2.41116	1.83918	2.34269	2.25259	2.07476	2.29215	2.31472	2.28217	2.37217	2.28247	2.33179	2.23464	2.48314	2.40407	2.29894	2.29748	2.31819	2.30548	2.53167	2.2803	3.11546	2.20427	2.25338	2.32723	3.95304	3.62695	2.24408	2.6128	2.19763	2.09792	2.11718	2.17148	2.16331	3.14077	2.23508	2.1844	2.16034	2.14823	2.2693	2.18514	2.22048	2.30449	3.51387	2.1815
ASB16-AS1	8.93966	8.91504	9.58178	8.98536	8.89032	8.64052	7.48189	7.89275	8.23239	8.01957	8.72049	8.30588	8.46538	7.52017	9.92501	10.0838	7.0567	11.8915	7.29322	7.75186	7.22562	7.34283	10.3847	10.8031	6.04183	8.44776	11.0379	7.20561	7.80779	8.94234	11.2138	11.0478	7.29468	9.90336	6.95403	8.00955	9.60572	7.8973	11.4664	6.8297	6.24254	7.98781	6.82886	7.00574	8.39636	6.37185	10.5732	10.7179	9.81549
ASB17	2.1579	1.9891	2.52645	2.48037	2.22223	2.12012	2.05652	2.41607	1.63908	2.00992	2.0683	2.11098	2.95572	2.16081	2.08616	2.11129	2.01727	2.14556	2.01517	2.08858	2.0813	2.1092	2.09511	2.12731	2.08986	2.07272	2.07278	2.1031	2.16621	2.06466	2.08693	2.0926	1.9967	2.05477	1.94278	2.09067	2.72175	2.04068	2.08478	2.0525	2.03617	2.02142	1.9888	2.21055	2.04365	2.09511	2.1798	3.45616	2.0406
ASB18	3.30461	3.78384	3.64694	3.23397	3.84698	2.83398	2.96139	3.02543	3.8453	4.05945	3.47642	2.68523	3.42829	3.54107	4.59207	4.20636	2.66215	4.63473	1.66983	2.97858	2.84917	2.94761	4.72265	4.55299	3.21202	3.00454	2.85005	3.73909	1.83085	3.84878	5.20596	4.24171	3.27188	3.93979	3.06516	3.85432	3.71468	2.35541	4.54174	2.75724	2.44112	1.83373	2.53992	2.99692	2.88096	3.32304	4.02187	4.07004	3.86769
ASB2	7.63193	7.97594	7.06432	7.74738	7.49555	6.31278	6.3073	6.33042	6.54836	6.598	6.56458	7.56722	6.88482	8.16093	5.47632	6.23179	6.35333	7.08334	6.54436	7.51598	7.09688	6.62964	6.73064	7.82213	7.90515	7.45362	6.56994	7.31717	7.20561	6.36438	5.93359	6.96318	6.93059	6.74702	6.72032	6.91867	6.63343	6.93949	4.14526	7.95472	7.70161	7.62782	7.26417	7.29543	5.64273	7.30032	6.19978	6.43705	7.19731
ASB4	2.73242	1.85138	2.14587	1.7028	2.2967	1.4562	2.05571	1.73052	1.81478	2.24998	1.98533	1.99803	1.93547	2.00194	2.36028	1.94413	1.91201	2.02076	1.94799	1.93936	1.97473	1.98941	1.93146	1.96739	1.97782	1.94745	1.91115	1.90688	1.93734	1.90566	1.9259	1.92358	1.88092	1.88671	1.8798	1.87266	1.88429	1.88406	3.70992	1.9185	1.90741	2.83905	1.88996	1.93393	1.88618	1.91499	1.93636	1.91534	1.88531
ASB6	4.51112	4.89946	4.9588	4.99696	5.20404	5.20454	4.83324	5.16904	5.18144	5.09302	4.94963	4.3033	4.60442	5.52785	4.94994	4.8568	5.23745	4.0105	5.30012	4.97377	5.47652	4.76246	5.65589	5.06255	5.4844	5.03157	4.66298	4.94391	4.7416	4.85194	4.0145	4.3503	4.99494	5.00991	5.09145	5.05285	4.51298	5.04938	2.35218	5.98037	5.88655	5.98837	5.90963	4.58794	4.6192	4.7005	5.31234	4.38466	5.22421
ASB7	6.08929	5.75859	5.73889	5.93015	5.62933	6.4665	4.85851	6.36369	6.48673	5.80901	5.63215	5.7173	5.48181	5.90636	6.67349	6.16399	6.36644	5.19073	6.14838	5.85419	6.27795	6.38692	5.62671	5.11576	6.21934	6.00359	5.43938	6.13033	6.21305	6.19452	5.37125	5.67285	5.99855	5.71154	6.18234	6.08923	6.03279	6.04942	5.54892	6.27408	6.24668	6.32013	6.07385	6.13075	6.14997	6.17734	5.74733	5.8404	5.96612
ASB8	4.41598	4.00642	4.87591	4.57117	4.76752	4.98681	4.53221	5.05476	4.58047	4.68676	5.25852	4.12242	4.31352	4.5459	5.27161	4.22522	4.94683	3.5151	5.32163	3.85522	5.16983	4.76297	4.18253	5.00391	4.74588	4.97538	4.46225	3.84361	3.39312	3.08458	4.10149	4.26131	4.87407	4.68479	4.62225	5.21941	4.49785	4.16252	4.33219	5.84124	5.09246	4.86237	5.27752	4.58084	4.73423	4.40074	4.67733	4.07108	4.2987
ASB9	2.68027	2.84135	3.07562	2.41556	2.824	2.83733	3.03256	2.5838	3.12547	3.04136	3.32438	2.19314	2.50645	3.08973	3.53496	2.21047	2.17095	2.21904	4.43814	3.30763	3.32541	3.44951	2.17903	2.17871	3.03911	2.17347	3.61871	3.00338	3.15762	4.07857	2.08634	2.10876	3.1035	2.28056	3.60107	2.35663	2.66651	2.80351	2.30337	3.12445	2.40358	1.9495	2.14795	4.19964	3.06379	2.66437	4.52984	3.25997	2.96309
ASCC1	5.10348	5.04194	5.06118	7.60465	4.85504	5.33518	4.24808	5.11131	4.96838	4.52839	4.40308	4.55512	5.16043	5.59894	4.71647	5.08371	5.61767	3.8208	6.0437	5.8202	5.87255	5.59454	4.53274	5.08732	5.99668	5.28494	3.98148	5.16311	5.35039	5.06528	3.4766	4.76026	5.37881	5.30347	5.65474	5.54567	5.39546	5.30149	3.93528	5.99284	6.40316	6.03724	5.96471	5.39328	5.39263	4.81497	3.48587	3.49257	5.36494
ASCC2	8.65805	7.07377	7.23237	6.86897	7.17035	7.21797	6.15674	7.18899	6.82745	6.54678	7.81651	7.00247	7.42035	6.35736	6.5675	7.50749	6.29391	8.88976	6.93039	6.98887	6.08201	6.57493	7.6235	8.65816	6.21125	6.87187	7.77843	5.90361	6.36686	6.32085	7.98318	8.06822	6.53857	7.52463	6.3233	6.6641	6.62017	5.83471	8.50134	7.48807	7.2418	7.74909	7.82707	6.32897	6.05434	4.74596	7.65376	7.38675	7.46716
ASCC3	6.08042	7.61504	6.92406	7.06663	6.44012	7.30224	6.02854	7.21731	7.35981	7.41789	6.91524	7.26602	7.69553	7.04226	5.74909	6.81345	6.78298	6.64415	7.08694	7.34111	7.26405	7.17009	6.69265	6.3428	7.39887	7.23111	6.3167	7.896	7.65154	6.98534	5.98861	6.31453	7.14098	6.73635	6.96427	6.71129	6.73375	7.21271	5.63693	7.12097	7.00873	6.86352	6.97822	7.67899	7.00904	7.70421	6.88871	6.62675	6.71993
ASCL4	2.5555	2.43638	2.22053	1.65361	1.837	1.78608	0.902782	1.40245	2.09122	2.1915	1.82962	1.8954	1.84777	1.90887	1.88725	1.86253	1.82546	1.90738	1.84044	2.16988	1.85153	1.8947	1.86518	2.03037	1.85544	1.84986	1.94439	1.67115	1.68869	1.66176	3.79951	1.67776	1.68091	1.7031	1.67986	1.80395	1.65911	1.67875	1.67435	1.66037	1.65178	1.67493	2.16399	1.66366	1.67007	1.69729	1.70658	1.68572	2.94928
ASCL5	4.92065	5.09989	4.94307	4.54141	5.13952	4.50297	4.47685	4.22794	4.31562	4.66842	5.14218	4.63434	4.88037	4.26449	5.04042	5.0773	4.34513	5.37399	4.16106	4.49283	4.34676	3.82295	5.31969	4.7932	4.41092	4.40348	5.09228	6.13499	4.45615	4.84888	5.70063	4.78697	4.35427	4.54427	5.55256	4.27217	4.71589	4.2863	5.20942	4.04358	3.78659	4.56696	4.15739	4.56046	4.44504	4.32706	5.10395	4.69377	4.67069
ASF1A	4.12206	4.60374	4.61274	4.91132	4.58808	4.07171	4.16617	4.15856	4.10671	3.87484	4.21164	4.23229	4.19542	5.04171	4.13284	3.81033	5.27441	2.36129	5.29085	4.5048	5.16827	4.32642	4.344	2.88492	4.79538	4.426	4.43545	4.69625	5.69497	4.43955	2.03542	5.05293	4.94532	4.68203	4.47037	5.1598	4.52481	4.73244	3.28183	4.91449	4.23997	4.59494	4.51943	4.87623	5.09236	4.11459	3.87732	3.05101	3.80332
ASGR2	8.14146	8.39507	8.71689	8.60896	8.38356	8.65604	8.77725	8.84215	8.55776	8.27481	8.95295	9.03989	8.60587	8.36888	8.05306	9.01955	8.9384	9.09568	8.15479	7.47191	8.52334	8.97096	7.9748	8.89041	8.26812	8.44154	7.65035	8.26671	8.43014	7.77843	7.44014	7.75234	8.40788	8.30096	8.56521	9.08877	8.03187	8.53342	8.75467	8.84835	8.42831	8.59987	8.79948	8.7289	8.74077	8.62444	8.21998	8.41171	8.8962
ASH1L	5.99872	6.5808	6.36807	6.4198	5.85294	6.02863	7.36738	6.17093	6.45305	6.86439	7.12406	6.06521	6.0706	6.19514	7.24393	5.77014	6.3567	6.01897	6.55822	6.68157	6.59582	6.61219	6.67842	6.07571	6.2018	6.5189	5.97875	6.39886	6.1582	6.15768	5.29121	5.48649	7.26675	6.97745	7.28466	6.80982	6.20309	6.60197	5.36712	6.44861	6.2758	5.96142	6.42972	6.53066	6.58764	6.56317	6.01423	6.15704	5.96813
ASH1L-AS1	6.32135	6.94391	7.10552	7.01252	7.22263	6.77611	7.05202	6.91964	6.87573	6.80071	6.72795	7.30755	7.10761	7.21127	6.99328	6.77798	6.79672	6.47898	7.23985	6.83195	6.71975	7.09194	6.60256	6.31923	7.24737	6.91222	6.4137	7.26002	7.13519	7.33907	6.84565	6.79932	7.08437	6.5042	7.08036	7.06229	6.8593	7.25637	6.11899	6.96983	7.03495	7.09194	6.99645	7.20875	6.97128	7.10375	6.90308	7.04525	6.71956
ASIC1	3.82589	3.73141	3.76418	3.7956	3.67073	3.09521	4.84514	3.18479	3.07184	3.00019	4.5858	4.2508	3.40546	1.81829	2.27783	3.63901	4.08689	1.82059	3.82811	3.94489	2.76268	4.2148	3.70228	4.35047	4.80997	4.05561	2.97617	2.20509	3.54723	4.51349	2.20669	2.19475	3.95422	4.27536	4.61817	4.11618	3.34751	3.163	3.15531	4.89769	5.03239	4.3715	3.80845	4.2106	3.16688	2.16425	2.24724	3.25136	3.02218
ASIC2	2.80324	3.11738	3.44234	3.01296	3.14762	3.12089	3.15241	3.36341	3.64529	3.12681	3.17184	2.70771	3.06404	3.13678	2.93504	3.32909	3.10831	2.76658	3.62974	3.06982	2.93985	3.09079	3.3931	3.74322	4.06719	2.83414	3.69968	3.2138	3.08526	3.2344	3.9489	4.20081	3.47812	3.21058	3.28588	3.26552	2.81241	3.31342	4.64881	3.12902	2.72935	2.37019	2.44193	2.92314	3.3214	3.43273	3.69496	3.68376	3.36207
ASIC3	2.44243	3.14578	3.11824	2.93829	2.70644	3.25424	3.38042	3.12254	2.85765	3.60921	4.77065	3.10984	3.98819	2.45943	2.94437	2.46484	2.72013	2.45794	2.62956	2.51131	2.4574	2.48934	3.65458	2.38491	4.09347	3.39789	2.58107	2.53852	2.5622	2.56607	2.64085	2.55656	2.58092	2.56738	3.00942	3.19061	2.53193	2.54102	3.07281	4.04821	3.56528	3.5148	3.87118	2.58302	2.51625	2.55847	2.59307	2.52656	2.50924
ASIC4	7.96062	9.20225	9.02908	8.78279	9.03674	8.08217	9.13642	8.43916	8.63481	8.00744	9.07595	8.33413	9.03593	7.96548	8.21276	9.40647	7.73694	9.89608	8.38498	8.72801	7.96942	8.34321	9.20319	9.7587	7.81594	8.48744	9.68169	8.37872	8.5917	8.57191	9.78252	9.61967	8.60559	9.21855	8.48704	8.60616	8.8534	8.13886	9.84286	7.8186	7.45789	8.00345	7.74782	8.3396	8.50818	7.97409	9.22956	9.129	9.01203
ASL	5.95909	6.72283	6.23392	6.3597	6.28942	6.3294	7.31196	6.49711	5.9924	5.89001	6.69715	6.24658	6.47644	6.63734	7.28003	6.63424	6.57482	5.28063	5.69681	6.16968	6.38128	5.9875	6.25284	6.65744	6.39134	6.55953	5.58617	6.26222	6.00754	6.11967	6.06436	6.16105	6.44488	6.19927	6.42477	6.10725	5.75329	6.17417	5.37203	7.0459	6.89161	6.98407	6.85974	5.88622	6.19293	5.91106	5.30866	5.85322	6.68876
ASMTL	8.42161	8.87982	8.64479	8.87452	8.69985	8.29203	8.58736	8.40972	8.16012	8.17235	8.66849	8.48294	8.25086	8.48547	8.54863	8.6815	8.605	8.38855	8.75434	8.1631	8.63417	8.31352	8.18877	8.55068	8.62447	8.90105	8.25172	8.36546	8.30006	8.3824	8.07156	8.4154	8.6082	8.40961	8.36776	8.45318	8.40683	8.54146	8.11617	8.95811	8.55836	8.72185	8.89718	8.37623	8.1376	8.35824	8.32968	8.24668	8.63659
ASNS	9.28146	8.93787	9.23694	8.91609	9.16378	9.56738	8.70215	9.36441	9.77736	9.7162	9.20563	9.53935	9.58563	8.94465	10.0946	9.7205	9.41378	8.71543	9.27491	9.04461	9.1407	9.24768	9.21808	8.7958	9.20364	9.39639	8.88758	9.64527	9.39018	9.67539	8.6828	8.61856	9.41868	9.18219	9.3999	9.36417	9.01042	9.55629	8.32257	9.64863	9.77791	9.32619	9.51711	9.3089	9.5068	9.64387	8.65729	9.30801	8.93109
ASNSD1	8.13022	8.54547	8.64929	8.51505	8.16569	9.35435	9.07845	9.18372	9.3766	9.42618	8.54867	9.19793	8.75582	9.42258	8.90525	8.85139	9.18779	7.96441	9.0978	9.17947	9.04186	9.20108	8.59668	7.90415	9.14908	8.84318	8.77959	9.29116	9.17699	9.2331	8.76882	8.89164	8.52891	8.86209	9.13522	9.03791	9.05196	9.61275	8.32796	8.8892	8.8666	8.89577	8.51957	9.55407	9.14004	9.3296	8.99116	8.66479	8.7711
ASNSP1	4.4772	5.03112	4.3385	4.43485	3.52903	4.55052	4.3045	4.63696	4.59946	4.42536	4.153	4.5675	4.36839	4.50454	4.03205	4.35893	4.65217	4.06172	4.6969	4.95615	4.53391	4.57061	4.05874	4.14701	4.72888	4.51422	3.99816	4.31182	4.43374	4.56946	3.97411	3.99865	4.52321	4.48008	5.00041	4.95962	4.30189	4.45125	3.65508	4.72332	4.71891	4.55269	4.6706	4.48685	4.47709	4.52243	4.29075	4.31518	4.25877
ASNSP4	5.69715	5.63134	5.57192	5.61604	5.46485	6.61854	6.41035	6.66447	6.68832	6.60796	5.69352	6.20736	6.00719	6.36126	4.95365	5.98993	6.21802	5.62684	6.59587	6.88397	6.19507	7.00418	5.8228	5.53208	6.42399	6.06775	5.38949	5.94057	6.26145	6.08431	4.45388	5.22929	6.2077	6.1709	6.44607	6.51934	6.31974	6.36205	5.13326	7.01354	6.85305	6.69929	6.78351	6.18801	6.41231	6.37678	5.93643	6.01244	4.91748
ASPA	3.21616	3.10352	2.94688	2.9571	3.23867	2.3874	2.02627	2.16731	1.48335	1.95972	3.53904	2.24276	2.20692	3.55518	2.21898	2.48083	2.32535	2.22218	2.21424	3.26531	2.25583	2.18942	2.19195	3.17355	2.20468	2.22311	2.32121	2.31294	2.35822	2.32776	2.31571	2.31817	2.48897	3.42048	2.21754	2.22443	2.28515	2.27591	2.31187	3.71528	2.29969	2.29665	2.32124	2.3715	2.52422	2.30657	5.21272	2.33404	2.28137
ASPH	6.13451	6.56083	6.37869	6.16725	5.97228	6.25834	5.96832	6.10114	5.54667	5.38883	6.48811	5.892	5.69263	5.55574	8.16803	6.10646	6.53602	6.08718	5.4319	5.59098	5.60881	6.01339	6.42034	5.69665	5.83158	5.83063	5.43148	6.8826	5.79011	5.43697	5.55804	4.99839	6.71206	5.93222	6.64556	5.36361	6.27558	5.97145	5.25386	5.66468	5.73144	6.01725	6.09871	6.1668	5.72496	6.53896	5.87398	5.91736	7.02317
ASPHD1	2.11415	2.76069	3.3798	3.4101	3.07122	2.92006	3.08215	3.40859	3.5987	3.10775	3.07233	2.55458	3.43505	2.04777	2.75661	2.27012	3.06153	3.48655	1.95039	3.09446	3.4796	3.85116	3.71105	2.73123	4.48776	3.15373	3.54294	3.60671	2.34659	4.12328	2.58002	3.50087	2.23379	2.28766	2.1999	2.72554	2.99027	2.26821	4.46677	3.24219	3.84342	3.95128	3.38086	2.32271	2.79133	3.26619	2.3712	2.32433	2.45483
ASPHD2	5.36814	5.07417	5.49823	5.8191	5.34401	5.56038	4.71641	5.32927	5.35338	4.76753	5.69944	4.96195	6.3915	5.45636	3.60808	5.23959	5.41204	5.43198	5.10331	5.35301	5.41055	5.49933	4.75329	5.80747	5.18922	5.386	3.76789	5.37182	5.70019	4.81559	4.10127	4.36094	5.06699	4.98284	5.19427	5.47603	5.2249	5.1895	4.74263	5.86371	6.09397	5.72173	5.94103	5.43902	5.0066	5.13374	4.29695	5.13223	5.17391
ASPN	2.76213	2.34851	2.18365	1.85258	2.63805	2.02981	1.89089	1.98466	2.29028	2.27884	2.06274	2.03959	2.04904	2.07056	2.0393	2.46432	2.03496	2.35645	2.0445	2.59673	2.06592	2.07145	2.06292	2.07726	2.03526	3.15964	2.10155	2.0828	3.56301	2.72713	2.12272	2.09288	2.07332	2.08265	2.33902	2.04009	2.10249	2.12342	2.33584	2.09859	2.06709	2.08408	2.53409	2.12135	2.10958	2.11538	2.20599	2.10481	2.0551
ASPSCR1	4.69697	4.97277	5.17562	4.87396	4.84495	5.69239	5.22149	5.48398	5.48484	4.97164	5.35421	5.6085	5.92288	5.36362	4.74111	5.50032	4.753	5.23916	5.21851	4.70771	4.61963	4.8006	5.74864	4.57322	5.01967	5.1551	4.42965	4.71323	5.37074	5.32228	4.7778	4.92889	5.25073	5.09875	5.15263	5.52838	4.68481	4.94527	4.29538	5.47822	5.36291	4.90987	5.32561	5.61473	5.24367	4.32662	4.63875	4.58853	5.33861
ASRGL1	9.41903	9.67275	9.34519	9.21702	9.54485	8.65383	8.61584	8.85144	8.36919	8.44932	9.2971	9.92355	8.83243	9.47968	10.0727	8.77212	9.0906	8.17721	9.02026	8.78542	8.89497	9.05507	8.68811	8.2716	9.1279	8.98345	8.30177	9.62247	9.42231	9.55811	8.20788	8.37044	10.0328	9.11127	9.66009	9.16213	8.89265	9.55575	7.91646	9.07403	8.89135	8.2204	8.20338	9.72466	9.33843	9.54606	8.63767	8.82554	9.14678
ASS1	2.31412	2.8092	2.87811	2.90295	2.9909	2.87213	3.31454	2.93344	2.39967	2.31933	2.90084	2.61508	3.12513	2.90823	3.18521	2.00553	1.83937	2.10067	2.74112	3.09158	3.27664	2.21314	3.10964	2.28584	3.45776	3.32051	2.71971	2.22709	2.26263	2.69714	2.21627	2.22548	2.1652	2.664	2.67138	2.2793	2.56849	2.41743	3.26696	3.77331	3.45913	3.17532	3.65348	2.26672	2.19498	3.2063	2.78741	2.74009	2.3528
ASS1P11	2.08662	0.950582	1.47082	1.76796	1.49627	2.25553	2.20767	2.35716	2.37383	2.42853	1.85752	2.00248	1.86683	2.02773	1.94068	1.90601	1.79636	2.03864	1.85636	1.95319	1.90875	2.00337	1.89662	1.93138	1.92806	1.87891	1.96052	1.92678	2.01961	1.8935	1.92208	1.94546	1.84739	1.93237	1.79926	1.8124	1.88106	1.8959	1.91162	1.829	1.81509	2.00603	2.69948	1.96577	1.87646	1.99393	2.06517	1.98105	1.86706
ASTN2-AS1	1.91712	1.90573	2.2929	2.37213	2.03878	2.15716	2.16241	1.85868	2.2814	0.768168	1.88175	2.27266	1.87203	1.90946	1.87005	1.8723	1.83889	1.90436	1.8621	1.88531	1.87874	1.89708	1.86144	2.76784	1.88134	1.93899	1.73077	1.70571	2.97487	1.70232	1.73417	2.34113	1.68872	1.6932	1.70077	1.67379	2.39091	2.07018	2.31111	1.7346	1.70711	2.58466	2.24621	1.72494	1.6918	1.71563	3.18376	1.85245	1.87418
ASXL1	6.71197	6.70243	7.04475	6.43354	6.54121	6.93913	7.85117	7.12753	7.09272	6.47448	7.44878	7.00195	6.51124	6.67835	6.49223	6.83634	6.74283	7.64368	6.66036	7.44954	6.78115	6.73022	6.69385	7.16232	6.95469	6.66519	7.52897	6.80019	6.92132	7.05402	8.02416	7.15854	6.82792	6.65083	6.6742	6.71602	6.94431	6.80199	7.86239	6.16297	6.47513	7.14964	6.42276	7.08777	6.94749	7.14235	7.36289	7.324	6.7948
ASXL3	2.07307	2.35615	1.77335	2.03122	1.74796	2.41593	1.81997	2.38816	2.66164	2.72488	2.11706	2.06821	2.12796	2.08039	2.05964	2.1163	2.10697	2.07338	2.08111	2.1314	2.28277	2.12498	2.10019	2.15858	2.07332	3.11381	2.88964	1.98072	1.97665	1.9909	2.17881	2.47546	2.01848	2.00745	2.071	2.12405	1.98542	1.98743	3.03065	2.03258	1.97108	2.7461	1.9866	2.00062	2.5235	1.99512	1.99003	2.83204	1.95646
ATAD2	5.94347	6.88299	7.08077	6.54189	6.34595	6.7288	5.94948	7.11834	6.54283	6.20761	5.98378	6.56364	6.26167	6.87073	5.3847	6.56451	6.47063	6.0196	6.96264	7.25773	7.13599	6.81604	6.025	6.48789	7.10972	6.85597	6.14038	6.87517	6.80903	6.58303	5.30373	6.24823	6.65984	6.55719	7.02195	7.3232	6.68584	6.69164	4.64402	7.00723	7.09322	6.65826	6.81488	7.02355	6.62434	7.04739	6.19217	6.36116	6.21288
ATAD3A	8.24659	8.63088	8.57641	7.86228	8.74507	8.44299	9.27124	8.40825	8.71608	8.42876	8.76341	8.62162	8.50298	8.55453	7.63063	8.06297	8.70792	8.20785	8.66523	9.01131	8.6819	8.59219	8.67049	8.68672	8.78712	8.74222	7.98816	8.60512	8.71985	8.83081	7.95039	8.21978	8.44342	8.47649	8.63929	8.5664	8.06872	8.765	7.46819	8.87583	9.09346	8.79255	8.9238	8.69465	8.31037	8.51721	7.94855	8.38699	8.36999
ATAD3C	3.56469	4.03585	3.20894	2.65969	3.87534	3.37489	2.89321	2.89165	3.35096	3.18423	3.05484	3.39628	3.58334	4.80487	2.58414	3.1137	3.17962	2.85783	3.61124	3.8611	2.61781	2.67879	3.93141	3.52309	3.14382	2.81298	3.439	4.05518	2.24515	4.13519	3.32545	3.33699	3.5458	3.90293	4.03597	3.39407	3.39665	4.17358	3.04302	3.19559	4.21031	3.12962	3.20666	2.89345	3.02154	3.5924	2.69764	2.77054	2.32539
ATF1	8.16611	8.41501	8.52609	8.92272	8.78247	8.06654	8.02732	8.32254	7.93814	7.89298	7.71252	8.59932	8.07731	8.53298	7.47831	8.1659	8.36863	7.66674	8.85893	8.69044	8.96586	8.60979	8.03454	7.93758	8.78582	8.55412	8.29002	8.30902	8.39024	8.76624	8.23112	8.49069	8.71346	8.52286	8.64828	9.29854	8.86917	8.67165	8.12096	8.62033	8.74832	8.60637	8.2247	8.7038	8.73307	8.85228	8.19297	8.20999	7.77702
ATF2	5.31973	5.42062	5.39094	5.28605	5.19278	6.52555	6.17693	6.46393	6.52054	6.49707	5.86405	5.72358	5.97155	5.74624	6.26936	5.6641	5.91571	5.36938	6.07457	5.97987	5.74104	6.15442	5.72012	5.68262	6.35299	5.86155	5.62965	6.19668	6.05726	6.00695	5.40138	5.64379	5.93423	5.68868	5.71622	5.78062	5.95652	5.89311	5.46267	6.32389	6.3375	6.09904	6.35987	5.86096	6.07725	6.31983	5.77282	5.28419	5.9028
ATF3	5.7412	5.58824	5.60145	5.73384	5.52009	5.2635	4.69462	5.57038	5.17642	4.50654	5.77487	5.36274	6.81474	5.27027	4.16131	5.28553	4.86283	6.57915	4.83186	5.01265	5.02924	5.39878	5.49603	5.31544	4.7696	5.51834	5.71371	5.68466	6.00977	5.15636	5.72571	5.76142	4.98748	4.86114	4.75635	5.27414	5.69158	5.15333	6.83005	4.54002	4.58751	4.63368	4.53478	5.91025	6.1938	5.15564	5.51105	5.8689	5.11254
ATF4	11.5907	11.0428	11.3868	11.1878	10.8361	12.5784	12.4339	12.541	12.6486	12.6231	11.5092	12.0322	11.7624	12.4529	11.2234	11.3778	12.241	11.0343	12.3764	12.3874	12.3581	12.3647	11.4084	11.2178	12.7405	12.3336	11.0542	12.2715	12.3816	12.3776	11.3409	11.4365	12.0615	11.4711	12.0901	12.2868	11.8102	12.2332	11.0578	12.2868	12.8008	12.201	12.2891	12.3438	12.239	12.375	11.3624	11.5505	11.7562
ATF5	4.04244	4.0223	3.74799	4.04591	6.12296	6.45212	6.01113	6.25507	6.61654	6.61999	5.96892	5.14595	7.94631	5.60752	3.49257	5.83922	5.16513	5.69206	4.84388	4.79307	5.46936	5.90727	4.00313	5.58258	5.73542	5.36678	4.09151	6.01041	6.50791	4.63186	4.95089	4.06518	4.66326	4.6402	5.25669	4.58747	4.71409	5.04703	5.15396	5.87308	5.89267	5.82808	5.97312	5.37334	5.43529	5.63373	4.62211	5.49123	4.1195
ATF6	9.13981	8.98845	9.27193	9.19556	8.82777	8.75665	8.74443	8.73252	8.88837	8.4036	9.07377	8.80527	9.22334	8.56964	9.99343	9.08515	8.85327	9.04878	8.40884	8.64555	8.62881	8.70271	9.16749	9.17508	8.64651	8.54698	8.91553	8.99302	8.63176	8.87145	9.18119	9.07657	8.9015	8.5595	8.92475	8.38879	9.18269	8.61208	9.51219	8.4588	8.37367	8.68262	8.74272	8.39557	9.14404	8.6247	9.24163	9.25357	9.41874
ATF6B	7.12005	8.28203	8.36277	8.07533	8.5023	8.47537	7.84709	8.75366	8.63524	8.38365	7.99626	8.31826	8.08123	7.39637	9.03483	7.62864	7.94364	7.74391	7.89909	8.96205	8.5202	8.42004	8.87229	8.11658	8.32348	8.91624	8.34977	9.09489	8.66928	8.96496	8.29549	8.39844	8.71546	8.45388	9.40256	8.84167	8.70164	8.92283	8.00225	7.02777	6.95126	6.67676	7.10693	9.04771	8.8874	9.24798	8.36822	8.63138	8.37688
ATF7IP	8.23605	7.35044	8.13283	7.63354	7.55661	8.41022	8.24142	8.33832	8.56165	8.58924	8.4212	8.33778	7.68217	7.95166	8.86686	7.96179	7.90198	7.88959	8.05077	8.41763	7.989	8.26257	8.2174	7.76201	8.02986	8.2455	7.97586	8.84371	8.38014	8.73346	7.86453	8.20169	8.29781	7.89837	7.85109	7.70878	8.25139	8.43924	7.24219	7.9009	7.94628	7.85669	8.18047	8.45067	8.07811	8.81901	8.26884	8.04295	8.37685
ATF7IP2	7.87596	7.20572	7.25079	7.45545	7.10618	6.99795	7.50708	7.71034	7.96094	6.87753	6.9453	7.58107	6.96638	7.44727	6.3892	7.41402	7.53269	6.89757	8.0202	8.09587	7.87015	7.77003	7.267	7.06354	7.84621	7.50803	6.97425	7.37868	8.05539	8.0603	7.0448	6.98317	7.8177	7.71918	7.97626	7.85256	7.31828	7.73894	6.60585	7.87338	7.64333	7.86922	7.39596	7.90897	7.88824	7.23283	7.11192	7.18181	6.79864
ATG10	4.1211	3.74766	3.03647	2.42868	3.10924	2.73002	4.19434	2.93745	3.31359	4.063	3.90644	3.2012	2.48872	2.98662	2.80212	4.17173	3.04469	2.62162	3.77591	4.13882	4.2191	3.4169	2.81746	2.74843	4.36359	3.1001	2.65257	3.15143	4.06322	3.54025	2.81563	2.66899	3.44244	3.22766	3.22371	3.71501	2.72373	4.1601	2.06248	3.27695	4.3824	3.85637	4.23874	3.42041	3.17792	3.92964	2.63256	2.877	3.56018
ATG101	6.4444	6.39656	6.12646	5.47753	6.79804	6.88456	7.31557	6.57034	6.52462	6.48204	6.2204	6.45878	7.2308	7.16444	5.77057	6.55251	6.5766	5.60794	6.66532	6.56151	6.50197	6.58722	6.03422	6.49287	7.15832	6.53819	5.57943	6.44282	6.47421	6.46829	6.04238	5.93644	6.31782	6.13864	6.18896	6.34796	6.19831	6.3978	5.44256	7.38778	7.46915	7.10168	7.36677	6.13403	6.44011	6.23304	5.67316	5.70523	6.4948
ATG12	6.9024	5.90858	5.88177	6.04591	6.20314	5.53035	5.40299	6.05477	5.53897	5.42794	5.63597	6.16216	5.76291	6.44212	5.97621	5.79842	6.32215	5.6308	6.42311	6.04221	6.13038	6.01729	4.7831	5.41346	5.92837	5.88665	5.60242	5.98225	5.60021	6.22752	5.63287	5.3835	6.03689	5.86366	6.38839	6.2222	6.5645	5.879	4.79838	5.59298	5.76322	5.88511	5.65615	6.32869	6.27271	6.5094	6.04608	6.10829	6.05346
ATG13	6.03663	5.96744	6.15379	5.81153	6.18899	5.95978	6.28001	6.62129	5.79279	5.85859	6.47705	5.33236	5.8611	5.91992	6.54591	6.22985	5.80606	5.94883	5.90436	6.0939	6.04416	6.21814	6.10327	6.60946	6.18224	5.84079	5.74606	5.67773	5.57987	5.82277	5.82947	6.12861	5.88172	6.21468	5.92782	6.05351	6.13795	5.61132	5.95263	6.36561	6.371	6.40876	6.60893	5.48753	5.82389	5.7285	5.5615	5.23905	6.1447
ATG14	4.89788	2.69365	3.32839	3.10674	2.68939	2.96235	2.52194	3.72709	2.9406	2.76137	2.29832	3.60687	3.59476	3.47389	2.48996	2.33876	3.12142	1.55355	3.51171	3.06276	3.87543	3.69437	3.5821	3.79853	3.44392	3.11215	3.65381	3.47796	2.4717	1.75158	1.53111	1.70361	3.37923	3.20066	3.68941	3.71347	3.35338	2.78417	2.95878	4.1583	2.87901	4.12095	3.941	2.71918	3.38836	3.04153	2.93833	3.22746	2.83565
ATG16L1	5.33936	5.95934	6.15852	6.11961	6.32764	6.3432	6.17215	6.34947	6.39622	6.11008	6.33938	6.45667	5.87291	6.59147	6.13864	5.41386	6.11443	4.81724	6.309	6.22175	6.46825	5.7831	6.43103	6.30084	6.38858	6.41975	5.36824	5.9776	5.5952	6.37641	5.45842	5.67791	5.69086	6.04943	6.07736	6.4341	5.9747	6.16506	5.0962	6.77582	6.9234	6.65449	6.90492	5.57748	6.23637	6.25417	5.35262	5.71445	6.13944
ATG16L2	12.3891	12.5656	12.1909	12.1873	12.2043	11.8584	11.2391	11.3822	11.9926	12.3858	12.4191	12.5049	12.2993	12.2403	13.4767	12.0764	12.6562	11.7161	11.4913	11.172	11.7773	11.7136	12.179	11.7863	11.4571	12.3114	11.3634	12.2823	11.4994	12.2663	11.1092	11.4791	12.1596	11.824	12.167	11.6402	11.8127	11.9449	11.2109	12.6248	12.5175	12.2982	12.4589	11.7073	11.9307	12.0639	11.636	11.7311	12.5697
ATG2A	8.12922	8.37792	8.07655	7.80972	7.75987	8.54864	7.55569	8.42497	8.58164	8.63135	8.70371	7.94293	8.5044	8.00177	9.54176	8.50648	8.29307	8.26778	7.53131	7.27401	8.032	8.08401	8.23482	8.26389	7.85759	8.28238	7.53255	7.94906	7.28199	8.13618	7.80298	8.37284	7.81248	8.14761	7.902	7.50608	8.00545	7.7201	7.85361	8.30909	8.28368	8.17458	8.58056	7.47474	7.86706	8.20262	7.94459	7.80419	8.94078
ATG3	9.31493	9.037	9.44368	9.3997	8.69329	8.90961	9.22845	9.27529	8.93196	8.76354	8.76157	9.27346	9.84517	9.43885	9.00514	9.36373	9.11051	9.44805	8.85721	8.74017	9.03637	9.26551	8.62108	8.80217	8.92394	9.1029	8.90607	9.33792	9.4233	8.62845	8.9556	9.01898	8.97576	8.93184	9.18491	9.39767	9.50038	9.29087	9.43874	9.31313	9.19067	9.38434	9.1571	9.16892	9.06	9.16641	9.08943	9.02229	9.14452
ATG4A	6.78164	7.24001	6.67859	6.48255	6.77579	6.85503	6.49202	6.89304	6.52285	6.92231	6.27854	6.83805	6.883	7.25521	6.1861	6.43262	6.95744	6.46468	7.15107	6.95968	7.24854	6.79356	6.25966	6.44669	7.23994	6.88333	6.46683	6.82872	7.11319	6.66256	6.22657	6.38397	6.80192	6.59366	7.24866	7.25302	6.77828	7.02043	6.04335	7.31843	7.21707	7.22196	7.24032	7.07584	6.81679	7.09473	6.3959	6.5136	6.42344
ATG4C	5.37624	5.15107	5.39642	4.85319	5.60702	4.93438	4.14853	4.66616	5.01032	4.82916	4.72085	5.09732	4.74374	5.53367	3.66152	4.58531	5.64936	4.24853	5.38997	5.25355	5.28011	5.4369	4.96955	4.87479	5.52933	4.92008	3.88046	5.03845	5.34766	5.4183	4.60205	4.30471	5.35481	4.99873	5.61011	5.84551	5.06995	5.88034	4.42949	5.49008	5.41953	5.4738	5.05872	5.28419	5.13919	5.18882	3.96807	5.15309	4.98777
ATG5	5.91147	6.83699	6.64116	6.61627	7.00749	6.79789	5.82958	6.46906	6.59779	6.6498	5.83565	6.60947	6.57382	7.2921	5.8485	6.16966	6.93818	5.95234	6.89149	6.76998	6.96811	6.7347	6.16009	6.06978	6.93505	6.91455	6.31778	6.7515	7.02316	6.58079	6.14834	6.33375	6.51054	6.5151	6.97643	7.15675	6.91056	7.03624	6.0127	6.89855	6.88187	6.84061	6.59889	7.13688	6.95339	7.08442	6.14584	6.42385	6.29035
ATG7	7.05943	6.8455	6.80172	6.49826	7.09492	6.75462	6.11928	6.34331	7.2578	6.66272	7.06867	6.65736	6.85679	6.73813	7.24338	6.99537	6.83595	6.61506	6.41299	5.96932	6.80698	6.94161	6.80725	6.4412	6.65838	7.03341	6.20042	7.11693	7.03638	6.44667	6.18334	6.21287	6.73729	6.45279	6.91738	6.60854	6.49041	6.63608	6.15297	7.12589	7.13976	6.95788	7.08518	6.69961	6.59315	6.88967	6.3178	6.62645	7.0162
ATG9A	5.9708	6.2491	5.82303	5.86414	6.30032	4.3179	5.89352	4.13232	4.03848	4.70474	6.34313	5.26544	5.85169	5.0649	6.78567	5.63738	5.19124	5.2559	4.94313	4.53634	4.64807	4.70137	5.30689	5.53306	5.12819	5.15876	4.12852	5.05171	5.57002	5.14051	4.91026	5.17626	4.92907	5.51492	4.9317	5.10804	5.18956	4.78415	4.95404	5.9479	5.82607	6.53851	6.36236	4.47375	4.67437	4.92155	3.45592	4.32926	5.44928
ATG9B	2.35776	2.90676	2.67139	2.45554	3.05805	3.26801	3.3282	3.16445	3.17113	3.226	3.75824	2.72018	2.52073	2.32195	2.75962	2.9325	3.29149	2.85041	3.75459	2.76111	2.39961	2.68451	3.09313	3.4957	2.83001	2.7871	2.87787	2.79997	2.59182	3.08008	2.85827	2.85938	2.86984	3.02272	2.81918	2.47015	2.47469	2.99624	2.50639	2.53353	3.37257	3.27933	3.24421	2.5796	3.17489	2.94098	2.56497	2.47844	2.75673
ATIC	8.05764	7.69788	7.41353	7.5324	7.44646	7.69666	7.32937	7.47624	7.45116	8.41485	7.44845	7.48794	7.73105	7.92137	6.79299	7.38849	7.64622	6.85842	8.09177	8.20503	7.85164	7.90867	7.82633	7.72358	8.12981	7.50663	6.90976	7.92598	8.02419	8.06234	7.45331	7.0219	8.05562	7.7781	7.95505	7.86473	7.47817	7.77675	6.43403	7.96915	7.82259	7.5562	7.80387	7.97876	7.81022	7.53931	7.20109	7.5136	7.39472
ATL1	5.69201	5.5771	5.92542	5.92134	5.76118	5.4745	5.6083	5.58712	5.54239	5.52176	5.64399	5.36838	5.38483	6.21366	5.95527	5.2005	5.47215	6.04077	5.58582	5.29515	5.39986	5.18345	5.63098	6.28752	6.25483	5.43034	6.2013	5.6407	5.60442	5.73813	6.04015	5.28967	5.04348	5.5361	4.94804	5.74202	5.93926	5.89566	6.15516	5.39587	5.74687	5.62982	6.48914	5.34761	5.40898	6.20829	4.94066	5.71503	5.18484
ATL2	6.35961	6.35607	6.25926	5.93356	6.61936	5.98315	5.73624	5.73441	5.98915	5.84345	6.19873	6.16068	6.13128	5.93128	6.4139	5.7331	6.29034	5.72325	6.00339	6.13552	6.6713	6.23841	5.71949	5.6002	6.3142	5.97355	5.72271	6.3024	6.23371	6.32096	5.82762	5.61375	6.40686	5.90124	6.07156	6.11876	6.22969	6.33468	5.25684	6.1225	6.41007	6.2673	6.28111	6.32686	6.01602	6.15597	5.95007	6.19318	5.82785
ATL3	6.62758	6.29496	6.31808	5.9312	6.28963	6.62356	5.46417	6.14083	6.24036	6.23105	6.1051	5.80767	6.72629	6.21758	6.82539	6.23426	6.35037	6.13173	5.54839	6.35482	6.27164	6.37191	5.80237	6.46517	6.21095	6.11916	5.63724	6.50006	6.55377	5.83752	5.92693	6.00387	6.42468	5.85947	6.38224	6.55089	6.49394	6.14766	6.44802	5.82617	6.16872	6.03325	6.07559	6.34087	6.70938	6.28178	6.08378	6.06259	6.28476
ATN1	4.63156	4.6502	4.92792	4.55994	4.26238	4.90701	5.40831	4.70753	5.1707	5.28624	4.63098	5.10328	4.86215	4.69656	3.9999	5.02297	5.10108	3.53001	5.36915	5.17916	5.07525	4.2523	5.01583	4.96807	5.84485	5.04264	4.00206	4.66828	5.00207	4.77782	5.09091	4.65239	4.79936	4.7105	4.68093	4.86122	4.45948	4.22437	4.20019	6.05184	5.83891	5.47317	5.98961	4.10937	4.70123	4.63836	3.51133	4.00318	4.84638
ATOH1	2.24939	1.90563	1.97881	2.27001	1.96589	1.98556	1.89035	1.91883	3.2188	2.01608	2.14621	2.03939	2.20058	2.07543	2.0095	2.18119	2.14228	2.04482	2.07392	2.19074	2.09359	2.21905	2.12372	2.34497	2.0408	2.07299	2.89413	1.99816	1.99903	2.04796	2.58249	2.03154	2.06465	2.04902	2.06707	1.97091	2.01457	2.03988	2.0325	2.2026	1.94067	1.99487	1.99053	3.48547	2.19717	2.0834	2.12651	1.97505	1.93955
ATOH8	4.64815	2.8164	3.34983	3.49278	3.52475	3.84671	2.97365	3.93246	3.72717	3.83433	3.52096	4.16616	3.31953	3.19771	3.63677	4.35028	4.96409	4.36195	3.33449	3.06451	2.5636	4.26422	3.78374	2.75834	3.9124	2.5703	4.82099	3.74186	2.94204	3.41344	4.47852	4.40276	2.8722	3.6345	2.61453	3.73624	3.22625	3.29105	5.70277	2.59059	3.3259	3.19413	3.92996	4.33236	3.44465	2.75393	3.79612	4.61185	3.93036
ATOX1	8.14656	7.91043	8.06989	8.06576	7.68366	8.50899	8.22039	8.45249	8.35423	8.28015	8.20354	7.96624	8.88624	8.12945	7.70362	8.41232	7.61183	8.3757	7.79752	8.38772	7.89117	8.24131	8.27607	8.61382	8.11582	8.20901	7.95362	8.16295	8.17298	7.86799	8.28072	8.08951	7.72321	7.99269	7.83314	7.83791	8.02784	7.66853	8.215	8.10958	8.44755	8.42545	8.45622	7.82771	8.18887	7.83876	8.00296	8.06784	8.31972
ATP11C	6.96088	6.07201	5.85363	6.02184	6.06677	4.64402	5.04951	4.77868	4.73475	5.73133	5.40179	5.79232	5.63025	5.66764	4.65243	4.96341	5.68772	5.03264	6.0919	6.638	5.69923	5.98697	5.37935	5.77278	5.77827	5.49945	4.32412	5.98234	6.03886	5.66907	4.00337	5.02266	6.06127	5.71335	5.90022	6.14158	5.74553	5.91573	3.99502	5.92124	6.04954	5.72554	5.86672	6.63004	5.82221	5.76191	4.7625	5.39366	5.3019
ATP13A2	6.17084	6.39694	6.29	6.33749	6.70438	5.48491	6.09412	5.53955	5.4876	5.68782	6.44197	5.88369	6.14035	6.00441	5.70808	5.86915	6.04163	5.48904	5.96267	5.89392	5.94686	5.73476	6.13006	6.65679	6.34673	6.02878	5.65027	6.03748	5.82045	6.01666	6.02231	5.96828	5.9228	6.00558	5.60766	6.01404	5.75345	5.77067	5.84955	6.4697	6.63205	6.47713	6.61762	5.52984	5.72293	5.7337	5.17232	5.88746	5.60035
ATP13A4-AS1	3.10519	2.71429	2.94081	2.9016	2.94326	2.30275	1.98598	2.30972	1.88505	1.9636	4.23999	2.20334	2.38762	2.21881	2.38092	2.19894	2.48151	2.21391	2.85037	2.21473	2.28466	2.53726	2.43676	2.66889	2.18675	2.18765	2.21539	2.2083	2.23319	2.20113	3.02666	2.65323	2.4929	2.21099	2.59245	2.16414	2.19261	2.89417	3.71513	2.21113	2.16896	2.17964	2.43287	2.23068	2.1824	3.26484	2.24354	3.48643	2.17744
ATP13A5-AS1	3.00453	2.85397	2.76506	3.247	1.98526	2.71295	2.19524	2.84136	2.55433	2.08576	3.0814	1.63427	3.02452	2.19088	2.86497	3.53239	2.90923	2.80175	2.33749	2.38051	2.78377	2.22843	2.81673	2.54854	1.8029	2.99445	3.32408	2.20156	1.94444	2.68365	3.45056	2.97555	2.08245	2.14328	2.59884	2.18534	2.40234	2.66665	3.60334	1.92885	1.92997	1.91752	5.87226	1.94938	2.3251	2.44246	3.2832	3.10686	2.33426
ATP1A1	6.55562	6.76236	6.40383	6.36312	6.71689	5.41926	5.90999	5.56212	5.3766	5.68037	6.05871	6.36635	5.6412	6.3029	6.09961	5.50017	6.32823	5.31685	6.81369	6.74236	5.43489	5.55911	5.48168	5.44192	7.55348	6.59609	5.58141	5.48323	6.20001	7.00348	5.00925	5.68836	6.20873	5.8547	6.08467	5.75866	5.43578	5.79479	4.7243	6.66418	6.814	6.35023	7.18245	5.35999	6.34023	6.56343	5.9124	6.21462	5.38617
ATP1A1-AS1	3.07993	3.84892	4.03404	4.22972	3.81553	3.67261	3.74451	3.55443	4.00349	3.47483	3.45889	3.85467	4.66988	3.9733	2.81347	2.35812	3.77162	3.60155	4.21517	4.19007	3.85239	3.3184	4.04255	2.90915	4.49423	4.35864	2.2768	4.2486	3.64339	3.75877	3.9983	3.21921	4.13555	4.06486	3.76413	3.76598	3.95684	3.98511	2.27425	3.91564	4.60823	3.75513	4.52415	4.29212	3.05124	4.41859	2.30425	2.2508	3.58222
ATP1A4	5.3899	5.95183	6.30074	6.39838	6.017	5.69848	5.98649	5.97741	5.60825	5.81793	6.02421	5.55659	5.98253	5.80397	5.10802	6.25864	5.98759	5.41026	6.15183	6.30876	5.75961	6.1029	5.9429	6.14042	6.30285	5.64808	5.77467	6.20006	6.06936	5.8625	5.32346	5.57841	5.69997	5.86321	6.13425	5.99229	5.62226	5.77763	5.31744	6.03192	6.09604	5.93208	6.274	5.57057	5.83766	5.96173	5.24016	5.38087	6.10302
ATP1B1	8.60291	6.87704	6.87416	5.43629	6.51204	7.04907	7.04942	7.15019	7.11916	7.06774	6.75548	7.4677	7.70308	7.0221	4.79423	6.92227	6.88541	6.91043	7.32611	7.22362	7.3463	7.82589	6.56251	6.74286	7.46472	6.79135	6.00091	7.41207	7.34068	7.74046	6.02308	7.02319	7.45182	6.7449	6.8345	7.80247	6.7964	7.19096	5.76292	7.09569	7.16332	6.36783	7.42865	7.79281	6.82856	7.91675	6.96289	7.13279	5.96639
ATP1B3	10.2754	10.9307	10.3818	10.8874	9.75281	11.2371	10.1835	10.6175	10.7854	10.5193	10.5108	10.8241	11.3911	11.0958	9.44354	10.2938	10.7559	9.84037	10.3801	10.8505	10.7913	10.7547	10.3241	10.3623	10.897	10.849	9.72612	11.3094	11.3271	10.7302	9.831	10.2229	10.6373	10.1484	10.752	11.1025	10.5092	10.8905	9.38465	10.6145	10.9394	10.6295	10.7717	11.1464	10.7489	11.4627	9.88874	10.4909	10.5081
ATP2A1	2.31782	2.78409	2.70957	3.03272	2.83981	2.98856	3.112	3.19239	3.35421	3.15012	2.71866	2.72855	2.68407	2.74714	2.71197	2.71389	3.87649	2.78115	2.71352	2.73104	2.72577	2.76119	2.71869	2.68802	4.16203	3.02788	2.66452	2.68753	2.74036	2.70322	2.67944	2.80157	2.7244	2.70812	2.63263	2.99734	2.67196	2.65356	2.68508	2.63745	2.67882	3.44416	3.60652	2.72811	2.64921	2.7164	2.73441	2.89683	2.70135
ATP2A2	4.86648	5.00092	5.01914	5.13483	4.66335	5.50507	4.54712	5.39776	5.87879	5.59736	4.63218	4.97365	5.69242	5.21678	4.59371	4.95226	5.50258	4.21344	5.18398	5.25542	5.5873	5.3744	5.08821	5.46557	5.58756	5.31047	4.45827	5.66033	5.41243	5.17644	4.47563	4.90401	5.53544	5.18582	5.81641	5.54432	5.24547	5.41726	3.59955	5.29182	5.49255	4.9632	5.43381	5.26762	5.35187	5.76727	4.84386	4.86672	5.04241
ATP2A3	7.03157	6.54388	5.85375	6.54161	6.36662	6.66867	7.44088	6.28771	6.61869	6.95797	7.19998	6.59	5.73407	6.24082	7.49991	6.51168	6.52817	5.88899	6.82347	6.68164	6.8067	6.28802	6.91212	7.08406	6.70845	6.7642	6.68441	6.72376	6.38601	6.49222	6.42651	6.55388	6.25406	6.59395	6.47115	6.22161	6.55217	6.52427	5.46807	7.0641	7.16672	6.83727	7.12855	6.19702	6.41513	6.59753	6.5696	5.77024	6.97892
ATP2B1	5.24986	5.82215	5.84364	5.83721	5.60409	5.24744	4.93891	5.65086	5.39084	5.09041	5.93584	5.54659	5.85229	5.6574	5.94526	5.7362	5.71804	5.21321	5.62095	5.18653	5.23093	5.45681	5.27638	4.6647	5.36969	5.01873	5.35303	5.78761	5.28975	5.54867	4.40631	4.79294	5.74917	5.37608	5.67426	5.64331	5.52188	5.18413	5.69692	5.33422	5.45238	5.39083	5.8808	5.71913	5.97896	6.18789	5.26263	5.17887	5.71533
ATP2B2	2.47008	2.1574	2.1519	2.16446	2.31283	1.8481	2.80244	1.67395	2.64273	2.26887	2.22487	2.35606	2.24437	2.07874	2.29049	2.31087	2.14611	2.38901	2.20402	2.33089	2.28452	2.01656	2.01474	2.28315	2.2115	2.25541	2.38287	2.11294	2.73325	2.09172	2.44374	2.49326	2.46504	2.06117	2.09679	2.1185	2.09095	2.06503	2.09522	2.07533	2.18227	2.23371	2.04957	2.17433	2.25702	2.1163	2.15238	2.83412	2.67468
ATP2B2-IT2	4.00304	3.54241	3.65235	3.97176	3.62231	2.98936	2.95302	3.25074	2.91779	2.56686	2.15788	4.09609	3.92235	3.2799	2.87349	2.15752	3.61624	3.91378	3.45412	3.4001	4.06215	2.84705	4.46079	2.63129	2.43046	3.9986	2.162	3.13674	2.17101	3.53224	4.68669	4.23625	3.55855	4.21058	3.14243	3.47907	2.84675	2.16633	3.24902	3.36253	3.23039	3.52855	3.10329	3.35451	2.63354	2.17999	2.1572	2.51895	4.18049
ATP2B3	3.7574	4.16224	4.32567	4.43304	4.28704	3.69353	3.69398	3.71991	3.76876	3.54122	4.0672	3.57393	4.62011	3.68247	3.87702	3.84783	3.80463	3.75114	3.6174	3.41184	3.48326	3.61599	5.10336	4.24358	4.30129	3.83737	5.30025	3.89664	4.11234	4.02009	4.59071	4.32484	4.04984	3.85053	3.76583	3.74727	4.19023	4.09055	4.94802	3.3355	3.09518	3.39207	3.57821	3.52444	4.2638	4.12531	4.50234	4.58822	4.08839
ATP2B4	5.24932	5.57553	5.85725	5.61895	5.63008	5.12446	5.29004	5.1152	5.45766	5.5427	5.76461	4.99755	5.10873	5.43687	6.73501	5.28166	5.48756	4.99678	5.34122	4.95096	5.63954	5.43304	5.36053	5.79106	5.49391	5.28407	5.38684	5.51287	5.34053	5.31058	4.92127	4.90355	5.94155	5.16527	5.40014	5.43599	5.48703	5.21854	4.55906	5.75977	5.60928	5.65189	6.21768	5.17094	5.18123	5.82015	5.14499	5.26129	5.22929
ATP2C1	5.23157	5.1009	4.97347	4.96297	4.37956	5.3059	4.78962	5.07695	5.1465	4.9501	4.31546	4.94716	5.55672	4.85651	5.29445	5.45609	5.43421	4.75936	5.21626	4.87743	4.85381	4.93783	4.81387	4.60812	4.98204	4.91195	5.45047	5.24496	4.07859	5.07799	5.52177	5.29608	5.26366	4.87743	4.83066	4.92551	5.22646	5.14391	5.20208	4.29322	4.9688	5.10028	5.16133	4.8027	5.03785	4.94202	4.6706	5.08321	4.81401
ATP2C2	0.896408	1.15362	1.99137	2.38668	1.51564	2.77634	2.06269	2.64462	2.76734	3.02188	3.80384	1.69614	1.77096	1.71359	3.21688	3.67941	1.74521	1.70222	1.71449	1.7632	1.72164	1.77525	2.13251	1.71124	1.70243	2.01618	1.92515	1.8893	1.88372	1.94113	2.45918	1.93713	2.32129	1.94104	1.96652	2.09097	1.91041	1.93559	1.91656	2.08965	1.83503	3.22939	1.875	2.11483	1.85125	1.99876	1.9923	1.84965	4.43887
ATP4A	1.20353	1.26562	2.17361	1.79973	2.63289	1.3321	1.52366	1.91884	2.3429	2.19735	1.775	1.75124	1.79581	1.76279	1.71685	1.79198	1.75453	1.74971	1.75603	1.83009	1.76249	2.93731	1.76576	1.63778	1.72495	1.73716	1.7989	1.74528	1.77109	1.77953	1.91767	1.77352	1.82654	1.78854	1.85121	2.58672	1.737	3.041	1.77433	1.82167	1.63313	1.76803	1.73949	1.81027	1.70877	1.77651	1.81901	1.7238	1.68812
ATP5F1A	10.5344	10.1059	9.96246	10.5163	9.96976	10.0621	9.65288	10.2085	9.76466	9.87026	9.84963	9.75523	10.0092	10.7202	8.87845	10.2065	10.3988	9.34677	10.5207	10.4632	10.2903	10.1949	9.49902	10.3249	10.8335	10.0464	9.2391	10.2357	10.3054	9.97488	9.27111	9.7224	9.86315	10.0403	9.97382	10.0914	9.90681	10.1084	8.92108	11.0529	11.105	10.6618	10.9662	10.023	9.84601	9.85712	9.26596	9.71709	10.1525
ATP5F1B	8.8728	9.17534	9.29952	8.94953	8.08842	9.62926	9.50924	9.63312	9.47849	9.49772	8.85355	8.84992	9.57443	10.0113	8.5062	9.16889	9.45505	8.10347	9.69021	9.80834	9.12523	9.34102	8.84441	8.88661	10.223	9.18272	7.8551	9.17849	9.36105	9.02187	8.27049	8.66143	9.2116	9.05239	9.16053	9.14822	8.75228	8.83996	8.12217	10.3858	10.3322	9.97604	10.0813	8.79134	8.98839	8.91504	8.45807	8.68837	9.46261
ATP5F1C	7.56162	7.44556	7.23244	7.36722	6.98806	8.10556	7.72378	7.7742	7.93963	7.97188	7.03669	7.73386	7.91218	8.07171	6.85435	7.50167	7.62306	7.55752	7.70934	7.84952	7.78878	7.93354	7.00348	7.53681	7.95745	7.72624	7.02344	7.47218	8.00724	7.2493	7.35789	7.59381	7.19351	7.88884	7.6104	8.11398	7.70887	7.64229	7.69822	7.87727	8.12438	7.86482	7.58459	7.74443	7.75769	7.79875	7.50784	7.21385	7.71511
ATP5F1D	9.62828	9.51665	9.47499	9.58804	8.97768	9.30909	9.22198	9.54968	9.17438	9.04327	9.63078	9.35464	9.13173	9.11866	8.93229	9.47922	9.00403	9.06787	9.51711	9.62306	9.29363	9.3453	9.32924	9.70626	9.74697	9.40376	8.99323	9.19579	9.24389	9.60278	9.12985	9.30979	9.30727	9.17694	9.11185	9.15226	9.10357	9.19808	8.99467	9.56981	9.59633	9.42048	9.54102	9.11156	9.32851	9.19699	9.04113	9.05476	9.46712
ATP5F1E	10.2447	9.92702	9.9896	10.0995	9.8843	9.37719	9.35215	9.3188	9.27749	9.23761	9.43751	9.77093	9.82974	9.71551	8.65082	9.36734	9.51114	9.99889	9.67606	9.38327	9.88127	10.5312	10.0676	9.78958	9.4555	9.7332	9.47023	9.6785	9.79957	9.69895	10.4629	9.86375	9.5865	9.59238	9.60907	9.97889	9.91014	9.88461	9.96372	9.08339	9.56324	9.52455	9.5598	9.83672	9.64629	10.7761	9.95921	9.78245	9.52334
ATP5IF1	9.72653	9.87552	10.1353	9.93374	9.9087	9.91646	10.2422	9.99113	10.1519	10.2909	9.50012	10.4293	9.75943	10.6463	9.24976	9.80063	10.3149	9.45319	10.523	10.4065	10.7339	10.3503	9.38738	9.34915	10.6342	10.1483	9.29847	10.2756	10.5158	10.0012	9.68484	9.60031	10.1458	9.76314	10.6612	10.9958	10.3267	10.7967	9.25699	10.2893	10.4098	9.89181	10.1292	10.884	10.6523	10.8343	9.94802	9.4296	9.51183
ATP5MC1	8.11163	8.08045	8.05653	7.49251	8.08137	8.34489	9.32505	8.0569	8.18913	8.67478	8.27964	8.15165	8.41454	8.63192	7.54149	8.27221	8.19679	7.74788	8.54415	8.98747	7.95717	8.37127	7.95185	8.49447	8.6121	8.07815	7.6504	8.35631	8.49365	8.4281	7.46853	7.90815	8.23731	8.03491	8.16629	8.48652	8.00895	8.29424	7.38125	8.75095	8.98595	8.50968	8.62041	8.4919	8.32774	8.29756	7.64462	8.04916	8.40779
ATP5MC2	11.6906	11.6954	11.5871	11.2444	11.7644	12.0209	11.7101	11.7491	12.0076	12.0021	11.4619	11.8657	11.6655	12.0343	10.9251	11.7876	11.7372	11.268	11.9969	12.0988	11.9549	12.0024	11.6349	11.7042	12.2709	11.9397	11.0935	12.0681	12.1504	12.0809	11.2684	11.5225	11.6548	11.5612	11.7317	11.7632	11.432	11.8577	10.8386	12.3245	12.1998	11.7671	12.0872	11.837	11.7925	12.0335	11.2496	11.6817	11.9406
ATP5MC3	10.8671	11.0982	11.7319	11.4713	11.4334	11.5382	11.6793	11.8185	11.7747	11.5287	11.2055	11.4272	11.6172	11.7495	10.3757	11.3554	11.6553	10.9354	11.8577	12.02	11.7588	11.8862	11.4378	11.4966	11.9016	11.7077	10.8761	11.8446	12.0949	11.7815	10.9093	11.4484	11.5175	11.4378	11.7266	12.0503	11.5449	12.0572	10.3831	11.702	11.8376	11.3266	11.6142	12.1637	11.8328	12.0842	11.0294	11.5853	11.5959
ATP5MD	11.7923	11.3904	11.3468	10.7136	11.0776	11.6441	11.6594	11.1983	11.4848	11.3884	10.7892	11.8057	11.4384	12.0314	9.9601	11.3404	11.5928	11.2311	11.8015	11.6349	12.1262	11.6246	10.7719	10.6777	11.8875	11.5603	10.8976	11.7054	12.0087	11.489	11.5202	11.5816	11.5405	11.2871	11.9188	12.5704	12.0055	12.3249	11.146	10.9784	11.3364	11.146	10.8878	12.0961	11.844	12.2458	11.5533	11.2115	11.1383
ATP5ME	11.2689	10.9923	10.949	11.2513	10.9375	10.0552	10.0576	10.0903	9.93186	9.86559	9.86522	10.8575	10.6112	11.0311	9.02221	10.4226	10.6848	10.2427	10.908	10.9861	11.1607	10.9116	10.2473	9.93272	11.2099	10.7358	9.83414	10.5438	11.0169	10.5526	10.6802	10.6009	11.0105	10.4182	11.3751	11.8286	10.7829	11.3166	9.88976	10.4624	10.3962	10.0769	10.2106	11.0564	10.9144	11.3716	10.6111	10.1199	10.1285
ATP5MF	9.07075	9.11109	9.36545	9.00949	8.51725	9.14185	9.55857	9.02007	9.30746	9.06414	8.73548	9.45683	9.33903	9.3842	8.30628	9.12245	9.24141	9.06576	9.25869	9.38521	9.44119	9.36778	8.6427	8.78395	9.53518	9.31292	8.53272	9.36853	9.54541	9.13819	9.18483	9.26472	8.95864	8.78593	9.62765	9.70574	9.16809	9.41262	8.63845	9.3154	9.16807	9.0535	9.00982	9.25313	9.23487	9.44029	9.04451	8.83388	9.34489
ATP5MFP3	6.08478	6.52126	5.59667	6.16454	5.52469	5.61885	6.4686	5.32682	4.47373	4.12693	6.2617	6.43024	6.73199	5.8602	4.28144	5.87494	6.84853	5.63474	4.89321	4.67859	5.84472	5.88401	5.80706	4.34526	4.87459	5.43897	4.88903	5.81705	5.97706	5.93706	2.50184	3.96195	5.29279	5.18795	6.50957	5.1768	4.6953	5.58865	2.46808	6.64314	6.59743	5.808	6.1171	6.80643	5.52244	5.56463	5.88503	5.18587	6.21373
ATP5MGL	6.64065	6.73556	6.30221	6.5538	6.37336	6.28896	5.65932	5.91466	5.9811	5.9392	5.87532	6.45442	6.16661	6.48165	5.5015	6.23535	6.40196	6.10614	6.4384	6.5041	6.56095	6.38132	5.85957	5.72607	6.63471	6.38473	6.04165	6.33518	6.52663	6.41071	6.36134	6.3508	6.5627	6.18071	7.25297	6.69121	6.47762	6.62484	6.16094	5.91945	5.78663	5.70489	5.56931	6.57751	6.48034	6.57975	6.38146	6.25511	6.24904
ATP5MPL	8.24192	7.99903	7.99476	8.16552	8.15908	8.61459	7.95917	8.55891	8.85987	8.8032	7.86678	8.80488	8.17403	8.6145	7.46088	8.46174	8.4598	8.53773	8.6442	8.42902	8.63791	8.67728	7.79534	7.8467	8.73658	8.56216	8.08793	8.58858	8.69245	8.57749	8.91007	8.42335	8.00137	8.24214	8.93657	8.89068	8.485	8.86865	8.0603	8.25358	8.33001	8.24939	8.02372	8.70057	8.60937	8.90601	8.46816	8.20962	8.4221
ATP5PD	11.6924	11.5018	12.1042	11.5744	11.3429	11.0609	11.0633	10.9761	10.7648	10.8156	11.0545	11.5995	11.3612	11.7404	10.2719	11.2098	11.5717	11.0241	11.7482	11.5404	11.6869	11.477	10.7427	10.9212	11.7063	11.3494	10.7191	11.4788	11.8299	11.2436	10.9374	10.8558	11.4402	11.204	11.7417	12.1276	11.4108	11.8737	10.5463	11.3832	11.4774	11.296	11.2696	11.8577	11.9587	11.8467	11.2352	11.0941	10.993
ATP5PDP3	7.32739	6.92027	7.06026	6.7397	6.80033	6.58002	6.54533	6.34482	5.5441	5.99398	6.05425	6.76597	7.02989	6.91632	5.06115	6.78707	6.96035	6.66717	6.82259	6.88358	6.75815	6.71383	5.94006	6.72919	6.77643	6.59357	6.48604	6.73743	6.9132	6.4479	6.79322	6.34947	7.05704	6.9547	7.35809	7.5892	6.7375	7.04392	6.52242	5.98439	5.9753	5.74865	5.63231	6.84711	7.10925	7.00872	6.93808	6.34607	6.50169
ATP5PF	10.5922	9.93708	9.57584	9.27732	9.29794	10.3366	9.71401	9.89675	9.91458	10.0105	9.29463	10.188	10.0474	10.2606	8.48523	9.95092	10.0329	9.83513	10.1431	10.3212	10.2889	10.1354	9.36881	9.52052	10.2997	10.0621	9.71824	10.1964	10.43	9.99984	10.1694	10.176	9.81842	9.85616	10.1431	10.5571	10.3573	10.632	9.85543	9.5374	9.88922	9.73027	9.52472	10.5134	10.4581	10.6113	10.1232	9.93127	9.76388
ATP6AP1	10.3856	10.2307	10.6697	10.582	10.3908	10.2223	10.0382	10.3759	10.1397	10.0479	10.5243	10.1218	10.4377	10.2337	10.8958	10.3296	10.7644	9.66238	9.94607	10.1561	10.3258	10.3698	10.1763	10.4511	10.4336	10.3997	9.70393	10.6127	10.34	10.5196	9.92043	10.029	10.3101	9.96528	10.4725	9.98518	10.0569	10.2949	9.49608	10.4652	10.3458	10.2586	10.663	10.0562	10.3777	10.4832	9.91853	10.1692	10.6348
ATP6AP1L	2.22022	1.39768	1.63554	1.0869	1.99982	3.12545	2.56724	3.10111	3.24037	3.24851	2.89863	1.9663	1.62577	1.77985	4.46449	2.70276	3.08514	1.72401	2.67957	1.67773	2.86377	2.46348	1.64926	1.84642	2.05052	2.27077	3.55399	2.38192	2.42803	1.98847	1.67672	2.18412	1.79926	2.89749	1.78896	2.99607	4.02964	1.88426	2.44514	1.79959	3.18746	1.8999	2.48361	2.66102	1.87186	2.28117	2.63991	2.05405	1.9449
ATP6AP2	9.74291	13.5079	10.1947	9.47206	9.45755	9.54517	9.13084	9.71234	9.06152	9.02107	10.1391	9.56037	10.1429	10.0149	10.0989	10.0267	9.85205	9.23839	9.87042	9.63181	9.87885	10.3811	9.79956	9.74864	10.3049	10.1292	9.13342	11.2726	10.6124	9.5872	8.86115	9.22929	10.3206	9.80389	10.2369	9.88939	10.0591	10.5336	9.14457	9.45858	9.28814	9.21299	9.80218	10.1047	10.4555	11.0722	9.70321	10.0387	9.7913
ATP6V0A4	2.18181	2.37803	2.33989	2.29541	2.33671	1.48397	2.64386	1.47971	1.29819	1.73341	1.77141	1.81087	1.78187	1.81725	3.10173	1.7904	1.76575	1.81679	2.41564	1.81823	3.04736	1.81411	1.79005	1.84463	1.78545	1.78241	1.78595	1.78016	1.80661	1.76483	2.02025	1.79395	1.79552	3.0497	1.79326	2.28197	2.55041	1.79076	2.97332	1.76641	2.63361	2.73299	1.76072	1.7681	1.77521	1.82201	1.83939	1.80269	1.76848
ATP6V0B	9.55942	10.2948	10.3659	10.3143	9.92503	11.0522	10.8349	11.1391	11.1444	11.1666	10.9808	10.6028	10.3383	10.3544	11.9047	10.8237	11.0378	10.4614	9.81265	10.1344	10.2604	10.6497	10.5624	10.6948	10.4798	10.7547	10.5218	10.7841	9.87308	10.4649	10.6994	10.8032	10.2368	10.1545	10.8332	9.92116	10.6753	10.4649	10.4525	10.4511	10.3382	10.5024	10.5755	10.0971	10.6144	10.6801	10.644	10.2008	11.6511
ATP6V0CP1	2.49339	2.92901	3.14101	2.8654	2.90087	2.38983	2.39811	2.49115	2.15664	1.5233	2.33683	2.26113	2.28972	2.26432	2.40813	4.52873	2.27273	3.38659	2.26316	2.47217	2.27789	2.26875	2.25719	2.27152	2.28885	2.25877	4.94107	2.31049	2.31898	2.38105	3.38195	2.38574	2.3106	3.13196	2.31314	2.25803	2.29367	2.27708	2.26264	2.83518	2.37733	2.33989	2.32871	2.60355	2.27358	2.31076	2.26909	2.24841	2.9192
ATP6V0D1	8.22065	8.03502	8.29163	7.73245	7.99877	7.47478	7.04937	7.39803	7.47646	7.15715	8.11724	7.8733	7.77006	7.48609	8.96396	8.0781	8.15741	7.72807	7.28773	6.93015	7.57864	7.97722	6.95734	7.21425	7.41806	7.37661	7.43193	7.66186	6.84568	7.63524	6.68773	8.12199	7.89557	7.21715	7.49062	7.65394	8.10614	7.57494	6.99528	8.23574	8.23032	8.10326	8.148	7.27801	7.35338	7.08644	6.71975	7.16026	8.01737
ATP6V0E1	10.2534	10.0758	10.1048	10.0566	10.1057	10.7965	10.8938	10.9154	10.8594	10.7775	10.2654	10.5909	10.9448	10.7798	11.719	10.5238	10.6601	10.3809	10.1232	10.1302	10.3344	10.3075	10.2885	10.2382	10.3335	10.2537	10.2286	10.4804	10.3688	10.2682	10.2091	10.0711	9.91135	9.88146	10.1429	10.0589	10.4316	10.3726	10.2848	11.0991	11.0991	11.091	11.0258	10.2279	10.5969	10.5723	10.3104	10.044	10.5146
ATP6V0E2	4.14842	4.57733	4.66991	4.51451	4.64295	5.65849	5.278	5.78177	4.86069	5.25828	5.51526	5.10988	3.99487	5.63371	3.52823	4.41289	4.7944	4.01036	5.48972	5.33054	4.91529	5.38952	4.60058	4.85341	5.99961	5.56534	4.51606	4.84746	5.76303	5.2878	2.36217	4.37074	4.88486	5.1552	4.94296	5.00168	4.73541	4.49232	2.46475	5.519	5.63792	5.46243	5.48373	4.46216	4.90048	5.43872	4.92731	4.70716	4.37742
ATP6V0E2-AS1	4.86569	4.9288	4.95863	4.30008	4.31532	4.33854	4.57643	4.53725	4.51297	4.19811	4.59513	5.04861	3.38788	4.1377	3.37279	3.88249	5.20898	4.23123	5.05534	4.66527	4.17682	5.05712	5.00314	4.70984	5.35711	4.73736	5.65645	4.06844	4.95806	4.95463	5.14915	5.69998	3.85809	4.64601	4.40189	4.06958	4.01351	4.36232	4.82706	4.89927	4.20866	4.62059	4.25863	4.43544	3.52442	4.03321	4.74502	5.07111	4.82731
ATP6V1B1	1.0839	1.31158	1.68144	1.52709	1.12854	2.60269	1.64409	2.39578	2.86794	2.85749	1.66502	1.66573	3.29025	1.6774	1.64739	1.65594	1.65262	3.78549	1.6379	1.64956	1.67232	1.65751	1.65345	1.84313	1.64684	1.65761	1.8795	1.88215	1.96705	1.88312	4.11488	1.8644	1.7618	1.79405	1.70747	1.71625	1.84094	1.99829	1.87588	1.91382	1.82824	1.79788	1.82711	2.02109	1.80904	1.86134	1.9112	1.87663	1.82885
ATP6V1B2	10.3906	10.6144	9.34693	9.1713	8.90936	9.44904	9.48088	9.09923	9.24456	9.24235	9.8124	9.25642	10.062	9.61556	10.3536	9.91128	10.2111	9.26947	8.51969	8.93606	9.18025	9.72308	9.3271	9.25151	9.36214	9.58661	9.45286	9.70174	9.20057	9.39176	9.22194	9.38268	9.34617	8.98293	9.24437	8.60656	9.87888	9.25037	9.21446	9.99407	9.98558	9.96364	9.99131	9.00658	9.42419	9.43767	9.33673	9.35335	9.75144
ATP6V1C1	8.5162	8.87874	8.76855	8.88794	8.14776	8.81656	8.09674	8.48479	8.55802	8.49673	8.55593	8.57875	8.52985	8.5715	9.72851	8.65895	8.77827	8.46044	8.34021	8.41626	8.50973	8.60812	8.40519	8.30786	8.44988	8.45619	8.19798	8.86402	8.71754	8.48897	8.31253	8.34984	8.92451	8.48395	9.14942	8.9499	8.91597	8.71057	8.65835	8.59597	8.74216	8.67763	8.60359	8.69273	8.75406	8.68548	8.54648	8.39418	8.54291
ATP6V1C2	2.36504	3.54752	3.79815	3.68538	4.00615	4.40213	4.28761	4.14697	4.55391	4.51238	3.43084	3.24831	3.85084	3.74643	2.98559	3.83221	3.77805	2.79247	3.35851	5.0661	4.78317	5.89903	3.1568	4.434	4.56446	4.17211	4.01206	6.50759	4.38567	4.60655	2.76281	4.24629	4.39637	3.27503	4.91376	4.86244	3.95487	5.13976	2.54641	3.52232	3.98069	2.59454	3.38714	4.93737	4.72389	4.7517	2.62759	2.53302	3.36838
ATP6V1D	7.96662	6.91994	7.43558	7.82538	7.36058	7.68513	7.56219	7.8005	7.54575	7.67578	7.44507	7.72383	7.86831	7.64495	7.16011	7.54844	7.90419	7.34711	7.13024	7.36461	8.09802	7.59891	7.50017	7.52674	7.71772	7.89799	7.30616	7.48122	7.53635	7.39016	7.92891	7.44717	7.83032	7.48289	7.70973	8.24056	7.8456	8.0193	7.49105	7.41131	7.67339	7.61572	7.80606	7.68941	7.88591	7.93857	7.54652	7.55949	7.14268
ATP6V1E1	6.3677	5.39504	6.24494	6.0273	6.02622	6.84106	7.0055	7.03354	6.81158	6.66196	6.51549	5.9951	6.91073	7.10021	7.16237	6.627	6.70211	6.61168	6.05496	6.03352	6.25383	6.19212	5.98462	6.72544	6.40598	5.94436	6.23475	6.12149	6.2719	6.01591	6.14739	6.05335	6.29643	6.18972	6.30376	6.24727	6.46829	5.91238	6.10789	7.43182	7.3982	7.47962	7.46967	5.80077	6.12503	5.99183	5.86043	5.60937	6.36977
ATP6V1E1P1	7.76229	7.50343	7.81157	7.30313	7.75082	7.60259	7.67189	7.71598	7.38517	7.56525	7.64054	7.42104	7.78337	7.6383	8.17608	7.64302	7.77499	7.65952	7.50858	7.24651	7.61238	7.65156	7.32433	7.38524	7.76379	7.55815	7.61667	7.68534	7.51446	7.55947	7.59965	7.4945	7.40917	7.36362	7.38693	7.60493	7.75826	7.68209	7.69047	7.62366	7.69047	7.5678	7.72776	7.49214	7.75852	7.9599	7.95694	7.54088	7.6295
ATP6V1F	11.004	10.8337	10.9671	10.863	10.9935	10.6172	10.2875	10.6876	10.1881	10.2812	10.5084	10.6992	10.8605	11.0504	9.78339	10.8638	10.7995	10.6666	10.8144	10.8193	10.8544	10.8078	10.2457	10.574	11.0087	10.7654	10.1151	10.9441	11.2481	10.5728	10.3051	10.273	10.5541	10.438	10.4488	10.7398	10.5616	10.7558	10.3153	11.177	11.1627	11.0089	11.2074	10.6407	10.7231	10.5425	10.1827	10.5147	10.6883
ATP6V1G2	8.80638	6.20623	6.40831	5.43091	6.5581	5.60439	7.82007	5.32644	5.6735	6.58518	5.73053	6.45143	6.04554	5.54441	7.31893	6.88749	5.5808	8.18983	6.66617	6.19576	6.26745	5.42677	7.36281	7.34322	5.88894	6.35652	8.1358	5.54102	5.45772	6.45554	8.42485	7.78607	5.62133	7.13025	5.85045	6.13694	7.02186	5.68626	8.62739	5.87171	5.85696	5.95071	5.57005	5.78405	6.04369	5.3936	7.59878	7.37929	6.87409
ATP6V1H	5.80251	6.11106	5.9871	5.9333	6.19588	4.9673	5.03656	5.13562	5.14894	5.02196	5.66816	5.34616	6.15368	6.00743	5.63304	5.1566	5.6543	4.24517	6.06987	5.78312	5.44997	6.02403	4.9893	4.96819	5.5068	5.5959	5.22013	5.82505	5.92933	5.81942	4.85208	4.8307	6.11483	5.56427	6.00695	6.14926	5.83329	5.73867	4.01162	5.76282	5.49806	5.39142	5.73263	5.65108	5.98445	4.88456	3.66732	5.51234	5.43818
ATP8A1	9.76847	9.97689	10.1578	10.1525	10.3166	9.09566	9.35991	9.23756	9.25046	9.19347	8.96523	9.82667	9.67597	9.93314	8.89718	9.40217	9.81836	8.91364	10.3222	10.4364	10.0089	9.77928	9.55788	8.99125	10.0487	10.0301	9.09525	10.1143	10.1455	10.2381	9.17631	9.47936	9.98026	9.76083	10.4766	10.1817	9.87139	10.1264	8.58937	10.0099	10.0171	9.89017	9.67045	10.0701	10.2187	9.93097	9.59752	9.51097	9.41773
ATP8B1	3.30341	3.15963	3.10338	3.57969	3.52363	2.88138	1.6866	3.02066	3.11976	2.6238	1.55677	3.24085	3.63688	3.09814	3.45412	3.39032	3.56291	1.6027	3.78183	3.08198	3.9436	3.37985	2.16863	3.22923	3.27116	1.57118	1.95693	4.01489	2.34816	3.37848	2.05285	3.28435	2.69497	2.82524	2.51146	3.26654	1.92435	4.46794	2.30455	3.20871	3.08639	2.04466	3.74668	5.56857	2.37018	2.052	3.0195	2.187	1.98922
ATP8B2	4.23218	5.15772	5.00882	5.14758	4.53192	5.08668	4.20262	5.27562	5.08907	4.79281	5.35652	5.11585	4.02126	5.33499	4.23587	4.59709	4.74387	3.95053	5.06691	5.20324	5.25823	4.74387	4.68684	5.36682	5.07169	4.85509	4.07276	5.34932	4.76025	4.80671	4.07362	4.26915	4.83361	4.63353	4.44291	4.33671	4.61459	4.67929	4.44569	5.15587	5.35399	4.83632	5.19841	4.92813	4.3411	5.29327	4.14088	5.02453	4.69384
ATP8B3	3.8291	3.94381	3.95239	4.03909	3.84804	2.13522	2.36563	2.14137	1.93583	2.11166	2.34189	3.73506	4.99835	3.75201	2.18637	2.64798	2.40508	2.51813	3.29875	3.31661	2.2744	2.94849	2.83239	3.28483	2.84152	2.69233	3.60501	2.53447	3.12236	2.64954	3.55822	2.75281	3.02193	2.95971	2.25539	2.95916	2.75251	3.21001	2.5587	2.38531	4.18124	2.43912	3.32057	3.00451	2.39677	2.71297	2.81975	2.5011	3.84736
ATPAF1	1.73321	2.29251	2.11375	2.30232	1.7846	2.99253	3.1093	2.60701	3.28877	3.37095	2.03054	1.76561	2.79037	2.99632	1.75254	1.84266	3.47662	1.77059	3.32612	3.19066	2.52094	3.41304	1.78627	2.41507	3.11617	2.60223	3.66714	3.5972	1.68043	1.70372	1.76702	2.71312	1.91537	2.02527	1.79807	2.93921	3.49196	3.10766	1.77505	2.8402	3.42335	2.63864	2.6891	1.84805	3.06916	2.82418	1.71977	1.68864	2.77342
ATRAID	7.30069	6.83014	7.36643	6.97447	7.11011	7.84533	7.7255	7.83413	7.78606	7.89338	7.28136	7.53573	7.40859	8.00111	6.54343	7.44376	7.5873	6.90086	7.95112	7.70175	7.64661	7.64235	7.258	7.74427	7.47641	7.48166	6.75806	7.53066	7.5852	6.98401	6.6873	7.2226	7.30953	7.37794	7.78649	8.16293	7.354	7.6518	6.95219	7.55265	7.53443	7.48602	7.76006	7.93166	7.76403	7.40758	6.88673	7.30556	7.39221
ATRIP	3.71838	4.04442	3.99904	3.73039	3.72121	4.74876	4.98399	4.61194	4.48113	4.40799	3.68688	4.40406	4.27228	4.60454	4.40381	3.11167	5.04237	3.42514	4.82491	4.484	4.36499	4.20552	3.49372	3.57657	5.4559	4.39797	3.63244	4.45299	3.50464	4.02216	4.49807	3.90832	4.16367	3.75437	4.41046	4.31249	2.62712	4.00293	3.77547	4.86474	5.01435	4.64216	5.19193	3.65085	3.56079	3.83388	3.82522	3.53934	3.65839
ATRN	4.80724	5.0151	5.04265	4.86665	5.25152	6.36897	6.2612	6.07441	6.48366	6.48211	5.54489	5.30923	5.66817	5.96146	3.5821	5.85533	6.09154	4.71182	6.16466	5.79243	6.34469	6.28147	5.36769	5.86531	6.2996	5.88099	4.28203	6.00068	5.68341	5.22001	4.16761	5.60556	6.26249	6.29581	6.07537	6.32988	5.55587	6.03626	4.29147	6.23456	5.99611	5.62701	6.44809	5.39111	5.37505	5.89069	4.59591	5.27619	5.11149
ATXN1	5.89809	5.65288	5.17964	5.34545	5.65733	6.41028	5.89159	6.25824	6.64321	6.67996	6.27854	5.71545	5.26487	6.34134	7.03408	6.29304	6.27346	5.19984	5.36741	5.3071	6.06441	5.90103	5.80224	6.3346	6.07331	6.18138	5.5924	6.31758	6.21306	5.37577	4.85935	5.01601	6.3555	5.39695	6.31404	5.75316	6.66884	5.6361	5.62466	6.00089	5.92633	5.96867	6.4531	5.50209	6.01524	6.41853	6.52014	6.01827	6.02734
ATXN10	7.69484	6.86562	6.70601	6.51973	6.74198	6.60103	5.64963	6.47025	6.43035	5.89414	6.31469	6.76779	6.57611	7.06612	5.18674	6.57641	6.66827	6.00445	7.11111	6.9757	6.89136	6.9151	5.99432	6.55647	6.91858	6.65206	5.75744	6.82892	7.03852	6.60032	5.64062	6.17821	6.82863	6.87949	7.1456	7.26493	6.44942	6.93403	5.27255	7.055	6.96454	6.85799	6.92071	7.00399	6.8527	6.82018	6.14789	6.47913	6.448
ATXN2	7.6083	7.74922	7.24331	7.01367	6.95759	6.66694	6.29318	6.59786	6.77192	6.86053	7.03936	7.32974	6.59754	7.26125	7.10795	6.95875	7.76297	6.37562	7.35877	6.67645	7.48507	7.16297	6.75766	6.20432	6.88519	6.85769	6.17722	7.28228	7.07026	7.26554	6.50688	6.7936	7.36933	7.04801	7.11427	7.34842	7.1057	7.30265	6.02176	7.32745	7.26556	7.01175	7.25014	7.16325	7.00374	7.16833	6.4256	7.94476	7.14172
ATXN2L	6.37913	6.72855	6.79043	6.79207	6.97333	7.19736	7.25736	7.26961	7.22838	7.24978	7.21844	6.92621	6.81024	6.51345	7.14387	6.8506	7.89779	7.36073	6.68631	6.92384	6.84498	6.86697	7.03081	6.96099	6.69951	6.8554	7.14638	7.11613	7.08374	7.01488	7.90131	7.0972	7.03621	7.31297	6.98753	6.99954	6.95296	6.85691	7.2425	6.67276	6.68477	6.69851	6.58587	7.14568	6.97401	6.85182	6.9208	7.17652	7.0224
ATXN3	4.62978	5.78326	6.3099	5.99188	5.6823	6.09442	5.64433	6.22687	6.33561	6.23611	6.69131	5.77758	5.95489	5.38174	5.88373	5.37441	6.27679	5.85616	6.11768	5.7604	6.09328	6.02605	6.26598	5.62377	5.91936	5.41413	5.55977	6.53244	5.95822	5.37405	4.60789	4.99774	6.19455	6.15617	6.27067	5.87761	5.50187	5.99203	4.6153	5.64827	5.77071	5.5283	5.95038	6.43788	5.98483	6.07555	5.6081	5.51667	5.80673
ATXN7	6.35308	6.48401	6.67686	6.46366	6.45626	6.14177	6.27295	6.07241	5.93196	6.01802	7.63372	5.60447	6.37275	4.92756	6.44728	7.29909	5.15717	9.51329	5.26351	5.56155	5.00413	5.36531	7.23491	7.97302	5.31538	6.08026	9.28992	4.88991	5.43846	5.63941	8.94885	8.17371	5.24115	6.84876	4.98033	5.29165	6.33048	4.82071	9.05793	5.79535	5.76025	6.15295	5.58675	4.6949	5.18224	5.03268	7.96154	7.75227	6.60385
ATXN7L1	5.51931	5.18345	5.82241	5.5036	5.53689	4.72714	6.21382	5.38427	4.92263	5.30587	5.64913	5.4563	5.48073	5.7173	4.5269	5.13977	5.14408	5.33375	5.65574	5.26667	5.16882	5.60505	5.06644	5.97488	5.66558	5.75302	5.42739	5.23912	5.31302	5.26703	5.2033	5.2164	5.55487	5.52986	5.47943	5.58871	4.84674	5.24713	5.22016	5.65968	5.66922	5.32184	5.94377	5.30042	5.30432	5.13251	3.27506	5.65665	5.64788
ATXN7L3	6.62301	6.89581	7.94118	6.62418	6.22744	6.66052	6.55863	6.78474	6.71365	6.59093	7.05184	6.44305	6.9515	6.88971	7.61349	6.96724	6.84157	6.27152	6.5085	6.69775	6.40595	6.48648	6.74234	6.72831	6.87519	6.67272	6.54439	6.42146	6.32354	6.7332	6.55662	6.62138	6.68816	6.68176	6.57198	6.71242	6.57825	6.38123	6.36266	7.3934	7.22689	7.05025	7.37496	6.26089	6.59852	6.23408	6.20892	6.10122	6.777
ATXN7L3B	7.17148	7.19723	7.19754	7.3796	7.03203	8.10993	8.05983	8.16829	8.19558	8.0978	7.14596	7.62297	7.65416	7.9676	6.88192	7.41887	7.97721	6.95	8.19334	8.02264	7.84381	7.65294	7.40201	7.61478	8.50814	7.85202	7.20966	7.94542	7.96419	8.24811	6.92613	7.65939	7.69263	7.65695	7.81413	7.70279	7.55093	7.86042	6.53644	8.12657	8.13705	7.94451	8.16127	7.64428	7.60122	7.67758	7.32047	7.23093	7.55853
AUNIP	0.857134	2.88578	2.9689	3.33667	3.14625	2.82964	2.39461	2.71179	2.77174	2.05165	1.5951	1.7149	2.11279	1.34976	1.32977	2.5691	3.32077	2.42623	2.63069	3.00988	3.18889	3.42308	3.24024	3.54594	2.97372	3.14192	1.95257	1.9598	3.76724	2.66584	1.95393	1.94792	2.48381	1.98979	3.13603	3.38258	1.93549	2.66122	1.95115	3.38026	4.56379	3.20979	1.89263	2.02998	1.90848	3.00618	1.9783	3.33207	3.32187
AUP1	7.61657	7.79584	7.64805	7.90784	7.10485	8.61044	8.12869	8.67455	8.7078	8.64731	8.40476	8.26525	8.34855	8.5418	8.11579	7.90292	8.22032	7.36531	7.82315	8.34399	7.72121	7.85518	7.83383	8.23419	8.52658	8.03903	7.36454	7.80984	7.92978	7.99104	7.47422	7.69927	8.01703	7.96669	8.0758	8.24506	7.67198	7.8604	6.794	8.99324	8.98673	8.7761	8.7679	7.69845	7.7749	7.94586	7.49072	7.67643	8.06031
AURKA	2.87961	3.37746	4.61308	4.10456	4.05038	4.12288	5.29693	4.42897	4.24224	4.07339	3.81612	4.03349	3.70568	4.11268	3.5228	3.40963	4.42943	4.2444	4.36034	5.68257	4.34929	3.98483	3.14092	4.56493	5.1794	3.44494	3.48225	4.01005	4.26925	4.33818	2.13572	3.59156	4.47597	3.91881	4.63922	4.24393	3.00475	4.34376	4.04316	4.76914	5.43771	4.50676	4.52824	4.06852	2.17902	4.32635	4.57039	3.84251	4.59467
AURKAIP1	8.41904	8.96642	9.5069	9.28712	8.78462	9.31747	9.57645	9.22925	8.93788	9.0184	9.5832	8.76363	9.20945	9.28259	9.53359	9.07774	9.08132	9.02173	8.64974	9.18414	8.91206	8.98989	8.8851	9.48772	9.25797	8.95072	8.67135	8.92293	8.83152	8.78174	8.65904	8.67987	8.93722	8.97382	8.99179	8.7874	8.78408	8.63782	8.87637	9.71905	9.61468	9.48832	9.68007	8.56194	9.08447	8.56258	8.67801	8.73536	9.17172
AURKC	3.17881	3.66887	3.40344	3.77049	4.04192	2.84057	2.7074	2.85454	2.76314	2.8052	4.25663	4.15872	2.88761	2.85875	2.71937	3.1284	3.58106	2.83507	2.73267	2.80454	3.19063	2.89767	2.81332	2.827	3.3846	3.57661	3.52179	2.89308	3.14071	3.06484	4.08184	3.32268	2.77041	2.92147	2.72555	2.83649	2.7491	2.8423	3.04578	3.99245	3.27035	2.93034	2.84078	3.31977	2.88047	4.40098	3.14405	2.95135	2.91734
AUTS2	4.39274	4.53175	4.44319	4.72895	4.85486	5.01474	4.22593	4.60122	4.79223	4.40396	4.29187	4.85202	4.48333	4.25439	4.63309	3.62057	4.86125	3.9148	4.85648	6.50485	4.41214	4.63122	4.57084	4.68639	4.52489	4.42701	3.95151	4.6472	4.1924	4.38217	3.59116	3.3873	4.43262	4.28659	4.33393	4.17956	3.85716	5.62693	4.73077	4.67937	5.20183	5.50953	5.15804	4.77532	4.54586	4.99768	4.77079	5.31398	4.31481
AVL9	4.5928	4.52979	4.63181	5.13494	4.1232	5.52084	5.01842	5.48232	5.77138	5.52863	5.20927	5.10298	5.11098	4.77629	6.10281	4.68779	4.72894	4.73252	5.057	5.04436	5.3678	5.20187	4.63143	4.12426	5.35336	5.36156	4.81058	5.59939	4.72604	5.14471	4.41494	5.03456	5.06526	4.98282	5.18132	5.02357	5.16531	5.12246	3.82594	5.3211	5.33215	5.26784	5.43655	5.02907	5.1148	5.60641	4.73438	4.37389	5.40322
AVPI1	5.36095	5.34703	4.98608	4.90469	4.78217	5.99289	5.55342	5.1611	5.99947	6.11696	5.63163	5.16716	5.33694	4.82446	4.71567	5.68213	4.7342	6.07847	5.17314	5.64981	5.50305	5.17911	6.37429	5.77787	5.01529	5.87793	5.94636	5.33048	5.80311	5.33745	5.57664	5.47539	5.38137	5.89015	5.60861	5.57591	5.56724	5.92376	6.13927	4.84865	4.82104	4.98613	5.32304	4.752	5.20532	5.25683	5.66203	5.78215	5.40649
AVPR1B	3.00298	3.16019	2.7536	3.12241	3.14431	2.34225	2.5697	2.39327	2.49124	2.61156	2.53114	3.37992	2.43349	2.4065	4.14799	2.39709	2.34812	2.71584	2.35058	2.4257	2.41232	2.43118	3.50801	3.59508	2.35961	2.35841	2.56662	2.47282	3.28818	3.71862	3.13842	2.56543	2.61431	2.33511	3.98792	2.90606	3.14153	2.56134	2.39149	2.80023	2.55615	2.61849	2.63815	2.94513	4.41426	2.67134	2.75359	2.43156	3.28871
AVPR2	2.34194	2.1165	2.72105	2.83584	1.997	2.21093	2.20926	2.48955	2.35387	2.01911	2.1479	2.18109	2.13738	2.18978	2.15922	2.15166	2.11977	2.20352	2.143	2.57696	2.15817	2.1938	2.14989	3.98944	2.16801	2.15221	3.93851	2.27991	2.36678	2.26703	2.26542	2.29565	2.19881	2.2829	2.16267	2.19293	2.23601	2.23641	2.26738	2.18473	2.19754	2.28044	2.17447	2.33189	2.22636	2.33961	2.38848	2.31108	2.2462
AXDND1	2.37947	2.44796	2.63618	2.62093	2.88419	2.76681	2.77036	2.80208	3.23397	2.97708	2.58149	3.07428	2.58091	2.5171	3.01428	2.56402	2.55784	2.88221	2.58206	2.56285	2.52119	2.55872	2.54643	2.61535	2.52836	3.74809	2.63066	2.63377	2.60381	2.6496	2.71531	2.65897	3.6053	2.63221	2.7287	2.6071	4.08867	2.63304	2.61987	2.69113	2.65636	2.61084	2.63049	2.67762	2.60389	2.63703	2.58092	2.5672	2.58932
AXIN1	6.27595	6.43617	6.70616	6.36252	5.49728	6.13825	7.63683	6.11456	6.22934	6.88253	6.5149	6.43835	6.26741	6.82853	6.54117	6.08043	6.46666	5.25778	6.78812	6.35209	6.94032	6.20228	6.87899	6.26545	6.60485	6.52775	5.70117	6.24418	6.28885	6.54108	5.85683	6.17203	6.58543	6.19428	6.46639	6.44304	6.3607	6.2848	5.42057	7.13378	7.02967	6.76496	7.22994	5.90655	6.36021	6.18501	5.80955	5.61199	6.50291
AXL	7.68324	6.93508	7.25551	7.76463	6.54029	6.78121	6.78814	7.3209	6.12331	6.39887	7.21985	6.99957	7.80041	6.39245	7.72382	6.85768	5.74699	8.15621	6.18662	6.84255	6.26343	6.4196	7.21605	8.12313	6.65075	6.58201	8.03817	6.5268	6.68161	7.24273	8.47329	7.92379	5.93931	6.6044	6.06092	6.11563	6.96742	6.40977	8.47358	6.246	6.10809	6.37689	6.49101	6.53189	6.8398	6.65678	7.87443	7.63546	7.24631
AZI2	6.07473	6.78124	6.29414	6.37468	6.02755	6.60659	6.02115	6.27058	6.83998	6.31391	5.83284	6.45587	7.10546	6.69257	6.18547	6.04393	6.63887	6.81222	6.46923	6.22832	6.52716	6.51168	5.72307	5.95243	6.33138	6.30974	5.76294	6.74015	6.94363	6.35763	5.91542	5.99557	6.63327	6.47812	6.94537	7.05803	6.57946	6.85606	6.12591	6.25567	6.1553	6.0379	5.72637	6.63444	6.63083	6.8053	6.19304	6.31237	6.33644
AZIN1	9.14834	8.6212	8.55123	8.47052	9.10045	7.96822	8.19529	8.24948	8.09575	8.00328	7.96864	8.30363	8.47678	8.62277	8.50815	8.26852	8.8147	7.82792	9.05117	8.39325	8.77357	8.78197	8.35406	8.05683	8.27191	8.63018	8.41614	8.51827	8.687	8.38846	8.19463	8.60432	8.96831	8.92505	8.90377	9.25896	8.88096	8.72421	8.834	8.31429	8.10817	7.94884	8.04024	8.85414	8.43082	8.54993	8.54383	8.5694	8.40862
AZU1	4.02999	4.66329	5.92958	5.06248	3.01865	5.52414	6.50447	6.18876	5.33409	5.60845	5.86619	4.60169	6.90089	5.51572	4.40308	8.20084	7.05674	5.52626	3.94865	2.36122	6.18134	3.44083	4.05055	4.51755	6.02722	4.75084	2.75811	4.47108	2.42787	2.58724	3.23872	4.53931	5.80142	5.72496	4.29098	5.0179	4.54934	5.0417	4.55053	5.96171	4.83702	6.6489	6.88586	5.85186	3.47099	5.27827	4.96787	3.20428	8.37093
B2M	14.5107	14.1967	14.4626	14.372	13.5702	14.2206	14.1881	14.3559	14.1761	14.0128	13.8857	14.2162	14.9564	14.9474	14.002	14.2303	14.486	13.8437	14.0844	14.0878	14.3867	14.4269	13.8301	13.6942	14.4693	14.1478	13.9886	14.5602	14.7274	14.1438	13.9848	14.051	14.0056	13.9289	14.2749	14.3532	14.7021	14.3887	14.1294	14.4914	14.5328	14.3882	14.451	14.3296	14.7749	14.5205	14.1349	14.0824	14.2471
B3GALNT1	5.94871	6.01175	6.11202	5.0489	6.54003	5.88777	5.68976	6.14409	5.19039	6.248	6.09941	5.54557	6.29973	4.74834	6.41788	6.79886	5.34328	8.13391	5.10763	5.62108	5.10577	5.2956	6.57078	6.90287	4.68096	5.68298	7.96077	5.54792	5.44817	5.53389	7.34844	6.79725	5.491	6.43607	4.72228	5.0703	6.31514	5.4326	7.86436	5.11731	4.53886	5.41813	5.05743	4.93748	5.94816	5.28249	7.0728	7.36259	5.93944
B3GALT4	8.77941	8.11721	8.47615	8.31936	9.14648	9.77458	9.63531	9.69806	9.90321	9.96771	9.25173	9.05865	9.0439	9.51552	9.62283	8.88829	8.87171	8.9507	9.11905	9.08665	9.73019	9.14134	9.03102	9.73277	9.1768	9.20113	8.56543	9.15053	8.94021	8.70723	8.57483	8.72784	9.50363	8.85439	9.32054	9.22383	8.99762	9.16689	8.58799	9.39617	9.53807	9.30745	9.7711	9.10119	9.31084	9.35958	8.50077	8.84796	8.77969
B3GALT5	2.62868	2.75275	2.45569	2.3483	2.62828	2.28393	1.27013	2.1743	2.31945	1.55256	2.31267	2.12963	2.20514	2.14092	2.07936	2.15769	2.16296	3.23772	2.14257	2.143	2.17433	2.15467	2.12545	2.16176	2.20242	2.12737	2.09621	2.09539	2.10109	2.15595	2.96396	2.15382	2.09497	2.0266	2.09734	2.05528	2.08799	2.07092	2.05602	2.52053	2.15294	2.12151	2.11134	2.33478	2.06823	4.79992	2.06056	2.04545	2.04793
B3GALT5-AS1	4.42331	4.59463	4.75087	4.65015	5.30564	4.45253	5.1352	4.62025	4.62825	4.8782	4.81906	4.71043	4.65771	4.56239	5.04659	4.7464	4.68433	5.68443	4.62122	4.62219	4.44468	4.51913	4.78477	4.59522	4.58669	4.75425	5.11254	4.75605	4.6949	4.90342	5.20432	4.9026	4.74988	4.79389	4.75737	4.64031	4.79834	4.76296	5.0095	4.43574	4.28884	4.46105	4.28413	4.74971	4.75585	4.74129	5.14574	4.91098	4.84045
B3GALT6	8.65111	8.0921	7.83761	7.99247	8.0688	8.86667	8.52479	8.64076	8.97687	8.98316	8.37997	8.18027	8.72657	7.87715	7.81427	8.43524	8.24084	7.72264	9.11553	8.95518	8.59526	8.72225	8.68052	8.88517	8.5429	8.73931	7.95549	7.8861	8.76323	8.15925	7.51355	7.9445	8.90995	8.40361	8.35619	8.71393	7.92921	8.38556	7.78206	9.09773	8.96328	8.81769	9.14194	8.67349	8.55046	8.37249	8.05727	8.29665	7.89497
B3GAT1	6.70483	6.74531	6.58094	6.09231	6.5486	7.64942	8.49748	8.03159	7.49583	8.06218	6.53441	6.4516	7.52852	8.23968	5.04902	6.92922	6.9541	6.40995	7.38942	7.20042	8.58256	5.85373	8.26568	8.53808	8.23991	7.97731	6.80487	7.07883	8.02982	5.01078	7.14279	8.20943	7.76621	6.99838	7.31978	8.05785	8.17473	8.43148	4.18318	7.03369	7.62805	6.81374	8.88377	6.90741	6.95991	8.28194	6.04125	7.69537	6.48761
B3GAT3	7.08026	7.36683	8.71493	7.74508	7.92013	8.11232	8.55096	8.29398	8.12115	8.09827	8.32132	8.12457	7.8013	7.88603	7.96491	7.53832	7.76474	7.05155	8.39037	8.30702	8.24934	7.90002	7.98901	8.176	8.52351	8.29961	7.11338	8.00206	7.87219	8.17517	7.24172	7.63948	8.20215	7.88061	8.16717	8.1934	7.54472	7.81826	6.83339	8.51797	8.30501	8.06882	8.29028	7.98441	8.74652	7.93794	7.26073	7.48845	7.93103
B3GLCT	5.33866	5.22211	4.44871	4.98879	5.71775	4.32341	4.48168	4.55782	4.3544	4.9775	4.89607	4.86645	4.37196	5.2685	2.03898	5.0696	4.95418	4.43934	5.54255	5.66703	5.61063	5.04107	4.1129	5.427	5.18453	4.98655	5.4243	3.38672	5.4408	5.39999	4.35077	4.47673	5.71862	4.54701	5.15673	5.25152	4.71371	5.51708	4.61805	5.08217	5.80116	3.09367	5.17782	4.86699	3.65156	5.88157	5.51547	5.08869	5.11152
B3GNT2	5.94476	5.3237	5.62105	5.35119	5.38504	6.09259	5.52776	5.45379	6.13171	5.9925	5.30186	5.13407	5.54104	5.73512	6.22342	5.81898	6.19993	5.48629	5.5547	5.48578	5.96124	6.14361	5.16453	5.89159	5.82006	5.53711	6.06603	5.91262	5.9972	5.64015	5.49178	5.21401	5.83898	5.50154	6.22377	6.11763	6.33405	6.1122	6.08409	5.83898	5.84875	5.81499	5.3805	6.08979	6.24106	5.86784	5.18349	5.41822	5.16231
B3GNT4	2.56221	2.47343	2.71654	2.46697	2.29737	2.31864	2.15194	2.40545	2.12384	2.21541	2.36752	2.19671	2.6541	2.22763	2.43933	2.80285	2.24274	2.21348	2.18206	2.37565	2.60449	2.20387	2.2128	2.24734	2.20116	2.20004	2.32944	2.32833	2.36757	2.31887	2.30263	2.31584	2.22931	2.27294	2.18393	2.64285	2.3259	2.29495	2.31588	2.30165	2.27422	2.23142	2.24586	2.39457	2.28306	2.32876	2.35385	2.31923	2.76493
B3GNT5	4.02474	4.34093	4.82879	4.43321	4.41783	4.24966	3.52211	4.26958	4.21904	4.03188	4.23889	4.09232	4.28221	4.28306	5.23125	4.4472	4.68177	4.44171	3.8179	3.66974	4.35726	4.02216	4.15143	4.03329	4.01702	3.84054	4.34468	4.18357	3.81472	3.26899	3.85531	3.92062	4.69744	4.0884	4.41638	4.35996	5.235	4.09485	4.70214	4.07516	4.15101	4.11851	4.24509	3.69766	4.26491	4.31204	4.36853	4.00173	4.47196
B3GNT6	5.41653	3.20919	3.00002	3.9572	3.16496	2.67537	3.7958	3.9119	2.44089	2.91565	2.38254	2.30929	3.9483	2.3783	4.41467	5.88617	3.5148	7.19685	3.89982	2.29106	2.33192	2.29077	3.59613	4.17852	2.25416	2.31865	6.13905	1.99584	3.46812	3.51667	6.12609	5.53407	3.58539	4.52729	2.08966	1.93508	3.79803	2.09044	6.22628	2.28444	2.54779	3.21062	2.06088	2.05088	1.96311	2.44668	4.38403	5.07722	4.26928
B3GNT7	2.03977	1.94289	2.72979	2.25886	1.92514	4.45944	3.60946	3.81453	4.2381	3.98492	4.73336	3.62011	2.57755	1.64667	4.92014	2.67145	3.25434	3.61271	2.73279	2.77767	1.56832	3.1484	3.39458	2.09939	2.85476	3.95259	3.13969	2.48605	2.50719	2.44064	4.85305	3.43218	3.5693	3.54216	3.19086	3.37662	2.67183	3.69223	3.68499	1.21072	2.85782	1.16591	2.91198	1.45306	4.00211	3.83295	1.1792	3.86259	3.79136
B3GNT8	9.16963	9.53184	9.68368	9.91075	10.0676	9.26868	9.35459	9.33092	9.02475	9.15796	10.0098	9.55135	8.93784	9.10356	10.9563	9.62652	9.77667	9.59159	8.60074	8.65732	9.4741	9.59484	9.56802	9.74042	9.0878	9.2962	9.42455	9.2992	8.08362	9.35822	9.68216	9.33419	9.00146	9.09821	9.33185	8.55776	9.43128	8.95509	9.49035	9.0346	9.15444	9.03061	9.2691	9.01892	9.5414	9.51446	9.76403	9.22357	10.1314
B3GNT9	3.27176	2.90742	3.03363	1.82215	2.52297	4.47217	3.40532	4.27763	4.83134	4.42393	4.46195	4.15855	3.26082	4.09752	4.90942	3.3249	3.29054	2.72847	3.10542	3.67712	2.73663	4.28118	3.26584	1.77965	4.51512	2.41958	2.64941	3.41588	1.84286	2.39048	1.96042	3.3437	2.90936	3.52077	3.93437	3.25552	3.91777	2.59649	4.16857	4.75243	4.5594	4.78517	4.63519	2.89569	3.82906	2.31388	1.84828	1.80324	3.53504
B4GALNT1	1.8792	1.92199	2.10172	2.18977	2.00248	2.08412	2.02865	2.14587	2.19374	2.19425	2.027	2.04942	2.08758	2.05641	2.02539	2.0762	2.12354	2.05713	2.00748	2.12277	2.02155	2.12069	2.05876	1.96066	2.00813	2.01786	2.04065	2.01753	2.0161	2.01578	2.09845	2.03798	2.0731	2.06843	2.11939	2.02455	2.01747	2.03913	2.03788	2.05517	2.03868	2.01997	2.01512	2.01517	2.00503	2.04637	2.05778	2.00572	1.98957
B4GALNT2	4.74379	4.73681	4.65521	4.47395	4.50099	1.57612	1.66659	1.48766	1.76411	1.76981	2.96558	4.46597	3.00689	2.85795	4.47089	2.96957	2.93283	2.82621	2.85882	2.97767	2.87211	2.98676	2.91303	2.94948	2.84942	2.87144	2.61563	2.61627	2.59778	2.63842	2.87914	2.65297	4.69405	2.64334	4.5544	3.03336	2.65113	2.6526	2.6169	2.68377	2.58611	2.58107	3.49026	2.69628	4.41907	2.65953	2.62307	2.53891	3.10732
B4GALNT3	2.12081	1.92947	1.81731	2.28571	1.47112	2.17353	2.25087	2.1764	2.76901	2.80218	2.23844	2.08398	1.93727	1.92804	2.32485	3.24439	1.89747	2.7639	2.62474	1.912	2.16719	1.92916	1.89447	1.84706	1.90125	1.9091	2.06618	2.44526	2.10685	2.12258	2.52525	2.10507	3.09948	2.15983	1.92842	1.8797	1.98515	2.04149	1.9818	3.25599	2.05481	2.06718	2.04644	2.38453	2.24705	2.11734	2.14695	2.00169	1.93588
B4GALT2	5.93631	5.09234	4.95495	4.87842	5.19817	4.8242	4.82715	4.67606	4.63637	4.81167	5.6249	4.84044	4.27204	5.28057	4.1408	4.90809	4.555	4.99973	4.90347	5.53136	5.00467	5.00248	4.47494	5.2187	5.85711	5.07656	5.20362	4.63647	4.50017	5.65909	4.92841	4.75048	4.65035	4.1011	4.41861	4.47169	4.95544	4.72926	5.31853	5.08287	5.45356	4.88375	4.98867	4.66414	4.65872	5.11124	5.10979	3.88813	4.90898
B4GALT3	8.09847	8.16235	6.90837	8.14075	8.2939	8.58754	7.76147	8.6096	8.75924	8.66357	8.29756	7.90832	7.86076	8.33918	7.56662	8.30334	7.89603	8.1699	8.18417	8.74828	8.07154	7.88668	8.26608	8.95122	8.62783	8.39684	7.67996	7.72702	7.84596	8.01415	7.63808	8.60965	7.92864	8.18003	7.88726	7.97808	7.94065	7.78705	8.49657	8.58211	8.806	8.71959	8.88948	7.91092	7.81206	7.77363	8.21638	8.15277	8.25542
B4GALT4	6.26285	5.9626	5.53131	5.29226	6.4939	5.15599	5.13499	5.25004	5.51684	5.28108	4.55972	5.83676	5.73003	6.26999	5.64843	5.46141	5.70619	4.53629	5.73407	5.97616	6.11637	5.73643	5.21017	4.98773	6.09419	5.9676	5.15586	6.31056	5.95414	5.9466	4.54181	5.7181	6.37918	5.67923	6.07383	6.08869	5.76884	6.02352	5.37314	6.70603	5.43648	5.63732	5.93173	6.0382	5.91225	5.60409	4.9229	4.87082	5.2366
B4GALT4-AS1	2.03009	2.82636	2.44172	2.44161	2.22837	2.78554	2.32024	3.05167	2.21658	2.50055	2.23599	2.12158	3.40114	2.15959	2.12523	2.22279	2.49153	2.63182	3.53027	2.21755	3.40399	2.2361	2.1831	2.1814	2.15952	2.18202	2.23026	2.20915	4.68186	2.25191	2.26787	2.26315	3.1282	2.17724	3.48701	2.12442	2.2342	2.24639	2.18177	2.23492	2.49551	2.71728	2.79717	2.39812	2.47466	2.31437	2.26153	2.17329	2.1593
B4GALT5	9.61525	8.73545	9.09911	9.1575	9.30435	8.76248	8.40887	9.02714	9.42555	8.73174	10.1498	9.12166	9.48278	8.87247	10.836	8.98442	9.54808	8.5643	7.79942	8.50585	8.34626	8.95419	9.75338	9.14801	8.18338	8.7602	9.1351	9.47817	8.01125	7.94615	9.24896	7.89598	9.56115	9.06307	8.88553	9.11427	9.2825	9.40307	8.81091	8.56695	8.62118	8.1414	9.87365	7.59289	9.11829	9.47312	9.29223	8.99497	9.85804
B4GALT7	4.27847	4.30123	4.41075	4.692	4.58273	5.85768	5.68452	5.7385	5.11135	5.67509	4.9141	5.19143	4.95068	5.77152	4.44806	5.23674	4.98549	3.76588	5.43735	5.52484	4.68241	4.3872	4.89138	5.52268	5.56965	5.27424	4.29945	4.41408	4.84725	4.73521	5.07501	4.61125	4.7777	5.10443	5.22813	4.94308	4.81654	4.34333	4.00967	5.82004	6.02142	5.61362	5.78366	4.77381	5.13347	4.27782	3.31175	4.50493	5.08617
B4GAT1	3.78958	4.50254	4.79151	4.67014	4.05641	5.33263	4.63598	5.19937	5.39122	5.25351	4.56727	4.74395	4.12451	4.5024	3.77905	4.31634	5.068	3.81209	5.43055	5.52021	5.63758	5.14749	4.79592	4.32465	5.34472	5.12551	4.07979	5.26671	4.96665	5.378	2.53782	4.4518	4.87827	5.11	5.34486	5.4525	4.90234	5.05452	4.16919	5.40757	5.01487	4.69693	5.29847	5.08052	5.44069	4.71832	4.13558	4.64694	4.23927
B9D1	1.83148	2.53054	1.79829	1.42384	1.6352	2.90636	1.84851	2.62434	3.14009	3.0465	1.74511	1.68482	1.71585	2.06898	1.9179	1.70289	1.96334	1.68061	1.70261	4.04112	2.10627	2.75833	1.86431	2.80826	3.79883	2.8316	1.98428	2.20127	1.99399	2.00836	2.11086	2.01829	1.98957	1.92134	2.06458	1.956	1.98522	1.95602	2.18693	2.1191	4.66786	2.01996	3.06107	2.03884	1.95671	1.96439	1.94369	1.94408	2.72337
B9D2	9.01526	8.5189	7.78187	7.98546	7.11453	8.34114	8.97787	8.04048	8.13371	8.07326	8.98186	8.00753	7.84126	8.01616	9.26883	8.31682	8.58755	8.64997	7.37027	7.77202	7.99566	8.47937	8.3335	8.22117	7.72914	8.04516	8.2714	8.0747	7.44968	7.86717	8.04939	7.90311	8.52093	7.8339	7.84398	7.57308	8.113	7.7141	8.33658	8.6992	8.48279	8.82059	8.96773	7.49312	7.83011	7.89988	8.19612	7.75035	8.39749
BAALC	3.62775	3.67598	3.81676	3.96024	4.01343	4.49855	4.79112	4.54136	4.48755	4.68681	3.69769	4.21137	4.93188	3.78053	4.17603	3.51621	3.5884	4.44736	4.88565	4.38147	4.55126	4.26914	3.80197	4.58365	4.324	3.95513	4.43668	4.38532	4.75794	4.12046	3.8632	3.94783	4.27821	4.26495	4.19377	3.87551	3.82828	4.60281	4.04192	3.96504	4.71413	4.0166	4.14256	4.14842	4.76605	4.3588	4.22009	3.8432	4.10044
BAALC-AS1	2.15233	2.30334	2.0822	2.27886	2.1354	2.03804	1.6482	2.19842	2.08952	1.80699	2.00366	2.00311	1.99676	2.02958	2.72078	2.0027	1.98313	2.01898	1.97372	1.9948	2.01313	2.00306	2.00358	2.00952	1.99419	1.99885	2.08986	2.09299	2.14464	2.08441	2.07877	2.07663	1.96962	2.00994	1.91534	1.92943	2.07206	2.02211	2.08163	2.09165	2.03806	1.99289	2.00728	2.1735	2.02295	2.07841	2.1174	2.07474	2.02461
BAALC-AS2	7.50689	7.73429	8.53739	7.8852	8.03689	7.8496	7.69124	8.00151	8.0669	7.8783	8.40571	7.19607	7.87538	7.2267	8.455	9.02687	6.97105	9.85535	6.92829	7.47179	7.169	7.35218	8.67496	9.74718	6.79088	7.70214	9.83029	6.93207	7.04826	7.63933	9.66152	9.45545	7.50924	8.64035	7.10992	7.39538	8.18731	6.74383	9.92977	7.00814	6.8744	7.72992	7.53573	6.85406	7.49994	6.53023	9.04561	8.79193	8.52887
BABAM1	8.57305	7.94455	8.54035	8.74964	7.92536	8.75082	9.29321	8.54261	8.70614	8.992	8.82845	8.48216	8.74417	8.54333	7.78989	8.79857	8.28213	9.28019	8.7266	8.8541	8.42042	8.21223	8.51334	8.87839	8.47155	9.08188	8.47514	7.96487	8.34903	8.05257	8.60357	9.08984	8.0534	8.73484	8.21748	8.40772	8.43598	8.11037	8.97102	8.93271	8.87499	9.09084	9.21401	8.34593	8.05101	7.93261	9.05647	8.76731	8.62208
BABAM2	6.3569	6.67263	6.802	6.82954	6.03028	6.65004	6.30049	6.79327	6.56285	6.45045	6.83052	6.10409	6.70414	6.54782	6.61688	6.52194	6.45967	6.27512	6.46002	6.5323	6.38131	6.4585	6.87132	7.23501	6.76975	6.04753	6.13146	6.6102	6.4537	6.45753	5.84354	6.29376	6.52401	6.42751	6.48768	6.40578	6.1312	6.3041	6.03144	6.89103	6.69119	6.84449	7.02144	6.27487	6.49725	6.67668	6.1116	6.30636	6.58502
BACE1	5.5183	6.01599	6.13553	6.44929	6.03536	6.47631	6.68194	6.44963	6.71727	7.03487	7.11923	6.49196	6.11683	6.69558	4.68421	6.70844	6.97248	6.14831	6.12662	5.90864	6.3635	7.03769	5.86625	6.35484	6.63957	6.51756	4.91053	7.06047	6.98189	6.514	5.83932	5.1745	6.78201	5.95434	6.8341	6.62445	6.16684	6.69241	5.18513	6.25624	6.07596	6.33027	6.56871	6.81559	6.41075	6.84838	5.55206	6.32754	6.25157
BACE2	6.3896	6.76995	6.60054	6.64624	6.38925	7.43537	6.71434	7.72044	7.34855	7.22556	7.2102	7.34702	6.04645	7.81776	6.28672	7.12376	6.57905	7.48202	7.14549	7.05441	6.38026	6.78916	6.81921	6.91334	7.03915	6.94545	7.2955	6.59884	7.18887	6.2722	6.55655	6.70182	6.87038	6.77215	6.90037	7.19822	6.16468	6.89771	6.26347	7.40214	7.3908	7.39	7.23521	7.00853	5.98132	6.28239	6.42819	6.90309	7.18201
BACH1	5.75334	6.47109	6.16626	5.87721	7.20486	5.6924	5.55358	5.5851	5.66703	5.41285	6.29735	6.27734	6.74314	5.93149	7.41026	5.78441	6.10168	6.45487	5.47783	4.95656	5.52882	5.84317	5.85627	5.02159	5.43284	5.95236	5.11348	6.23404	5.7202	5.50265	4.53993	5.45926	6.14932	5.59484	5.77589	5.10589	5.54198	5.7588	7.1492	6.17416	6.16146	5.93146	6.08867	6.16541	5.82808	6.44525	5.37828	5.87232	6.38651
BACH1-IT2	2.70098	2.87032	2.87638	3.17876	3.14674	2.58838	2.02803	2.4437	2.39615	2.01769	1.72565	3.5895	3.24376	2.1079	3.86533	3.00299	3.14948	1.85282	2.61568	2.24421	3.43704	2.1917	1.69134	1.7966	2.64066	2.69262	1.76311	2.97612	1.75317	1.77643	1.80624	2.9964	3.69283	1.77293	2.19244	2.0544	3.19784	2.73726	3.0187	1.82354	2.81124	2.56371	2.43215	1.78581	2.40291	2.68586	3.36187	1.73716	4.13074
BAD	3.66702	5.03344	5.00923	4.95692	5.03171	4.98825	4.64275	5.35215	4.87489	4.62317	5.74147	4.92774	4.09856	4.80359	5.01684	4.68795	4.82961	4.28276	4.58369	4.76899	4.7282	4.97014	5.32806	4.26657	4.95261	5.15261	4.45518	4.2902	5.45054	4.34733	4.44479	4.51869	4.76509	4.46738	4.61319	4.86092	4.50352	4.42863	4.86442	5.23315	5.22045	5.24323	5.72062	4.28424	4.88575	4.33348	4.44465	4.31417	4.68789
BAG1	10.8311	10.841	10.503	10.7295	9.11969	12.2411	12.1851	12.0939	12.2574	12.4325	11.8718	11.5318	11.8427	10.4691	10.8138	12.408	10.5385	13.1793	11.1263	11.0455	11.1263	10.3155	12.4103	11.9717	9.76882	11.4196	12.3635	10.2528	10.6287	11.336	12.9031	12.5737	11.0793	12.2803	10.3379	11.5537	11.9504	10.7465	13.1285	10.3967	10.657	11.7078	11.2237	11.1529	11.086	9.58438	12.5354	12.4045	11.6481
BAG2	5.12025	5.78503	5.14365	5.9224	5.35981	6.05205	6.00453	5.6782	6.18492	6.08873	5.48405	5.72604	5.27912	6.05014	5.05006	5.33763	6.0168	5.76385	6.07827	6.12599	6.2504	6.03327	4.9099	5.6316	6.3656	5.75241	5.69681	5.91864	6.14146	6.01106	4.69601	5.23404	6.08778	6.09552	6.14719	6.46307	6.22056	6.05973	5.35945	5.96298	6.24253	5.70587	5.73549	6.27818	6.01666	6.02819	5.5929	5.75396	5.3189
BAG3	4.44201	4.07296	4.22895	4.21074	3.59246	4.06941	3.22422	3.92779	3.7943	3.47369	3.79418	3.92511	4.02013	4.04588	1.61604	3.15662	4.50068	2.82821	5.59425	4.67321	3.9415	4.77412	3.22926	3.37053	4.66893	4.26108	2.89968	3.02189	2.43704	2.94285	4.67803	2.33123	4.45956	4.77021	3.32156	4.71507	3.8385	3.97843	2.30973	4.3545	4.63981	4.2104	4.85595	2.60322	4.70419	3.70989	2.49235	4.56364	3.52188
BAG4	4.98862	5.18584	5.50473	4.85543	5.69547	5.35895	5.3945	5.37637	5.6696	5.59838	5.11236	5.36119	4.92286	5.25765	5.41761	5.41572	5.5146	4.85316	5.50948	5.6522	5.54567	5.46799	4.88261	5.4369	5.59708	5.62394	5.10603	5.35613	5.43298	5.20748	4.83282	5.28438	5.73334	5.54858	5.78637	6.01971	5.60307	5.6571	4.94738	5.36054	5.15305	5.13121	5.06759	5.68944	5.65774	5.63455	5.52734	5.02003	5.41162
BAG6	10.5588	11.193	10.8363	10.9596	10.8342	11.4539	12.0247	11.2855	11.8061	11.6227	11.8953	11.0313	11.4235	10.8308	11.3429	11.6678	11.0644	12.0803	10.7127	11.1305	10.852	10.8956	11.5989	11.9194	10.7726	11.3073	11.841	10.8017	10.7959	11.027	11.8574	11.6797	10.7994	11.3862	10.5325	10.732	11.1783	10.5788	12.154	11.2282	11.3299	12.0785	11.5858	10.7084	10.6475	10.3414	11.5572	11.7493	11.5234
BAHD1	9.02892	9.13992	9.09695	9.07882	8.97642	9.0902	8.66138	9.12368	9.40759	9.25961	9.12967	9.04547	8.80132	9.31493	8.53325	8.68379	9.21644	8.40447	9.41482	9.31592	9.59111	9.17013	9.12776	9.06828	9.43633	9.23483	8.63111	9.05942	9.42319	9.46501	8.47611	8.93472	9.34642	9.02797	9.4165	9.35077	8.95086	9.29789	8.04646	9.27994	9.23485	8.92342	9.30606	9.43389	9.19533	9.37712	8.59781	8.9645	8.81087
BAIAP2	4.08975	4.32895	4.85796	4.64467	3.91451	5.18736	5.25723	5.2036	5.38153	5.11146	5.71522	5.92891	4.2211	5.19609	4.28822	4.75179	4.73984	4.01502	4.56517	4.67415	4.46408	4.43169	4.87414	5.13154	4.76922	5.04177	3.49667	4.85379	4.89119	4.52472	4.54964	4.79779	5.24077	5.12918	5.71332	4.83693	4.86277	4.98011	3.95409	5.31013	4.94798	4.76079	5.1813	4.30354	4.61284	4.3681	3.8974	4.9343	5.50136
BAIAP2-DT	5.37976	6.21278	6.15304	6.31276	6.17624	6.58439	7.64285	6.49922	6.43537	6.30188	6.86564	7.00598	5.70812	5.90044	5.97301	7.19426	6.67462	5.80271	5.93039	5.74844	6.02353	6.95827	5.66404	7.32648	6.53007	6.77751	4.92993	6.43585	6.26922	6.26495	6.29942	5.54932	6.83055	6.31782	6.87552	6.63466	6.55109	6.61839	4.42264	6.51845	6.49174	6.42037	6.66046	6.34576	6.18578	6.76364	6.38193	6.60496	6.81514
BAIAP3	6.0259	3.58368	3.54336	3.72843	4.27641	3.54993	5.16455	3.76295	4.0466	3.85792	4.69683	5.47175	3.34838	4.85882	6.43483	4.64104	5.20029	3.3156	4.31327	4.04352	4.02861	3.12487	3.86937	3.67159	4.5054	1.17009	2.37746	4.04209	2.36563	3.2612	3.32704	3.73427	5.46029	3.80231	5.51929	5.15795	2.39604	3.54426	2.34991	6.1127	5.90674	5.12261	5.91889	2.41898	3.88459	2.43006	2.32757	3.01184	5.34707
BAK1	7.92566	7.09296	7.27376	7.05138	7.73772	8.16045	8.63437	8.04021	8.06643	8.47338	7.871	7.41979	8.65135	7.59407	7.4206	7.25114	7.26935	8.44619	7.68959	8.52467	7.86087	7.8984	7.66894	8.33797	8.17473	7.90996	7.42372	7.83481	7.88543	7.78344	7.50781	7.63948	7.44139	7.77966	7.6026	7.85614	7.49079	7.60624	7.24872	8.09704	8.42998	8.07005	7.93119	7.66012	7.85187	7.65173	7.47899	7.47942	7.74574
BAMBI	4.17073	3.96972	4.3468	4.24036	3.59853	6.02995	6.17281	5.72025	6.04881	6.3164	7.19281	5.73927	4.91423	4.55768	5.64055	3.98582	3.10733	6.52097	5.36023	3.8358	5.58045	4.79965	5.52508	4.86116	4.95284	4.74405	6.42858	4.75687	4.71926	5.96589	6.133	4.67785	6.08532	4.07426	4.77004	5.33309	4.62719	3.80666	5.78642	4.15489	6.00889	5.3991	5.41485	3.93307	4.84253	4.44606	5.46216	5.07508	4.52675
BANF1	7.76539	7.34404	7.55129	7.65972	7.4188	7.27197	7.39716	7.38667	7.12951	7.1832	7.50685	7.26358	7.32439	7.45609	6.91084	7.47377	7.00915	6.82367	7.55778	7.829	7.40848	7.45794	7.55085	7.88945	7.93444	7.30889	6.84923	7.45208	7.43472	7.28569	7.07813	7.37472	7.16031	7.14967	7.2508	7.17874	7.11275	7.64592	6.93251	8.14828	7.84299	7.78563	7.87314	7.06464	7.45427	7.14922	7.08588	7.21895	7.60741
BANF2	2.64566	2.99122	2.79417	3.06441	3.23431	2.01595	2.93226	2.30647	2.04885	2.36567	2.53748	2.46025	2.42811	2.5503	2.41308	2.39317	2.38629	2.47622	2.37912	2.46261	2.51553	5.18165	2.44316	2.43928	2.39872	2.44274	2.39646	2.39959	2.67239	2.49584	3.1983	2.88836	2.4043	2.34541	2.49034	2.34097	2.3443	5.72768	2.41837	2.6738	2.48747	2.58062	2.49831	2.44884	2.3912	3.74095	3.07298	2.43861	2.35382
BANK1	8.32975	8.17683	7.82611	8.1456	8.12099	8.66741	7.91544	8.24047	8.63761	8.58693	7.60961	8.58509	8.18184	9.03707	7.44809	8.22262	8.84523	7.76097	9.5381	8.87287	8.4647	8.736	7.48693	7.22714	8.51505	7.85013	7.19368	8.67681	8.50915	8.43043	7.53069	7.85684	8.56955	8.05496	8.67242	9.27922	8.12728	8.49946	7.15118	9.12641	9.39885	9.01774	8.67242	9.25519	8.61403	8.68022	7.75254	7.70675	8.00244
BAP1	5.81207	6.36492	6.76576	6.78996	6.75031	6.45811	6.63756	6.29585	6.4453	6.30744	6.78511	5.80224	6.34428	6.99136	7.16701	6.6831	6.21219	5.52931	6.48639	6.16541	6.25168	6.52497	6.3171	6.85467	6.98156	6.35678	6.03119	5.94837	5.7941	6.21314	6.32809	6.42918	6.28024	6.14686	5.80471	6.37178	6.17895	5.83792	6.34623	7.35937	7.21852	7.17233	7.38297	5.34317	6.11423	5.92759	6.19602	6.14022	6.51028
BARHL1	2.86985	2.72151	2.62558	2.72396	2.71249	2.55189	1.27333	2.37325	2.32636	2.00026	2.35203	1.84769	3.27793	3.40871	2.49531	2.75081	2.99708	1.85913	2.26715	1.83693	1.84868	1.84323	2.69829	1.8129	2.75304	2.43306	3.10247	2.26363	2.34572	2.24575	2.25219	4.13859	2.73273	2.19053	2.1206	2.12345	2.20346	2.79758	2.26125	2.35515	2.20511	2.17866	2.19811	2.35932	3.30897	3.53968	2.29671	2.24223	2.20318
BARX1	2.04042	0.999969	1.53692	0.940192	0.862648	2.70405	2.82399	2.30398	2.86026	2.8811	1.96396	2.00938	1.9628	2.05597	1.97311	2.00422	1.90448	2.04973	1.89247	1.97913	1.98184	2.00148	1.99276	2.05471	1.96765	1.9653	2.02969	2.05543	2.13831	2.01852	2.04245	2.04139	1.89312	1.98075	1.80608	1.83774	2.00593	1.96533	2.03069	2.00679	1.97136	1.92715	1.89599	2.153	1.97125	2.04446	2.09893	2.0285	1.96671
BASP1	11.8816	11.6559	11.8578	11.8979	11.4123	12.275	12.0982	12.3403	12.1533	12.1794	12.716	11.7853	11.4102	11.555	13.739	12.5952	12.0343	12.1967	10.9859	11.4032	11.6769	12.1343	12.5101	12.4479	11.3713	11.5809	12.1282	11.8615	10.9193	11.5249	12.0512	11.4322	11.9128	11.3999	11.82	11.2023	12.3692	11.4018	12.6067	12.0569	12.0307	12.2219	12.8611	10.8759	11.6285	11.6897	12.4906	11.7016	12.7681
BATF	9.44404	8.19027	7.84141	7.67461	8.6537	8.64623	9.48582	9.04319	9.17749	9.35281	8.42091	8.67061	8.58137	10.0569	8.35353	8.21584	9.07809	7.91349	8.67758	8.4931	9.76734	8.88354	8.30683	8.60036	9.62175	8.88404	7.83167	9.25234	9.03836	8.33073	7.86072	7.92937	8.78163	7.97243	9.17311	9.27668	8.77203	8.96264	7.69648	9.12174	9.18954	8.57213	9.42852	9.3882	8.96128	10.1038	7.93865	8.427	8.22128
BATF3	6.38035	6.96661	6.33987	6.36057	6.84078	6.25842	5.99702	6.22637	6.7082	6.54595	6.60609	6.96901	8.05907	6.89425	4.10614	6.60316	6.43478	6.83049	6.11682	6.07955	6.66145	6.78439	5.62731	6.41587	6.24091	6.98262	3.92532	6.21119	6.96592	5.75675	5.73764	5.82682	6.18335	5.74901	6.48346	7.18321	5.98647	6.07397	5.70133	7.10721	6.98946	7.01547	6.93955	6.36667	5.96337	6.57996	6.1423	6.4643	5.86709
BAX	6.64489	6.92112	6.66315	7.20674	6.29527	7.06618	6.86836	6.76288	6.76359	6.69655	6.87644	6.94033	6.73139	6.66564	7.5644	6.68013	6.36897	6.7037	6.6058	6.63107	6.79613	6.65419	6.92688	7.00788	6.63279	6.87863	6.4406	6.85321	6.33744	6.94959	6.70619	7.16064	6.67795	6.63411	6.86127	6.84618	6.56751	6.60788	6.37983	6.66472	6.66097	6.52525	6.75517	6.65789	6.75382	6.86585	6.708	6.75104	6.6454
BAZ1A	7.95307	7.82824	7.5291	7.73088	6.40337	7.80997	7.8109	7.94094	7.85401	7.69324	7.362	7.41126	8.31741	7.60565	8.34686	7.51768	8.26217	8.04532	7.20863	7.23302	7.98609	7.90129	7.61706	7.38975	7.32866	7.34561	7.75208	7.86648	7.50029	7.39117	7.9242	7.33355	7.84098	7.64842	8.04077	7.93599	8.24634	7.90579	8.15849	7.48436	7.9109	7.96295	7.7089	7.52889	7.77783	7.80957	7.93395	7.33653	7.62112
BAZ1B	7.26683	6.98854	8.03682	7.07347	7.63965	7.21142	8.01152	7.35776	7.60714	7.35638	7.37626	7.17097	7.60895	7.70598	6.64936	7.07932	7.46114	6.8307	7.83606	8.03755	7.60553	7.55316	7.40063	7.47093	8.07288	7.68356	6.60017	7.90037	7.80326	7.83392	6.8435	7.44108	7.59026	7.2557	7.44929	7.41533	7.33927	7.57083	5.99367	7.80788	7.7122	7.51765	7.85206	7.62558	7.51925	7.75257	6.92156	7.33266	7.58533
BBC3	8.7207	8.94767	8.78044	9.12328	8.88051	9.63054	9.76354	9.71501	9.6589	9.77625	9.49386	9.02799	8.40711	9.20023	10.0235	9.04224	9.56936	8.7789	8.8345	9.20549	9.61937	9.50582	9.61341	9.52394	9.5546	9.59909	9.34976	8.97796	8.63449	9.12954	8.82851	8.88701	9.49901	9.28956	9.90559	9.03013	9.30098	9.13946	9.33089	9.09413	9.02623	8.81429	9.5729	9.27561	9.54391	9.57963	9.34925	8.67618	9.4233
BBIP1	6.89643	7.31185	6.695	6.1913	6.84702	7.2311	6.9149	7.24972	7.50854	7.53511	6.49852	7.42027	7.08229	7.19965	7.4856	7.1316	7.54985	6.9944	7.34141	7.27676	7.01632	7.07745	6.72275	5.98193	7.00212	6.97789	7.21699	7.47682	7.2521	7.17908	6.93878	7.01927	7.21622	7.38712	7.53296	7.35162	7.46824	7.6547	7.08853	7.00893	6.68482	6.50107	6.51338	7.66841	7.50117	7.43608	7.56723	6.89695	7.06017
BBS10	6.61658	5.59403	6.58185	5.41237	6.22448	6.75841	6.03793	6.95601	7.15553	7.0621	5.94011	7.10681	5.77042	7.06102	6.36119	6.27766	7.23025	5.63957	6.80121	6.66658	6.85607	6.7954	5.77607	5.74301	6.65624	6.57409	6.25614	6.83092	6.88371	6.84223	4.86547	6.24871	6.79525	6.39952	7.19927	7.27779	6.51005	6.87906	5.35925	6.79745	6.95045	6.6482	6.36794	7.19342	6.61454	7.00674	6.47818	5.58117	6.4125
BBS12	4.54644	5.58439	4.82853	4.88456	4.78966	4.68188	3.33688	4.49674	5.23102	4.49392	3.8986	4.98155	4.6439	5.37772	3.61513	4.50947	4.77857	4.52613	5.33712	5.05306	5.60772	4.95017	3.33647	4.16185	5.59356	4.78785	3.87982	4.85193	4.83777	4.53397	4.51478	3.83047	4.88333	4.56514	4.90509	5.55854	4.71935	4.86853	1.95353	5.22139	5.14544	5.57882	5.50021	5.25453	4.50968	5.00804	4.62613	3.86424	4.2641
BBS2	8.28143	7.78753	8.41426	8.06311	8.31332	7.91331	7.55808	8.30626	8.00871	7.65909	7.86398	8.35255	7.49668	8.13437	7.31091	8.06824	8.15757	7.4739	8.72411	8.40345	8.25595	8.25424	7.91904	7.5282	8.44029	8.24607	7.72031	8.27177	8.20807	7.89869	7.67512	7.41917	8.44792	8.36727	8.40166	8.55425	7.67492	8.35353	7.45863	8.5586	8.4654	8.09881	8.4213	8.56569	8.1582	8.35169	7.58775	7.84875	7.68924
BBS4	6.54009	6.38461	8.24943	6.72854	6.39727	7.39017	6.87647	7.4449	7.44162	7.31735	6.72652	7.21046	7.00555	7.23643	7.3088	6.32935	7.23794	6.44054	7.44509	7.52603	7.51417	7.09683	7.08066	6.56197	7.64901	7.23249	6.45393	7.12122	7.6924	7.32118	5.95322	6.61203	7.44818	6.94189	7.20764	7.14429	7.04036	7.39624	5.74583	7.65268	7.52533	7.23753	7.65162	7.48038	7.36149	7.44379	6.75589	6.86984	6.7827
BBS5	2.37469	3.00131	2.70224	2.63238	2.65588	3.3423	3.40829	3.2814	2.72375	2.78971	2.34835	2.4006	2.34864	3.52731	2.32875	3.13766	2.34194	2.61831	3.9011	3.15144	4.0896	2.52063	2.42482	2.42361	3.90627	2.33357	2.443	2.83228	2.44222	2.44947	4.59228	2.46379	2.47699	3.1488	3.54148	2.76735	2.4494	3.72213	2.44952	2.47638	3.7839	2.7489	4.00069	2.45094	3.17975	2.70504	2.44592	2.43343	2.43845
BBS9	4.13555	4.29263	5.27571	4.88001	4.81543	4.98455	5.17123	5.01936	4.34269	3.76844	4.29528	4.73927	4.5739	5.12107	3.96528	4.81871	4.88973	2.86355	5.26329	5.06528	5.29697	5.43994	4.73758	3.98752	5.03054	4.68075	3.73019	5.11661	4.79236	4.65153	3.02543	3.74395	4.93233	4.90013	4.99084	5.48708	4.27822	4.90955	4.11152	5.36183	5.48498	5.29254	5.38472	4.30391	5.23261	5.30647	3.57688	4.30008	3.92589
BBX	9.08957	8.94423	9.06401	10.3827	8.39384	8.92043	9.15934	8.92468	8.98733	8.86042	9.14198	9.08954	9.16332	8.95445	8.58442	8.64762	9.06158	8.7907	9.6331	9.46071	9.36552	9.35399	8.92892	8.73146	9.49045	9.06642	8.3813	9.52214	9.58752	9.38334	8.33437	8.70792	9.42019	9.15809	9.3636	9.17318	9.04198	9.46872	8.0765	9.08486	8.93667	8.89393	9.2391	9.48729	9.23424	9.43404	8.71093	9.16451	8.93808
BCAM	2.58559	2.97703	3.12684	3.22032	2.84664	2.40417	2.70767	2.61165	2.34052	2.26745	2.4626	3.49196	2.46757	2.39075	3.39692	2.44762	2.43736	2.3771	2.68535	3.09977	2.99243	2.44362	2.86396	2.49868	2.39935	2.39926	2.50436	2.5075	2.48309	2.5219	2.58588	2.5327	2.8872	2.51085	2.59267	2.47933	2.52513	2.50715	2.49697	2.55741	3.54022	2.48292	2.54103	2.54962	2.47632	2.51542	2.46497	2.44757	3.03598
BCAN	2.45092	2.64063	2.08296	2.83896	2.77369	2.21964	1.03765	1.86105	2.01041	1.64223	1.8827	2.0396	1.85194	1.90141	2.5695	1.87879	5.15722	1.93023	1.87923	1.89467	1.88907	1.91467	1.88383	1.86492	1.8919	1.88881	1.97139	1.92779	1.97221	1.96198	1.96384	1.93448	1.92344	1.96074	1.91526	2.27134	1.92051	1.90366	1.93438	1.91033	2.09065	3.15416	1.92473	1.97672	1.89637	2.018	1.97425	1.90851	4.65717
BCAP29	7.52122	7.44414	7.17158	6.97132	7.27601	5.86581	5.81918	5.78039	5.98125	6.41574	5.98123	6.69305	6.79895	7.29684	5.33411	6.55865	6.75761	6.03861	7.25685	6.68283	7.32901	6.8746	6.09908	6.31525	7.23222	6.91301	5.67869	6.92477	6.97895	6.55354	5.85942	6.29133	6.78142	6.77619	7.34015	7.49403	6.75337	6.994	5.61233	7.05234	7.14016	7.14293	7.30939	7.08878	6.8919	7.15364	5.38854	6.12193	6.47841
BCAP31	10.0191	10.4764	10.0935	10.1407	10.0931	9.48532	10.151	9.43546	9.43229	9.96794	10.0472	9.76301	10.0811	10.2259	10.4732	9.59585	10.1064	9.37264	9.4416	10.1575	9.90266	9.49475	9.99305	10.0514	10.5799	9.95534	9.48542	10.1067	9.92477	10.2007	9.53332	9.80289	9.89405	9.50959	9.94562	9.7642	9.81315	9.65661	9.16381	10.2378	10.3258	9.85963	10.3348	10.0737	10.0096	10.1176	9.48285	9.51831	10.1889
BCAR1	2.70619	2.56538	2.71336	2.72668	2.98897	2.53087	3.54043	2.50529	2.16012	2.40969	2.95373	2.35582	1.69892	3.2119	2.60694	2.40232	2.35112	2.20979	2.89093	3.06948	1.69282	3.27948	3.12309	2.90148	2.85856	3.1679	2.8011	2.83022	3.11047	3.32486	2.2169	2.22067	3.09706	2.13946	2.34807	2.9353	2.17146	3.0742	2.5005	2.67232	2.17547	2.67183	2.68063	2.25303	3.43539	3.88688	2.16732	2.93345	2.18963
BCAR3	4.39727	4.38293	4.07828	4.1983	3.91481	4.1042	4.48137	3.69955	3.16538	2.7593	4.38939	3.81667	3.07808	4.41998	2.23892	3.90481	4.39058	1.94332	4.82975	4.97305	4.40165	4.39161	2.54126	4.53278	4.50034	4.30741	3.92694	3.06149	3.8205	6.08928	1.68447	3.41728	4.24224	4.11279	4.40118	4.66042	3.14771	4.24592	2.66848	4.76897	4.85047	4.10105	4.2653	4.11514	3.98111	3.22787	1.6339	3.71927	3.71617
BCAR4	2.38432	2.26172	2.33479	2.35535	0.909195	2.53958	2.47982	2.25755	2.36666	2.18712	2.5449	2.11872	2.55431	1.80517	2.26067	1.49932	1.84054	1.52057	2.53203	2.3829	2.71285	2.19178	2.1477	2.36884	1.68454	2.97747	1.7967	2.32534	2.9431	2.45159	1.78536	1.79546	2.31585	2.43182	2.00457	1.88084	1.79441	1.76965	2.40589	2.11703	1.7758	2.12324	2.53354	1.85332	3.05446	2.31252	1.82693	2.41683	2.14268
BCAS2	7.60805	7.69735	7.57496	7.57466	7.18689	8.78409	8.43612	8.66002	8.80667	8.81827	7.49881	8.50922	7.92776	8.76231	6.97107	7.91518	8.14654	7.83909	8.75717	8.50473	8.68081	8.44567	7.78726	7.72989	8.59105	8.08103	7.9751	8.53199	8.70664	8.44662	8.20295	8.19843	8.2608	7.94057	8.43124	8.83445	8.52345	8.6474	7.89719	8.18636	8.43074	8.2541	8.04623	8.67589	8.75644	8.60003	8.35358	8.16048	7.86253
BCAS3	5.02713	4.87536	5.59483	5.22712	5.38493	4.66045	5.07656	5.02165	4.72575	4.83413	5.29408	4.41232	5.35406	5.02725	5.65039	5.20428	4.74003	4.40928	4.43864	5.04279	4.58993	5.25548	5.35514	5.58317	5.36542	4.90623	4.03291	5.10951	4.53574	4.72868	4.41208	4.48955	4.91071	4.91174	5.11905	4.87802	4.96131	4.67707	4.75964	5.47133	5.52646	5.36167	5.70102	4.44468	4.73113	4.74825	4.32483	4.69849	5.13829
BCAS4	6.59439	6.78515	6.79295	6.56447	6.97348	6.17474	6.12466	6.13394	5.72916	6.10762	6.26131	7.20089	5.7847	5.77066	6.51356	6.34068	6.27532	6.19091	6.58393	6.83082	6.53114	6.5138	6.27028	6.21795	6.48804	6.36644	6.19596	6.68469	6.53146	7.14207	6.4907	5.9562	6.4822	6.2668	6.46715	6.5768	6.4081	6.57677	6.66689	5.80934	5.85573	6.05227	5.99112	6.98668	6.56078	6.76494	7.08657	6.7678	6.69529
BCAT1	4.47474	4.59107	5.65333	5.05305	4.91854	4.39024	5.46916	4.46727	4.34596	4.19211	4.61732	5.29753	4.43296	5.37981	4.76839	4.49629	5.16439	4.90428	4.32232	4.62822	4.03361	3.93479	4.46684	5.20002	4.8055	5.34243	4.4079	4.85386	4.65492	4.10378	5.21489	5.47009	4.50462	4.59301	4.78258	5.13131	4.92679	5.79944	4.96176	3.83257	4.33543	4.08337	4.84297	4.17333	4.46787	4.20858	4.39355	5.76833	5.68658
BCAT2	6.18267	6.34285	6.59729	5.48324	6.31541	6.78299	6.65961	6.82385	6.60187	6.73167	6.87756	6.1338	6.02151	6.82355	4.77757	6.44671	6.43965	5.9812	6.6196	6.89643	6.58456	6.61851	6.94806	7.04202	6.74673	6.45668	5.64649	6.4948	6.48663	6.38691	5.71505	5.74357	6.72984	6.66394	6.78418	6.89732	5.95821	6.30072	3.92173	7.15143	7.04647	6.93764	7.05447	6.23172	6.53576	6.09727	5.4711	6.27406	6.27846
BCCIP	4.05406	3.67276	4.11451	3.67681	3.81622	4.83987	4.38539	4.5706	5.51899	4.95765	3.94068	4.56736	4.33083	4.84302	3.55649	3.26182	4.98751	2.90022	5.11176	5.07839	4.83569	5.01552	3.99424	4.12158	4.93575	4.35046	2.3168	4.90665	4.91128	4.58009	2.5415	3.81051	4.6597	4.3126	4.61309	4.99473	4.07966	4.83398	3.17945	5.15891	5.12075	4.5675	4.89601	5.11649	4.52668	4.76752	3.59343	3.80372	4.28479
BCDIN3D	7.40863	7.37143	7.74212	7.60118	7.70662	7.31671	7.37274	7.55264	7.2986	6.71777	6.93145	7.34914	7.13534	7.84862	6.9223	7.17867	7.50144	6.82502	7.91036	7.80932	7.8482	7.68396	7.18654	7.22352	7.78775	7.57843	6.77948	7.56202	7.51023	7.64047	6.79196	7.13348	7.42518	7.2678	7.88165	7.90682	7.35571	7.65155	6.71472	7.79252	8.00906	7.8702	7.84447	7.77446	7.5955	7.77446	7.10174	7.1508	7.04505
BCKDHB	4.85256	3.3026	4.55024	3.63803	4.22118	5.48523	4.61856	5.25353	5.53384	5.49937	4.43859	4.39373	4.8506	5.20072	3.71245	6.65371	4.74122	3.01469	5.29108	4.78717	5.03333	5.05174	4.16716	3.81082	5.1889	4.87671	3.74632	5.0076	5.22362	4.85546	4.17015	3.61417	4.87505	4.61327	4.63498	4.72804	4.86156	4.91381	3.60882	5.70302	5.86564	5.54797	5.75656	4.72175	4.54058	4.66136	3.87388	4.09368	4.51142
BCKDK	7.52445	7.31201	7.76355	7.43141	7.94282	8.15474	8.37267	8.25202	7.94124	7.90988	8.02062	7.37813	8.11052	7.71767	8.49	8.36716	7.67874	7.93827	7.13472	7.44814	7.6744	7.78413	7.93871	8.39087	7.88649	7.82783	7.55858	7.78095	7.30033	7.51997	7.75397	7.92312	7.8188	7.83047	7.8065	7.59908	7.76118	7.4129	7.88079	7.96131	7.96384	7.87219	8.30527	6.98407	7.48927	7.51568	7.31603	7.64043	8.16707
BCL10	3.38503	3.73506	2.37921	3.52471	2.28328	2.66297	1.05732	2.0611	2.97839	2.65766	2.1711	2.06944	4.26685	2.10359	3.62091	2.17901	3.15361	2.08708	2.83795	3.58789	2.10407	2.18881	2.14948	2.18266	2.53049	3.36789	3.49092	2.59261	3.04	2.35152	1.7652	1.71146	3.6397	3.44618	3.27727	2.9619	3.34708	2.83037	4.13836	1.73036	1.68318	1.66665	1.67788	2.77797	3.42627	1.70737	4.13626	2.37466	3.31193
BCL11A	5.61196	5.12993	6.59685	6.05943	5.74554	5.79789	6.20403	6.10115	5.80106	6.01238	5.80182	6.09764	5.83616	5.76227	4.70424	5.6122	5.93791	5.67354	7.07517	6.42046	5.82298	6.16675	5.62157	5.86131	6.15689	5.97639	5.1789	6.21156	6.04193	5.61271	5.42061	5.27249	6.03932	5.83425	5.89332	6.40379	5.07646	6.00441	4.74673	6.38299	6.63446	6.52605	6.53462	6.16709	6.06085	5.9848	5.29012	5.71258	5.47735
BCL11B	7.1875	7.38049	7.07721	6.76739	7.76138	6.75353	7.01341	6.3216	6.65652	7.81971	7.39434	7.11353	6.59862	6.87434	5.79566	6.66274	7.15279	6.49388	7.97739	7.78004	7.21618	7.42122	7.66409	6.61365	7.71131	6.99281	6.20588	7.32117	7.23308	7.64715	5.57599	6.59384	7.59594	7.6071	7.44253	7.60976	6.75319	7.23172	5.27978	7.41124	7.32206	7.03533	7.42505	7.42537	6.94112	7.58428	6.95071	7.27378	6.75667
BCL2	7.49747	8.28849	7.73406	6.87316	7.76115	7.83099	7.82834	8.26888	8.24463	8.06542	8.15969	8.18918	7.94729	7.71028	6.53148	7.93635	7.92421	7.24994	8.34174	8.27457	7.83072	8.15675	7.89432	7.82337	8.01074	7.75524	7.30843	8.18261	8.32181	8.2765	6.83924	7.64133	8.10741	7.8001	8.12468	8.13743	7.76422	8.01716	6.73309	7.66598	7.79252	7.66575	7.86427	8.34649	7.99452	8.12098	7.46033	8.15391	7.49885
BCL2A1	10.8918	8.18051	10.0083	7.898	7.92319	9.06869	9.31191	8.34095	9.07708	9.14226	8.89422	9.83848	8.67082	9.33533	11.1223	9.46808	9.48128	9.5453	7.81302	7.97568	9.08783	9.31948	8.21385	8.09551	8.39455	9.18908	9.15223	9.16319	8.65293	8.55534	9.511	9.04655	8.63443	8.64621	9.61259	9.2453	10.2735	9.08592	10.4436	8.4774	8.80818	8.91672	7.9715	8.981	9.86283	9.58644	10.3235	8.93595	9.11546
BCL2L1	6.71851	7.82715	6.20562	7.9885	7.56916	8.36365	8.67388	8.12612	7.91464	8.10641	9.32524	8.08539	8.30122	5.96908	7.75716	8.43405	6.1288	8.86511	7.49531	7.94286	6.80853	6.84064	8.70157	8.99054	6.73516	8.07366	9.14983	5.99885	7.45133	7.80722	9.4321	9.56141	7.33335	8.33675	6.61326	7.42754	7.97609	6.77252	9.5154	7.2168	7.10368	9.23082	8.15646	7.105	7.29189	5.68204	9.11396	9.17118	7.89609
BCL2L10	0.782256	1.43781	1.70439	1.65378	1.21865	2.96223	2.64095	3.00382	3.49056	3.47603	1.91674	3.02883	1.95239	1.83462	1.78051	3.40264	1.89594	1.81438	1.84256	2.75022	3.37274	1.96244	1.88146	1.84344	2.51942	1.84491	2.0559	2.01864	2.01029	2.08065	2.553	2.09836	2.63678	2.06483	2.10501	1.95145	2.04709	2.09193	2.04098	3.2805	2.75547	2.00563	2.00068	2.33334	1.97461	2.186	2.19631	1.96797	1.924
BCL2L11	7.50579	7.99786	7.72501	8.81775	8.19915	7.56132	7.21546	7.6534	7.82619	7.90745	8.11651	7.22939	7.72357	6.49118	9.12487	8.51247	8.20565	9.1996	8.0442	7.50433	6.92946	7.19298	8.48196	8.45126	6.87211	7.48882	9.02361	7.65035	7.21386	7.46363	8.83131	9.04481	8.01137	8.13786	8.10863	6.75181	7.85355	7.15437	9.42285	6.55591	6.90633	7.30284	6.7774	7.2099	7.51417	8.00158	8.92982	8.56605	8.10542
BCL2L14	1.96241	2.55073	2.19217	2.06863	2.33015	2.04206	1.40072	2.15063	1.72941	2.02297	2.06289	1.921	2.44458	1.93707	2.59382	1.96308	1.96628	1.91496	1.95667	1.93867	1.97697	1.94646	1.92844	1.97323	1.98011	1.93396	1.95499	2.04322	1.96519	1.98496	2.29654	1.98477	1.97251	1.89263	2.00911	1.92788	1.96742	1.93431	1.92777	2.31253	2.03103	2.00075	1.98616	2.01628	2.02229	1.93958	1.92258	1.91084	1.91285
BCL2L2	6.0371	6.11161	5.87332	6.1364	6.10964	7.47338	7.27976	7.40945	7.4621	7.47457	7.10777	6.69789	7.34187	6.87501	6.21995	6.63105	7.41221	5.9174	7.09262	6.12384	7.00049	7.14947	5.97216	6.50051	7.00794	6.84735	6.07543	7.37281	7.0328	6.36506	5.59799	5.95802	6.83782	6.8924	7.0333	7.17435	6.3451	6.98345	5.69019	7.15656	7.26646	6.766	7.1831	6.83055	6.64562	6.95785	5.25132	6.00117	6.45258
BCL3	9.74085	10.2317	8.77696	10.3275	9.35394	10.8567	9.54023	10.3372	10.7332	10.67	10.9169	9.79584	10.2411	9.73682	12.1395	10.344	10.0821	9.97334	9.22832	9.18226	9.75498	10.3536	10.2891	10.0601	9.56359	9.84479	9.47593	10.504	9.3142	9.59576	9.5297	9.17462	10.3856	9.43826	10.3577	9.53952	10.2819	9.49869	10.0192	10.6633	10.5459	10.1712	10.6128	9.51586	10.0028	10.3145	9.86907	9.1191	10.3867
BCL6B	3.67595	2.46732	2.1987	2.20314	1.79965	2.17091	1.86753	1.93734	2.18699	0.9254	3.70044	1.82799	1.73443	1.79975	1.80532	1.73522	1.97034	3.93577	2.5081	1.68354	1.79517	1.70624	2.14865	2.28663	1.74843	1.78766	1.81452	1.84676	1.90317	1.85886	3.85222	1.89663	1.83881	1.79929	1.74918	1.78267	1.78495	1.82957	4.75295	4.23984	1.87979	1.86804	2.40824	1.88755	1.83264	1.86115	1.90392	1.88699	1.81795
BCL7A	5.91115	6.3952	5.14534	5.81283	6.26658	6.20777	6.90535	6.14232	5.85645	5.69656	5.92195	6.34994	5.45271	5.96107	4.84403	5.35766	6.27098	5.01242	7.7261	7.2453	5.93329	6.42184	5.91447	5.57732	6.64863	6.1783	5.06882	6.33584	5.84985	6.05826	4.78688	5.4333	6.51765	6.50639	6.50613	7.05464	5.34099	6.20664	4.99573	6.64556	7.1643	6.97361	6.73106	6.40508	6.62324	5.41228	5.40981	5.99502	5.26688
BCL7B	6.75026	6.58186	6.57108	7.08074	6.51238	7.21377	7.01465	7.61677	7.29683	7.25605	6.6355	6.8742	7.08521	7.27583	6.72569	6.47327	7.04533	6.32245	7.14746	7.25447	7.41516	7.12198	7.01984	7.10488	7.28297	7.22275	7.08503	7.36061	7.44184	7.41258	7.14358	7.07014	6.96542	6.80048	7.43686	7.14623	7.2686	7.42485	6.67273	6.79148	6.47997	6.24828	6.60941	7.29608	7.3379	7.58822	6.91153	6.94582	7.34467
BCL7C	4.39356	4.27778	4.69433	4.47211	4.1395	5.57688	5.56378	5.40466	5.58832	5.58332	4.93238	4.56415	5.11249	4.97576	4.65159	5.46255	5.04486	4.70589	4.45404	5.40608	4.71134	4.67262	5.75903	5.83976	4.39802	4.78218	5.85201	4.39044	4.51447	4.39985	5.48126	5.42966	4.81404	4.87819	4.40934	4.72927	4.88742	4.75172	5.70242	5.2683	4.50924	5.11951	5.32705	4.30734	5.24521	4.51048	4.19101	5.09183	5.3188
BCL9	3.9296	4.08565	4.93449	4.94524	4.5168	5.07362	3.89084	5.03998	4.08923	4.61473	4.12406	4.58397	3.99269	4.20788	3.67781	4.28288	4.55606	3.03383	5.44566	5.6232	5.18107	5.02895	4.51826	4.33162	5.05733	4.66941	3.3307	4.50202	4.54998	4.91573	4.38885	4.47832	4.81209	4.85816	4.60358	4.96612	4.23616	4.51257	2.24108	4.51043	5.03575	4.92994	4.94766	5.01495	4.84733	4.83565	5.24421	3.91924	5.33381
BCL9L	5.68161	6.12731	6.12066	6.19685	6.35707	6.97963	7.63056	7.06454	6.66411	7.18147	7.48236	6.77374	5.75294	6.55646	6.25633	6.62679	6.16187	5.49057	6.97222	7.36736	6.44631	6.49097	7.42328	6.44192	7.04427	6.46869	6.25587	6.49379	6.34768	6.62326	5.59718	6.41531	6.94187	7.4485	6.49985	6.60039	6.40711	6.21088	5.02175	7.45859	7.15345	6.85829	7.34425	6.32366	6.5258	6.52742	5.96333	5.72667	6.27759
BCLAF1	9.67223	9.76512	9.76147	10.1685	9.59582	9.66835	9.79212	9.63945	9.56871	9.86595	9.58203	9.76465	9.79399	9.93022	9.93782	9.5211	9.94759	9.08879	10.0728	9.93781	9.98843	9.92979	9.60241	9.14537	10.1089	9.82253	9.27017	10.2986	10.1115	10.2203	9.24132	9.45235	10.0765	9.71431	9.94534	9.78462	9.89166	10.2162	9.23262	9.8434	9.73911	9.54395	9.73377	10.3217	10.0864	10.3691	9.63999	9.63225	9.67002
BCLAF3	5.60691	5.9602	5.29786	5.40997	5.81309	4.75209	4.43252	4.76748	4.59707	4.9115	5.11314	5.30185	4.92352	5.78898	6.31766	5.03531	5.87131	4.63579	5.21208	4.78374	5.21236	4.97974	5.249	4.06913	4.65388	5.24593	4.78052	5.39353	5.43055	5.02418	2.99262	4.48147	5.79445	5.18605	5.68771	4.66521	5.18548	5.6866	4.71622	5.37403	5.26736	5.03524	5.26828	5.22814	5.50773	6.00749	5.2233	4.76602	5.29607
BCO2	4.3733	5.04478	5.03366	4.88147	4.9751	4.54861	3.87476	5.30585	4.46852	4.26672	5.11255	4.69788	4.9551	5.29287	5.24055	3.36149	5.14473	3.31221	5.27951	3.93113	5.00762	4.82087	4.84194	4.25088	4.91484	4.76033	4.14779	4.96844	4.97094	5.10045	2.38747	3.0778	5.15314	4.81904	5.22123	4.75828	3.70369	4.77479	3.67695	5.50525	5.30627	5.23812	5.32618	6.09661	4.7231	5.3358	4.00522	2.52907	4.29487
BCOR	7.32435	7.30229	8.01231	7.90608	7.51875	6.84949	7.81902	6.9871	7.20606	7.02739	8.07469	6.73117	7.03814	7.56314	6.49927	6.93555	7.60816	7.03385	7.75139	7.2301	8.04518	7.91919	7.6405	7.50769	7.47055	7.20668	6.57197	7.5534	7.71478	6.96339	6.16973	6.73345	7.80839	7.63277	7.60919	7.64175	7.2134	7.43016	5.99984	7.66501	7.76948	7.57475	7.94041	7.75146	7.48199	7.67907	6.7683	7.21023	6.74817
BCORP1	2.36365	2.77391	2.96549	3.11182	3.17358	2.89752	2.90993	3.20817	3.13806	2.85552	2.52925	2.44355	3.44626	2.47403	2.44418	3.43177	2.69901	3.28651	4.36008	2.51638	3.67858	2.5177	2.49199	2.53755	2.6757	3.04604	2.49768	2.50077	2.48203	2.52587	2.69732	2.52453	2.9599	3.70507	2.54478	3.06414	3.04613	2.51665	2.48128	3.7564	3.80858	3.21503	2.89586	3.75342	2.46095	4.06175	2.47177	2.43182	2.63002
BCR	5.87683	5.37946	5.7608	5.28068	5.85384	5.13482	7.26611	5.18629	4.82028	6.0426	5.92194	5.15592	5.31126	6.05916	5.24496	6.18341	5.50202	3.81541	6.03988	5.8384	5.56234	5.4552	5.97148	6.13712	6.61103	5.95151	4.91435	4.95302	5.59659	5.58837	5.30425	5.00213	5.75992	5.71785	5.76947	5.62845	5.09402	5.07322	4.20923	6.70272	6.60646	6.56742	6.88297	5.22067	5.66677	5.1367	4.41264	3.94527	5.69615
BCRP7	4.42644	5.00356	4.72441	5.13208	5.36449	5.50591	5.71839	5.64822	5.39314	6.07395	5.25582	4.61363	6.7287	5.79435	5.35876	4.99116	4.90137	4.60774	4.82877	5.27757	5.23595	5.17942	5.20399	5.52394	5.60722	5.76439	4.77584	5.08878	4.91653	5.31403	5.02324	5.6966	5.33575	5.1518	4.81056	5.0676	5.15613	5.28468	4.77209	5.97962	5.63899	5.97187	6.12943	4.45946	5.37951	5.23927	4.65655	4.93381	5.53435
BDH1	6.99422	6.58171	6.81545	6.61137	7.06783	7.71795	7.26303	7.60116	7.94711	8.04951	7.05351	7.4917	6.32192	7.22125	6.30786	7.21197	7.5448	6.08558	7.86791	7.88095	7.54561	7.63892	7.48296	7.386	7.94092	7.57182	6.39617	7.5823	7.54497	7.64646	6.48514	6.28854	7.63062	7.42558	7.81801	6.9553	6.78134	7.24519	5.43127	7.91055	7.97871	7.48234	7.44789	7.59869	7.57971	7.5299	6.58838	7.2345	7.2331
BDKRB1	1.1445	2.53018	2.2901	2.8162	1.9131	2.46675	1.96017	2.94114	2.6136	2.07593	3.44698	1.93507	2.06787	1.99317	1.93464	2.03748	3.00334	2.51303	1.98527	2.0453	2.0206	2.07432	1.99282	1.99562	3.19336	1.99229	3.58397	2.02077	2.00606	2.13114	2.82976	2.46119	1.98601	3.18314	1.96809	2.46061	2.00844	2.04132	1.9483	2.35407	2.04146	2.02116	1.97809	2.53134	1.93124	2.1062	2.01602	2.57978	2.23403
BDKRB2	2.5103	2.54626	2.81303	2.60134	2.84746	2.33259	2.25046	2.3648	2.46033	2.44965	2.51436	2.51476	2.48837	2.53238	2.48174	2.47954	2.47812	2.51436	2.47266	2.46784	2.53712	2.48448	2.47873	2.35954	2.47815	2.49905	2.50815	2.49932	2.57301	3.16359	2.49949	2.49264	2.40785	2.41574	2.35319	2.36061	2.46844	2.43737	2.49592	2.5354	2.46295	2.44482	2.47695	2.60751	2.44344	2.48516	2.53195	2.51071	2.4526
BDNF	1.95335	2.19814	2.28065	2.46854	2.0714	2.22526	1.91048	2.62026	2.38055	2.30149	2.23902	2.17913	2.22485	2.20078	2.15925	2.19734	2.1911	2.1767	2.71249	2.18108	2.21024	2.19705	2.17268	2.147	2.17489	2.19338	2.1587	2.16609	2.18626	2.18695	2.28555	2.19325	2.16757	2.13525	2.13364	2.10276	2.15306	2.15943	2.15596	3.19719	2.18075	2.16523	2.1839	2.23477	2.1375	2.17658	2.97693	2.15647	2.12614
BDNF-AS	3.23556	3.0712	2.85755	2.61393	3.04497	3.86267	3.30978	3.67964	4.06348	3.82411	3.21391	3.3493	3.08821	3.27771	2.20039	3.0666	3.48109	2.73233	4.06149	4.22232	4.14315	3.30974	3.20572	3.35164	3.66782	2.964	3.25048	3.63482	3.4752	3.49287	3.02787	3.25649	3.39882	3.4038	3.34391	3.89187	3.43024	3.69074	3.31112	3.17533	3.41884	4.28522	3.1759	3.8802	3.83752	3.40018	3.06328	3.41841	2.51706
BEAN1	2.69872	3.06642	3.75352	3.65594	3.21906	3.93256	4.40577	3.97542	4.45119	4.44699	4.77724	3.90891	3.69065	2.96414	3.71769	3.28854	3.60818	5.09303	2.50433	3.86594	4.26321	2.02606	4.91146	4.69468	3.53811	3.25328	4.8996	3.26629	2.89397	2.68999	2.80665	3.62744	4.16762	4.77105	2.58148	4.43416	3.8808	2.65773	4.06539	4.92907	4.27323	4.60257	3.83921	2.7227	3.88878	2.73019	4.30442	2.71183	3.74263
BECN1	8.9698	8.84128	9.00148	8.65513	8.6869	9.22674	8.64845	9.16891	8.98327	8.95557	9.17069	8.75671	8.88099	8.82978	9.38281	8.76397	8.99889	8.92153	8.95388	8.6773	8.95333	9.00722	8.99134	9.04856	8.78248	8.78707	8.75267	9.01442	8.82945	8.66171	8.60111	8.82847	9.12284	9.0463	8.76396	8.94907	9.18736	8.96455	8.89882	8.59988	8.6217	8.90738	9.02127	9.05858	8.93868	9.0721	8.9575	8.95648	8.85116
BEGAIN	3.81581	4.93054	5.39582	5.28658	5.18669	5.85542	5.77402	5.81761	4.82654	5.88383	3.62339	7.81299	2.53816	6.51251	6.86553	3.08455	5.55398	5.25597	5.75235	2.59137	4.28305	5.92303	6.28215	5.3262	6.00087	7.44205	2.44019	3.48269	3.40301	2.48455	2.50886	6.26895	2.62588	4.00073	6.22674	3.98357	5.92946	6.53456	5.75677	4.92437	6.58129	7.95979	4.14583	5.69786	5.99335	7.1652	6.43892	5.24282	6.96298
BEND2	2.93493	3.76411	3.6154	3.55021	4.28239	3.49003	3.15742	3.59899	4.60131	3.65241	4.38301	3.95502	3.87344	2.65876	3.88932	3.33461	3.59639	5.0594	3.18797	3.0556	3.48459	3.22083	4.86319	3.92643	3.04729	3.07521	5.14689	3.0593	3.09544	3.34962	4.78401	4.70002	3.19785	3.81285	2.99383	2.9724	4.31643	3.32029	5.28049	3.31972	3.85323	3.18689	3.32368	2.93987	3.57783	2.89463	4.20581	3.99247	3.85417
BEND4	3.68306	3.50529	3.9607	4.16505	4.78355	3.69851	3.5187	4.02877	3.5442	2.8449	3.07258	3.90971	3.9994	5.07328	3.08315	3.29779	3.88211	3.2969	4.13537	4.79924	3.63175	3.88801	3.58318	3.08006	3.78845	3.74726	2.64771	5.06521	3.54359	4.33109	4.05967	2.91746	4.11757	3.02546	4.46828	4.16319	3.76647	4.04859	3.8776	3.79636	4.66469	3.63478	4.22563	3.958	3.20854	3.72412	3.91745	3.80897	2.92327
BEND5	4.92003	4.52252	4.88682	4.87836	5.41581	5.93397	4.81816	5.71387	6.32139	6.566	4.57996	5.70582	5.13735	5.55488	5.24503	5.17928	6.22792	4.73129	7.0057	6.74562	5.44768	5.6764	4.71392	3.48717	6.04309	5.04397	4.1072	5.60599	5.65618	5.42859	3.0795	4.61343	5.59167	5.90694	6.24597	6.83697	5.16301	6.03923	2.98226	6.23896	6.2814	5.97192	5.82622	5.9845	5.65029	4.91642	6.6025	4.93273	5.1579
BEND6	1.7839	2.00673	2.07005	1.70934	1.45442	2.76205	2.60519	2.67513	2.90582	2.86985	2.35362	2.53693	2.81222	1.79211	2.44527	1.96035	1.7806	1.78388	1.94002	2.29718	2.54387	2.77544	2.10847	3.41627	1.79708	1.89579	1.95516	1.9611	1.96405	3.08565	2.46866	1.96856	2.34043	2.33106	2.67133	2.59008	2.49845	2.11143	2.97068	2.23376	1.99428	2.32613	2.5239	2.05009	2.09884	1.95748	1.94896	2.25111	1.92279
BEND7	4.11091	4.08339	3.7531	3.66296	4.20418	3.90852	3.63203	3.4833	4.40836	4.31805	4.95641	4.05052	3.24953	3.3148	5.68857	4.59042	3.63652	4.36638	3.11506	2.56407	4.13254	4.5573	4.61086	3.38059	3.38246	3.50361	3.8166	4.16498	2.052	2.6414	3.91833	3.40536	4.40078	3.52204	4.64283	3.04385	3.88328	3.75798	3.51564	3.45121	3.83068	3.92371	4.5848	3.14447	3.57341	4.14636	5.05711	4.98916	5.19372
BEST1	6.86204	7.07776	6.87402	7.03388	7.06234	6.58374	6.11558	6.74118	6.51156	6.29358	6.7016	6.84485	6.77867	6.64749	8.55667	6.94058	6.96082	6.70348	6.00878	6.03451	6.30125	6.72716	6.82292	6.71828	6.17686	6.59134	6.93119	6.8542	5.71757	6.55285	6.23686	6.75817	6.85924	6.25253	6.48552	6.20518	6.35069	6.43622	6.90859	6.49403	6.90859	6.6268	6.91387	6.11448	6.47673	6.47005	6.91071	6.07281	7.09732
BET1	5.02779	4.50642	5.24864	5.41499	5.75372	5.36548	4.44332	5.34857	5.73848	5.36791	4.45235	5.52581	5.11485	5.74295	4.02396	5.29394	5.24091	5.06841	5.80792	5.84564	5.42064	5.65289	4.71708	4.80636	5.4344	5.45519	4.84053	5.47754	5.8861	5.45194	5.28229	4.83681	5.70553	5.28824	5.50187	5.87726	5.96946	5.7209	4.90503	5.40244	5.41479	5.44485	4.94063	5.89679	5.57782	5.62482	5.23621	5.40686	4.57671
BET1L	4.11999	4.77339	5.09127	5.49414	5.20908	5.44547	5.19132	5.52087	5.57068	5.45875	4.99779	4.85113	5.94623	4.99943	4.68819	4.99011	5.0674	6.16738	5.26517	5.5665	5.06187	4.84625	5.31579	4.84469	5.64554	4.80995	6.04062	5.34059	4.98023	5.41357	5.81808	6.32803	5.78583	4.87606	5.34365	5.47277	5.09433	4.95584	5.9075	4.31733	4.87354	5.13272	4.87845	4.88993	5.34454	5.40362	5.24274	5.4973	4.99339
BEX2	7.69729	7.57023	7.99942	8.27691	7.48737	7.94842	8.64867	7.63238	6.97845	8.41585	7.46379	8.51753	7.77059	7.93343	6.7085	7.93288	8.14077	7.32761	8.74777	8.39659	8.11868	8.0381	7.44618	6.97985	8.57873	8.16251	7.4502	7.81193	8.36041	8.34532	7.76512	7.49974	8.301	8.28142	8.53604	8.43967	7.91996	8.14349	6.98709	8.53775	8.09278	8.32299	7.98021	8.58903	8.318	7.76653	7.9423	7.39644	7.27883
BEX3	10.3063	8.80664	9.30137	8.61154	9.05671	9.78062	9.55889	9.50994	9.77603	9.75685	10.2585	9.7939	9.15491	8.51306	9.32664	9.29275	9.14902	10.1487	10.365	9.42323	8.7086	9.58557	9.70359	9.30588	9.70538	9.00423	10.4267	8.90829	9.23192	10.3429	10.6717	9.56438	9.61955	9.88088	9.162	9.39763	9.44738	9.25052	9.89789	9.15402	8.7277	9.13731	9.18766	8.86486	9.59174	8.88341	10.1585	9.74761	8.76289
BEX4	6.24941	5.46121	6.35267	4.8445	5.94452	4.7984	5.92653	4.82403	4.69465	5.34985	5.12575	5.8343	5.68067	5.25846	3.98877	6.03238	5.49565	4.24647	6.16976	5.87048	5.70847	5.66976	5.0913	5.1965	6.2127	5.61065	4.82304	5.50429	5.78325	5.66298	4.73171	4.03198	5.63127	5.84512	6.07171	5.88858	5.40862	5.72462	4.99918	6.17971	5.60903	5.49377	5.65766	6.38668	6.71079	4.7834	5.07021	4.57582	5.16557
BEX5	5.07011	5.40683	4.8096	5.37459	5.79097	5.94894	5.69597	5.8076	6.10186	6.01855	5.8412	6.5963	5.36739	5.24093	4.32787	5.03513	5.46444	4.96284	6.23055	6.49999	5.6594	5.67541	5.0774	5.47052	6.25771	5.87014	5.52127	5.58694	5.91025	6.14598	4.02992	4.8398	5.99129	5.51889	6.24406	6.39714	5.78512	5.95041	3.54689	6.12157	5.79011	5.91957	5.88029	6.39373	6.42149	5.4286	6.07062	5.07516	5.44174
BFAR	8.90579	7.58505	7.42138	7.27882	7.05244	8.22371	7.94618	7.75539	8.1588	8.39042	7.66199	8.0394	7.65216	8.26055	7.06095	7.4883	8.12046	7.11262	8.21802	8.04161	8.2592	8.25834	7.83417	7.96018	8.42196	7.95947	7.29282	8.21052	8.31313	8.29633	7.17181	7.6983	7.89085	7.75193	8.01628	8.31825	7.97896	8.26526	6.78499	8.21109	8.24971	7.7382	8.24884	8.16442	7.92363	8.2081	7.18907	7.74112	7.74349
BFSP2	4.31513	4.11927	4.33269	3.64495	4.72544	3.48204	3.68502	3.72582	3.91934	4.04934	2.73695	4.38586	3.56137	4.58403	2.25731	3.39109	3.13707	4.86594	4.01634	6.35145	3.7024	4.16902	3.9396	4.45918	4.9348	3.29903	2.91358	6.18943	3.57981	3.39312	3.73251	2.92503	3.79591	2.83773	3.9072	4.97872	3.78035	3.27494	2.86344	4.7772	5.37343	4.20693	4.90791	4.66419	2.8689	3.8694	2.86158	2.84773	5.36295
BGLT3	2.0563	2.7036	2.48929	2.4692	2.5052	1.71073	1.5645	1.73937	2.34801	2.05418	2.00461	2.0146	1.99164	2.00317	2.00838	3.68913	1.99693	1.99373	2.00403	2.38012	2.01738	1.97287	1.98736	1.8819	2.2536	2.00405	2.09127	2.96415	2.15466	2.11531	2.08251	2.1201	2.04945	1.9912	1.96346	1.99045	2.04121	2.0532	2.08258	2.41711	2.1091	2.10706	2.13502	2.16955	2.06064	2.07422	2.13637	2.13347	3.1307
BGN	2.52678	2.87011	2.04059	2.25846	2.6118	2.48136	2.49979	2.33822	2.89776	2.91162	3.55424	3.26606	2.21393	2.22259	2.2042	2.22602	2.30813	2.21478	2.93095	2.2323	2.22711	2.82192	2.2228	2.17188	3.26878	2.21109	2.36418	2.3034	2.33459	2.36795	2.59798	2.32161	2.34472	2.32891	4.07488	2.27557	2.33106	2.94714	3.03978	2.36721	2.24676	2.33246	2.66474	2.40325	2.28569	2.54674	2.35799	2.28372	2.27621
BHLHA15	2.57633	2.37436	3.54705	3.75673	2.70739	3.18429	3.32634	3.92892	2.85498	3.39744	1.80174	1.74307	3.09507	3.49407	3.45812	3.23315	2.8998	4.36145	2.52438	3.73825	3.01857	3.87613	2.7497	4.95606	3.38787	2.34091	3.77291	3.12622	2.22988	3.22974	4.1549	4.86233	3.10382	3.80638	2.9284	2.27075	3.15531	2.69418	3.0587	2.35304	3.64435	3.39077	2.05133	3.17533	4.4194	2.70086	4.56705	1.97957	2.71976
BHLHA9	3.53432	3.76056	3.41287	3.54452	4.21498	3.27447	3.41906	3.28947	3.20092	3.184	3.93733	3.43763	3.20884	3.46068	4.14505	3.20837	3.14994	3.56507	2.88825	3.20865	3.44315	3.44751	3.50349	3.72706	3.37272	3.54688	3.62788	3.4635	3.39686	3.81654	3.43969	3.55226	3.25283	3.14733	3.14398	3.20777	3.57396	3.39307	3.7509	3.15106	3.16961	3.92414	3.32313	3.38445	3.61007	3.25939	3.65961	3.68431	3.70081
BHLHB9	2.96218	3.41627	3.56854	3.38698	3.70976	2.25273	3.06874	2.54008	2.22374	2.8206	2.77554	3.09471	2.92287	3.81582	1.87109	1.76185	3.60492	1.73801	3.42897	3.55111	3.88146	2.75756	3.5954	1.75385	3.86554	3.43787	2.34616	2.34362	3.84377	2.43326	3.34513	2.41944	3.76999	3.33849	2.56587	4.00656	2.58876	4.78768	2.276	3.99164	3.50569	4.04555	3.53127	2.7895	2.85378	2.34264	2.2705	2.25192	2.24795
BHLHE23	7.33592	7.49838	8.09211	7.7247	6.40521	7.0839	7.99429	7.01178	6.34153	6.28637	8.24272	6.86708	6.73766	6.20635	7.57588	7.11008	7.05471	8.19197	7.47536	6.81692	7.04156	6.78472	7.49046	8.25854	6.56136	6.7431	8.26476	6.28863	6.64622	6.93037	7.68643	7.41004	7.43776	7.63056	6.97101	7.05589	7.65419	6.26305	8.17049	6.3695	6.41824	6.94934	6.34104	7.0012	7.22871	6.29459	8.13868	7.28628	7.19552
BHLHE40	6.93921	7.66953	7.00073	7.39157	7.43433	7.03976	6.37783	6.8471	6.92003	6.87774	7.34343	6.58721	6.94928	7.75557	7.43081	6.62482	7.41648	6.19969	6.64573	6.43837	7.55621	6.90419	7.03669	7.4936	7.28145	7.21769	6.54574	7.3467	7.3406	6.60145	6.22063	7.12303	7.11246	6.76628	7.29111	7.01019	7.43966	7.4946	5.85612	7.28453	6.74198	6.89743	7.83794	7.224	7.24491	7.30793	6.9714	6.71847	7.78882
BHLHE40-AS1	3.13608	3.61991	3.49758	3.55768	3.41991	3.17611	2.46284	3.31167	2.52935	2.34318	3.90607	2.68179	2.96879	4.11686	3.47748	3.15156	3.39568	2.3581	2.32689	3.08465	3.22181	3.60227	2.06721	2.5041	3.48631	3.27359	2.84229	2.35862	3.05891	2.67268	2.71467	2.43766	3.30716	3.5984	2.91177	2.94151	3.04271	2.88392	2.32148	3.48624	3.21163	2.976	4.15894	2.62234	2.61354	4.4459	2.59628	2.55668	2.4012
BHLHE41	3.89915	3.99904	3.70195	3.23433	4.46013	3.02226	3.21194	3.00555	3.1467	3.29718	3.92118	3.31622	2.30715	3.7874	2.46178	3.91493	3.77925	3.83619	3.45701	4.06589	3.36586	3.81882	3.67264	3.2642	3.79155	3.10646	3.93475	3.7426	3.52945	3.21909	4.31009	3.65404	3.66448	3.37716	3.62033	3.80114	3.25248	3.26704	1.87217	4.08256	4.26918	3.31387	3.41396	4.23371	3.42491	3.62113	3.61611	3.8276	3.44444
BICC1	3.49542	2.86011	3.26754	2.86197	2.95968	2.39537	2.3897	2.06146	1.66538	1.50595	2.23561	2.66283	2.41131	4.78075	2.47117	2.23969	2.44164	2.89122	2.35807	2.41459	2.23948	2.2423	2.2296	2.20877	2.23338	2.26056	2.33187	2.34868	2.47926	2.32397	2.47195	3.03883	3.4226	2.3469	2.19778	2.44386	2.2783	2.26645	2.325	2.31344	2.29327	2.62026	2.24803	2.54572	2.79511	2.36407	3.6267	2.33624	2.2692
[truncated: 10,982 more rows]
[truncated: 11 more columns]
