# Supplementary material for: Research on the mechanism of Duhuo in treating intervertebral disc degeneration based on bioinformatics and network pharmacology
Source: Medicine (Baltimore). 2026 Jun 5;105(23):e48991. doi: 10.1097/MD.0000000000048991 (PMC13246036; doi:10.1097/MD.0000000000048991)
Supplement: Supplementary file 2 [file medi-105-e48991-s002.xlsx]

## Sheet: Sheet1
Differential gene data
Tag	logFC	AveExpr	t	P.Value	adj.P.Val	B
PTTG1IP	0.494287	9.84518	6.30488	3.40454e-08	0.000435747	8.48313
SMARCD3	0.62709	9.72763	5.9588	1.31603e-07	0.000714002	7.25256
RNF19B	0.758242	6.79755	5.89685	1.67357e-07	0.000714002	7.03371
SBNO2	0.487651	10.1263	5.78607	2.56833e-07	0.0008218	6.64369
TMEM263	-0.621399	8.25812	-5.61315	4.99144e-07	0.00127771	6.03853
FPR1	0.882157	12.4508	5.46876	8.65678e-07	0.00142376	5.53709
DGLUCY	0.492622	7.81272	5.45632	9.07563e-07	0.00142376	5.49406
CFLAR	0.536874	8.3186	5.44977	9.30395e-07	0.00142376	5.47143
KRT86	-0.761878	6.03156	-5.41098	1.0778e-06	0.00142376	5.33752
ACAN	0.769418	3.71521	5.40264	1.1124e-06	0.00142376	5.30874
ATF1	-0.494506	8.31179	-5.35609	1.32645e-06	0.00144705	5.1485
KLF4	0.842965	6.17491	5.3432	1.39257e-06	0.00144705	5.10421
CYP4F8	0.621507	6.14063	5.32889	1.46978e-06	0.00144705	5.05509
HIST1H3G	0.778994	8.44576	5.28749	1.71768e-06	0.00157033	4.91319
SCIMP	0.826785	6.56247	5.14118	2.97031e-06	0.00253447	4.41471
ZNF571	-0.6064	5.21529	-5.09031	3.58915e-06	0.0027017	4.24253
RHOB	0.595333	8.03278	5.08694	3.63426e-06	0.0027017	4.23117
CEBPB	0.751546	11.7132	5.07496	3.79956e-06	0.0027017	4.1907
CSF2RA	0.466549	8.76857	5.05457	4.09775e-06	0.00276038	4.12197
FNBP1L	-0.631319	4.48613	-5.02348	4.59736e-06	0.00294208	4.01734
MAFB	0.970497	9.92759	4.99705	5.06864e-06	0.00308922	3.92859
TLE3	0.616049	7.25269	4.95567	5.90327e-06	0.00343436	3.78998
GABARAP	0.371924	11.5156	4.91619	6.82445e-06	0.00379766	3.65816
CIC	0.36629	8.69976	4.89313	7.42608e-06	0.00396027	3.58137
MSH2	-0.551452	6.86375	-4.86798	8.14155e-06	0.00416815	3.49777
NRCAM	-0.840234	3.83841	-4.82285	9.59832e-06	0.00449964	3.34821
NBPF9	0.542507	10.0792	4.82092	9.66623e-06	0.00449964	3.34181
ARHGAP27	0.516428	10.226	4.80985	1.00633e-05	0.00449964	3.30523
RASD1	-0.709992	5.77538	-4.80627	1.01953e-05	0.00449964	3.2934
DUSP18	0.477244	6.72621	4.77659	1.13556e-05	0.00456908	3.1955
TRIM8	0.33793	9.50071	4.77649	1.13597e-05	0.00456908	3.19517
RRAS2	-0.475875	7.88124	-4.77495	1.14236e-05	0.00456908	3.19008
HIST1H2AD	0.779987	9.58928	4.76127	1.20043e-05	0.00465586	3.14505
CYTH4	0.538319	8.80532	4.72809	1.3535e-05	0.00509514	3.03608
CCNL1	0.395128	8.74655	4.70395	1.47671e-05	0.00527124	2.95698
ICAM3	0.657783	12.0835	4.69411	1.53007e-05	0.00527124	2.92477
TNFAIP6	1.2221	8.31312	4.69383	1.53159e-05	0.00527124	2.92387
TMEM91	0.504141	7.93625	4.68204	1.59799e-05	0.00527124	2.88535
ATP6V0B	0.446233	10.6085	4.6757	1.63486e-05	0.00527124	2.86465
HIST2H2AB	0.639546	9.45185	4.67315	1.64994e-05	0.00527124	2.85632
CACNA1I	0.469477	5.27188	4.66193	1.71784e-05	0.00527124	2.81972
WWP2	0.620698	7.11993	4.66001	1.72976e-05	0.00527124	2.81344
NEAT1	0.53165	8.21591	4.64511	1.8248e-05	0.00543153	2.76491
AGPAT2	0.414813	9.97338	4.63756	1.87487e-05	0.00545375	2.74035
LINC01347	0.562537	8.79929	4.63001	1.92626e-05	0.00547872	2.71582
APOBR	0.619372	9.1085	4.62286	1.9762e-05	0.00549856	2.6926
FHL1	0.530952	5.23268	4.5995	2.14846e-05	0.00566521	2.6168
CAVIN1	0.403996	9.83588	4.59864	2.155e-05	0.00566521	2.61404
SLC15A3	0.488088	8.89346	4.59685	2.16888e-05	0.00566521	2.60822
RAP2B	-0.370567	7.13319	-4.58758	2.24185e-05	0.00573869	2.57821
LIMK2	0.649795	10.1689	4.57419	2.35151e-05	0.00590137	2.5349
CST3	0.468031	9.19497	4.55155	2.54892e-05	0.00626807	2.46182
ZNF787	0.471261	6.83984	4.54562	2.60322e-05	0.00626807	2.44271
MSRB1	0.544597	11.1494	4.53703	2.6839e-05	0.00626807	2.41504
GRAMD2B	-0.484079	5.62074	-4.53603	2.69352e-05	0.00626807	2.4118
MFSD1	0.357021	10.4092	4.50963	2.95795e-05	0.0067605	2.32693
DUSP3	0.471601	7.36483	4.49467	3.11886e-05	0.00698756	2.27893
MEST	-0.790815	4.6602	-4.49039	3.16649e-05	0.00698756	2.2652
CAPN5	-0.469427	6.36788	-4.47721	3.3174e-05	0.0071469	2.22302
UCHL1	-1.15931	2.83816	-4.47288	3.36859e-05	0.0071469	2.20915
SORT1	0.569723	7.85044	4.46973	3.40621e-05	0.0071469	2.19909
FLOT1	0.649476	8.8571	4.42515	3.98531e-05	0.00822709	2.0569
CTSD	0.7154	9.13381	4.41643	4.10924e-05	0.00834829	2.02917
FCGR1CP	0.895845	7.85844	4.40938	4.2122e-05	0.00842374	2.00677
SH3BGRL3	0.464065	7.82086	4.39904	4.36779e-05	0.00852183	1.97394
KCNJ2	0.690418	9.71985	4.39731	4.39441e-05	0.00852183	1.96844
MICA	0.502918	8.07544	4.38405	4.60324e-05	0.00878105	1.92642
CYP1B1	0.824289	8.08808	4.38022	4.6653e-05	0.00878105	1.9143
ELL	0.612283	6.16268	4.36087	4.99185e-05	0.00925952	1.85309
TMEM121B	0.542281	8.55974	4.35419	5.1096e-05	0.00934254	1.832
HEBP2	0.349657	10.8752	4.34255	5.32126e-05	0.00959251	1.79528
LPP	0.541924	4.02195	4.33604	5.44334e-05	0.00967629	1.77476
CPQ	0.52752	8.63285	4.31533	5.84994e-05	0.0102566	1.70962
IL6R	0.406599	8.32241	4.30096	6.14926e-05	0.0106357	1.6645
SNX20	0.540703	6.21516	4.29579	6.26061e-05	0.0106839	1.64828
HOMER3	0.500928	9.36136	4.29066	6.37285e-05	0.0107324	1.63221
HIST1H3A	0.399678	11.6755	4.2704	6.83603e-05	0.0112357	1.5688
MAMDC4	0.461066	5.50829	4.26992	6.84728e-05	0.0112357	1.56731
TNFSF14	0.408045	9.40524	4.26013	7.08311e-05	0.0113775	1.53672
CBFA2T2	-0.403771	6.14582	-4.25897	7.11152e-05	0.0113775	1.5331
TREM1	0.979652	7.21696	4.24842	7.3752e-05	0.0116537	1.5002
RPS4XP2	-0.46546	11.2037	-4.23623	7.69184e-05	0.0119096	1.46223
SHOX2	0.718122	2.70694	4.23266	7.78709e-05	0.0119096	1.45111
LINC01163	-0.599703	5.10461	-4.22918	7.88094e-05	0.0119096	1.44029
KLRF1	-0.650572	7.34891	-4.22814	7.90933e-05	0.0119096	1.43704
ATG2A	0.469232	8.20409	4.2234	8.03921e-05	0.0119644	1.42233
CR1	0.573991	6.25401	4.21464	8.28535e-05	0.012157	1.3951
CEACAM4	0.527919	7.87449	4.21208	8.35859e-05	0.012157	1.38715
EXT1	0.47954	5.07331	4.19507	8.86117e-05	0.0126159	1.33443
TXNRD1	0.587502	5.77735	4.19474	8.87127e-05	0.0126159	1.3334
MILR1	0.605774	6.83239	4.18647	9.12624e-05	0.0128359	1.30782
TMEM230	-0.616134	7.75291	-4.17452	9.50763e-05	0.013227	1.27087
TSHZ3	0.600798	6.48372	4.165	9.82222e-05	0.0135166	1.24149
NGDN	-0.839055	9.46338	-4.1619	9.92705e-05	0.0135166	1.23191
PCNP	-0.441098	9.22524	-4.14574	0.000104899	0.0141326	1.18215
SAR1B	-0.438834	7.14552	-4.13498	0.000108821	0.0144858	1.14904
TMEM251	-0.626115	6.70421	-4.13239	0.000109784	0.0144858	1.14109
NCF1B	0.560196	10.7216	4.11544	0.000116302	0.0151893	1.08908
HPN	0.289936	2.25522	4.10975	0.000118571	0.0153292	1.07166
BRI3	0.3204	10.5281	4.10175	0.000121839	0.0155733	1.04714
FXYD6	0.566401	5.05212	4.09921	0.000122893	0.0155733	1.03938
SIGLEC9	0.453997	7.75856	4.09588	0.00012429	0.0155959	1.02919
PLXDC2	0.477577	8.31399	4.08802	0.000127647	0.0158617	1.00517
HLA-A	0.377169	11.4495	4.08096	0.000130733	0.0159504	0.983632
ATP8A1	-0.440303	9.65885	-4.08069	0.000130853	0.0159504	0.982803
RPS13	-0.381793	14.144	-4.06735	0.000136894	0.0165059	0.942136
HIST1H2AC	0.472727	7.49472	4.06499	0.00013799	0.0165059	0.934951
TIMP1	0.458181	9.11177	4.05198	0.000144186	0.0170874	0.895375
SLC16A5	0.380405	10.3297	4.04764	0.000146313	0.0171804	0.882184
STAU2	-0.330679	6.11458	-4.04281	0.000148716	0.0173037	0.867515
CAMKK1	0.553717	4.54925	4.03739	0.000151453	0.0174635	0.851086
SERINC2	0.592502	2.99368	4.03389	0.00015325	0.0175129	0.840467
DHRSX	0.366583	6.63096	4.0302	0.000155165	0.0175294	0.829279
RGL3	0.663257	2.69167	4.02805	0.000156295	0.0175294	0.822747
ARAP1	0.422703	6.40245	4.02466	0.000158083	0.0175294	0.812505
LUCAT1	0.485644	8.0192	4.02318	0.000158873	0.0175294	0.808018
IER2	0.51918	12.8323	4.01751	0.000161931	0.0177142	0.790849
KLRB1	-0.566306	9.87318	-4.01005	0.00016604	0.0180098	0.768289
RNF135	0.300531	9.5693	4.0021	0.000170528	0.0183411	0.744282
ARL8A	0.368755	9.68488	3.99108	0.000176939	0.0187946	0.711067
RASGRF2-AS1	-0.679873	2.86778	-3.98728	0.000179208	0.0187946	0.699604
OSTF1	0.345947	10.478	3.98665	0.000179588	0.0187946	0.697698
SLC22A15	0.447605	6.48941	3.98494	0.000180619	0.0187946	0.692546
ZNF542P	-0.378638	5.41697	-3.9774	0.000185232	0.0189978	0.669854
SLC5A10	0.630194	3.03012	3.97653	0.000185768	0.0189978	0.667255
KCNQ1	0.275389	5.89872	3.9744	0.000187095	0.0189978	0.660849
SNX11	0.419605	7.6633	3.97215	0.000188509	0.0189978	0.654077
C1RL	0.59418	6.02868	3.96627	0.000192248	0.0191215	0.63641
SH3BP2	0.407405	5.46592	3.96553	0.000192724	0.0191215	0.634186
HSPA1A	0.44231	11.1919	3.96294	0.000194396	0.0191391	0.626412
TMUB2	0.460381	8.01182	3.95764	0.000197864	0.0193317	0.610511
MYBL1	-0.525086	6.55713	-3.95353	0.000200591	0.0193878	0.598198
IFITM4P	0.581478	12.1852	3.95223	0.000201467	0.0193878	0.594279
PCYT1A	0.280537	7.53035	3.93931	0.000210318	0.0200885	0.555619
RAB24	0.430981	10.3206	3.93637	0.000212391	0.0201363	0.5468
TOM1	0.318631	10.1348	3.93222	0.000215341	0.0202658	0.5344
TIMP2	0.405225	11.2556	3.92566	0.000220082	0.0203147	0.514824
CRYM	-0.7037	5.15729	-3.92339	0.000221749	0.0203147	0.508041
OTUD7A	-0.452052	2.82162	-3.92166	0.000223025	0.0203147	0.502885
SNX27	0.365001	8.25308	3.92111	0.000223436	0.0203147	0.501232
SULF2	0.45544	11.0569	3.92062	0.000223796	0.0203147	0.499783
PHF21A	0.379621	7.87594	3.91529	0.000227793	0.0203602	0.483874
KRAS	0.32783	7.95128	3.91433	0.000228517	0.0203602	0.481022
JHY	-0.503037	3.54239	-3.9136	0.00022907	0.0203602	0.478851
MMP9	0.85466	10.5321	3.90804	0.000233332	0.0204951	0.462284
MKNK2	0.328039	10.2481	3.90611	0.00023483	0.0204951	0.456533
AZU1	1.23666	5.19549	3.90448	0.0002361	0.0204951	0.451687
PRR14	0.352769	8.02234	3.90109	0.000238765	0.0204951	0.441604
ST6GALNAC2	0.657062	7.43711	3.89709	0.000241949	0.0204951	0.429702
NCKAP1	-0.766051	3.93448	-3.89617	0.000242689	0.0204951	0.426958
TEX11	-0.323075	2.38468	-3.89538	0.00024332	0.0204951	0.424626
SIGLEC17P	-0.544269	8.14318	-3.89529	0.000243398	0.0204951	0.424337
HIST1H3C	0.395094	10.7596	3.88689	0.00025025	0.0208413	0.399398
ZNF106	0.333973	9.44841	3.88627	0.000250767	0.0208413	0.397546
ANPEP	0.550925	7.86163	3.88372	0.000252886	0.020881	0.389987
NOS1AP	0.675255	2.9975	3.88028	0.000255774	0.020881	0.379789
NEK6	0.337364	6.38085	3.87985	0.000256138	0.020881	0.378511
SLC15A4	0.40364	8.13961	3.87699	0.000258566	0.0209455	0.37004
FAIM	-0.444398	7.07453	-3.86613	0.000267996	0.0214955	0.337875
ZNF595	-0.569372	5.47843	-3.86345	0.000270376	0.0214955	0.329937
MPZL2	0.549157	6.17777	3.86254	0.000271184	0.0214955	0.327257
ACSS2	0.407667	7.41071	3.86142	0.000272192	0.0214955	0.323925
USP32P1	0.391651	7.23308	3.85968	0.000273754	0.0214955	0.31879
PIM3	0.356142	10.6296	3.84928	0.000283285	0.0219817	0.288068
CD248	-0.710401	5.00259	-3.8485	0.000284012	0.0219817	0.28577
ASGR2	0.375608	8.54176	3.84734	0.000285097	0.0219817	0.282346
ACTL6A	-0.725748	8.25009	-3.84191	0.000290228	0.0222433	0.266337
SOCS3	0.770204	7.03624	3.83779	0.000294187	0.0224125	0.254181
TSPAN13	-0.816385	4.92628	-3.83168	0.000300146	0.0227312	0.236185
TRIP6	0.524586	6.30328	3.82967	0.00030213	0.0227468	0.230275
LRG1	0.701687	8.36144	3.82765	0.000304133	0.0227638	0.224345
MSRB2	0.565022	6.83997	3.81652	0.000315438	0.0234504	0.191608
MORN4	-0.525041	3.04153	-3.81503	0.000316971	0.0234504	0.187257
CASC15	0.590098	5.7489	3.80407	0.000328545	0.0241244	0.155096
MARVELD1	0.568922	8.97381	3.8015	0.000331319	0.0241244	0.147556
C9orf139	0.4173	7.20624	3.80079	0.000332083	0.0241244	0.14549
GALK1	0.378647	6.17773	3.79938	0.000333621	0.0241244	0.141348
DNAJB9	-0.368958	8.18956	-3.79739	0.000335794	0.0241451	0.135527
WDFY3	0.506843	7.4828	3.78824	0.000345973	0.024738	0.108754
ITGB3BP	-0.507628	6.02655	-3.78622	0.000348256	0.024763	0.102858
MIIP	0.278302	10.4305	3.77604	0.000360007	0.0254571	0.0731154
UBE2MP1	0.399033	6.65376	3.77323	0.000363309	0.0255494	0.064933
FBP1	0.314367	8.74844	3.77072	0.000366299	0.0256189	0.0575875
AKIRIN2	0.558171	7.69802	3.76587	0.000372118	0.0258309	0.0434646
MBOAT7	0.497373	9.8143	3.76484	0.000373366	0.0258309	0.0404662
GTPBP4	-0.404184	8.84228	-3.75736	0.00038255	0.0261309	0.0186947
ZSCAN31	-0.37743	2.28387	-3.75628	0.00038389	0.0261309	0.0155636
SERTAD3	0.478496	5.65497	3.75527	0.000385151	0.0261309	0.0126252
OCIAD2	-0.391237	9.70873	-3.7547	0.000385869	0.0261309	0.0109559
TEN1-CDK3	0.297915	7.57352	3.74887	0.00039324	0.026406	-0.00599138
WASHC2C	0.373109	7.93473	3.74728	0.000395272	0.026406	-0.0106082
RRAGC	0.320589	8.31416	3.7465	0.000396273	0.026406	-0.0128724
ETV6	0.268676	6.83042	3.74502	0.000398183	0.026406	-0.0171806
TOP2B	-0.55406	9.49793	-3.73679	0.000408941	0.0269234	-0.0410538
MBP	0.60605	6.04846	3.73562	0.000410489	0.0269234	-0.0444357
ZNF613	-0.344229	6.35739	-3.73427	0.000412297	0.0269234	-0.0483704
TCEAL8	-0.366614	6.87485	-3.7314	0.000416138	0.0270363	-0.0566747
CAMP	1.00948	8.98812	3.72778	0.000421045	0.0272169	-0.0671689
PHLDA1	-0.498336	2.59882	-3.72544	0.000424239	0.0272795	-0.0739348
CRY1	-0.53237	5.50129	-3.72381	0.000426481	0.0272795	-0.0786514
ARRB2	0.316305	11.1159	3.72242	0.000428407	0.0272795	-0.0826858
COL9A2	0.413986	4.31601	3.71692	0.000436079	0.0276305	-0.0985725
HBA2	0.685016	16.2538	3.7151	0.000438655	0.0276392	-0.103844
LRWD1	0.538352	9.2403	3.71377	0.000440534	0.0276392	-0.10767
PRNP	-0.487381	9.24045	-3.71213	0.000442882	0.027651	-0.112427
NBPF10	0.47365	7.76899	3.70329	0.000455678	0.0283118	-0.137916
MDH1B	0.525341	5.44088	3.69945	0.000461356	0.0283377	-0.148994
TXK	-0.48545	7.51366	-3.69826	0.000463133	0.0283377	-0.152433
PLEKHM1	0.438111	7.66133	3.69704	0.000464951	0.0283377	-0.155939
STX10	0.466871	7.98227	3.69391	0.000469662	0.0284891	-0.164957
SLC2A3	0.58666	5.57936	3.68865	0.000477673	0.0288384	-0.180085
RNASE2	0.493265	7.73412	3.6829	0.000486587	0.0292386	-0.196622
LINC00452	0.352822	1.9814	3.67978	0.000491493	0.0293954	-0.205593
PLIN3	0.312215	7.50511	3.67812	0.000494122	0.0294152	-0.210364
NHSL1	0.369324	2.63331	3.67282	0.000502594	0.029781	-0.225565
ANKRD30BL	0.704091	3.96447	3.66778	0.000510791	0.0301273	-0.24003
PNMA8A	-0.897481	3.23471	-3.66383	0.000517293	0.0302163	-0.251337
NFIC	0.348221	5.79302	3.66282	0.000518974	0.0302163	-0.254237
CRTAC1	0.431706	2.14043	3.66236	0.00051974	0.0302163	-0.255556
VSIR	0.439577	11.5746	3.65932	0.000524819	0.0302163	-0.264248
CAPG	0.531888	8.25379	3.65837	0.000526431	0.0302163	-0.26699
NOX1	0.427518	2.36635	3.65835	0.000526466	0.0302163	-0.267048
CHMP2A	0.265521	10.9436	3.65495	0.000532214	0.0303031	-0.276753
RPS3AP49	-0.792621	10.6105	-3.65466	0.000532712	0.0303031	-0.27759
FBXW8	-0.495966	4.60218	-3.65293	0.000535679	0.030337	-0.282554
ORMDL1	-0.71973	6.13049	-3.64871	0.000542955	0.0305997	-0.29461
LMTK2	0.385347	6.13851	3.64748	0.000545099	0.0305997	-0.298132
LINC00951	-0.599078	4.42099	-3.64416	0.000550904	0.0307905	-0.307597
DNM3OS	0.283058	3.88655	3.63516	0.000566962	0.0315502	-0.333266
ADAM8	0.471069	6.91047	3.62932	0.000577628	0.0318827	-0.349914
AZIN1	-0.3046	8.44504	-3.62798	0.000580109	0.0318827	-0.353741
SUMO1	-0.303042	6.49344	-3.62781	0.000580409	0.0318827	-0.354204
RASGRP4	0.450885	8.621	3.62537	0.000584956	0.031933	-0.361173
NFKB2	0.48504	5.93667	3.62435	0.000586859	0.031933	-0.364073
C19orf38	0.32311	7.57384	3.62271	0.000589924	0.031933	-0.368725
ZNF84	-0.493882	6.65588	-3.62198	0.000591306	0.031933	-0.370815
EPHX4	-0.798982	3.39811	-3.61456	0.000605441	0.0324168	-0.391909
TNFRSF1A	0.383607	9.25208	3.61409	0.000606346	0.0324168	-0.393242
FGD4	0.401172	6.89724	3.61165	0.000611072	0.0324168	-0.400175
TSKU	0.35195	2.48148	3.61039	0.000613521	0.0324168	-0.403745
UPF2	0.33152	6.51021	3.6094	0.00061546	0.0324168	-0.406562
LIPT1	-0.403505	6.72471	-3.60861	0.000617	0.0324168	-0.408792
IRF1	0.491999	9.24212	3.60732	0.000619524	0.0324168	-0.412438
DOK1	0.299658	10.4664	3.60597	0.000622207	0.0324168	-0.416294
STAT3	0.386814	6.76621	3.60553	0.00062306	0.0324168	-0.417518
MAP3K11	0.397353	11.0409	3.60223	0.000629637	0.0326264	-0.42689
DEFA3	1.23746	13.3385	3.59628	0.000641647	0.0330571	-0.443754
UQCRH	-0.480574	11.4151	-3.59556	0.000643114	0.0330571	-0.445792
ZBTB17	0.319181	7.35016	3.58455	0.000665951	0.0340845	-0.476928
UPP1	0.346095	7.20072	3.58338	0.000668428	0.0340845	-0.480241
LINC00937	0.561473	6.64504	3.58072	0.000674081	0.0342363	-0.487753
VEGFA	0.339744	4.93411	3.57626	0.000683647	0.034585	-0.500324
TP53I3	0.461727	6.54016	3.57277	0.000691233	0.0346273	-0.510165
NR1H3	0.400468	7.10106	3.57224	0.000692404	0.0346273	-0.511675
KLHL20	-0.277761	6.21601	-3.57214	0.000692615	0.0346273	-0.511947
RNF125	-0.387817	7.96869	-3.56868	0.000700237	0.0346273	-0.521708
HGS	0.341426	10.5866	3.56833	0.000701015	0.0346273	-0.522698
GLUL	0.333878	9.25781	3.56738	0.000703123	0.0346273	-0.525376
POGLUT1	-0.394815	7.40729	-3.56724	0.000703422	0.0346273	-0.525755
SMKR1	-0.601086	4.73496	-3.5637	0.000711325	0.0348822	-0.535717
RGL2	0.511012	9.14053	3.55954	0.000720734	0.0350701	-0.547435
RPS6KA1	0.28951	7.7457	3.55864	0.00072279	0.0350701	-0.549974
PYHIN1	-0.36638	6.70578	-3.55783	0.000724634	0.0350701	-0.552246
FCGR2B	0.376964	8.52431	3.55718	0.000726117	0.0350701	-0.554068
SH2B2	0.481667	9.50026	3.5532	0.000735285	0.0353794	-0.565254
EGLN1	0.379631	8.80673	3.5493	0.000744376	0.0356386	-0.576207
MEF2B	0.38371	8.00638	3.54851	0.000746242	0.0356386	-0.578439
OS9	0.474255	9.74268	3.5449	0.000754761	0.0359115	-0.588556
B4GALT4	-0.415894	5.59508	-3.54108	0.000763901	0.0362117	-0.599283
ANO10	0.389905	7.20916	3.5368	0.000774253	0.036567	-0.611278
CLEC3B	0.47003	7.41592	3.53388	0.000781379	0.0367679	-0.619442
RNASEK	0.354016	9.82717	3.53048	0.000789794	0.0369763	-0.628985
KDM6B	0.570488	6.09638	3.52909	0.000793235	0.0369763	-0.632857
BCAP29	-0.458158	6.62993	-3.52859	0.000794476	0.0369763	-0.63425
COPE	0.397862	4.88931	3.51975	0.00081683	0.037879	-0.658967
HIST1H2BC	0.556693	7.39183	3.51325	0.000833651	0.0384313	-0.677119
PSMC6	-0.466577	8.02731	-3.51283	0.000834745	0.0384313	-0.678288
MAP2K4P1	0.314969	8.39989	3.50953	0.00084342	0.0386915	-0.687494
SLC45A4	0.350438	7.17371	3.50664	0.000851079	0.0388258	-0.695542
SART1	0.343716	7.20068	3.50614	0.000852414	0.0388258	-0.696937
PHC2	0.496535	9.11306	3.4964	0.000878757	0.0392895	-0.724031
LEPROT	0.342144	6.52757	3.49614	0.000879494	0.0392895	-0.724778
CD86	0.60415	5.45059	3.49608	0.00087965	0.0392895	-0.724935
NFYC	0.366922	7.42829	3.49523	0.000881996	0.0392895	-0.727306
GNG4	0.269991	2.88291	3.4952	0.000882071	0.0392895	-0.727382
PBK	-0.670822	2.93339	-3.49367	0.000886297	0.0392895	-0.731636
HSF2	-0.385793	7.12109	-3.49271	0.000888959	0.0392895	-0.734305
KIF1B	0.428977	5.68977	3.49225	0.000890223	0.0392895	-0.735569
CDS2	0.371032	7.75198	3.49028	0.000895718	0.0393962	-0.741046
DPY19L1P1	0.822213	3.67245	3.48865	0.000900298	0.039462	-0.745584
IQSEC2	0.379898	6.60828	3.4843	0.000912594	0.0398645	-0.757655
HSP90B1	-0.391036	11.3745	-3.48062	0.000923109	0.0401866	-0.767847
BHLHB9	-0.58938	2.98712	-3.47871	0.000928642	0.0402905	-0.773164
TIMD4	-0.66103	4.67731	-3.47718	0.000933056	0.0403081	-0.777382
KRR1	-0.327699	4.83684	-3.47593	0.000936721	0.0403081	-0.78087
GPM6B	-0.529644	3.7577	-3.47532	0.000938497	0.0403081	-0.782555
KLF10	-0.626068	7.96384	-3.47288	0.000945632	0.0404788	-0.789292
DNTTIP1	0.278301	9.02251	3.47177	0.000948928	0.0404844	-0.792386
SERTAD1	0.301166	9.2347	3.46672	0.000963932	0.0409879	-0.806339
UQCRBP1	-0.398507	2.08629	-3.46237	0.000977069	0.041356	-0.818376
CEACAM1	0.615226	6.42981	3.46172	0.00097905	0.041356	-0.820177
STAT5A	0.279315	8.10841	3.45638	0.000995431	0.0417581	-0.83493
TMEM167B	0.3068	6.45581	3.4549	0.000999992	0.0417581	-0.838995
ZDHHC2	-0.316606	7.72041	-3.45468	0.00100068	0.0417581	-0.839609
HIST1H2BI	0.493723	7.58282	3.45245	0.00100764	0.0417581	-0.845772
NPEPL1	0.469168	8.58231	3.45118	0.00101162	0.0417581	-0.84927
NFIL3	0.491231	10.0621	3.45078	0.00101286	0.0417581	-0.850359
ITGA5	0.319602	8.44738	3.45026	0.00101449	0.0417581	-0.851789
MBD6	0.540644	7.24295	3.45021	0.00101467	0.0417581	-0.851948
ZBTB37	0.567579	6.04986	3.44884	0.00101897	0.0417854	-0.855707
B3GNT8	0.397611	9.46279	3.44705	0.00102465	0.0417854	-0.860644
ATP6V0E1	0.341286	10.4917	3.44665	0.00102593	0.0417854	-0.861759
FBXO5	-0.389446	5.77268	-3.44587	0.00102839	0.0417854	-0.863889
DHRS11	-0.373343	3.70784	-3.43973	0.00104815	0.0421911	-0.880799
CISD1	-0.368178	5.61413	-3.43751	0.00105538	0.0421911	-0.886911
TBC1D2	0.366026	9.70337	3.43679	0.00105773	0.0421911	-0.888882
CD69	-0.457731	6.64538	-3.43619	0.00105969	0.0421911	-0.890533
ORAI3	0.355196	5.57696	3.43581	0.00106094	0.0421911	-0.89158
GADD45B	0.373361	10.0224	3.43566	0.00106145	0.0421911	-0.892005
GNB2	0.465571	8.46706	3.43243	0.00107209	0.0424821	-0.900868
CANT1	0.519789	5.45661	3.42966	0.00108131	0.0427151	-0.908472
UBA2	-0.355656	7.41611	-3.42773	0.0010878	0.042723	-0.913791
FRAT2	0.461968	10.9331	3.42761	0.00108819	0.042723	-0.914105
NCR3	-0.541683	7.773	-3.41526	0.00113047	0.0439821	-0.947964
CDYL	-0.27896	6.97004	-3.41523	0.00113057	0.0439821	-0.948036
UBALD2	0.303146	11.7472	3.41208	0.00114163	0.0441754	-0.956683
NEDD1	-0.276486	9.13432	-3.41185	0.00114244	0.0441754	-0.957311
PLXNB3	0.603541	3.34813	3.40904	0.00115237	0.0444251	-0.964993
CRTC2	0.453538	9.47745	3.40772	0.00115705	0.0444718	-0.968596
UBN1	0.473267	9.05919	3.40669	0.00116072	0.0444793	-0.971408
MKKS	-0.407954	8.03944	-3.40456	0.00116835	0.0445633	-0.977225
RPL7P32	-0.433635	9.28164	-3.40414	0.00116988	0.0445633	-0.978383
RIN3	0.429564	7.97095	3.40009	0.00118455	0.0448778	-0.989443
PLS1	-0.466094	2.76273	-3.39993	0.00118515	0.0448778	-0.989893
CEACAM3	0.458682	7.25564	3.39817	0.00119158	0.0449882	-0.994696
ZBED1	0.338588	5.90916	3.39533	0.00120203	0.0452495	-1.00245
QSOX1	0.496799	5.48478	3.39227	0.00121337	0.045494	-1.01078
TUBB6	-0.605199	8.86191	-3.39166	0.00121564	0.045494	-1.01244
HIST1H2BJ	0.512643	6.63213	3.38859	0.00122716	0.0457739	-1.0208
PGGHG	0.625105	6.90209	3.38777	0.00123027	0.0457739	-1.02305
DZIP3	-0.420022	5.44217	-3.38429	0.00124347	0.046131	-1.03252
KALRN	-0.283263	2.63318	-3.38286	0.00124893	0.0461996	-1.03641
GNA11	0.3643	5.91692	3.37871	0.00126493	0.0466568	-1.0477
MORF4L2	-0.284958	7.74074	-3.37543	0.00127772	0.0469295	-1.05662
MXRA8	0.672124	2.49004	3.374	0.00128333	0.0469295	-1.06051
TPD52	-0.539517	4.9346	-3.37186	0.00129176	0.047009	-1.06631
KIAA0513	0.342565	10.1331	3.37158	0.00129285	0.047009	-1.06706
NANOS2	0.473619	2.25402	3.36979	0.00129995	0.0471334	-1.07192
DACT3-AS1	-0.435866	2.04204	-3.36488	0.00131965	0.0476497	-1.08526
MLLT11	-0.422579	6.9572	-3.36439	0.00132164	0.0476497	-1.08659
CARS2	0.407978	11.1688	3.36259	0.00132892	0.0477775	-1.09146
LINC00963	0.430468	5.46721	3.35922	0.00134267	0.0480305	-1.10058
LAMC1	-0.639093	3.98677	-3.35903	0.00134346	0.0480305	-1.10111
CCT2	-0.436072	10.0999	-3.35245	0.00137074	0.0488353	-1.11892
SAMD3	-0.378996	7.63372	-3.35125	0.00137576	0.0488353	-1.12217
SSX2IP	-0.30459	4.44657	-3.35054	0.00137872	0.0488353	-1.12407
ARHGAP9	0.305572	11.9061	3.34995	0.00138123	0.0488353	-1.12568
ZNF582-AS1	-0.331658	4.96968	-3.34778	0.00139036	0.0490227	-1.13152
CHSY1	0.642393	5.9424	3.34058	0.00142122	0.049973	-1.15097
ETFA	-0.338145	6.62291	-3.33838	0.00143077	0.0500419	-1.1569
SKAP1	-0.459913	10.0981	-3.33833	0.001431	0.0500419	-1.15704
FAM45A	0.319784	7.79963	3.33405	0.00144975	0.0504228	-1.16857
CTSA	0.314271	9.50149	3.33393	0.00145028	0.0504228	-1.1689
VAMP5	0.453381	8.32164	3.33316	0.00145371	0.0504228	-1.17099
VPS37C	0.303146	8.95211	3.33074	0.00146443	0.0506572	-1.17749
TREX2	0.474401	4.92374	3.32668	0.00148261	0.0511482	-1.18843
ODF3B	0.545442	6.08616	3.32339	0.0014975	0.0513841	-1.19727
NOL3	0.476365	7.01266	3.32336	0.00149765	0.0513841	-1.19736
SEMA6C	0.308633	5.79005	3.32058	0.00151032	0.0513841	-1.20482
INTS3	0.597829	6.16735	3.31975	0.00151416	0.0513841	-1.20707
C8orf58	0.295421	7.98923	3.31957	0.00151496	0.0513841	-1.20753
MEX3C	-0.349709	8.85452	-3.31838	0.00152047	0.0513841	-1.21075
LRRC36	-0.807605	4.28359	-3.31821	0.00152125	0.0513841	-1.2112
PPA1	-0.477657	8.58979	-3.31814	0.00152157	0.0513841	-1.21139
CLCN7	0.31912	6.91304	3.31423	0.0015397	0.0518421	-1.22187
SYNC	-0.502476	5.77387	-3.31348	0.00154323	0.0518421	-1.2239
IL2RB	-0.460027	10.0313	-3.31058	0.00155682	0.0521617	-1.23166
LST1	0.281221	10.8458	3.30876	0.00156546	0.0523141	-1.23656
TRIM14	0.304982	6.95839	3.30734	0.00157219	0.0524024	-1.24036
KLHL21	0.413979	9.99834	3.30487	0.00158397	0.0526579	-1.24696
AIG1	0.346062	6.37978	3.30309	0.00159256	0.052806	-1.25175
PRKAG2	0.298613	8.4925	3.30122	0.0016016	0.0529143	-1.25675
E2F5	-0.501509	4.88483	-3.3007	0.00160409	0.0529143	-1.25813
LOXL3	0.673562	5.59004	3.2988	0.00161336	0.0529874	-1.26323
ZNF286A	-0.554506	3.05653	-3.29855	0.00161459	0.0529874	-1.2639
TBC1D10B	0.422308	7.53599	3.29678	0.00162323	0.0531347	-1.26862
SH3D19	-0.378357	2.50214	-3.29166	0.00164852	0.0536881	-1.2823
PDLIM7	0.497822	7.65371	3.28941	0.00165977	0.0539171	-1.28831
RNF14	-0.467452	7.27607	-3.28785	0.00166761	0.053948	-1.29248
FBXW4P1	-0.323726	7.77097	-3.28755	0.00166915	0.053948	-1.2933
MTX2	-0.406421	6.70654	-3.28459	0.00168411	0.0540159	-1.30119
SNX18	0.287287	6.84326	3.28435	0.00168533	0.0540159	-1.30183
TIPARP	-0.744247	4.25203	-3.2838	0.00168813	0.0540159	-1.3033
C11orf74	-0.729436	3.7306	-3.28056	0.00170469	0.0541838	-1.31193
GPR149	-0.466496	2.66779	-3.27842	0.00171572	0.0541838	-1.31763
NABP1	0.380353	8.99879	3.27803	0.00171774	0.0541838	-1.31867
SCARF1	0.468831	7.6602	3.27649	0.00172575	0.0541838	-1.32278
MRLN	-0.327945	2.22514	-3.27619	0.00172728	0.0541838	-1.32357
SCARF2	0.467567	5.14516	3.2755	0.00173087	0.0541838	-1.3254
METAP1	-0.343918	8.79724	-3.27483	0.00173435	0.0541838	-1.32718
PTP4A3	0.559946	6.45148	3.27439	0.0017367	0.0541838	-1.32837
TMEM44-AS1	0.432101	5.31057	3.27156	0.00175152	0.0541838	-1.33588
GPC6	0.32422	1.87384	3.27111	0.0017539	0.0541838	-1.33709
OSGEPL1	-0.449623	6.21493	-3.27095	0.00175474	0.0541838	-1.33751
FCGR1B	0.611494	9.76578	3.26957	0.00176203	0.0541838	-1.34117
CXCR2	0.368182	11.7723	3.26899	0.00176512	0.0541838	-1.34272
CD63	0.350005	11.8477	3.26762	0.00177242	0.0541838	-1.34637
DPY19L3	0.517233	4.00469	3.26523	0.0017852	0.0541838	-1.35272
UNKL	0.422675	5.2935	3.26497	0.00178661	0.0541838	-1.35341
MPZL3	0.334933	8.1914	3.26436	0.00178987	0.0541838	-1.35502
SIRT7	0.269128	8.20942	3.26305	0.00179695	0.0541838	-1.35851
GLYATL1	-0.382875	2.39984	-3.26218	0.00180163	0.0541838	-1.36081
SLC2A5	0.524988	4.76994	3.26194	0.00180296	0.0541838	-1.36146
LMNTD2	0.372026	7.70125	3.26151	0.00180529	0.0541838	-1.36261
FAM189A1	-0.267201	2.55005	-3.26107	0.00180763	0.0541838	-1.36375
TBC1D10A	-0.342477	7.97745	-3.26107	0.00180768	0.0541838	-1.36377
COLGALT1	0.467092	5.42889	3.25948	0.0018163	0.0543149	-1.36798
NMUR1	-0.43967	7.94998	-3.25555	0.00183789	0.0547461	-1.37842
GAK	0.352958	6.98341	3.25512	0.00184022	0.0547461	-1.37953
NCF1C	0.438216	10.9443	3.25204	0.0018573	0.054924	-1.3877
C19orf54	0.327968	4.57872	3.25121	0.00186197	0.054924	-1.38991
GLIPR2	0.292396	10.2977	3.25103	0.00186296	0.054924	-1.39039
NIPA1	-0.405812	7.54071	-3.24905	0.00187402	0.0549571	-1.39561
GTPBP10	-0.387731	4.41231	-3.2479	0.00188051	0.0549571	-1.39867
NR6A1	0.458839	6.46282	3.24787	0.00188071	0.0549571	-1.39876
ANLN	-0.446963	2.04874	-3.24546	0.00189431	0.0552285	-1.40512
ZSCAN30	0.27956	4.40825	3.24332	0.00190651	0.0554577	-1.41079
CELF1	0.305267	8.87875	3.241	0.00191979	0.0555452	-1.41692
TET1	-0.456429	2.65963	-3.23998	0.00192565	0.0555452	-1.41961
ZFAND3	0.35592	5.94653	3.23977	0.00192688	0.0555452	-1.42017
TSPO	0.326163	12.7512	3.23131	0.00197622	0.0567123	-1.4425
NAE1	-0.381563	8.02509	-3.22852	0.00199276	0.0568747	-1.44985
ATP5ME	-0.408663	10.5453	-3.22844	0.00199327	0.0568747	-1.45008
PPP2CB	-0.609548	7.1896	-3.22809	0.00199536	0.0568747	-1.451
MT1HL1	0.536035	9.79098	3.22686	0.00200267	0.0568747	-1.45423
FTLP3	0.420101	12.6173	3.22662	0.0020041	0.0568747	-1.45486
PLEKHA1	-0.400149	8.65441	-3.22546	0.00201104	0.0569275	-1.45791
JUNB	0.69871	7.23709	3.22443	0.00201727	0.0569275	-1.46064
TMEM88	0.561248	6.96873	3.22359	0.00202234	0.0569275	-1.46285
ULK1	0.374566	8.31604	3.22238	0.00202961	0.0569275	-1.46602
OPTN	-0.313737	8.40593	-3.22188	0.00203265	0.0569275	-1.46734
STK39	-0.331857	7.21172	-3.22093	0.00203845	0.0569653	-1.46985
FADS2	-0.68118	7.83185	-3.21896	0.00205047	0.0571764	-1.47504
NBPF8	0.375926	6.63004	3.21781	0.0020575	0.0572476	-1.47806
MINDY1	0.300653	10.2405	3.21685	0.00206341	0.0572876	-1.48059
PDP1	-0.388782	8.55021	-3.21448	0.00207798	0.0575672	-1.4868
CBFB	-0.267742	8.15647	-3.21194	0.00209377	0.0577745	-1.49348
SNRPB2	-0.329458	8.10714	-3.21183	0.00209449	0.0577745	-1.49378
GNE	-0.602262	8.96076	-3.20916	0.00211121	0.0580068	-1.50079
SVIP	-0.36034	4.35144	-3.20904	0.00211197	0.0580068	-1.50111
ELANE	1.10396	4.78467	3.20645	0.00212826	0.0582042	-1.50788
GHRL	0.385685	8.08114	3.20226	0.00215495	0.0587357	-1.51887
HIST1H2BG	0.451359	6.27024	3.20073	0.0021648	0.0587357	-1.52289
CTSG	1.12073	6.36302	3.19975	0.00217113	0.0587357	-1.52547
TNFRSF12A	0.34532	6.30805	3.19941	0.00217329	0.0587357	-1.52635
SERPING1	0.900298	5.45505	3.19808	0.00218187	0.0587357	-1.52982
ESPL1	-0.37759	4.26554	-3.19762	0.00218491	0.0587357	-1.53105
IGF1	-0.474696	3.00844	-3.1974	0.00218628	0.0587357	-1.5316
HIST1H2AK	0.438354	9.40923	3.19685	0.00218988	0.0587357	-1.53305
ATG4C	-0.363706	4.99351	-3.19619	0.00219416	0.0587357	-1.53477
SH2D1A	-0.495671	6.49058	-3.1955	0.00219868	0.0587357	-1.53658
ATF5	0.701934	5.40332	3.19488	0.00220276	0.0587357	-1.53822
TOLLIP	0.389362	7.30708	3.19386	0.00220942	0.0587607	-1.54088
MGRN1	0.40687	7.55198	3.19309	0.00221447	0.0587607	-1.54289
CENPT	0.520868	5.42704	3.19263	0.00221747	0.0587607	-1.54409
PAQR8	-0.424572	6.20087	-3.18635	0.00225917	0.0597421	-1.56051
PTGES	0.626004	2.25387	3.18243	0.00228554	0.060201	-1.57073
CHRNB3	-0.623687	3.11377	-3.18228	0.00228661	0.060201	-1.57114
CXCL16	0.365103	6.88979	3.18168	0.00229064	0.060201	-1.57269
CD226	-0.369051	5.64271	-3.17958	0.00230496	0.0603334	-1.57818
PGLYRP1	0.67025	7.62523	3.17859	0.0023117	0.0603334	-1.58075
UQCRC1	0.365105	8.31101	3.17839	0.00231305	0.0603334	-1.58127
TFEB	0.390565	10.9459	3.17818	0.00231453	0.0603334	-1.58183
CAPZB	0.378966	4.81895	3.17156	0.00236031	0.0611956	-1.59908
DUSP6	0.330787	11.4225	3.1714	0.00236142	0.0611956	-1.5995
LRRC15	0.349902	2.02537	3.17114	0.0023632	0.0611956	-1.60016
NUDT16	0.489706	5.08452	3.17064	0.00236673	0.0611956	-1.60148
IFITM3	0.453244	13.9006	3.1684	0.00238242	0.061345	-1.6073
ZSWIM6	0.287726	7.28415	3.1678	0.00238664	0.061345	-1.60885
TGFB1	0.465304	8.52358	3.16777	0.00238689	0.061345	-1.60895
IRF6	-0.403181	2.03468	-3.16157	0.00243098	0.0623529	-1.62506
HNRNPLL	0.42509	5.7823	3.15976	0.00244395	0.0625602	-1.62975
S100A1	0.390034	2.16589	3.15851	0.00245302	0.062667	-1.63301
CHRNA10	0.507641	6.01722	3.15772	0.00245868	0.0626865	-1.63503
TLR6	0.403709	6.26372	3.15417	0.0024846	0.0628143	-1.64426
TRAM1	-0.490875	7.13451	-3.15413	0.00248484	0.0628143	-1.64435
HIST1H3I	0.435221	5.84435	3.15375	0.00248764	0.0628143	-1.64534
SQOR	0.335039	11.3372	3.1537	0.00248799	0.0628143	-1.64547
CENPQ	-0.350544	5.52691	-3.1533	0.00249098	0.0628143	-1.64652
CSF3R	0.315578	13.5315	3.15255	0.00249645	0.0628143	-1.64845
ARPC4	0.263774	7.11378	3.15233	0.00249805	0.0628143	-1.64902
OSER1-DT	-0.469005	4.90893	-3.15158	0.00250359	0.0628304	-1.65097
GSTA4	-0.602903	3.54124	-3.14911	0.00252184	0.0629548	-1.65736
COL24A1	-0.576301	4.01025	-3.14837	0.00252738	0.0629548	-1.65929
FLT4	-0.458805	2.41733	-3.14826	0.00252823	0.0629548	-1.65958
NDUFS5	-0.397753	11.017	-3.14662	0.00254044	0.0629989	-1.66382
ESM1	-0.329259	2.67759	-3.14604	0.00254477	0.0629989	-1.66532
ZC3H15	-0.363155	8.75097	-3.14414	0.00255904	0.0630582	-1.67024
GBP2	0.471838	9.70838	3.14236	0.00257247	0.0630582	-1.67485
RASGRP1	-0.347742	9.51127	-3.14179	0.00257673	0.0630582	-1.6763
RXRG	-0.458756	2.39069	-3.1411	0.00258197	0.0630582	-1.67809
COL8A2	0.680977	4.40488	3.14102	0.00258263	0.0630582	-1.67832
NPC2	0.369601	11.9275	3.14072	0.00258491	0.0630582	-1.67909
EMILIN2	0.39324	10.0527	3.14017	0.0025891	0.0630582	-1.68051
FTH1P20	0.346621	14.1411	3.13918	0.00259658	0.0630582	-1.68305
HIST1H2BB	0.404774	6.77744	3.13893	0.00259848	0.0630582	-1.6837
FAM3C	-0.736119	5.58245	-3.13856	0.00260135	0.0630582	-1.68467
MYO5A	0.293913	7.74954	3.13447	0.00263274	0.063579	-1.69522
ACOX1	0.384121	8.96473	3.13366	0.00263907	0.063579	-1.69733
GBAP1	0.404334	6.2293	3.13353	0.00264004	0.063579	-1.69765
RSPO3	0.449527	2.79044	3.133	0.00264416	0.063579	-1.69902
MMP3	0.550614	1.99689	3.13118	0.00265835	0.063579	-1.70373
CCNB3	-0.590295	3.5885	-3.13088	0.00266068	0.063579	-1.7045
HIST1H2BK	0.48931	9.09927	3.13045	0.00266405	0.063579	-1.70561
HMBOX1	0.551074	4.86242	3.12967	0.00267015	0.063579	-1.70762
CCDC82	-0.425008	6.7328	-3.12956	0.00267101	0.063579	-1.70791
JUND	0.276687	7.23826	3.12893	0.0026759	0.063579	-1.70951
MPZL1	0.400232	8.5011	3.12873	0.00267748	0.063579	-1.71003
HIST1H2BM	0.407651	8.21986	3.12696	0.00269145	0.0637923	-1.71461
NLRP12	0.348983	9.90119	3.12408	0.00271421	0.0642129	-1.72201
HSPH1	-0.328276	8.03154	-3.12176	0.00273278	0.0645329	-1.72801
UNC93B1	0.411947	7.43213	3.11991	0.00274757	0.0645587	-1.73275
CACYBPP2	-0.394244	6.79413	-3.11968	0.00274943	0.0645587	-1.73335
TLN1	0.336995	6.73415	3.11774	0.00276511	0.0646996	-1.73834
KMT5A	0.289997	5.18039	3.11631	0.00277666	0.0648513	-1.74201
ZFP36	0.435134	11.2404	3.11072	0.00282249	0.0657124	-1.75639
FHOD1	0.374283	7.22713	3.11056	0.0028238	0.0657124	-1.7568
S100A9	0.553243	12.1125	3.10777	0.00284691	0.06613	-1.76396
UCK2	-0.360115	6.46671	-3.10696	0.00285361	0.0661654	-1.76602
FBXO32	-0.534497	7.1642	-3.10482	0.00287149	0.0664597	-1.77151
TMEM126B	-0.354924	7.19404	-3.10417	0.00287694	0.0664656	-1.77318
TTC19	-0.365453	8.54328	-3.10047	0.00290816	0.0670658	-1.78266
UBE2G2	0.339771	9.54485	3.099	0.00292065	0.0672308	-1.78642
JAML	0.459878	8.98055	3.0984	0.00292582	0.0672308	-1.78797
KRTAP5-7	0.412713	4.57313	3.09769	0.00293186	0.0672488	-1.78978
SLC25A37	0.534823	11.6968	3.09605	0.00294596	0.0674218	-1.794
HAUS4	0.345892	6.30552	3.09558	0.00294993	0.0674218	-1.79518
SRRM2	0.343778	8.60201	3.09419	0.00296197	0.0675702	-1.79876
ACOT1	-0.298877	7.9739	-3.09244	0.00297709	0.0676798	-1.80323
C1QBP	-0.349015	10.4356	-3.08986	0.00299948	0.0679587	-1.8098
HIST1H2BE	0.371139	4.83593	3.08981	0.00299997	0.0679587	-1.80995
FAM210A	-0.796445	5.91245	-3.08775	0.003018	0.0682463	-1.81521
RNF149	0.29211	11.8633	3.08572	0.00303584	0.0684079	-1.82038
IL10RB-DT	0.304795	5.73932	3.08375	0.0030533	0.0686805	-1.82542
NADK	0.384181	7.63908	3.0817	0.00307159	0.0688362	-1.83066
MEDAG	0.567694	2.81883	3.08059	0.00308148	0.0688362	-1.83348
RALA	-0.302881	7.08056	-3.08056	0.00308174	0.0688362	-1.83355
QRFP	0.297493	4.06405	3.07789	0.00310577	0.0692521	-1.84037
NIFK	-0.346773	7.98109	-3.07675	0.00311602	0.06936	-1.84326
ADHFE1	-0.438881	5.30021	-3.07575	0.00312512	0.0694417	-1.84582
FXN	-0.317006	6.9006	-3.07355	0.0031451	0.0697646	-1.85141
RPL34-AS1	-0.299646	2.58591	-3.07109	0.00316763	0.0701047	-1.85767
KCTD6	-0.270385	7.02522	-3.07029	0.00317504	0.0701047	-1.85972
SAR1A	-0.27191	8.61739	-3.07009	0.00317687	0.0701047	-1.86022
BLM	-0.312355	7.24727	-3.06635	0.00321152	0.070514	-1.86974
SKI	0.281326	6.25066	3.06631	0.00321188	0.070514	-1.86984
MRPL51	-0.333818	10.0829	-3.0663	0.00321194	0.070514	-1.86985
ENO1-AS1	-0.429957	5.28355	-3.05723	0.0032974	0.0722661	-1.89288
ZSWIM4	0.310174	6.06026	3.05405	0.00332788	0.0728096	-1.90095
RTN2	0.444205	5.18311	3.05251	0.00334277	0.0729774	-1.90486
CYP2D6	0.463068	5.08827	3.05132	0.00335425	0.0729774	-1.90786
ADAMTS1	-0.643598	3.57672	-3.0509	0.00335836	0.0729774	-1.90894
NFAM1	0.346147	10.6451	3.05009	0.00336621	0.073024	-1.91098
PLAUR	0.506011	7.16776	3.04686	0.00339774	0.0734896	-1.91915
RPL36AP51	-0.668686	10.9169	-3.0447	0.00341903	0.0736703	-1.92463
MLLT1	0.350168	8.1809	3.04289	0.00343688	0.0739305	-1.92919
TMEM177	-0.405763	4.61057	-3.03927	0.00347296	0.0742376	-1.93834
TAF1D	0.306435	6.60055	3.03913	0.00347436	0.0742376	-1.93869
MAMSTR	0.363465	5.29721	3.0383	0.00348265	0.0742907	-1.94078
RPL5P34	-0.386825	13.5659	-3.03694	0.00349639	0.0744598	-1.94423
ERGIC1	0.391192	8.26843	3.03426	0.00352344	0.0745024	-1.95098
FAU	-0.376922	13.7086	-3.03426	0.00352348	0.0745024	-1.95099
ARHGAP18	-0.302501	6.07353	-3.03415	0.00352457	0.0745024	-1.95126
CBX3P9	-0.391562	2.14256	-3.0337	0.00352915	0.0745024	-1.9524
FUT3	0.345745	2.48167	3.03147	0.00355189	0.0745024	-1.95802
TNFSF11	-0.383038	2.87881	-3.03146	0.00355199	0.0745024	-1.95805
DNAL1	-0.46598	3.7422	-3.03112	0.00355547	0.0745024	-1.9589
LRP10	0.496215	7.64393	3.03044	0.00356242	0.0745024	-1.96061
PSME4	-0.330558	7.2939	-3.02967	0.0035703	0.0745454	-1.96255
FCRL5	-0.640532	2.96011	-3.02869	0.00358042	0.0745973	-1.96503
EIF4E	-0.364761	6.46339	-3.02782	0.00358932	0.0745973	-1.9672
SLC26A8	0.747911	4.56159	3.02773	0.00359028	0.0745973	-1.96743
ENPP5	-0.634118	4.31379	-3.02702	0.00359766	0.0746295	-1.96923
COL1A2	0.681956	3.00277	3.02464	0.00362235	0.07467	-1.97522
AHI1	-0.468004	3.93094	-3.02458	0.00362294	0.07467	-1.97536
AADACL2-AS1	0.560737	3.49849	3.02176	0.00365245	0.0751572	-1.98247
HIST1H4D	0.433046	6.99613	3.0204	0.00366672	0.075202	-1.98588
PRKCH	-0.343579	9.67723	-3.01958	0.00367541	0.075202	-1.98795
TFR2	0.547684	5.27386	3.01879	0.00368371	0.075202	-1.98992
SETMAR	-0.306643	4.35594	-3.01838	0.00368803	0.075202	-1.99095
LAPTM5	0.313266	10.9017	3.01821	0.00368989	0.075202	-1.99139
GTF2H5	-0.276197	8.13379	-3.01588	0.00371464	0.0755861	-1.99724
DICER1	0.436692	9.15771	3.01116	0.00376529	0.0761653	-2.00909
SELPLG	0.568582	8.09525	3.01116	0.00376529	0.0761653	-2.00909
SMCO4	0.299159	9.15412	3.01057	0.00377163	0.0761653	-2.01056
FAM200A	-0.313464	5.15632	-3.01046	0.00377286	0.0761653	-2.01085
TSPAN16	0.584599	7.75964	3.00644	0.0038165	0.0764704	-2.02091
ILDR2	-0.451163	2.24518	-3.00632	0.00381784	0.0764704	-2.02122
ITGAX	0.371432	7.93637	3.00309	0.00385332	0.0769921	-2.02931
GREM1	0.513893	2.16334	3.00285	0.00385592	0.0769921	-2.0299
NKRF	-0.272704	7.3838	-3.00121	0.00387404	0.0771928	-2.034
CTSL	0.308281	7.08461	2.99976	0.00389023	0.0773152	-2.03765
NRBF2	0.356283	7.74565	2.99873	0.00390171	0.0774037	-2.04022
SLC38A1	-0.352378	9.94134	-2.99722	0.0039186	0.0774037	-2.044
HIST1H2BH	0.314473	8.4843	2.99719	0.00391887	0.0774037	-2.04406
B3GALT4	0.323255	9.208	2.99578	0.00393468	0.0775963	-2.04758
NARF	0.287229	9.44074	2.99519	0.0039414	0.0776092	-2.04907
HIST1H3F	0.445689	7.95081	2.99341	0.00396143	0.0777643	-2.0535
MRPS27	-0.323484	4.86982	-2.99194	0.00397812	0.0779724	-2.05718
FOXF1	0.642284	2.14145	2.98959	0.00400494	0.0782584	-2.06305
C12orf29	-0.298587	6.5224	-2.98828	0.00401989	0.0783239	-2.06631
CACYBP	-0.27636	7.00501	-2.98822	0.00402053	0.0783239	-2.06645
UBE2R2	0.32109	8.16738	2.98763	0.00402734	0.0783374	-2.06793
IQSEC1	0.346247	10.6	2.9835	0.00407513	0.0788732	-2.07824
PEBP1	-0.425324	10.5471	-2.98312	0.00407954	0.0788732	-2.07918
TMEM242	-0.335936	6.17969	-2.97927	0.00412455	0.0796231	-2.08877
HIST1H3D	0.356793	9.54486	2.97774	0.00414258	0.0798016	-2.09258
DYRK2	-0.327495	8.72433	-2.97703	0.00415095	0.0798016	-2.09435
SUPT20H	0.321993	6.78601	2.97689	0.0041525	0.0798016	-2.09467
AMPD2	0.326015	8.63309	2.97419	0.00418463	0.0802985	-2.10141
VNN3	0.505825	5.12159	2.97295	0.00419942	0.0804058	-2.10449
LRRC45	0.326351	4.92803	2.97267	0.00420279	0.0804058	-2.10519
IFITM2	0.344267	14.0056	2.97124	0.00421989	0.0806125	-2.10873
ZNF667	-0.483385	3.16261	-2.96923	0.00424404	0.0809529	-2.11372
PARP4P2	0.279938	7.75639	2.96675	0.00427406	0.0811362	-2.11987
ERICH6-AS1	-0.437575	6.85335	-2.96634	0.004279	0.0811362	-2.12088
NEIL1	-0.411357	7.44554	-2.96325	0.00431673	0.081614	-2.12855
CCDC39	-0.470355	2.65848	-2.96324	0.00431695	0.081614	-2.12859
SEMA4D	0.387899	8.54919	2.96122	0.00434169	0.0819607	-2.13358
PRKCZ	0.299611	6.84661	2.95997	0.00435715	0.0820524	-2.13668
STARD10	0.538557	5.79248	2.95675	0.00439711	0.0826411	-2.14465
CITED4	0.334903	9.08824	2.95573	0.00440985	0.082759	-2.14718
CHST2	-0.365712	7.45327	-2.95202	0.00445642	0.0835106	-2.15635
HIST1H3E	0.478229	10.5606	2.95144	0.00446381	0.0835267	-2.15779
PIWIL4	0.490429	5.48302	2.95021	0.00447939	0.0836133	-2.16083
EDA	0.48526	3.87636	2.95004	0.0044815	0.0836133	-2.16124
IL17C	-0.419807	3.43371	-2.94848	0.00450136	0.0838615	-2.1651
KDELR1	0.298825	7.96362	2.94773	0.00451089	0.083917	-2.16694
VPS18	0.270738	8.13445	2.94607	0.00453216	0.0840683	-2.17105
PTPRU	0.423058	2.79409	2.9437	0.00456266	0.0843513	-2.1769
LILRA2	0.413437	7.70412	2.94286	0.0045735	0.0843513	-2.17897
NCR1	-0.386825	5.32122	-2.94284	0.00457378	0.0843513	-2.17902
DLGAP4	0.34153	8.25495	2.93879	0.00462638	0.0850761	-2.18899
POLE3	-0.320513	9.25344	-2.93827	0.0046332	0.0850794	-2.19028
OR2T1	-0.395476	2.44176	-2.93312	0.00470107	0.0859904	-2.20296
MRPL3	-0.357272	7.78055	-2.93207	0.0047151	0.0859904	-2.20556
KCNK5	-0.433543	4.94226	-2.93166	0.00472053	0.0859904	-2.20656
PLAC8	-0.366635	7.23285	-2.93025	0.00473938	0.0859904	-2.21003
ADD3	-0.299142	9.88541	-2.92979	0.00474552	0.0859904	-2.21116
PRPS1L1	-0.362601	4.51479	-2.92888	0.00475762	0.0859904	-2.21338
NPM1P25	-0.49404	8.64899	-2.9286	0.00476137	0.0859904	-2.21407
PIK3C2G	-0.352937	2.3213	-2.92737	0.00477796	0.0860045	-2.2171
OR8G1	-0.270789	2.50448	-2.9271	0.00478158	0.0860045	-2.21776
GGTLC2	0.311276	5.95721	2.92689	0.00478437	0.0860045	-2.21827
TAOK1	0.269129	8.93738	2.92539	0.00480471	0.0862097	-2.22197
MZB1	-0.559938	6.31863	-2.92503	0.00480961	0.0862097	-2.22286
HSP90AA2P	-0.461945	9.31211	-2.92455	0.00481602	0.0862097	-2.22402
RPN1	0.414769	7.48886	2.92406	0.00482273	0.0862097	-2.22523
PRSS23	-0.353745	6.9564	-2.92311	0.00483561	0.0863194	-2.22756
TWIST1	0.373245	2.05132	2.92252	0.00484368	0.0863429	-2.22901
SH2D4B	0.330374	2.78627	2.92174	0.0048543	0.086412	-2.23092
TYMP	0.319585	12.8652	2.91931	0.0048876	0.0868839	-2.23687
PML	0.486486	6.28064	2.91786	0.00490766	0.0871194	-2.24044
ZNF256	-0.356891	6.02632	-2.91576	0.00493666	0.0874323	-2.24557
MELK	-0.4429	3.30155	-2.91543	0.0049413	0.0874323	-2.24639
ZNF519	-0.309268	3.07398	-2.91511	0.00494578	0.0874323	-2.24718
DLL3	-0.342074	2.63563	-2.91356	0.00496731	0.0876918	-2.25097
GTF2F2	-0.294176	7.50075	-2.9122	0.00498631	0.087906	-2.25429
CCNT2-AS1	0.302948	4.67808	2.9111	0.00500174	0.0880567	-2.25698
TMIGD2	-0.319338	8.99767	-2.90994	0.00501818	0.0882248	-2.25984
NIT1	0.360629	6.47153	2.90855	0.00503767	0.088263	-2.26322
NRBF2P2	0.489289	6.65123	2.90842	0.00503952	0.088263	-2.26354
PINK1	0.462061	8.48679	2.90778	0.00504863	0.088263	-2.26511
XKR8	0.337714	9.75608	2.90738	0.00505428	0.088263	-2.26608
ASPSCR1	0.290002	5.14442	2.90734	0.00505483	0.088263	-2.26618
BCL3	0.447127	10.0841	2.90224	0.00512778	0.0894076	-2.27865
TIAL1	0.382216	5.56443	2.90178	0.00513435	0.0894076	-2.27977
AFDN	0.560398	3.92246	2.9008	0.00514845	0.0895314	-2.28216
QPCTL	-0.447289	4.24191	-2.89968	0.00516468	0.0896086	-2.28489
PIGP	-0.264156	7.14386	-2.89953	0.0051669	0.0896086	-2.28527
ZEB2	0.335552	7.16242	2.89794	0.00518994	0.0898646	-2.28914
MOCS1	-0.325032	2.50694	-2.89736	0.00519833	0.0898646	-2.29055
RAB31	0.333123	9.55269	2.89476	0.0052363	0.0899979	-2.29688
MICAL1	0.374976	7.11836	2.89467	0.00523765	0.0899979	-2.2971
PLP1	-0.355812	2.17121	-2.89461	0.00523857	0.0899979	-2.29726
ITPRIP	0.348776	10.1428	2.89324	0.0052586	0.0901188	-2.30058
GSTM5P1	0.677241	2.22425	2.89317	0.00525969	0.0901188	-2.30076
UGDH	-0.388544	5.36445	-2.89132	0.005287	0.0903199	-2.30527
SUPT5H	0.269505	5.04845	2.89101	0.00529162	0.0903199	-2.30603
NLRP2	-0.593086	5.08118	-2.89094	0.00529259	0.0903199	-2.30619
FANCM	-0.353477	7.0054	-2.89041	0.00530051	0.0903345	-2.30748
TMEM75	0.474025	3.19479	2.88866	0.00532654	0.090537	-2.31175
ACSM6	-0.370285	2.39747	-2.88798	0.00533663	0.090568	-2.31339
GJD3	-0.317612	3.14438	-2.88758	0.00534251	0.090568	-2.31435
MXD3	0.305822	7.94966	2.8838	0.00539934	0.0909775	-2.32356
SPECC1	0.264693	6.28528	2.88361	0.00540221	0.0909775	-2.32402
STAG2	0.288593	7.66924	2.87904	0.00547149	0.0919024	-2.3351
EFCAB5	-0.481348	2.37999	-2.87855	0.00547897	0.0919075	-2.33629
FTLP15	0.294832	11.937	2.87725	0.00549889	0.0920628	-2.33944
TMEM175	0.32969	9.36642	2.87701	0.00550262	0.0920628	-2.34003
NCF4	0.505856	9.1526	2.86729	0.0056536	0.0942406	-2.36356
NTNG2	0.450519	5.63173	2.86721	0.00565488	0.0942406	-2.36376
TMEM109	-0.274334	8.92829	-2.86146	0.00574612	0.0953489	-2.37767
IFT74	-0.272351	3.31489	-2.86097	0.00575401	0.0953489	-2.37886
SLAIN1	-0.334183	5.80281	-2.85954	0.00577681	0.0953489	-2.38229
GPRASP1	-0.410316	7.17375	-2.85905	0.00578473	0.0953489	-2.38348
WDR89	-0.398226	4.9587	-2.85893	0.00578666	0.0953489	-2.38377
MSI1	0.304291	5.5691	2.85867	0.00579082	0.0953489	-2.3844
KTN1	-0.323771	8.82703	-2.85784	0.00580417	0.0953489	-2.3864
MORN1	0.531387	3.40294	2.85631	0.00582893	0.0953489	-2.3901
RPF2	-0.299302	6.71184	-2.85629	0.00582928	0.0953489	-2.39015
FMNL3	-0.34776	5.45979	-2.85568	0.00583912	0.0953489	-2.39161
CCL4L2	-0.442153	7.28845	-2.85479	0.00585359	0.0953489	-2.39376
TIMM29	0.307182	7.03434	2.85448	0.00585859	0.0953489	-2.3945
RPL35	-0.469683	12.6868	-2.85375	0.00587057	0.0953489	-2.39628
PARP16	-0.393323	6.71731	-2.85358	0.0058732	0.0953489	-2.39667
PSRC1	0.312668	5.44252	2.85339	0.00587638	0.0953489	-2.39714
NFE2L1	0.311444	7.95005	2.85304	0.00588207	0.0953489	-2.39798
LINC01560	-0.524507	3.4982	-2.85267	0.00588813	0.0953489	-2.39887
FBXO4	-0.523415	4.78611	-2.85239	0.00589273	0.0953489	-2.39955
TADA1	-0.366478	5.59601	-2.85239	0.00589273	0.0953489	-2.39955
CCDC151	0.552147	3.83187	2.84925	0.00594428	0.0959695	-2.40711
HOOK3	0.271147	7.69853	2.84907	0.00594727	0.0959695	-2.40755
NDUFS6	-0.394382	9.34432	-2.84846	0.00595727	0.0959695	-2.40901
PMEPA1	-0.314564	5.40788	-2.84753	0.0059726	0.0960343	-2.41124
PIK3AP1	0.439366	5.98861	2.8447	0.00601973	0.0965495	-2.41806
RPL36AL	-0.380861	12.6353	-2.84343	0.00604091	0.0966471	-2.42111
TGOLN2	0.337081	9.87786	2.84216	0.00606225	0.0967282	-2.42417
LILRA4	0.330961	8.5858	2.84177	0.00606865	0.0967282	-2.42509
UBXN11	0.439325	5.34313	2.84004	0.00609791	0.0969794	-2.42926
CLDN4	-0.408231	3.15422	-2.83684	0.00615199	0.0976915	-2.43693
ATF7IP2	-0.290954	7.40927	-2.83376	0.00620476	0.0982931	-2.44434
NACA2	-0.418421	11.5333	-2.83373	0.00620524	0.0982931	-2.4444
CFD	0.39933	11.4155	2.83324	0.00621353	0.0983029	-2.44556
FTH1P2	0.295826	13.7027	2.8305	0.00626079	0.0989282	-2.45213
MED11	0.32543	7.49845	2.82996	0.00627015	0.098954	-2.45343
TNNT3	0.562505	3.91059	2.82678	0.00632539	0.0997029	-2.46104
ZNF92	-0.343323	7.64485	-2.82444	0.00636647	0.100206	-2.46665
FHL3	0.440406	6.5665	2.82318	0.00638864	0.100206	-2.46966
PAK6	-0.64764	4.27009	-2.82088	0.00642926	0.100656	-2.47516
RWDD3	-0.383474	6.77861	-2.82066	0.00643303	0.100656	-2.47567
FSTL4	-0.397756	2.60668	-2.81448	0.00654361	0.10164	-2.49044
PRTN3	0.461646	4.17952	2.81384	0.00655506	0.101695	-2.49196
HIST4H4	0.488728	3.21899	2.81226	0.00658359	0.101986	-2.49572
FUT4	0.563088	5.28151	2.81192	0.0065898	0.101986	-2.49654
NUDCD1	-0.470444	3.25509	-2.81122	0.00660249	0.10206	-2.4982
FBXL7	0.490641	2.2546	2.81031	0.00661898	0.102068	-2.50037
DPM1	-0.311942	8.79016	-2.80929	0.00663756	0.102093	-2.50279
SHC1	0.400279	5.66886	2.8086	0.00665031	0.102093	-2.50446
GLRX3	-0.28684	8.02749	-2.80838	0.0066542	0.102093	-2.50496
PTTG2	0.286021	7.09699	2.80715	0.00667681	0.102093	-2.5079
ANKRD20A4	-0.40317	2.52212	-2.80713	0.00667713	0.102093	-2.50794
GPX3	0.330711	3.13752	2.80711	0.00667747	0.102093	-2.50799
YTHDF2	-0.328491	9.13078	-2.80577	0.00670207	0.10224	-2.51117
UBXN8	-0.303629	4.52317	-2.80342	0.00674558	0.102782	-2.51678
CATSPERB	-0.557174	3.11626	-2.80263	0.00676016	0.102881	-2.51865
PHC3	-0.343358	9.70707	-2.79816	0.00684351	0.10378	-2.52926
TMEM254-AS1	-0.350331	2.46269	-2.79756	0.00685491	0.10383	-2.5307
LRP8	-0.344684	6.28131	-2.79701	0.00686516	0.103835	-2.532
PPM1F	0.447987	6.53766	2.79509	0.00690136	0.10405	-2.53655
LAMB2	0.426254	4.87369	2.79475	0.0069078	0.10405	-2.53736
SPDL1	-0.433036	4.6151	-2.79418	0.00691861	0.10405	-2.53871
EID2B	-0.423477	4.57323	-2.79312	0.00693877	0.10405	-2.54123
DNMT1	-0.338964	7.53055	-2.79302	0.00694076	0.10405	-2.54148
TMEM140	0.418431	7.7565	2.79292	0.00694261	0.10405	-2.54171
PANK1	-0.622057	3.58614	-2.7921	0.00695823	0.104162	-2.54366
MYLK-AS1	-0.389141	3.95965	-2.79041	0.00699057	0.104524	-2.54767
SPI1	0.309125	10.91	2.78936	0.00701065	0.104702	-2.55015
CARTPT	-0.266929	2.17971	-2.77682	0.00725501	0.107723	-2.5798
WDR70	-0.339342	7.49105	-2.77627	0.00726603	0.107738	-2.58111
PLAAT2	-1.21448	5.58509	-2.77517	0.00728772	0.107833	-2.58369
IL27RA	-0.559456	9.23172	-2.77382	0.00731476	0.108108	-2.58689
ZKSCAN7	-0.374587	4.38185	-2.77137	0.00736381	0.108708	-2.59267
SERPINB6	0.333024	7.96506	2.76962	0.00739888	0.109041	-2.59678
TSPYL4	-0.29785	7.89925	-2.76825	0.00742652	0.109041	-2.6
SLC12A9	0.399756	9.06587	2.76791	0.0074335	0.109041	-2.60081
HOXA7	-0.52303	3.39157	-2.7677	0.00743771	0.109041	-2.6013
PDPN	0.277629	1.84557	2.76758	0.00744023	0.109041	-2.60159
G0S2	0.718643	5.35869	2.76687	0.00745458	0.109041	-2.60326
STK4	0.273135	9.52086	2.7664	0.00746419	0.109057	-2.60437
LINC01352	0.337906	5.74725	2.76571	0.00747825	0.109138	-2.606
FBXO16	-0.392571	2.5496	-2.76464	0.00749996	0.109206	-2.60851
P3H1	0.480538	4.66175	2.76308	0.007532	0.109375	-2.61219
PSMB9	0.399438	10.572	2.76254	0.00754301	0.109375	-2.61345
ATXN3	0.324796	5.90085	2.7624	0.00754577	0.109375	-2.61377
MCRIP2	0.318578	7.38043	2.75816	0.00763327	0.110511	-2.62373
CDC7	-0.338862	6.86218	-2.7564	0.00766998	0.110547	-2.62788
CDA	0.45067	8.84534	2.7561	0.00767615	0.110547	-2.62857
CHST10	-0.291671	2.56468	-2.756	0.0076784	0.110547	-2.62883
TOB1	0.375743	7.98668	2.75494	0.00770054	0.110714	-2.63131
LMBR1L	0.266155	7.32066	2.7545	0.00770969	0.110714	-2.63234
NRN1	0.557408	2.48231	2.7542	0.00771598	0.110714	-2.63304
DYNLT1	0.293264	8.52471	2.7512	0.00777903	0.111244	-2.64007
CKAP4	0.324851	9.75878	2.75035	0.00779692	0.111277	-2.64206
ATXN1	0.31555	5.96568	2.75027	0.00779868	0.111277	-2.64225
PTPRE	0.27409	9.45655	2.74942	0.00781675	0.11141	-2.64425
ZNF799	-0.534267	3.84284	-2.74868	0.00783242	0.111426	-2.64598
DUSP13	0.49673	4.98215	2.74625	0.00788421	0.111874	-2.65167
SYNPO2	-0.534729	2.18629	-2.74531	0.0079043	0.111991	-2.65387
MITF	-0.466965	4.1581	-2.74505	0.00791	0.111991	-2.65449
SHISA3	-0.393824	2.47469	-2.74326	0.00794828	0.112285	-2.65866
ADA	-0.277033	10.2911	-2.74227	0.00796964	0.112339	-2.66097
RENBP	0.399528	5.07901	2.74155	0.00798528	0.112435	-2.66267
MLPH	0.360162	3.2656	2.73943	0.00803129	0.112802	-2.66763
LPAR2	0.43571	7.11253	2.73913	0.00803777	0.112802	-2.66832
AGL	-0.329659	7.26732	-2.73567	0.00811346	0.113453	-2.67641
CCDC159	0.402501	5.73248	2.73498	0.00812847	0.113453	-2.67801
PROCR	-0.468575	5.223	-2.73202	0.00819388	0.114117	-2.68492
RRAGD	0.336945	6.01716	2.73118	0.00821248	0.114252	-2.68688
PRPF39	-0.356061	6.02752	-2.73067	0.00822379	0.114285	-2.68807
KIF4A	-0.3038	2.24752	-2.72719	0.00830144	0.115239	-2.69617
PCOLCE2	0.822166	2.91345	2.72507	0.00834904	0.115755	-2.7011
ZNF765	-0.271609	8.33853	-2.72458	0.00836012	0.115755	-2.70225
UBTD1	0.29724	7.80952	2.7229	0.00839797	0.11595	-2.70614
KIAA1147	-0.330734	8.24401	-2.72224	0.008413	0.116032	-2.70768
CNTN4-AS2	0.430063	2.77381	2.72103	0.00844061	0.116288	-2.71051
LRP1	0.43053	4.4385	2.72009	0.00846204	0.116458	-2.71269
MFSD10	0.41128	6.60172	2.71558	0.00856529	0.117752	-2.72315
PSEN1	0.30197	7.61317	2.71463	0.00858741	0.117784	-2.72537
GPER1	0.350616	5.0395	2.71446	0.00859117	0.117784	-2.72575
CLIC3	-0.386802	8.58675	-2.71424	0.00859632	0.117784	-2.72627
GM2A	0.336419	8.08069	2.71313	0.00862209	0.1179	-2.72885
LINC00476	-0.460506	4.74885	-2.71256	0.00863522	0.117953	-2.73016
SCUBE3	0.434071	2.60429	2.71149	0.00866024	0.118169	-2.73265
ZNF184	-0.425626	5.44805	-2.71108	0.00866977	0.118173	-2.7336
CABLES1	-0.449579	3.51206	-2.71007	0.00869335	0.118368	-2.73594
ETAA1	-0.412121	6.20285	-2.70774	0.00874782	0.118983	-2.74132
SATB1	-0.307752	9.96992	-2.70699	0.00876565	0.119004	-2.74307
DHRS12	0.301975	6.74742	2.70676	0.00877089	0.119004	-2.74359
PSMD14	-0.355796	8.01498	-2.7065	0.00877721	0.119004	-2.74421
FUT8	-0.325048	7.07328	-2.70474	0.00881876	0.119314	-2.74828
PAFAH2	-0.361527	5.21897	-2.70387	0.00883935	0.119467	-2.75029
MRPL18	-0.291266	8.97785	-2.70254	0.00887094	0.119641	-2.75336
NPW	0.310505	2.31634	2.69877	0.00896118	0.120417	-2.76208
S100A4	0.358857	12.4756	2.69861	0.00896508	0.120417	-2.76245
ANP32E	-0.264004	6.92548	-2.69786	0.00898303	0.120417	-2.76417
YRDC	-0.275252	7.74737	-2.69637	0.00901908	0.120658	-2.76762
C1QC	0.373493	2.61869	2.69626	0.00902177	0.120658	-2.76788
IL9RP3	-0.39022	2.72032	-2.69563	0.00903692	0.120734	-2.76932
ALDH3B2	0.502759	4.0143	2.69267	0.00910881	0.121477	-2.77614
SIAH1	0.414328	6.59198	2.69129	0.00914251	0.121637	-2.77932
NADK2	0.478923	4.90721	2.69066	0.00915816	0.121655	-2.78079
IARS2	-0.28692	8.29145	-2.69046	0.00916288	0.121655	-2.78124
LRRC58	-0.430931	5.44112	-2.68909	0.00919657	0.12185	-2.7844
ABTB1	0.316774	11.3975	2.68803	0.00922284	0.121985	-2.78685
SP3P	0.351899	1.95304	2.6834	0.00933756	0.123009	-2.79749
AR	-0.586614	3.51175	-2.68331	0.0093398	0.123009	-2.79769
GBA	0.34208	7.23963	2.68285	0.00935137	0.123009	-2.79876
SAP25	0.399407	11.3174	2.68228	0.00936572	0.123072	-2.80008
ZNF831	-0.317607	8.62299	-2.68063	0.00940691	0.123233	-2.80385
SBDSP1	-0.303649	5.7725	-2.67943	0.00943714	0.123436	-2.80661
POSTN	0.466575	2.33014	2.67925	0.00944164	0.123436	-2.80702
GLCCI1	-0.287317	7.75479	-2.67752	0.00948544	0.123882	-2.811
MDM4	0.324912	7.51834	2.67672	0.00950564	0.123893	-2.81283
TLR4	0.297667	8.98767	2.67597	0.00952473	0.123924	-2.81456
RBFOX2	-0.589239	2.68549	-2.67358	0.00958558	0.124432	-2.82003
GADD45A	0.303279	7.30821	2.67251	0.00961315	0.12455	-2.8225
C5orf38	-0.441248	2.73884	-2.67246	0.00961442	0.12455	-2.82262
SLC24A3	0.484376	6.71916	2.67081	0.00965681	0.124833	-2.8264
HOXC8	-0.367881	2.70716	-2.66978	0.00968328	0.124936	-2.82875
BTBD2	0.280875	8.04287	2.66869	0.00971131	0.125171	-2.83123
BEND7	0.45263	3.94686	2.66548	0.00979488	0.125781	-2.8386
B3GNT7	0.593877	3.10221	2.66536	0.00979794	0.125781	-2.83887
EMILIN1	0.373889	7.23818	2.66455	0.00981905	0.125874	-2.84072
COQ6	-0.288018	5.35537	-2.66354	0.00984559	0.125981	-2.84304
ZNF345	-0.289994	6.8935	-2.66133	0.00990357	0.126503	-2.84808
ANKRD36BP2	-0.388557	3.71826	-2.66028	0.00993111	0.126685	-2.85047
TCL6	-0.467846	2.31739	-2.65998	0.00993925	0.126685	-2.85117
LPAL2	-0.340863	3.51766	-2.65966	0.00994755	0.126685	-2.85189
R3HDM4	0.483032	11.4937	2.65816	0.00998722	0.127064	-2.85531
ALG2	-0.271511	6.07281	-2.65702	0.0100175	0.127196	-2.85791
DPPA4	-0.424946	2.54188	-2.65464	0.0100812	0.127878	-2.86335
STOML1	0.339232	7.85727	2.65073	0.0101862	0.128479	-2.87225
SNORD17	0.326698	7.32512	2.65063	0.0101889	0.128479	-2.87248
PPM1L	-0.398565	2.86815	-2.65027	0.0101988	0.128479	-2.87331
NANOS3	-0.555739	3.21401	-2.64629	0.0103068	0.129584	-2.88235
LCE6A	0.464243	3.80645	2.64377	0.0103759	0.129793	-2.88808
FRMD8	0.394129	5.85828	2.64365	0.0103793	0.129793	-2.88837
RNF39	0.367221	2.41589	2.64347	0.0103842	0.129793	-2.88878
EEF1AKMT1	-0.310646	6.01888	-2.64202	0.0104241	0.130164	-2.89206
MS4A6A	0.282399	8.6134	2.64079	0.0104582	0.130462	-2.89487
C21orf62-AS1	-0.394763	4.34255	-2.64002	0.0104794	0.1306	-2.89661
ZNF600	-0.337151	5.38816	-2.63801	0.0105352	0.131168	-2.90116
DBNL	0.312728	7.98892	2.63699	0.0105638	0.131396	-2.90349
CCDC163	-0.561961	2.71417	-2.63507	0.0106176	0.131863	-2.90785
NLRP3	0.375923	7.30522	2.63375	0.0106546	0.13214	-2.91083
FGR	0.288486	12.793	2.6331	0.0106729	0.132239	-2.9123
KLF6	0.441878	4.63152	2.63215	0.0106997	0.132315	-2.91445
LINC00240	-0.35597	4.29884	-2.6316	0.0107153	0.132315	-2.9157
INPP5A	0.402859	5.27671	2.63116	0.0107278	0.132315	-2.9167
TRIP13	-0.339153	2.77419	-2.62978	0.0107668	0.132606	-2.91981
ACADL	-0.340554	2.04201	-2.62949	0.0107751	0.132606	-2.92047
SUB1	-0.295545	7.46724	-2.628	0.0108177	0.133003	-2.92385
COBLL1	-0.399446	6.92282	-2.62742	0.0108341	0.133076	-2.92515
HMGB3	-0.378493	3.52219	-2.62683	0.0108511	0.133158	-2.9265
TFAP2E	-0.398268	3.86156	-2.62393	0.0109345	0.133924	-2.93306
LACTB2	-0.314038	5.77354	-2.61942	0.0110649	0.135262	-2.94322
MAGEH1	-0.380078	8.06398	-2.61703	0.0111349	0.135553	-2.94862
ARMCX4	0.433148	3.29023	2.61653	0.0111496	0.135553	-2.94975
PALM2	0.339198	2.10077	2.61607	0.011163	0.135553	-2.95078
DEPDC1B	-0.511156	3.06067	-2.61356	0.0112369	0.136107	-2.95644
CYP4F30P	-0.342726	2.47343	-2.61319	0.0112479	0.136107	-2.95727
PLCL1	-0.380712	5.13498	-2.61199	0.0112835	0.136242	-2.95998
PCDHB16	-0.299134	2.56368	-2.60809	0.0113996	0.136729	-2.96875
MMP24	-0.317581	2.98588	-2.60804	0.011401	0.136729	-2.96885
PRKCD	0.410372	9.28229	2.60759	0.0114147	0.136729	-2.96988
SMC2-AS1	0.334763	2.4925	2.60713	0.0114285	0.136729	-2.97091
TMEM44	-0.326526	3.27186	-2.60706	0.0114305	0.136729	-2.97107
GPLD1	-0.424823	2.50265	-2.60576	0.0114695	0.137023	-2.97398
USP21	-0.354679	5.42559	-2.60287	0.0115568	0.137434	-2.98047
FKBP3	-0.272565	8.47892	-2.60261	0.0115647	0.137434	-2.98105
ARHGEF28	-0.345714	3.04933	-2.60195	0.0115849	0.137502	-2.98255
DTHD1	-0.436106	3.44944	-2.60172	0.0115919	0.137502	-2.98306
MCTP2	0.325095	7.0004	2.60001	0.011644	0.137864	-2.9869
RPL26	-0.495129	12.3875	-2.59798	0.0117061	0.138471	-2.99146
MATR3	-0.26643	8.06453	-2.59723	0.0117289	0.13849	-2.99312
HBB	0.56092	9.72535	2.59702	0.0117356	0.13849	-2.99361
C15orf48	0.708724	3.66161	2.59596	0.0117681	0.13849	-2.99598
RWDD2A	-0.501756	4.96547	-2.59595	0.0117682	0.13849	-2.99599
LHFPL3-AS2	-0.338648	3.18784	-2.59572	0.0117754	0.13849	-2.99651
LAMC3	0.408119	2.32797	2.59508	0.0117953	0.13849	-2.99795
LINC01299	0.477493	3.50524	2.59507	0.0117955	0.13849	-2.99797
CHAC2	-0.344409	4.67309	-2.59453	0.0118123	0.13849	-2.99919
MEPCE	0.34498	5.39669	2.59431	0.0118189	0.13849	-2.99966
RNF219	-0.306979	7.18772	-2.59323	0.0118525	0.13849	-3.00209
FOXD1-AS1	0.416104	1.83405	2.59221	0.0118841	0.138655	-3.00437
PGD	0.419026	8.61263	2.59002	0.0119523	0.139197	-3.00926
RUNX3	-0.29881	10.8739	-2.58909	0.0119814	0.139409	-3.01134
ATP2C2	0.392497	2.11717	2.58725	0.0120391	0.139953	-3.01545
SRGAP2	0.307566	7.28559	2.58594	0.0120805	0.140307	-3.01839
NGRN	-0.467773	4.18273	-2.58558	0.0120919	0.140312	-3.01919
OSTC	-0.282549	8.67474	-2.5842	0.0121355	0.140563	-3.02227
SLC44A2	0.263062	9.12647	2.58246	0.0121906	0.140648	-3.02614
CHIC1	-0.296609	4.02969	-2.58239	0.012193	0.140648	-3.02631
CILP2	0.501512	2.77563	2.58224	0.0121978	0.140648	-3.02665
DOK3	0.418666	8.96905	2.58183	0.012211	0.140673	-3.02757
HHIPL1	0.364809	2.33659	2.58033	0.0122588	0.14097	-3.03091
TEX37	-0.558318	3.77311	-2.57664	0.0123772	0.141773	-3.03912
NAGK	0.311915	9.54954	2.57557	0.0124119	0.141791	-3.04151
CMC2	-0.2692	8.83179	-2.57552	0.0124134	0.141791	-3.04162
TMEM190	0.520054	2.68718	2.57474	0.0124388	0.141893	-3.04337
MAN2C1	0.291635	5.71107	2.57435	0.0124512	0.141909	-3.04422
ZNF354B	-0.369619	5.58735	-2.57185	0.0125327	0.142497	-3.04979
IL27	0.527709	5.34332	2.57174	0.0125363	0.142497	-3.05004
TMEM42	-0.276925	9.38346	-2.57054	0.0125754	0.142688	-3.0527
JAK2	0.347587	7.83784	2.56971	0.0126026	0.142871	-3.05455
KCTD12	0.341492	10.4339	2.56885	0.0126307	0.142929	-3.05645
CRYZ	-0.466621	4.19585	-2.56859	0.0126395	0.142929	-3.05704
ZBTB34	0.327726	7.7173	2.56853	0.0126413	0.142929	-3.05716
MEFV	0.332016	7.81212	2.56801	0.0126585	0.142945	-3.05833
DNTTIP2	-0.275567	8.96133	-2.56755	0.0126738	0.142945	-3.05935
IL16	0.364443	6.50733	2.56747	0.0126762	0.142945	-3.05951
ALLC	-0.394746	2.20008	-2.56705	0.0126902	0.142977	-3.06046
ACTG2	0.359545	2.36274	2.56538	0.0127454	0.143342	-3.06417
HIST1H2BL	0.36226	9.29381	2.56326	0.0128158	0.143605	-3.06887
ADGRE2	0.329195	9.30893	2.56293	0.0128266	0.143605	-3.06959
MPIG6B	0.440662	6.20877	2.56292	0.0128271	0.143605	-3.06962
BET1	-0.285948	5.22496	-2.56266	0.0128357	0.143605	-3.07019
GABBR1	0.42622	4.81691	2.56207	0.0128553	0.143699	-3.0715
CCL3	0.67156	8.87082	2.5614	0.0128779	0.143826	-3.073
H2AFY	0.269105	7.02012	2.56087	0.0128957	0.143899	-3.07417
SFSWAP	0.338422	8.82962	2.55972	0.012934	0.1442	-3.0767
BASP1	0.353246	11.9972	2.55881	0.0129645	0.144407	-3.07871
LY86-AS1	-0.40536	2.34776	-2.55783	0.0129977	0.144407	-3.0809
MED15	0.280035	7.6904	2.55684	0.0130312	0.144408	-3.0831
SNU13	-0.46167	8.51753	-2.55633	0.0130484	0.144408	-3.08422
RTL8B	0.46017	2.22774	2.55594	0.0130614	0.144408	-3.08507
BTG3	-0.281588	7.6988	-2.55472	0.0131029	0.144522	-3.08778
IL1RN	0.39359	9.26665	2.55313	0.0131572	0.144696	-3.0913
KHDRBS3	-0.31224	2.39269	-2.55306	0.0131594	0.144696	-3.09144
PLAG1	-0.328305	7.18151	-2.55273	0.0131708	0.144698	-3.09219
RRP12	0.309137	5.64721	2.55181	0.0132021	0.144909	-3.09421
TFPI	0.410725	2.62344	2.55117	0.0132239	0.144909	-3.09562
VTRNA1-1	0.309603	3.06324	2.55068	0.0132408	0.144969	-3.09671
FXYD1	0.522488	3.6939	2.54673	0.0133769	0.14604	-3.10543
RNASET2	0.26751	9.36771	2.54568	0.0134132	0.14604	-3.10774
ANKRD22	0.717109	4.17527	2.54553	0.0134185	0.14604	-3.10808
GCSAM	-0.302212	5.47109	-2.54374	0.0134806	0.14646	-3.11201
DCLRE1A	-0.335191	6.06269	-2.54343	0.0134914	0.14646	-3.1127
MTO1	-0.300372	8.06303	-2.543	0.0135067	0.146501	-3.11366
MRPL1	-0.509286	4.28888	-2.54211	0.0135375	0.146608	-3.1156
SMARCA5	-0.300326	6.19103	-2.54133	0.0135649	0.146608	-3.11733
GORAB	-0.304597	3.78262	-2.54124	0.0135681	0.146608	-3.11753
TMEM8B	-0.340984	5.82236	-2.54108	0.0135738	0.146608	-3.11789
PODN	0.358484	2.45148	2.53722	0.0137099	0.147828	-3.12639
DNM1L	-0.268522	6.81869	-2.53664	0.0137301	0.147922	-3.12765
HELZ2	0.285388	6.33642	2.53581	0.0137595	0.148114	-3.12947
NR3C2	-0.329296	5.42743	-2.534	0.013824	0.148684	-3.13346
SERPINB12	-0.376905	2.98721	-2.53366	0.0138361	0.148688	-3.1342
PARP8	0.264566	8.04177	2.53301	0.0138593	0.148688	-3.13563
NIPAL3	-0.330956	6.66677	-2.53246	0.0138789	0.148774	-3.13683
STARD9	-0.373303	3.29481	-2.53123	0.0139231	0.149123	-3.13954
PRICKLE3	0.308468	2.64856	2.5306	0.0139457	0.149135	-3.14092
LINC00358	-0.354986	1.97487	-2.53055	0.0139476	0.149135	-3.14104
SERPINA5	0.337029	1.99013	2.52988	0.0139717	0.149269	-3.14251
RPL23AP8	-0.312742	12.0024	-2.52832	0.0140279	0.149627	-3.14593
RPS21	-0.407343	12.7971	-2.5283	0.0140286	0.149627	-3.14597
ITM2C	-0.394848	6.5048	-2.52632	0.0141002	0.150141	-3.15031
PHYKPL	0.331302	5.8724	2.52425	0.0141756	0.150608	-3.15485
HIST1H3J	0.656523	8.32852	2.52291	0.0142246	0.150962	-3.15778
PRRT3-AS1	0.369405	10.4197	2.52069	0.0143063	0.151452	-3.16266
KLF3	-0.395835	9.34428	-2.51837	0.0143915	0.152229	-3.16771
GPRC5A	-0.325523	2.22001	-2.51789	0.0144094	0.152293	-3.16877
PCDHGA12	0.530538	2.78777	2.51578	0.0144878	0.152616	-3.17339
TSEN15	-0.325572	4.31264	-2.51467	0.0145292	0.152884	-3.17582
MAJIN	0.577984	3.15796	2.51445	0.0145371	0.152884	-3.17628
TPST1	0.546182	6.48169	2.51385	0.0145598	0.152998	-3.17761
NT5C2	0.279488	7.93718	2.50966	0.014717	0.15364	-3.18674
MYO1C	0.337906	13.6313	2.50849	0.0147612	0.153752	-3.18929
SRGAP1	0.378207	3.20765	2.50842	0.0147638	0.153752	-3.18944
SLF2	-0.687127	5.12281	-2.50657	0.014834	0.15405	-3.19348
SLC4A4	-0.500298	4.48258	-2.5064	0.0148405	0.15405	-3.19385
SLC26A6	0.329718	5.72111	2.50583	0.014862	0.154148	-3.19508
ERRFI1	-0.459233	2.99928	-2.50271	0.0149812	0.155254	-3.20187
AKAP10	0.283804	6.90175	2.50241	0.0149929	0.155254	-3.20253
SRGAP2C	0.364291	8.73441	2.4982	0.0151552	0.156681	-3.21169
CCNB1	-0.306978	4.92078	-2.49668	0.0152142	0.156784	-3.21499
RPS8	-0.316464	6.84514	-2.49484	0.0152859	0.157397	-3.21899
ZNF501	-0.424052	3.19477	-2.49316	0.0153515	0.157864	-3.22262
MPO	0.616049	6.29107	2.49305	0.015356	0.157864	-3.22287
ZFP82	-0.396826	4.73705	-2.49162	0.0154122	0.158315	-3.22597
CARMIL1	-0.303412	2.6869	-2.49066	0.0154498	0.158458	-3.22805
PPP1R11	0.305684	6.15596	2.49063	0.0154509	0.158458	-3.2281
ZDHHC18	0.351345	7.87616	2.49015	0.0154699	0.158526	-3.22915
RWDD1	-0.286037	8.88432	-2.48944	0.015498	0.15856	-3.23069
HIGD1A	-0.341302	4.85253	-2.4891	0.0155113	0.15857	-3.23142
PVALB	0.740543	5.06276	2.48777	0.0155641	0.158982	-3.2343
RPL7P50	-0.423498	10.7739	-2.48653	0.0156134	0.159122	-3.23699
IGFBP4	0.538498	3.4497	2.48572	0.0156456	0.159122	-3.23874
ZWILCH	-0.320701	4.86197	-2.48537	0.0156598	0.159122	-3.23951
METRNL	0.327529	9.93264	2.48524	0.0156648	0.159122	-3.23978
C14orf93	0.264628	7.79142	2.48208	0.0157913	0.16028	-3.24661
ITGAM	0.370676	9.56011	2.48116	0.0158283	0.160284	-3.2486
NUBP2	0.409045	5.45256	2.48099	0.0158354	0.160284	-3.24898
FASLG	-0.363169	7.50542	-2.48034	0.0158615	0.160356	-3.25037
RPL35A	-0.274514	14.0618	-2.47849	0.0159365	0.160988	-3.25438
EDN2	-0.382651	2.39037	-2.47487	0.0160836	0.162104	-3.26217
GFM2	-0.265052	6.30274	-2.47485	0.0160843	0.162104	-3.26221
AGER	0.439702	4.91566	2.47476	0.0160882	0.162104	-3.26241
PPP2R2B	-0.336945	7.74339	-2.47453	0.0160977	0.162104	-3.26291
SLC2A14	0.276032	9.18339	2.47325	0.0161502	0.16225	-3.26568
DHX15	-0.295348	8.57725	-2.47166	0.0162154	0.162777	-3.2691
CC2D2B	0.30123	2.42124	2.47012	0.0162788	0.16303	-3.27241
SPC25	-0.581847	3.36309	-2.46664	0.0164232	0.164096	-3.27989
SPECC1L	-0.272445	6.2401	-2.46624	0.0164398	0.164096	-3.28075
NT5C3B	-0.633231	4.18165	-2.46588	0.0164549	0.164096	-3.28153
HSPA1B	0.39525	7.98597	2.46536	0.0164765	0.164111	-3.28264
ARL11	0.363379	6.98625	2.46472	0.0165035	0.164252	-3.28403
RPS7	-0.388296	12.6879	-2.46206	0.0166151	0.164978	-3.28974
MED7	-0.323502	5.97933	-2.45966	0.0167165	0.165354	-3.2949
MAP3K6	0.269388	5.24124	2.4583	0.0167738	0.165654	-3.2978
TIMM21	-0.333751	6.97291	-2.4575	0.0168082	0.165866	-3.29953
LYAR	-0.263502	8.23015	-2.45448	0.0169368	0.167007	-3.30599
HPGD	-0.440379	4.00293	-2.45319	0.0169923	0.167396	-3.30876
FBXO25	-0.330422	7.41881	-2.45212	0.0170382	0.167619	-3.31105
NQO2	0.401848	5.1289	2.4512	0.017078	0.167707	-3.31303
SDCBP2	0.513188	3.28251	2.45102	0.0170857	0.167707	-3.31341
PNPLA4	-0.3632	3.71521	-2.451	0.0170865	0.167707	-3.31345
TRIM25	0.385049	10.8524	2.45028	0.0171175	0.167722	-3.31498
TBC1D8	0.346775	5.82096	2.45017	0.0171224	0.167722	-3.31522
IGFALS	-0.442214	3.51504	-2.44968	0.0171436	0.167722	-3.31627
SYNGR3	-0.281203	3.88372	-2.44881	0.0171814	0.167866	-3.31814
C19orf57	-0.540242	3.91171	-2.44802	0.0172154	0.168006	-3.31981
ZNF124	-0.332928	5.44004	-2.44787	0.017222	0.168006	-3.32013
MXD1	0.321733	10.6739	2.44695	0.0172621	0.168103	-3.3221
TRAV14DV4	-0.476642	4.33593	-2.44684	0.017267	0.168103	-3.32235
FOSB	-0.470946	4.44024	-2.44674	0.0172713	0.168103	-3.32256
QRICH1	-0.400593	9.39773	-2.44506	0.0173445	0.168542	-3.32614
RNF24	0.314512	8.99252	2.4448	0.017356	0.168542	-3.32669
BRI3BP	0.486556	5.54086	2.44342	0.0174163	0.168872	-3.32963
PON2	-0.358356	6.42349	-2.43936	0.0175954	0.169974	-3.33829
SIX3	-0.33813	2.38373	-2.43809	0.0176518	0.170192	-3.341
GFI1	-0.464756	6.96453	-2.43793	0.0176588	0.170192	-3.34134
XPO6	0.41474	8.51735	2.43507	0.0177866	0.171166	-3.34743
SLC39A1	0.354793	6.29795	2.43153	0.0179455	0.172206	-3.35495
PITPNM2	-0.287865	4.81754	-2.43044	0.0179949	0.172522	-3.35728
CLDND2	-0.416776	3.7729	-2.42921	0.0180505	0.172777	-3.35989
P2RY10	-0.32399	5.34327	-2.42896	0.018062	0.172777	-3.36043
PFKFB4	0.285317	8.23534	2.42507	0.018239	0.173998	-3.36867
FYTTD1	-0.274705	7.12241	-2.42496	0.018244	0.173998	-3.3689
CSAD	0.296325	6.28449	2.42429	0.0182751	0.174122	-3.37034
MT1B	0.378742	8.91284	2.42339	0.0183161	0.174167	-3.37224
ECE1	0.390291	6.83948	2.42166	0.0183957	0.174527	-3.3759
SMPDL3B	0.415177	3.51227	2.42063	0.0184435	0.174729	-3.3781
PRRT4	0.55449	4.51384	2.41744	0.0185912	0.175868	-3.38483
SGSM3	-0.301869	4.09381	-2.41682	0.0186201	0.176011	-3.38614
HIST1H4H	0.268401	7.63773	2.41574	0.0186705	0.176016	-3.38843
SETD6	-0.424946	5.78298	-2.41475	0.0187169	0.176016	-3.39052
MAP2K3	0.309705	8.64553	2.41475	0.018717	0.176016	-3.39053
SUGT1P3	-0.309808	4.17776	-2.41402	0.0187512	0.17608	-3.39207
SLIRP	-0.481671	9.16732	-2.41292	0.0188028	0.176406	-3.39439
WRN	-0.273707	6.22071	-2.41098	0.0188942	0.176551	-3.39849
LRRC8B	0.327838	5.61836	2.4102	0.0189312	0.176731	-3.40014
PAIP2	-0.266006	6.56911	-2.40991	0.0189449	0.176731	-3.40075
HPD	-0.318513	2.1736	-2.40866	0.0190042	0.177027	-3.40338
ACTR3	-0.29353	10.8379	-2.4074	0.0190639	0.17721	-3.40603
GATA3	-0.407636	7.6884	-2.40664	0.0191003	0.177405	-3.40764
PLPP2	0.461408	5.25599	2.40559	0.0191505	0.177657	-3.40986
CCL19	0.42096	2.94326	2.40314	0.0192679	0.177903	-3.41502
CFL1P1	-0.333027	2.70944	-2.40267	0.0192904	0.177903	-3.416
ZXDB	-0.291288	7.21849	-2.39988	0.0194251	0.178384	-3.42187
GAS2	-0.294	2.10552	-2.39378	0.0197225	0.180178	-3.43469
CASC11	-0.379455	2.79069	-2.393	0.019761	0.180287	-3.43633
MESD	-0.349456	4.65037	-2.3928	0.0197709	0.180287	-3.43675
NAA20	-0.270854	7.30761	-2.39171	0.0198244	0.180588	-3.43903
ALPL	0.581655	6.30041	2.39144	0.019838	0.180588	-3.43961
CBX3	-0.293088	10.6857	-2.39112	0.0198535	0.1806	-3.44026
PHYHIP	0.512556	2.41672	2.39058	0.0198803	0.180702	-3.4414
OR9Q2	-0.35548	2.76118	-2.39014	0.0199019	0.180702	-3.44232
API5	-0.271166	6.52792	-2.38975	0.0199212	0.180702	-3.44313
STK33	-0.3824	2.70142	-2.38827	0.0199949	0.181242	-3.44625
SAT1	0.271523	10.8418	2.38772	0.020022	0.181329	-3.44739
CD70	0.347361	5.26631	2.3875	0.0200328	0.181329	-3.44784
RAD51AP1	-0.264039	2.25054	-2.38644	0.0200857	0.181415	-3.45006
CUL3	-0.306999	7.35015	-2.38636	0.0200898	0.181415	-3.45024
RPL5P30	-0.62101	8.9501	-2.38586	0.0201149	0.181415	-3.45129
ANKRD36	-0.314527	7.16364	-2.38565	0.0201254	0.181415	-3.45173
CDC25A	-0.348119	2.42413	-2.38443	0.0201861	0.181689	-3.45427
ZBTB26	-0.463578	2.35192	-2.38286	0.0202651	0.182272	-3.45756
NPIPA5	0.37118	7.23261	2.38202	0.0203073	0.182362	-3.45931
PLOD1	0.331389	4.67771	2.38127	0.0203454	0.182362	-3.46089
TTC26	0.353797	2.06153	2.38125	0.0203464	0.182362	-3.46093
FCER1G	0.328686	8.85278	2.38056	0.0203809	0.182537	-3.46236
RHBDD2	0.264865	6.87945	2.37906	0.020457	0.182842	-3.46549
EIF5B	-0.296148	6.17803	-2.37794	0.0205142	0.183098	-3.46785
STK35	0.401564	3.49779	2.37776	0.0205231	0.183098	-3.46821
RALGDS	0.425513	8.65363	2.37731	0.0205458	0.183124	-3.46914
PHKG1	-0.298966	2.33502	-2.3765	0.0205871	0.1832	-3.47083
RAB3IP	0.335242	5.04891	2.37512	0.020658	0.183357	-3.47373
MICAL3	-0.380378	2.78082	-2.37407	0.0207117	0.183707	-3.47591
THRA	-0.292946	6.97285	-2.37378	0.0207266	0.183707	-3.47652
CEACAM6	0.940179	4.42889	2.37323	0.0207547	0.183707	-3.47766
LOXL1	0.423407	4.28826	2.372	0.020818	0.18414	-3.48022
SF3B6	-0.315467	9.04512	-2.37088	0.0208759	0.184279	-3.48256
CHRM2	-0.315114	2.71745	-2.3704	0.0209005	0.184279	-3.48355
PAIP1	-0.292504	6.56699	-2.3703	0.0209057	0.184279	-3.48376
HOXA4	-0.425859	2.99123	-2.36702	0.0210758	0.185348	-3.49058
FLOT2	0.412559	7.12929	2.36697	0.0210785	0.185348	-3.49069
RASD2	0.410845	4.40813	2.36553	0.0211535	0.185473	-3.49367
CRISPLD2	0.497246	5.76461	2.36552	0.0211542	0.185473	-3.4937
SHKBP1	0.375973	7.96488	2.36207	0.0213351	0.186522	-3.50086
SNX8	0.308891	5.15135	2.36059	0.0214135	0.186884	-3.50395
ZNF285	-0.359513	2.75228	-2.36046	0.0214203	0.186884	-3.50422
FIBP	0.291416	6.30932	2.35948	0.021472	0.187015	-3.50624
MAPK1	0.283608	8.87595	2.3593	0.0214817	0.187015	-3.50662
CCR9	-0.580421	5.48189	-2.35868	0.0215141	0.187015	-3.50789
SSR4P1	-0.432731	4.39851	-2.35852	0.021523	0.187015	-3.50823
ZNF596	-0.351074	2.75637	-2.35821	0.0215391	0.187028	-3.50886
HTATSF1	-0.275537	8.96094	-2.35774	0.0215641	0.187118	-3.50984
AGAP1	-0.393646	4.42209	-2.3574	0.0215821	0.187147	-3.51054
CSRNP1	0.375221	5.96986	2.35672	0.0216184	0.18732	-3.51195
MFSD13A	0.39449	3.08041	2.35605	0.0216542	0.187392	-3.51335
EGR1	0.41996	6.17204	2.3543	0.0217476	0.187649	-3.51696
ZBED2	-0.526904	3.08883	-2.35414	0.0217564	0.187649	-3.5173
ANKRD2	0.361408	2.78397	2.35365	0.0217827	0.187649	-3.51832
CD74	0.34307	8.39754	2.35175	0.0218846	0.187987	-3.52224
LILRB1	0.316474	9.53973	2.3493	0.0220171	0.188612	-3.52731
ZNF202	-0.478734	3.96529	-2.34879	0.022045	0.188612	-3.52837
HCG22	-0.267682	2.25302	-2.34869	0.0220499	0.188612	-3.52856
HOXA9	-0.437337	3.64501	-2.34838	0.0220669	0.188612	-3.52921
IFI35	0.422316	7.65933	2.34744	0.0221182	0.188612	-3.53116
AOAH	0.271079	8.27222	2.34669	0.0221589	0.188612	-3.5327
KLF13	-0.290615	4.94716	-2.3466	0.0221636	0.188612	-3.53288
CCL3L3	0.502787	4.94575	2.34612	0.0221901	0.188657	-3.53388
THEMIS2	0.325426	8.73955	2.34597	0.0221984	0.188657	-3.5342
SLC25A34	0.267001	5.50803	2.34504	0.0222488	0.18879	-3.5361
RPL36A	-0.39339	12.4903	-2.3444	0.0222839	0.18879	-3.53743
MTRNR2L12	0.286486	13.6511	2.34307	0.0223566	0.189247	-3.54016
SSH2	0.331646	9.53518	2.33938	0.0225601	0.190341	-3.54777
SIRPB1	0.299126	7.58563	2.33867	0.0225998	0.190407	-3.54924
TARBP1	-0.299757	6.98329	-2.33864	0.0226014	0.190407	-3.5493
SAPCD2	0.462964	4.34627	2.33785	0.0226453	0.190407	-3.55093
C12orf75	-0.304883	8.01642	-2.3376	0.0226588	0.190407	-3.55143
AGTRAP	0.308457	7.57293	2.33696	0.0226943	0.190407	-3.55275
KCNJ15	0.419145	7.46133	2.33652	0.022719	0.190426	-3.55366
CCT3	-0.395663	6.69419	-2.33411	0.0228534	0.191202	-3.55861
PLBD1	0.304542	10.8083	2.33282	0.0229256	0.191421	-3.56125
MRPL22	-0.278433	7.78777	-2.33269	0.0229333	0.191421	-3.56153
BSDC1	0.345125	7.00148	2.33162	0.0229931	0.191594	-3.56372
ZNF540	-0.445678	5.2755	-2.33105	0.0230254	0.191611	-3.5649
HIF1AN	0.365477	4.2075	2.33028	0.0230687	0.191611	-3.56647
C14orf132	0.679948	3.89105	2.33026	0.02307	0.191611	-3.56652
KLHDC7B	0.353134	6.53418	2.32869	0.0231589	0.191927	-3.56974
LINC00560	0.431948	2.32639	2.328	0.023198	0.191927	-3.57116
MRVI1	0.345784	9.46525	2.32442	0.0234017	0.193356	-3.57849
PSPN	0.375753	4.93175	2.32417	0.023416	0.193356	-3.579
FOSL2	0.404411	7.18643	2.32336	0.0234623	0.193488	-3.58066
ABHD15	-0.341179	6.22282	-2.32255	0.0235092	0.193657	-3.58233
LTBR	0.387911	7.07625	2.32248	0.0235131	0.193657	-3.58247
ADAM28	0.486238	5.84919	2.32172	0.0235565	0.19389	-3.58402
LINC00347	0.3637	2.60508	2.32138	0.0235762	0.193928	-3.58472
LCN2	0.629328	6.88074	2.31922	0.0237008	0.194577	-3.58913
ZNF267	0.289337	7.86519	2.31874	0.0237286	0.194681	-3.59012
BLOC1S3	0.281716	6.16282	2.31742	0.0238052	0.195062	-3.59282
SLC22A1	0.500722	3.86335	2.31679	0.0238416	0.19522	-3.5941
ATXN10	-0.275343	6.56765	-2.31656	0.0238553	0.19522	-3.59458
ZNF324B	-0.408229	7.34609	-2.3147	0.0239633	0.195507	-3.59836
ZNF71	-0.358379	4.93385	-2.31464	0.0239668	0.195507	-3.59848
EPAS1	0.295113	6.07277	2.31409	0.0239991	0.195646	-3.59961
MINPP1	-0.302217	4.26599	-2.31215	0.0241125	0.196195	-3.60356
SMARCA1	-0.350429	2.43714	-2.31012	0.0242321	0.196894	-3.6077
AKR1C3	-0.447036	6.9907	-2.30989	0.0242456	0.196894	-3.60817
SMYD3	-0.304224	5.283	-2.30849	0.0243284	0.197076	-3.61102
ERICH3-AS1	-0.271962	2.07711	-2.30766	0.0243779	0.197226	-3.61272
TTC37	-0.279472	7.89991	-2.30465	0.0245568	0.198381	-3.61884
MAP7D3	-0.409493	4.18367	-2.30448	0.0245671	0.198381	-3.61919
NPTX1	-0.442455	3.30089	-2.30411	0.0245891	0.198434	-3.61994
BMP10	0.273328	2.25903	2.30242	0.02469	0.199058	-3.62337
PIAS4	0.341483	3.13534	2.30212	0.0247082	0.199058	-3.62399
GPR137	0.325928	4.51019	2.30041	0.0248111	0.199722	-3.62746
ZYX	0.36768	8.98156	2.29816	0.0249465	0.200685	-3.63202
TMEM92	0.382565	2.68672	2.29688	0.0250242	0.200936	-3.63462
THAP2	-0.28391	4.22627	-2.29621	0.0250648	0.200936	-3.63597
LILRB2	0.285148	11.1941	2.2961	0.0250714	0.200936	-3.63619
DNA2	-0.332202	3.72342	-2.29544	0.0251118	0.200936	-3.63754
HMOX1	0.280983	10.1021	2.29493	0.0251426	0.201	-3.63856
LINC00539	-0.319672	2.69452	-2.29382	0.0252108	0.201083	-3.64083
KREMEN2	-0.456828	3.1468	-2.29372	0.0252168	0.201083	-3.64103
PATE3	0.300481	5.77067	2.29322	0.0252473	0.201083	-3.64204
ANKRD24	-0.277436	2.5817	-2.2926	0.0252849	0.201224	-3.64328
COMMD9	0.316487	5.19099	2.29162	0.0253454	0.201224	-3.64528
ZNF875	-0.32639	5.32529	-2.29108	0.0253787	0.201224	-3.64638
RPL21P39	-0.371752	11.8161	-2.29061	0.0254074	0.201224	-3.64732
SLC4A10	-0.533544	4.09974	-2.29045	0.0254171	0.201224	-3.64764
GLTP	0.309318	5.1316	2.29021	0.0254318	0.201224	-3.64812
GGH	-0.348121	6.47415	-2.29011	0.025438	0.201224	-3.64833
GATA6	-0.30693	2.55381	-2.28961	0.0254692	0.201347	-3.64935
RPL17P20	-0.428683	12.4445	-2.28882	0.0255175	0.201559	-3.65094
GSTM3	-0.314325	6.39893	-2.288	0.0255681	0.201559	-3.65259
MRPS33	-0.315525	7.76813	-2.28789	0.0255749	0.201559	-3.65281
CYP3A43	-0.364864	2.52269	-2.28753	0.0255976	0.201559	-3.65355
TRPC4AP	0.264696	6.96407	2.28711	0.0256235	0.201559	-3.6544
CHST15	0.341102	6.44554	2.28694	0.0256342	0.201559	-3.65475
LINC00540	-0.401697	3.59986	-2.28688	0.0256378	0.201559	-3.65487
TTTY10	0.299172	2.18959	2.28565	0.025714	0.201817	-3.65735
MCF2L-AS1	-0.288297	6.14131	-2.2849	0.0257608	0.202029	-3.65886
PODXL	-0.419764	5.41618	-2.28438	0.0257932	0.202153	-3.65991
GPR173	0.474645	2.85142	2.28342	0.0258529	0.202153	-3.66184
GTF2A1	0.29011	6.54125	2.28292	0.0258841	0.202153	-3.66285
PNPLA1	0.334571	3.1204	2.28292	0.0258842	0.202153	-3.66286
CYP3A4	-0.320904	2.60898	-2.2829	0.0258857	0.202153	-3.6629
SPTLC1	-0.269872	5.61948	-2.28262	0.0259029	0.202153	-3.66346
NOP58	-0.297862	9.83506	-2.28018	0.0260559	0.203099	-3.66838
RNF170	-0.281567	5.81023	-2.27902	0.0261292	0.203186	-3.67072
TOB2P1	-0.310951	1.90507	-2.279	0.0261305	0.203186	-3.67076
CRYM-AS1	-0.263944	2.35454	-2.27849	0.0261623	0.20331	-3.67178
CSMD3	0.47855	2.91218	2.27806	0.0261895	0.203316	-3.67265
BTBD3	-0.510711	4.29542	-2.27759	0.0262195	0.203384	-3.6736
ZFR2	-0.538159	4.35819	-2.27699	0.0262573	0.203399	-3.6748
CCR1	0.361096	10.0197	2.27681	0.0262691	0.203399	-3.67518
RFXAP	-0.359991	5.43373	-2.27635	0.0262981	0.2035	-3.6761
RASA4CP	0.277045	6.76196	2.27608	0.0263149	0.203507	-3.67663
S1PR4	0.316842	12.5375	2.27521	0.0263704	0.203691	-3.67839
ST6GAL1	-0.319889	7.65229	-2.27417	0.0264367	0.203956	-3.68049
SIGLEC7	0.282374	6.68054	2.27372	0.0264654	0.204008	-3.6814
FASTKD3	-0.263955	6.20825	-2.27356	0.0264753	0.204008	-3.68171
AOC2	0.363003	3.24792	2.27249	0.0265437	0.204329	-3.68386
GORASP1	0.378853	3.56628	2.27004	0.0267007	0.204756	-3.68878
LINC01278	-0.340578	4.51347	-2.2699	0.02671	0.204756	-3.68907
ERV3-1	0.400263	6.02906	2.26922	0.0267536	0.204756	-3.69043
CCN1	-0.435038	2.61853	-2.26873	0.0267849	0.204756	-3.69141
TAF9B	-0.414895	4.86003	-2.26855	0.0267964	0.204756	-3.69176
ZNF566	-0.402938	3.86278	-2.26721	0.0268835	0.205299	-3.69447
DAP	0.271264	7.02741	2.26647	0.0269308	0.205538	-3.69594
EIF2S2P3	-0.279348	6.1634	-2.26593	0.0269664	0.205564	-3.69704
COPG1	0.392002	6.11564	2.26541	0.027	0.205575	-3.69808
HIST1H3B	0.458186	7.48516	2.26362	0.0271164	0.205957	-3.70166
FABP5P3	-0.273955	5.70377	-2.26335	0.0271335	0.205957	-3.70219
RBX1	-0.271831	10.4661	-2.26277	0.0271719	0.205957	-3.70337
RAB9B	-0.391085	3.6599	-2.26197	0.0272242	0.205957	-3.70497
RAC2	0.428882	8.6459	2.26188	0.0272298	0.205957	-3.70514
SF3B4	0.492578	2.95362	2.26112	0.0272793	0.205957	-3.70666
TCF7L2	0.293943	3.80464	2.26101	0.0272866	0.205957	-3.70688
CACNA1E	0.486899	4.64216	2.26078	0.027302	0.205957	-3.70735
MYADM	0.300876	7.23078	2.26044	0.0273238	0.205957	-3.70802
STAC2	0.424063	3.05215	2.26032	0.0273318	0.205957	-3.70826
KIAA0040	0.347195	7.47315	2.26028	0.0273345	0.205957	-3.70834
TBCCD1	-0.561155	4.20147	-2.26024	0.0273373	0.205957	-3.70843
KLK7	0.289637	2.27034	2.25534	0.0276606	0.207276	-3.71822
RPL39	-0.358471	12.3361	-2.25399	0.02775	0.207339	-3.72091
PPBP	0.70996	10.2887	2.25344	0.0277869	0.207485	-3.72202
STAB1	0.371139	6.87121	2.25321	0.0278019	0.207485	-3.72247
OTUD3	-0.278306	5.72092	-2.25253	0.027847	0.207598	-3.72382
LZTS2	0.271317	6.67246	2.25213	0.027874	0.207598	-3.72463
KCNIP2-AS1	-0.344754	2.63104	-2.25204	0.0278801	0.207598	-3.72481
TMEM120A	0.281251	7.93573	2.25177	0.0278982	0.207598	-3.72535
NOL10	-0.28847	4.19088	-2.24917	0.0280719	0.208295	-3.73052
ZNF569	-0.343563	5.89002	-2.24916	0.0280731	0.208295	-3.73055
GNRH1	-0.276906	6.03261	-2.2473	0.0281982	0.20898	-3.73425
HIST1H2BO	0.361207	8.57941	2.24682	0.0282307	0.2091	-3.73521
KRT34	0.337588	2.17439	2.24454	0.0283848	0.209999	-3.73975
ADAMTSL4	0.355211	4.99787	2.24286	0.0284987	0.210487	-3.74308
SECTM1	0.339126	10.5301	2.24284	0.0285003	0.210487	-3.74312
KLF8	-0.464268	4.17715	-2.24034	0.0286708	0.211503	-3.74809
COL27A1	0.342001	3.83516	2.2391	0.0287558	0.212008	-3.75055
GINS4	-0.290088	6.03503	-2.23794	0.0288356	0.212214	-3.75286
CSNK1G3	-0.265146	6.44868	-2.23773	0.0288501	0.212214	-3.75327
GSK3B	0.299626	7.83831	2.2373	0.02888	0.212312	-3.75413
GRB10	0.406074	6.1154	2.23474	0.0290568	0.213366	-3.75921
TMEM25	-0.298284	4.85601	-2.23414	0.0290982	0.213489	-3.76039
LENG1	0.26318	4.98795	2.23401	0.0291069	0.213489	-3.76064
WNT6	0.316795	4.747	2.23215	0.0292367	0.214318	-3.76434
PMVK	0.341548	7.6696	2.2311	0.0293099	0.214553	-3.76642
LECT2	0.313503	2.3458	2.22708	0.0295915	0.215807	-3.77437
SCUBE1	0.479053	3.8338	2.22571	0.0296882	0.216266	-3.77708
B4GALT5	0.339834	9.04997	2.22427	0.0297896	0.216635	-3.77991
PRKD2	0.263867	9.075	2.22277	0.0298959	0.217161	-3.78287
SNHG22	-0.531129	5.5199	-2.22002	0.0300917	0.217965	-3.78829
MYBBP1A	0.31792	5.45698	2.21744	0.0302765	0.219056	-3.79337
MIR29B2CHG	0.38729	4.01358	2.21717	0.0302961	0.219073	-3.79391
EFHC2	-0.283461	3.528	-2.21544	0.0304205	0.219849	-3.79731
CCDC97	0.296329	9.72691	2.21494	0.0304563	0.219983	-3.79829
ATP6V0E2-AS1	-0.291584	4.54697	-2.21051	0.030778	0.221556	-3.80701
ZDHHC8P1	-0.331112	3.04838	-2.21018	0.0308022	0.221606	-3.80766
ZC3HAV1L	0.278735	7.21804	2.20712	0.0310253	0.222876	-3.81365
EFEMP1	-0.299316	2.31346	-2.20696	0.0310375	0.222876	-3.81397
SC5D	-0.405476	4.13062	-2.20694	0.0310391	0.222876	-3.81401
POLR3D	-0.370527	4.96763	-2.20681	0.0310483	0.222876	-3.81426
LINC00907	0.336589	2.24097	2.20632	0.0310841	0.222928	-3.81521
CMTM1	0.274407	5.96835	2.20604	0.031105	0.222928	-3.81577
RDH14	-0.263516	7.36884	-2.206	0.0311079	0.222928	-3.81585
FGFBP2	-0.39857	8.55505	-2.20534	0.0311567	0.223028	-3.81715
TCF19	-0.360087	3.49872	-2.20401	0.0312547	0.223605	-3.81975
HCN3	-0.448879	3.36884	-2.20175	0.0314216	0.224418	-3.82417
TFAP2C	0.369528	2.84986	2.20142	0.0314463	0.224418	-3.82482
DEFA7P	0.449175	2.50561	2.20123	0.0314608	0.224418	-3.8252
DDIT4	-0.349995	8.71007	-2.20105	0.0314736	0.224418	-3.82554
ANG	0.307062	6.37661	2.20027	0.0315318	0.224583	-3.82707
ZNF687	0.384491	5.81089	2.19975	0.0315709	0.22462	-3.8281
LTB4R	0.320396	6.52944	2.19886	0.0316368	0.22476	-3.82982
CEP170B	0.386304	5.26528	2.19876	0.0316444	0.22476	-3.83002
PDP2	-0.3005	4.01063	-2.19786	0.0317117	0.225112	-3.83178
TRIM2	-0.474895	2.78406	-2.19739	0.0317467	0.22518	-3.8327
CIRBP	0.319991	8.07275	2.19722	0.0317593	0.22518	-3.83303
RFK	-0.301205	5.63968	-2.19674	0.0317953	0.22518	-3.83397
SERPINF1	-0.362732	7.00313	-2.19647	0.0318161	0.22518	-3.83451
LMAN2	0.321071	8.29941	2.19501	0.0319251	0.225596	-3.83734
SMIM1	0.568371	7.97631	2.19475	0.0319448	0.225596	-3.83785
CCDC24	0.386914	2.49653	2.19225	0.032134	0.226353	-3.84274
SMCR8	0.31136	5.39757	2.19178	0.0321696	0.226354	-3.84366
SLC37A2	0.314017	5.22783	2.19151	0.03219	0.226374	-3.84418
NLRP1	0.290231	7.48969	2.19058	0.0322606	0.226745	-3.846
SLC16A3	0.331685	12.383	2.19033	0.0322791	0.226751	-3.84647
COX15	-0.395984	4.46111	-2.19001	0.0323039	0.2268	-3.84711
ANXA9	0.282674	4.2802	2.18897	0.0323827	0.227143	-3.84913
WHAMMP3	-0.280761	4.31914	-2.18638	0.0325802	0.22794	-3.85416
POU4F2	0.423903	2.75533	2.1852	0.0326707	0.228063	-3.85645
ZNF135	-0.350728	3.19504	-2.18462	0.0327154	0.228063	-3.85758
TRAPPC12	0.324819	7.71675	2.18424	0.0327446	0.228063	-3.85832
PTGS1	0.398397	6.7461	2.18421	0.0327467	0.228063	-3.85838
ADPGK	0.273393	7.02535	2.18421	0.0327472	0.228063	-3.85839
CTXND1	-0.273337	2.49445	-2.18396	0.0327662	0.228063	-3.85887
SYTL2	-0.354482	7.29773	-2.18393	0.0327688	0.228063	-3.85893
INHBA	0.575935	3.26651	2.18356	0.0327974	0.228085	-3.85966
SMIM3	0.300004	8.55353	2.18342	0.0328076	0.228085	-3.85991
TMEM33	-0.41408	3.41165	-2.18299	0.0328413	0.228195	-3.86076
CCDC9	0.277464	11.7102	2.18169	0.0329418	0.228645	-3.86329
DDHD2	-0.293439	5.63645	-2.18009	0.0330656	0.22938	-3.86639
SAMD4B	0.353698	4.13971	2.17925	0.0331304	0.229501	-3.86801
LINC00242	0.277807	2.8535	2.17894	0.0331547	0.229501	-3.86862
ASF1A	-0.372394	4.31376	-2.17845	0.0331926	0.229639	-3.86956
RIC8A	0.32806	6.88831	2.17716	0.0332936	0.229808	-3.87208
SNUPN	-0.530105	6.95628	-2.17673	0.0333273	0.229808	-3.87291
DDX41	0.263779	7.36174	2.17598	0.0333859	0.229808	-3.87437
FFAR2	0.354995	8.82767	2.17584	0.0333966	0.229808	-3.87463
DBN1	0.274863	7.73659	2.17457	0.0334962	0.230369	-3.87709
BCL2L2	0.303052	6.7413	2.1739	0.0335486	0.230483	-3.87838
TNK1	-0.28213	7.16526	-2.1722	0.0336827	0.231071	-3.88168
EPN2	-0.277829	5.97356	-2.17122	0.0337598	0.231071	-3.88357
CYTL1	-0.401173	2.92382	-2.17037	0.0338267	0.231071	-3.88521
CYTH2	0.297497	5.81766	2.17034	0.0338297	0.231071	-3.88528
SDF2L1	-0.316871	10.562	-2.16762	0.0340456	0.231973	-3.89054
LDHD	0.402949	4.2977	2.16697	0.0340969	0.232131	-3.89178
ADD2	0.320156	2.64408	2.1658	0.0341903	0.232366	-3.89404
PEG10	-0.468145	3.22232	-2.16567	0.0342006	0.232366	-3.89429
NUDT16P1	0.404979	5.14575	2.16313	0.0344045	0.233094	-3.8992
PPIAP28	0.523865	4.82269	2.16293	0.0344204	0.233094	-3.89958
SLC6A18	0.607255	3.93692	2.1622	0.0344788	0.233333	-3.90098
SMG1P3	0.438033	2.14786	2.16204	0.0344923	0.233333	-3.9013
CCNO	0.312365	1.73438	2.16114	0.0345642	0.233573	-3.90302
GNG13	-0.328037	4.68443	-2.16062	0.0346068	0.233738	-3.90404
NSUN7	0.384779	6.03659	2.15982	0.0346709	0.234047	-3.90556
COL13A1	-0.610951	4.08593	-2.15946	0.0347001	0.234121	-3.90626
HNRNPA1P60	-0.300922	5.44681	-2.15874	0.0347585	0.234391	-3.90765
USF1	0.364875	4.09581	2.15753	0.0348566	0.234682	-3.90997
MT-ATP8	0.381166	10.6055	2.15683	0.0349138	0.234696	-3.91133
DEFB1	0.47382	4.41689	2.15454	0.0351004	0.235333	-3.91572
MPND	0.287198	5.88924	2.15399	0.0351453	0.23551	-3.91678
FAM157A	0.432621	6.74463	2.15138	0.0353598	0.236288	-3.9218
HPS4	-0.321995	3.14407	-2.15112	0.0353809	0.236288	-3.92229
YKT6	0.288404	7.364	2.15075	0.0354116	0.236288	-3.923
MYO1D	-0.33567	2.79151	-2.15071	0.0354153	0.236288	-3.92309
RMND5B	0.333055	6.6994	2.15064	0.035421	0.236288	-3.92322
SLIT3	0.301004	4.10812	2.14743	0.0356861	0.237765	-3.92937
SNRPD2P2	-0.363525	5.26838	-2.14687	0.0357325	0.23795	-3.93044
TCL1A	-0.421829	10.6903	-2.14575	0.0358253	0.238327	-3.93258
TLR9	0.479134	4.89452	2.14529	0.0358636	0.238327	-3.93346
MRPL19	-0.277497	5.70593	-2.14472	0.0359111	0.238436	-3.93455
LLGL2	-0.310801	7.46816	-2.14343	0.0360196	0.238619	-3.93704
SFXN5	0.344502	6.61826	2.14308	0.0360488	0.238619	-3.9377
TULP4	-0.279987	7.0055	-2.14177	0.0361584	0.238619	-3.94021
APCDD1	-0.283144	3.27913	-2.14171	0.0361629	0.238619	-3.94031
OCEL1	0.277864	6.42465	2.14116	0.0362095	0.238766	-3.94137
AP5B1	0.31976	6.36768	2.14072	0.0362464	0.238831	-3.94221
KCNQ4	0.31736	2.65954	2.1406	0.0362566	0.238831	-3.94244
PTPN4	-0.26585	7.16201	-2.14009	0.0362997	0.238869	-3.94342
SCOC	-0.436051	4.2382	-2.13983	0.0363209	0.238886	-3.9439
MBTPS2	-0.274276	4.46206	-2.13881	0.0364074	0.239208	-3.94586
COL9A3	0.401697	8.60902	2.13765	0.0365049	0.239248	-3.94806
ZNF197	-0.346335	4.66037	-2.13752	0.036516	0.239248	-3.94831
PNPLA3	0.399819	3.02104	2.13706	0.0365549	0.239248	-3.94919
TNS2	-0.339161	3.36802	-2.13649	0.0366035	0.239391	-3.95028
EPHX1	0.437561	3.90081	2.13573	0.036668	0.239691	-3.95173
SWT1	-0.333556	5.055	-2.13516	0.0367166	0.239758	-3.95282
SCARNA6	-0.431505	5.89897	-2.13485	0.0367428	0.239758	-3.95341
SIDT2	0.293991	7.62769	2.13482	0.0367454	0.239758	-3.95347
F5	0.324163	5.66109	2.13473	0.0367532	0.239758	-3.95364
SLC10A1	0.40935	2.996	2.13379	0.0368335	0.239915	-3.95544
HCK	0.322552	8.95278	2.13218	0.0369704	0.240195	-3.95849
MAZ	-0.283586	4.79221	-2.13013	0.0371467	0.240481	-3.96241
RPS20P32	-0.301401	13.5363	-2.12976	0.0371785	0.240481	-3.96311
FAM86B3P	0.335523	3.5087	2.12948	0.0372022	0.240481	-3.96364
PYGL	0.28898	9.78198	2.12917	0.0372293	0.240534	-3.96424
ARHGAP5-AS1	-0.398808	3.23733	-2.12699	0.0374169	0.241496	-3.96837
AHNAK2	0.388493	2.17588	2.12678	0.0374348	0.241496	-3.96876
CXCR1	0.324392	11.1297	2.12564	0.0375341	0.241751	-3.97094
GPNMB	-0.298812	2.96572	-2.12546	0.0375495	0.241751	-3.97128
ZNF358	-0.47333	4.58984	-2.12447	0.037635	0.241925	-3.97315
FBH1	0.273465	5.41614	2.12388	0.0376867	0.242014	-3.97428
ATAD3C	-0.285217	3.30059	-2.12151	0.0378931	0.242646	-3.97877
GGTA1P	-0.298355	8.00818	-2.11887	0.0381249	0.243696	-3.98378
DEFB136	-0.397138	2.42117	-2.11841	0.0381654	0.243752	-3.98466
BACH1	0.311969	5.94077	2.11806	0.038196	0.243825	-3.98531
POLR2J2	0.309944	7.95816	2.11499	0.0384671	0.244729	-3.99112
CD59	0.312496	4.43336	2.11472	0.0384905	0.244729	-3.99162
LINC00265	0.353532	8.5202	2.11324	0.0386224	0.245081	-3.99444
WARS2	-0.321845	5.37628	-2.11219	0.0387152	0.245548	-3.99641
SMN2	-0.377236	3.22936	-2.11099	0.0388228	0.246109	-3.99868
PEX3	-0.292601	5.08151	-2.11061	0.0388564	0.246199	-3.99939
SCAF1	0.314786	5.27831	2.10999	0.0389119	0.246429	-4.00057
TTC24	-0.296941	6.4594	-2.10731	0.0391522	0.247737	-4.00562
SMIM13	-0.311454	4.10687	-2.10725	0.0391572	0.247737	-4.00573
TFRC	-0.268552	7.09082	-2.10652	0.0392236	0.247862	-4.00712
PIKFYVE	0.275088	5.41021	2.10376	0.0394727	0.249241	-4.01231
C1R	0.279211	5.26649	2.10301	0.0395405	0.2493	-4.01372
TMEM38A	-0.269663	5.06937	-2.10134	0.0396924	0.249983	-4.01686
RETN	0.715671	7.87183	2.10083	0.0397387	0.249983	-4.01782
LINC00507	0.300496	2.34514	2.09766	0.0400284	0.251509	-4.02378
BICD1	-0.331277	2.90599	-2.09731	0.0400605	0.251587	-4.02444
RPP30	-0.270978	5.64468	-2.09684	0.0401035	0.25164	-4.02532
UTY	0.882584	3.8093	2.09538	0.040238	0.25196	-4.02806
TMBIM1	0.30341	8.39931	2.09363	0.0403996	0.252621	-4.03135
RPL23AP68	-0.324227	2.05938	-2.09177	0.0405711	0.253197	-4.03482
SULT1A4	0.302047	9.4844	2.09145	0.0406015	0.253245	-4.03543
LINC00671	0.286861	3.66624	2.09092	0.0406504	0.25325	-4.03642
AUP1	0.263302	8.09412	2.09086	0.040656	0.25325	-4.03653
TGDS	-0.282102	6.28403	-2.0908	0.0406617	0.25325	-4.03665
HS3ST1	-0.367554	5.6928	-2.0896	0.0407733	0.253575	-4.03889
CISH	0.294749	7.45863	2.08733	0.0409852	0.254267	-4.04314
TECPR2	0.319491	5.86473	2.08677	0.0410372	0.254267	-4.04418
GPR152	0.294789	7.78459	2.08618	0.0410925	0.254267	-4.04528
CPVL	0.300426	8.66401	2.08586	0.041123	0.254267	-4.04589
MANBA	0.308299	7.31996	2.08549	0.0411574	0.254357	-4.04657
CHD3	-0.265693	10.1194	-2.08526	0.0411795	0.254371	-4.04701
RGS14	0.398042	7.26849	2.08492	0.0412114	0.254445	-4.04764
CNKSR1	-0.325774	4.98058	-2.08431	0.0412686	0.254548	-4.04878
CAMSAP3	0.353187	2.24515	2.08411	0.0412877	0.254548	-4.04916
CHRM3-AS2	-0.285051	4.61946	-2.08365	0.0413304	0.254623	-4.05
MYH13	-0.268228	2.18478	-2.08315	0.0413777	0.254623	-4.05094
CDC42EP3	0.330111	4.37681	2.08248	0.041441	0.254805	-4.05219
EFEMP2	0.27354	6.30008	2.08235	0.0414533	0.254805	-4.05244
LPAR1	-0.306472	4.91162	-2.08094	0.0415866	0.255007	-4.05506
PABPC1L	0.309241	5.20144	2.08079	0.0416013	0.255007	-4.05535
LGALS3BP	0.402698	7.48824	2.08057	0.0416221	0.255013	-4.05576
ATG16L2	0.269045	12.0706	2.07948	0.0417253	0.255122	-4.05779
ARAP2	-0.280037	4.0894	-2.0782	0.0418475	0.255422	-4.06018
PRKAR2B	0.437122	8.05399	2.07819	0.0418485	0.255422	-4.0602
ZNF775	0.274998	6.8254	2.07715	0.0419477	0.255783	-4.06214
AUNIP	-0.359994	2.59277	-2.07686	0.0419755	0.255831	-4.06268
VAX2	-0.425808	3.16154	-2.07639	0.0420199	0.255979	-4.06355
NEIL2	-0.34566	3.67777	-2.07567	0.0420891	0.256279	-4.06489
ADAMTS10	-0.398415	8.10372	-2.07479	0.0421733	0.256452	-4.06653
TMEM115	0.38235	4.5708	2.07474	0.0421776	0.256452	-4.06661
RAD51C	-0.291337	6.62347	-2.07449	0.0422019	0.256478	-4.06708
ST6GALNAC1	0.559936	3.47844	2.07407	0.0422419	0.256599	-4.06785
GIT1	-0.293116	3.79901	-2.07343	0.042304	0.256854	-4.06906
BTBD11	-0.284477	6.2903	-2.0729	0.0423547	0.256941	-4.07004
MEIOB	0.325119	2.18777	2.07244	0.042399	0.257065	-4.07089
CLDN10	-0.321865	2.53019	-2.0709	0.0425482	0.257467	-4.07376
C3orf35	-0.269102	4.13619	-2.07023	0.0426128	0.257542	-4.075
ARHGEF1	-0.345159	7.39648	-2.06975	0.0426587	0.257542	-4.07588
SVOPL	-0.319531	2.73672	-2.06904	0.0427281	0.257718	-4.07721
HSPE1	-0.311016	9.23037	-2.06788	0.0428402	0.258251	-4.07935
IL6	-0.376682	3.01422	-2.06481	0.0431401	0.259103	-4.08505
FLJ31104	-0.395517	3.3912	-2.06305	0.0433125	0.260017	-4.08831
CYP4F22	-0.459262	2.98904	-2.06236	0.0433804	0.260303	-4.08959
WDR3	-0.264544	5.21845	-2.06053	0.0435606	0.261017	-4.09298
STK26	-0.287959	9.1743	-2.05928	0.0436843	0.261391	-4.09529
TSPAN9	0.426842	2.58976	2.0576	0.04385	0.26226	-4.09838
BANF2	-0.308045	2.62448	-2.05698	0.043912	0.262455	-4.09954
NOL8	-0.271661	9.05189	-2.05562	0.0440474	0.262619	-4.10205
CHPT1	0.364331	6.93752	2.05447	0.0441621	0.262898	-4.10417
LINC00299	-0.305931	4.1243	-2.05377	0.0442321	0.263186	-4.10546
LEF1	-0.310003	10.5565	-2.05199	0.0444095	0.263758	-4.10873
ZDHHC11	-0.30757	5.14808	-2.05039	0.0445703	0.264222	-4.11168
ASPH	0.276673	6.05173	2.04794	0.0448182	0.264711	-4.1162
AK4	0.317741	5.39849	2.04716	0.0448964	0.264806	-4.11762
SPATA7	-0.295618	4.58241	-2.04617	0.0449972	0.264858	-4.11945
RECK	-0.292657	4.49036	-2.04495	0.0451209	0.265152	-4.12169
HIST1H2BN	0.425115	6.46009	2.04453	0.0451639	0.265274	-4.12246
NRON	-0.267699	2.31115	-2.04425	0.0451922	0.265274	-4.12297
WDFY3-AS2	0.390429	4.74167	2.04353	0.0452653	0.265274	-4.12429
RPS24	-0.27393	8.54715	-2.04334	0.0452848	0.265274	-4.12464
CAVIN3	0.362101	6.69856	2.0427	0.0453505	0.265526	-4.12582
ABCC4	-0.43704	4.32617	-2.04202	0.0454198	0.265568	-4.12707
SLC35F6	0.351946	5.93926	2.03941	0.0456873	0.266159	-4.13185
LINC00957	-0.451185	5.78144	-2.03597	0.0460419	0.267373	-4.13815
PLCH2	0.314742	5.11001	2.03358	0.0462897	0.268082	-4.14252
FSTL3	0.455789	4.46052	2.03297	0.0463531	0.268235	-4.14363
SYT13	-0.316386	2.41578	-2.03211	0.0464426	0.268603	-4.1452
RRP15	-0.280848	5.37641	-2.03154	0.0465027	0.268753	-4.14626
BORCS7	-0.267134	7.55683	-2.02893	0.0467753	0.269257	-4.15101
UBE2L6	0.315512	8.75242	2.02891	0.0467778	0.269257	-4.15105
HCG27	0.319233	7.07525	2.02747	0.046929	0.269257	-4.15368
PPP2CA	-0.291201	8.18419	-2.02719	0.0469583	0.269257	-4.15419
DNAJC9	0.395029	3.3114	2.02677	0.047003	0.269257	-4.15496
SLC27A1	0.277384	6.18902	2.02643	0.0470381	0.269257	-4.15557
GALM	0.367295	5.91546	2.02642	0.0470396	0.269257	-4.1556
KCTD1	-0.26345	4.55603	-2.02151	0.0475592	0.271158	-4.16453
ECHDC2	-0.295017	10.2637	-2.02149	0.0475622	0.271158	-4.16458
SLC35B2	0.299169	5.99258	2.02064	0.0476526	0.271486	-4.16612
ZCCHC14	-0.277281	5.40671	-2.02055	0.0476622	0.271486	-4.16629
BTLA	-0.278057	7.0529	-2.01909	0.0478174	0.271645	-4.16893
ETV4	-0.380576	2.90341	-2.0186	0.0478705	0.271707	-4.16983
PAQR9	-0.267581	2.21396	-2.01792	0.0479426	0.2718	-4.17105
ZBTB1	-0.298559	5.8291	-2.01703	0.0480384	0.271935	-4.17268
CARD14	0.354601	4.61842	2.01634	0.048113	0.272236	-4.17394
OR9Q1	0.346668	2.49856	2.01489	0.0482685	0.272582	-4.17656
NPAT	-0.29488	5.53413	-2.01416	0.0483474	0.272707	-4.17788
RRAD	-0.311512	2.22251	-2.01349	0.0484193	0.272707	-4.17909
TPX2	-0.32936	4.37379	-2.01334	0.0484355	0.272707	-4.17936
MBOAT2	0.271423	6.39836	2.0129	0.0484831	0.272707	-4.18016
RABGGTA	0.388337	5.47099	2.01272	0.0485035	0.272707	-4.1805
KDM5A	0.321257	3.57874	2.01255	0.0485215	0.272707	-4.1808
CALHM6	0.355121	8.95679	2.01241	0.0485371	0.272707	-4.18106
KREMEN1	0.666182	3.65956	2.01154	0.0486304	0.27292	-4.18262
FBXO15	-0.349598	4.80091	-2.01146	0.048639	0.27292	-4.18277
CHI3L1	0.562657	9.1379	2.00991	0.0488078	0.273627	-4.18558
USP29	-0.266732	2.32259	-2.00888	0.0489199	0.273878	-4.18744
DIPK1B	-0.415797	5.6462	-2.00804	0.0490113	0.273878	-4.18896
BEND4	-0.266901	3.77003	-2.00775	0.0490438	0.273878	-4.18949
HLA-DRB1	0.422779	11.9395	2.0077	0.0490485	0.273878	-4.18957
ST3GAL3	0.354197	3.04316	2.00748	0.0490732	0.273878	-4.18998
LOXHD1	0.287772	2.69042	2.00636	0.0491957	0.27436	-4.192
LINC00667	-0.449113	5.06322	-2.00542	0.0492981	0.274456	-4.19369
SHCBP1	-0.459921	3.45078	-2.00542	0.0492988	0.274456	-4.1937
ADAP2	0.278753	8.97541	2.00274	0.0495937	0.27538	-4.19854
TUBB3	-0.573352	2.90361	-1.9996	0.0499415	0.27683	-4.2042
