# Supplementary material for: Research on the mechanism of Duhuo in treating intervertebral disc degeneration based on bioinformatics and network pharmacology
Source: Medicine (Baltimore). 2026 Jun 5;105(23):e48991. doi: 10.1097/MD.0000000000048991 (PMC13246036; doi:10.1097/MD.0000000000048991)
Supplement: Supplementary file 3 [file medi-105-e48991-s003.xlsx]

## Sheet: Sheet1
Module hub genes obtained from WGCN analysis
Gene	Module	MM_R	MM_pvalue
AAMP	brown	0.890032	1.91164e-21
ABHD14A	brown	0.873575	8.6197e-20
ACADSB	brown	0.819588	1.18088e-15
AGK	brown	0.804489	9.70994e-15
AHCY	brown	0.802604	1.24705e-14
AHSA1	brown	0.881384	1.51761e-20
AIP	brown	0.890944	1.52103e-21
AKR7L	brown	0.882983	1.04738e-20
ALDH16A1	brown	0.835338	1.05288e-16
ALDH18A1	brown	0.832099	1.76633e-16
ALDOC	brown	0.823223	6.90537e-16
ALG1L3P	brown	0.823884	6.25487e-16
ALKBH2	brown	0.880422	1.89171e-20
ALKBH3	brown	0.875961	5.1329e-20
AMZ2	brown	0.852141	5.93319e-18
ANAPC1	brown	0.840113	4.80959e-17
ANAPC15	brown	0.812562	3.2228e-15
ANXA6	brown	0.823462	6.66288e-16
AQP3	brown	0.863128	7.41245e-19
ARHGEF9	brown	0.839413	5.40353e-17
ARL2	brown	0.841413	3.86843e-17
ASNSP4	brown	0.844093	2.45391e-17
ATG101	brown	0.804366	9.86978e-15
ATP5F1B	brown	0.902305	7.35897e-23
ATRN	brown	0.864597	5.53706e-19
ATXN7L3B	brown	0.889573	2.14301e-21
BCAT2	brown	0.803787	1.06613e-14
BCCIP	brown	0.810136	4.5138e-15
BDH1	brown	0.823837	6.29856e-16
BTBD6	brown	0.855931	2.95203e-18
BTF3L4	brown	0.846973	1.4903e-17
BTRC	brown	0.851205	7.02896e-18
C11orf49	brown	0.818776	1.32908e-15
C1orf35	brown	0.865833	4.32098e-19
CA11	brown	0.821017	9.57718e-16
CAPS	brown	0.87815	3.16061e-20
CCDC115	brown	0.829391	2.69976e-16
CD164L2	brown	-0.858847	1.70192e-18
CD74	brown	0.809339	5.03719e-15
CD81	brown	0.880577	1.8259e-20
CD99	brown	0.841945	3.53662e-17
CDC16	brown	0.840782	4.30057e-17
CDK4	brown	0.900549	1.20325e-22
CFAP20	brown	0.931173	4.28604e-27
CHCHD3	brown	0.861115	1.09954e-18
CHTF18	brown	0.839019	5.76809e-17
CLOCK	brown	0.830198	2.38078e-16
CLPP	brown	0.835068	1.09968e-16
CLPTM1L	brown	0.938023	2.25553e-28
CLTA	brown	0.912968	2.99673e-24
COMT	brown	0.850961	7.34441e-18
COPG1	brown	0.802142	1.32534e-14
COPRS	brown	0.855593	3.14427e-18
COPZ2	brown	0.840024	4.88156e-17
COQ5	brown	0.854761	3.6695e-18
CRELD1	brown	0.852548	5.50968e-18
CRIP1	brown	0.866083	4.10836e-19
CTNNBL1	brown	0.916062	1.09567e-24
CYFIP2	brown	0.858507	1.8161e-18
DANCR	brown	0.855817	3.01576e-18
DARS	brown	0.860404	1.26202e-18
DBP	brown	0.871404	1.36874e-19
DCPS	brown	0.855306	3.31681e-18
DDOST	brown	0.905812	2.67903e-23
DDX27	brown	0.93132	4.0359e-27
DDX41	brown	0.850428	8.08253e-18
DHPS	brown	0.825725	4.73889e-16
DMAP1	brown	0.811597	3.6869e-15
DNAJA3	brown	0.93789	2.39561e-28
DPAGT1	brown	0.913909	2.21603e-24
DRAM2	brown	0.811792	3.58828e-15
DUS3L	brown	0.825952	4.57789e-16
DYRK4	brown	0.80682	7.09951e-15
EDRF1	brown	0.856173	2.82167e-18
EEF1A1P11	brown	0.903806	4.79807e-23
EEF2	brown	0.849425	9.66957e-18
EFTUD2	brown	0.871147	1.44493e-19
ENO1	brown	0.93414	1.2448e-27
ENO2	brown	0.869685	1.96244e-19
ENTR1	brown	0.906172	2.40935e-23
EPB41L5	brown	0.80405	1.02951e-14
ERCC3	brown	0.926655	2.5432e-26
ERGIC3	brown	0.810822	4.10551e-15
ERI3	brown	0.850074	8.61148e-18
EXOSC5	brown	0.90841	1.23502e-23
EXOSC7	brown	0.858907	1.68268e-18
FAAP100	brown	0.908117	1.34925e-23
FAHD2A	brown	0.898499	2.11162e-22
FAM156B	brown	0.862838	7.84872e-19
FAM160B2	brown	0.891489	1.32557e-21
FAM241B	brown	0.838472	6.3142e-17
FAM98C	brown	0.803267	1.14235e-14
FARSB	brown	0.826785	4.0326e-16
FDPSP2	brown	0.855223	3.36837e-18
FOXK1	brown	0.85133	6.87135e-18
GATAD1	brown	0.845546	1.91049e-17
GEMIN8	brown	0.85367	4.4874e-18
GPAA1	brown	0.843566	2.68573e-17
GTF3C3	brown	0.884152	7.96061e-21
HADH	brown	0.89775	2.58637e-22
HAX1	brown	0.890614	1.6527e-21
HERC2P2	brown	0.80983	4.70831e-15
HEXB	brown	0.848475	1.1444e-17
HIRIP3	brown	0.829908	2.4911e-16
HIST1H1A	brown	0.804064	1.02751e-14
HLA-DPA1	brown	0.801339	1.47276e-14
HLA-DPB1	brown	0.866727	3.60534e-19
HLA-DRB1	brown	0.85667	2.57048e-18
HNRNPA1P61	brown	0.884784	6.85533e-21
HOXB2	brown	0.811309	3.8374e-15
IARS	brown	0.82743	3.65342e-16
IFT43	brown	0.915947	1.13847e-24
IGSF8	brown	0.83723	7.74236e-17
ILF3	brown	0.834061	1.29291e-16
ILKAP	brown	0.834694	1.16807e-16
IMP4	brown	0.850084	8.59564e-18
IMPDH2	brown	0.823244	6.88375e-16
IPO5	brown	0.838862	5.92036e-17
ITFG2	brown	0.896477	3.63638e-22
KANK3	brown	-0.817028	1.71092e-15
KLF2P4	brown	-0.82746	3.63713e-16
KRTAP5-2	brown	-0.837664	7.211e-17
L3MBTL2	brown	0.810478	4.30595e-15
LANCL1	brown	0.89869	2.00496e-22
LDLRAP1	brown	0.802564	1.25366e-14
LINC00315	brown	-0.829979	2.46379e-16
LINC00517	brown	-0.826708	4.08036e-16
LINC00641	brown	0.840201	4.73975e-17
LTB4R2	brown	-0.847416	1.37902e-17
MAGED1	brown	0.855388	3.26661e-18
MAGEF1	brown	0.833747	1.3595e-16
MAP1LC3BP1	brown	-0.887129	3.90494e-21
MAP2K5	brown	0.858647	1.76834e-18
MED8	brown	0.838014	6.80895e-17
METTL23	brown	0.922182	1.32932e-25
MIGA1	brown	0.814416	2.48279e-15
MOAP1	brown	0.907007	1.88153e-23
MPND	brown	0.848711	1.09754e-17
MPRIP	brown	0.824549	5.66046e-16
MRM2	brown	0.873781	8.24514e-20
MROH6	brown	-0.871569	1.32181e-19
MRPL27	brown	0.848621	1.11532e-17
MRPL38	brown	0.808631	5.55014e-15
MRPL46	brown	0.802225	1.31089e-14
MRPS26	brown	0.916912	8.25415e-25
MRPS7	brown	0.876389	4.67261e-20
NBAS	brown	0.881416	1.50652e-20
NCDN	brown	0.862348	8.64382e-19
NDUFA8	brown	0.893045	8.91681e-22
NDUFS3	brown	0.831071	2.07685e-16
NOP53	brown	0.884793	6.8402e-21
NR1D1	brown	0.807412	6.5524e-15
NSMCE1	brown	0.916882	8.33823e-25
NT5C	brown	0.878644	2.82936e-20
NTHL1	brown	0.846428	1.63927e-17
NUMA1	brown	0.849901	8.88126e-18
NUP210	brown	0.932626	2.35566e-27
NUP37	brown	0.828587	3.05754e-16
OSBPL7	brown	0.821658	8.71296e-16
OXA1L	brown	0.863183	7.33367e-19
PAGR1	brown	0.817685	1.5564e-15
PARL	brown	0.874527	7.01838e-20
PCYOX1L	brown	0.83614	9.24702e-17
PDE4DIP	brown	0.849716	9.17987e-18
PDSS2	brown	0.864825	5.29054e-19
PEMT	brown	0.891435	1.34389e-21
PFKP	brown	0.834383	1.22773e-16
PGAP3	brown	0.884506	7.32088e-21
PIEZO1	brown	0.82652	4.19895e-16
PKD1	brown	0.803018	1.18057e-14
PLPP1	brown	0.830225	2.37101e-16
PMM1	brown	0.893664	7.60091e-22
POLG	brown	0.885109	6.34515e-21
POLR2B	brown	0.819969	1.117e-15
POLR3B	brown	0.845646	1.87774e-17
POLRMT	brown	0.895818	4.32953e-22
PPP1R3E	brown	0.822671	7.49717e-16
PRPF3	brown	0.801395	1.4619e-14
PRPSAP2	brown	0.859479	1.50821e-18
PSMC2	brown	0.917754	6.21827e-25
PSMG3	brown	0.819458	1.20352e-15
PUS1	brown	0.873591	8.5902e-20
RAB34	brown	0.838608	6.17336e-17
RABEP2	brown	0.945943	4.77551e-30
RABGGTA	brown	0.825082	5.22309e-16
RASAL3	brown	0.856719	2.5469e-18
RCC1L	brown	0.826332	4.3212e-16
REX1BD	brown	0.832923	1.55015e-16
RHOT2	brown	0.834524	1.20039e-16
RING1	brown	0.83513	1.08877e-16
RMND5B	brown	0.837773	7.08382e-17
RNASEH2C	brown	0.876047	5.03729e-20
RNF126P1	brown	0.898046	2.38778e-22
RP9	brown	0.920682	2.26455e-25
RPL10	brown	0.888935	2.50956e-21
RPL15	brown	0.83534	1.05249e-16
RPL18	brown	0.950755	3.41983e-31
RPL18P11	brown	0.89157	1.29883e-21
RPL22	brown	0.832688	1.60901e-16
RPL3P4	brown	0.876954	4.12402e-20
RPL7AP66	brown	0.841045	4.11521e-17
RPL7P57	brown	0.851014	7.27431e-18
RPS19	brown	0.88224	1.24521e-20
RPS2P28	brown	0.8731	9.54278e-20
RSAD1	brown	0.936837	3.84393e-28
RTCB	brown	0.812797	3.11823e-15
S100A4	brown	0.82325	6.87664e-16
SAC3D1	brown	0.812845	3.09726e-15
SAT2	brown	0.876399	4.66157e-20
SCMH1	brown	0.816196	1.92757e-15
SDHA	brown	0.941851	3.74554e-29
SEC22C	brown	0.85302	5.05557e-18
SEMA4C	brown	0.871526	1.33391e-19
SFT2D3	brown	0.86056	1.22442e-18
SH2D3A	brown	0.834666	1.17325e-16
SLC22A17	brown	-0.872872	1.002e-19
SLC25A4	brown	0.85393	4.27811e-18
SLC25A43	brown	0.867059	3.36977e-19
SLC25A5P7	brown	0.837524	7.37818e-17
SLC29A3	brown	0.841546	3.78323e-17
SLC35B1	brown	0.844051	2.47201e-17
SLC35B2	brown	0.8985	2.11127e-22
SLC35F6	brown	0.840166	4.76744e-17
SLC37A4	brown	0.915251	1.43158e-24
SLC3A2	brown	0.877054	4.0343e-20
SLC5A6	brown	0.821106	9.45251e-16
SMARCB1	brown	0.817579	1.58035e-15
SMC2	brown	0.849299	9.88899e-18
SMG8	brown	0.842177	3.40103e-17
SMG9	brown	0.846547	1.6056e-17
SMUG1	brown	0.805522	8.45571e-15
SPOUT1	brown	0.841946	3.53637e-17
SPRR2F	brown	-0.803968	1.04079e-14
SRM	brown	0.835255	1.06716e-16
SRP68	brown	0.835978	9.49276e-17
SRPRB	brown	0.903338	5.48667e-23
SRRM1	brown	0.850438	8.06801e-18
SUSD3	brown	0.807734	6.2714e-15
TAF1C	brown	0.827039	3.87932e-16
TBCK	brown	0.819248	1.24083e-15
TBRG1	brown	0.810082	4.54776e-15
TCERG1	brown	0.848188	1.20402e-17
TCF3	brown	0.831408	1.96979e-16
TCHP	brown	0.873751	8.29936e-20
THADA	brown	0.886293	4.77913e-21
THAP7	brown	0.919203	3.79012e-25
THAP8	brown	0.831651	1.89583e-16
TIMM44	brown	0.914045	2.12066e-24
TMEM147	brown	0.894682	5.83486e-22
TMEM18	brown	0.829592	2.61685e-16
TMUB1	brown	0.805464	8.52194e-15
TOE1	brown	0.877323	3.80007e-20
TRADD	brown	0.914864	1.6253e-24
TRIB2	brown	0.838651	6.13036e-17
TSPAN32	brown	0.870897	1.52291e-19
TTC12	brown	0.808798	5.42449e-15
TUBGCP5	brown	0.866335	3.90393e-19
UAP1	brown	0.832873	1.56248e-16
UBAP1L	brown	0.861774	9.67166e-19
UBE2Q1	brown	0.860448	1.25142e-18
UNC50	brown	0.814592	2.42187e-15
URGCP	brown	0.922476	1.1962e-25
USP40	brown	0.81299	3.03513e-15
VILL	brown	0.888555	2.75626e-21
VPS51	brown	0.802818	1.21223e-14
WDR54	brown	0.909985	7.63473e-24
ZCCHC3	brown	0.872482	1.08906e-19
ZFP91	brown	0.906551	2.15416e-23
ZFYVE19	brown	0.832239	1.7278e-16
ZNF174	brown	0.800848	1.57046e-14
ZNF337	brown	0.869954	1.85549e-19
ZNF607	brown	0.875053	6.26011e-20
ZNF671	brown	0.833455	1.42426e-16
ZNF7	brown	0.809151	5.16879e-15
ZNF777	brown	0.841584	3.75906e-17
ACSS2	cyan	0.873603	8.56671e-20
ANO10	cyan	0.827452	3.64143e-16
AP1G2	cyan	0.805369	8.63108e-15
APOBR	cyan	0.868085	2.73186e-19
ARL8A	cyan	0.81566	2.08074e-15
ARPC1B	cyan	0.84757	1.34241e-17
ATG2A	cyan	0.849375	9.7558e-18
ATP6V1E1	cyan	0.832	1.79431e-16
BCL3	cyan	0.824341	5.84026e-16
CAMTA2	cyan	0.837186	7.79785e-17
CANT1	cyan	0.857876	2.04748e-18
CORO1A	cyan	0.808502	5.64869e-15
CRTC2	cyan	0.811498	3.73784e-15
CSK	cyan	0.852363	5.69859e-18
CTSD	cyan	0.809844	4.69882e-15
DBNL	cyan	0.921792	1.52825e-25
ELL	cyan	0.83387	1.33293e-16
FHOD1	cyan	0.806327	7.58785e-15
FLOT1	cyan	0.849436	9.64998e-18
FLOT2	cyan	0.830437	2.29364e-16
G6PD	cyan	0.870666	1.59884e-19
GBAP1	cyan	0.864891	5.22176e-19
GDPD3	cyan	0.846103	1.73467e-17
GNB2	cyan	0.89064	1.64198e-21
HCK	cyan	0.84934	9.81662e-18
HOMER3	cyan	0.804868	9.23055e-15
KIAA0513	cyan	0.802563	1.25376e-14
LMAN2	cyan	0.810419	4.34069e-15
LPAR2	cyan	0.870689	1.591e-19
LRP10	cyan	0.838841	5.94105e-17
LRWD1	cyan	0.857068	2.38501e-18
LTB4R	cyan	0.853542	4.59427e-18
LTBR	cyan	0.83584	9.70806e-17
MAFG	cyan	0.81017	4.49249e-15
MAP3K11	cyan	0.827359	3.69376e-16
MAST3	cyan	0.84945	9.62614e-18
MBD6	cyan	0.800934	1.55293e-14
MCL1	cyan	0.810978	4.01771e-15
MFSD10	cyan	0.854264	4.02302e-18
MICAL1	cyan	0.826952	3.93125e-16
MLLT1	cyan	0.874616	6.8843e-20
NFYC	cyan	0.86427	5.9107e-19
NIT1	cyan	0.859045	1.63885e-18
ORAI3	cyan	0.854472	3.87098e-18
OS9	cyan	0.878816	2.72228e-20
PGD	cyan	0.917711	6.30841e-25
PILRA	cyan	0.847347	1.39599e-17
PPP1R15A	cyan	0.833918	1.32288e-16
PRMT5	cyan	0.827506	3.61103e-16
PRR14	cyan	0.861613	9.97907e-19
PYGM	cyan	0.834111	1.28247e-16
RAB31	cyan	0.813657	2.76338e-15
RAB40C	cyan	0.800753	1.59008e-14
RAC2	cyan	0.852122	5.95357e-18
RGL2	cyan	0.895617	4.56601e-22
RGS14	cyan	0.878577	2.87244e-20
RNF167	cyan	0.908851	1.08037e-23
RPL21P39	cyan	-0.854569	3.80255e-18
RPL7P13	cyan	-0.835425	1.03821e-16
SELPLG	cyan	0.899584	1.5702e-22
SEMA4D	cyan	0.84761	1.33281e-17
SHKBP1	cyan	0.803152	1.15984e-14
SLC26A6	cyan	0.819672	1.16651e-15
SNRPD2P2	cyan	-0.806906	7.01677e-15
STX10	cyan	0.809489	4.934e-15
TEPSIN	cyan	0.802026	1.34569e-14
TMBIM1	cyan	0.813747	2.72872e-15
TMUB2	cyan	0.896575	3.5428e-22
TRPC4AP	cyan	0.890364	1.75923e-21
UBN1	cyan	0.821523	8.88844e-16
UNKL	cyan	0.803163	1.1581e-14
VSIR	cyan	0.868277	2.62621e-19
XPO6	cyan	0.855851	2.99672e-18
YKT6	cyan	0.808003	6.04637e-15
ZFP36	cyan	0.820983	9.62423e-16
ATF5	darkgreen	0.801886	1.37061e-14
BCL2L2	darkgreen	0.890244	1.81306e-21
C15orf48	darkgreen	0.827657	3.52856e-16
CCDC97	darkgreen	0.824147	6.01278e-16
CD63	darkgreen	0.803407	1.12123e-14
COL8A2	darkgreen	0.830432	2.29538e-16
COLGALT1	darkgreen	0.817036	1.70901e-15
CSF1R	darkgreen	0.829997	2.45693e-16
DUSP3	darkgreen	0.843716	2.61768e-17
EMILIN2	darkgreen	0.904626	3.78678e-23
IER2	darkgreen	0.883291	9.74755e-21
KCTD12	darkgreen	0.835742	9.86262e-17
MAFB	darkgreen	0.908657	1.14598e-23
NIBAN2	darkgreen	0.814823	2.34378e-15
NPC2	darkgreen	0.910234	7.07101e-24
PIWIL4	darkgreen	0.822284	7.94081e-16
SCARB2	darkgreen	0.838128	6.68154e-17
SERTAD1	darkgreen	0.806652	7.26219e-15
SH2B3	darkgreen	0.853195	4.89604e-18
STARD8	darkgreen	0.830548	2.25411e-16
TP53I3	darkgreen	0.805518	8.46014e-15
TTC7A	darkgreen	0.878687	2.80195e-20
BIRC5	darkgrey	0.869547	2.01975e-19
BLOC1S5-TXNDC5	darkgrey	0.907984	1.40441e-23
BUB1	darkgrey	0.850675	7.73136e-18
CCNA2	darkgrey	0.813641	2.76983e-15
CD38	darkgrey	0.825232	5.10587e-16
DLGAP5	darkgrey	0.815087	2.2577e-15
GINS2	darkgrey	0.871323	1.39235e-19
HJURP	darkgrey	0.868809	2.3535e-19
IGHA2	darkgrey	0.843518	2.70789e-17
IGKC	darkgrey	0.838803	5.97858e-17
IGKV2D-30	darkgrey	0.862258	8.79782e-19
IGKV3-20	darkgrey	0.888671	2.67842e-21
IGLC6	darkgrey	0.834207	1.26287e-16
IGLL3P	darkgrey	0.85358	4.56239e-18
MZB1	darkgrey	0.814093	2.59896e-15
SHCBP1	darkgrey	0.887813	3.30573e-21
TYMS	darkgrey	0.831962	1.80503e-16
ZWINT	darkgrey	0.811516	3.72877e-15
CCZ1	darkorange	0.934952	8.78525e-28
GCLM	darkorange	0.878338	3.03014e-20
GNAL	darkorange	0.837306	7.64634e-17
LONP2	darkorange	0.842309	3.3255e-17
SEPTIN7P2	darkorange	0.886187	4.90233e-21
TNFAIP8L1	darkorange	0.833968	1.31224e-16
WSB1	darkorange	0.802331	1.2927e-14
ZKSCAN1	darkorange	0.873975	7.90825e-20
ZNF33A	darkorange	0.866576	3.71802e-19
ZNF493	darkorange	0.838368	6.42268e-17
ZNF638	darkorange	0.851284	6.92934e-18
ZNF728	darkorange	0.800215	1.70561e-14
ZNF738	darkorange	0.863547	6.82411e-19
ZNF85	darkorange	0.831803	1.85082e-16
ADIPOR1	darkturquoise	0.928105	1.45428e-26
ADRB2	darkturquoise	-0.826294	4.34611e-16
AHSP	darkturquoise	0.828953	2.88943e-16
ANK1	darkturquoise	0.827712	3.49877e-16
AP2A1	darkturquoise	0.815113	2.24913e-15
BAG6	darkturquoise	0.909049	1.01724e-23
BCL2L1	darkturquoise	0.896848	3.29362e-22
CBX6	darkturquoise	-0.801513	1.4396e-14
CDC34	darkturquoise	0.878948	2.64252e-20
DCAF12	darkturquoise	0.891209	1.42285e-21
DPCD	darkturquoise	0.825168	5.1557e-16
EIF2AK1	darkturquoise	0.802028	1.3453e-14
EIF3A	darkturquoise	-0.805617	8.34927e-15
ELOF1	darkturquoise	0.850065	8.62482e-18
FAM89B	darkturquoise	0.847767	1.29668e-17
FIS1	darkturquoise	0.893218	8.52706e-22
FKBP8	darkturquoise	0.940499	7.15583e-29
GFI1B	darkturquoise	0.853689	4.472e-18
GMPR	darkturquoise	0.919977	2.8984e-25
GYPC	darkturquoise	0.921807	1.5204e-25
HRH1	darkturquoise	0.808486	5.66074e-15
IPO8	darkturquoise	-0.826261	4.36809e-16
KLF1	darkturquoise	0.887276	3.76776e-21
LYL1	darkturquoise	0.854751	3.67661e-18
METTL26	darkturquoise	0.864899	5.21284e-19
MKRN1	darkturquoise	0.832649	1.61914e-16
MYL12BP2	darkturquoise	-0.903614	5.06934e-23
MYL4	darkturquoise	0.913427	2.58776e-24
NDUFB7	darkturquoise	0.861002	1.12402e-18
PNPLA2	darkturquoise	0.921433	1.73662e-25
POLL	darkturquoise	0.896418	3.69348e-22
PRDX2	darkturquoise	0.81971	1.15999e-15
RAB3IL1	darkturquoise	0.869365	2.09735e-19
RBM38	darkturquoise	0.875609	5.54453e-20
RILP	darkturquoise	0.920964	2.05016e-25
RNF10	darkturquoise	0.811116	3.94181e-15
RNF123	darkturquoise	0.851863	6.23989e-18
RNF187	darkturquoise	0.827639	3.53816e-16
RUNDC3A	darkturquoise	0.83298	1.53625e-16
SELENBP1	darkturquoise	0.836569	8.62362e-17
SESN3	darkturquoise	0.85158	6.56775e-18
SLC4A1	darkturquoise	0.868314	2.60614e-19
SRRD	darkturquoise	0.855507	3.19525e-18
ST6GALNAC4	darkturquoise	0.897647	2.65844e-22
STARD3	darkturquoise	0.908714	1.12617e-23
STRADB	darkturquoise	0.910277	6.9779e-24
TANGO2	darkturquoise	0.831821	1.84554e-16
TMCC2	darkturquoise	0.835072	1.099e-16
TMEM63B	darkturquoise	0.919792	3.09053e-25
TMEM86B	darkturquoise	0.894523	6.08256e-22
TMOD1	darkturquoise	0.845495	1.9275e-17
UBXN6	darkturquoise	0.905658	2.80224e-23
VHL	darkturquoise	-0.847274	1.4138e-17
ZBTB20	darkturquoise	-0.843581	2.67878e-17
ACTL6A	green	0.803031	1.17856e-14
AGL	green	0.895356	4.88989e-22
ATP5ME	green	0.817252	1.65661e-15
ATP8A1	green	0.918688	4.52327e-25
BCAP29	green	0.870532	1.64419e-19
BIRC3	green	0.859108	1.61911e-18
BTG3	green	0.804403	9.82154e-15
C1QBP	green	0.889746	2.0526e-21
C2CD5	green	0.842971	2.97211e-17
CCT2	green	0.920017	2.8575e-25
COBLL1	green	0.811677	3.64635e-15
CRY1	green	0.902434	7.09484e-23
DNMT1	green	0.897231	2.97308e-22
DOK3	green	-0.890104	1.87747e-21
DYRK2	green	0.877344	3.78236e-20
ETAA1	green	0.930368	5.93838e-27
FAIM	green	0.896165	3.94948e-22
FAM136A	green	0.855023	3.49613e-18
FANCM	green	0.892911	9.22695e-22
FASTKD3	green	0.822198	8.04337e-16
FAU	green	0.895402	4.83151e-22
FTLP3	green	-0.838981	5.80502e-17
FUT8	green	0.829409	2.69198e-16
GTF2F2	green	0.839166	5.62938e-17
GTPBP4	green	0.916674	8.94017e-25
HIST1H2AD	green	-0.807224	6.72095e-15
HIST1H2BB	green	-0.839259	5.54342e-17
HIST1H2BC	green	-0.867121	3.32809e-19
HIST1H2BG	green	-0.873077	9.59063e-20
HIST1H2BH	green	-0.830399	2.3073e-16
HIST1H2BI	green	-0.885521	5.75116e-21
HIST1H2BJ	green	-0.86769	2.96248e-19
HIST1H2BK	green	-0.897648	2.65795e-22
HIST1H2BM	green	-0.851995	6.09208e-18
HSP90AA2P	green	0.820462	1.03901e-15
JUNB	green	-0.901677	8.78268e-23
KIAA1147	green	0.89726	2.95042e-22
KTN1	green	0.931707	3.44562e-27
LIPT1	green	0.896518	3.59671e-22
LRP8	green	0.867163	3.29918e-19
MED7	green	0.839367	5.44473e-17
MEF2B	green	-0.810242	4.44843e-15
MKKS	green	0.804097	1.02305e-14
MPP5	green	0.845351	1.97626e-17
MRPL3	green	0.851242	6.98173e-18
MRPL47	green	0.813332	2.89295e-15
MRPL51	green	0.932323	2.67197e-27
MSH2	green	0.865817	4.33503e-19
MTND4P24	green	-0.817433	1.61403e-15
MTO1	green	0.896176	3.93869e-22
MTX2	green	0.891743	1.24304e-21
MYADM	green	-0.83004	2.44037e-16
NAA20	green	0.855312	3.31345e-18
NAA25	green	0.802517	1.26147e-14
NAE1	green	0.87868	2.80647e-20
NDUFS5	green	0.846338	1.66521e-17
NEMF	green	0.851444	6.73198e-18
NGDN	green	0.907459	1.64368e-23
NIFK	green	0.892182	1.11169e-21
NIPA1	green	0.872432	1.10077e-19
NKRF	green	0.851703	6.42358e-18
NOL8	green	0.839855	5.02098e-17
NOP58	green	0.881905	1.3456e-20
OCIAD2	green	0.874828	6.57452e-20
OSGEPL1	green	0.896293	3.81836e-22
PAIP1	green	0.815353	2.17386e-15
PCNP	green	0.812685	3.1678e-15
PDP1	green	0.922704	1.10149e-25
PEBP1	green	0.91087	5.80589e-24
PHC3	green	0.870216	1.7569e-19
PIGP	green	0.837107	7.89894e-17
PLEKHA1	green	0.833794	1.34923e-16
POGLUT1	green	0.903515	5.21506e-23
PON2	green	0.827957	3.36967e-16
PPA1	green	0.865837	4.31764e-19
PPP1R11	green	-0.80765	6.34397e-15
PRNP	green	0.846769	1.5446e-17
PRPF39	green	0.864077	6.14225e-19
PSMC6	green	0.804614	9.54944e-15
PSME4	green	0.849159	1.01365e-17
PVALB	green	-0.845153	2.04503e-17
RASGRP1	green	0.884362	7.57569e-21
RFK	green	0.829031	2.85471e-16
RNF125	green	0.830114	2.41224e-16
RNF208	green	-0.850832	7.51616e-18
RNF219	green	0.89295	9.13691e-22
RPL26	green	0.802349	1.28966e-14
RPL35	green	0.938871	1.53071e-28
RPL35A	green	0.86182	9.5841e-19
RPL36AL	green	0.902863	6.28185e-23
RPL5P34	green	0.94036	7.64245e-29
RPP30	green	0.875306	5.92392e-20
RPS18	green	0.868328	2.59875e-19
RPS20	green	0.802239	1.30841e-14
RPS7	green	0.850472	8.01935e-18
RTN2	green	-0.815549	2.11415e-15
RWDD3	green	0.826139	4.44946e-16
SETD6	green	0.826137	4.451e-16
SHPRH	green	0.826983	3.91227e-16
SKAP1	green	0.872153	1.16792e-19
SLAIN1	green	0.868199	2.66905e-19
SLC38A1	green	0.85525	3.35144e-18
SMARCA5	green	0.804765	9.35853e-15
SNRPB2	green	0.848174	1.20681e-17
TAF9B	green	0.817013	1.71468e-15
TFEB	green	-0.820975	9.63651e-16
TMEM242	green	0.873656	8.46987e-20
TMEM251	green	0.823596	6.53046e-16
TMEM263	green	0.847565	1.34345e-17
TMEM42	green	0.853482	4.64546e-18
TOP2B	green	0.915592	1.28003e-24
TSPYL4	green	0.864738	5.38412e-19
TTC19	green	0.914022	2.13666e-24
TTC37	green	0.872726	1.03375e-19
TTLL4	green	-0.803248	1.14517e-14
TULP4	green	0.829102	2.8237e-16
UBA2	green	0.885224	6.17302e-21
UNG	green	0.838745	6.03588e-17
UQCRH	green	0.854392	3.92903e-18
VAMP8	green	0.853609	4.53806e-18
VRK1	green	0.823489	6.63609e-16
WDR70	green	0.804589	9.58039e-15
WDR89	green	0.870663	1.59983e-19
YTHDF2	green	0.857054	2.39131e-18
ZC3H15	green	0.840562	4.4625e-17
ZNF184	green	0.829997	2.45678e-16
ZNF571	green	0.806343	7.57125e-15
ZNF644	green	0.939376	1.21209e-28
ZNF765	green	0.94499	7.82437e-30
ZNF831	green	0.833373	1.44312e-16
ZNF84	green	0.868081	2.73423e-19
ACE	lightcyan	-0.936635	4.20474e-28
ACSF2	lightcyan	0.849208	1.00496e-17
ADARB2-AS1	lightcyan	-0.863581	6.77815e-19
AHDC1	lightcyan	-0.896728	3.40054e-22
AIF1	lightcyan	-0.905956	2.56773e-23
AK1	lightcyan	-0.867033	3.38787e-19
AMPD3	lightcyan	-0.804783	9.33556e-15
ANKRD13B	lightcyan	-0.847493	1.36064e-17
ANKRD66	lightcyan	-0.857875	2.04766e-18
API5	lightcyan	0.811912	3.52901e-15
ARMCX7P	lightcyan	0.842757	3.08261e-17
BAG1	lightcyan	-0.81968	1.16507e-15
BNIP1	lightcyan	0.834765	1.15473e-16
C12orf10	lightcyan	-0.818769	1.33044e-15
C9orf50	lightcyan	-0.835787	9.79163e-17
CARD14	lightcyan	-0.801967	1.35618e-14
CCDC107	lightcyan	0.89246	1.03571e-21
CCDC8	lightcyan	-0.810688	4.1827e-15
CCNL2	lightcyan	0.907793	1.48726e-23
CCT3	lightcyan	0.820676	1.00687e-15
CDK5RAP1	lightcyan	0.870364	1.70315e-19
CDKL1	lightcyan	-0.804211	1.00765e-14
CEBPD	lightcyan	-0.913478	2.54564e-24
CEP72	lightcyan	0.864969	5.14059e-19
CHCHD5	lightcyan	-0.89397	7.02327e-22
CHD3	lightcyan	0.830125	2.40814e-16
CHMP4B	lightcyan	-0.808268	5.83155e-15
CHST6	lightcyan	-0.807404	6.55932e-15
CLDN19	lightcyan	-0.92598	3.28595e-26
COMMD4	lightcyan	0.816258	1.91049e-15
COX10	lightcyan	0.820452	1.04057e-15
CRLF1	lightcyan	-0.888464	2.81854e-21
CTRB2	lightcyan	-0.831112	2.06357e-16
CYGB	lightcyan	-0.822597	7.57991e-16
CYP26A1	lightcyan	-0.812919	3.06567e-15
DAB1	lightcyan	-0.865864	4.29409e-19
DAG1	lightcyan	0.830158	2.396e-16
DDHD2	lightcyan	0.800379	1.66964e-14
DENR	lightcyan	0.825018	5.27338e-16
DHRS4	lightcyan	0.817069	1.70094e-15
DMWD	lightcyan	-0.856397	2.70574e-18
DNMBP	lightcyan	0.802353	1.28904e-14
DPT	lightcyan	-0.949037	9.02373e-31
DRP2	lightcyan	-0.914483	1.84009e-24
DUSP4	lightcyan	-0.93181	3.30231e-27
ECHDC2	lightcyan	0.882677	1.12507e-20
EEF1AKMT1	lightcyan	0.916853	8.41934e-25
EID2B	lightcyan	0.843575	2.68139e-17
EIF4G1	lightcyan	-0.859583	1.47828e-18
ELFN1	lightcyan	-0.843168	2.87442e-17
ENOX2	lightcyan	0.909896	7.84859e-24
EXOC2	lightcyan	0.806952	6.97397e-15
FAM178B	lightcyan	-0.900007	1.39784e-22
FAM180A	lightcyan	-0.936717	4.0554e-28
FAM20C	lightcyan	-0.843693	2.62815e-17
FAM219A	lightcyan	-0.858389	1.85728e-18
FAM30A	lightcyan	0.848515	1.13637e-17
FAM3C	lightcyan	0.837001	8.03775e-17
FBXO10	lightcyan	0.83304	1.52161e-16
FBXO17	lightcyan	-0.931016	4.56921e-27
FKBP1B	lightcyan	-0.834432	1.21812e-16
FLJ42393	lightcyan	-0.800471	1.64978e-14
FTLP15	lightcyan	-0.823785	6.3486e-16
FYTTD1	lightcyan	0.803483	1.11004e-14
GABARAPL2	lightcyan	-0.801006	1.53833e-14
GIMAP5	lightcyan	0.812346	3.32137e-15
GLIDR	lightcyan	0.817235	1.66081e-15
GNL1	lightcyan	0.891229	1.41574e-21
GPR152	lightcyan	-0.897613	2.68326e-22
GPR25	lightcyan	-0.942276	3.04523e-29
GTPBP6	lightcyan	-0.846183	1.71076e-17
HCAR2	lightcyan	-0.822798	7.35701e-16
HCG4B	lightcyan	-0.861261	1.06874e-18
HDAC5	lightcyan	-0.860883	1.15028e-18
HEMGN	lightcyan	-0.85899	1.6561e-18
HIF3A	lightcyan	-0.818926	1.30047e-15
HIST1H2BN	lightcyan	-0.890549	1.67997e-21
HMGA2	lightcyan	-0.800301	1.68666e-14
HMHB1	lightcyan	-0.822653	7.51683e-16
HNF1B	lightcyan	-0.808472	5.67204e-15
HR	lightcyan	-0.870891	1.52485e-19
HSD17B14	lightcyan	-0.89006	1.89825e-21
IFT46	lightcyan	0.841457	3.83977e-17
INTS14	lightcyan	0.881565	1.45568e-20
IRF2BPL	lightcyan	-0.900766	1.13271e-22
JADE3	lightcyan	-0.82677	4.04203e-16
KANSL3	lightcyan	0.848285	1.18356e-17
KCNH3	lightcyan	-0.928235	1.38232e-26
KCNQ3	lightcyan	-0.835545	1.0183e-16
KLHL22	lightcyan	0.830347	2.32611e-16
KLHL33	lightcyan	-0.85736	2.25744e-18
KRTAP10-10	lightcyan	-0.888415	2.85232e-21
L3MBTL3	lightcyan	0.819485	1.19869e-15
LINC00638	lightcyan	-0.957875	4.07086e-33
LINGO4	lightcyan	-0.866932	3.45838e-19
LIPE	lightcyan	-0.860285	1.2913e-18
LRRC37A11P	lightcyan	-0.873335	9.07425e-20
LTA	lightcyan	-0.897152	3.03676e-22
LY6G6E	lightcyan	-0.846118	1.73015e-17
LYNX1	lightcyan	-0.851454	6.71993e-18
MAD1L1	lightcyan	0.817966	1.49457e-15
MAG	lightcyan	-0.837967	6.86156e-17
MAP1A	lightcyan	-0.81872	1.33987e-15
MBNL3	lightcyan	-0.830551	2.2533e-16
MCCC2	lightcyan	0.88032	1.93618e-20
MCRIP2	lightcyan	-0.828723	2.99403e-16
MED9	lightcyan	0.914134	2.06065e-24
MEF2D	lightcyan	-0.868564	2.47536e-19
MESD	lightcyan	0.839528	5.30135e-17
MMP28	lightcyan	-0.861504	1.01936e-18
MOG	lightcyan	-0.867503	3.07799e-19
MTG1	lightcyan	0.847377	1.38855e-17
MTURN	lightcyan	-0.847712	1.30934e-17
MYDGF	lightcyan	0.813409	2.86157e-15
NAXE	lightcyan	0.907093	1.83362e-23
NCOR2	lightcyan	0.870471	1.66535e-19
NELFCD	lightcyan	0.856416	2.69598e-18
NEUROG3	lightcyan	-0.923977	6.92928e-26
NIP7	lightcyan	-0.896101	4.01777e-22
NIPAL3	lightcyan	0.85165	6.48523e-18
NOP16	lightcyan	0.815632	2.08919e-15
NPAT	lightcyan	0.81587	2.01944e-15
NUDT17	lightcyan	0.823518	6.60711e-16
NUS1	lightcyan	0.811564	3.7039e-15
ODF3	lightcyan	-0.835109	1.09245e-16
ORMDL3	lightcyan	-0.868043	2.75573e-19
P2RX3	lightcyan	-0.869577	2.00717e-19
P4HTM	lightcyan	0.804285	9.97701e-15
PACRGL	lightcyan	0.832262	1.72141e-16
PARP16	lightcyan	0.846612	1.58741e-17
PCDHGA7	lightcyan	-0.883598	9.06929e-21
PDE4A	lightcyan	-0.891622	1.28191e-21
PGBD4	lightcyan	0.840495	4.51242e-17
PHB	lightcyan	0.888717	2.64815e-21
PHBP10	lightcyan	0.826821	4.01036e-16
PHETA2	lightcyan	-0.912878	3.08373e-24
PHF14	lightcyan	0.814012	2.62866e-15
PLCH2	lightcyan	-0.801236	1.49279e-14
PLK3	lightcyan	-0.812494	3.25329e-15
POC5	lightcyan	0.805933	8.0015e-15
POLE3	lightcyan	0.893676	7.5786e-22
POLR2J2	lightcyan	-0.872765	1.02532e-19
POU3F1	lightcyan	-0.89587	4.27015e-22
PPBP	lightcyan	-0.806569	7.34465e-15
PPIE	lightcyan	0.848214	1.19843e-17
PRAC2	lightcyan	-0.898065	2.37546e-22
PRB1	lightcyan	-0.822644	7.52682e-16
PRKAR2B	lightcyan	-0.840126	4.79918e-17
PRMT3	lightcyan	0.836203	9.1535e-17
PRMT9	lightcyan	0.802358	1.28813e-14
PRR3	lightcyan	0.859845	1.40582e-18
PRR5	lightcyan	-0.800888	1.56235e-14
PSMC5	lightcyan	0.923616	7.90812e-26
PTCD3	lightcyan	0.861044	1.11477e-18
PWP1	lightcyan	0.808153	5.92426e-15
QRICH1	lightcyan	0.951199	2.64621e-31
QSOX2	lightcyan	0.846408	1.64485e-17
R3HDM4	lightcyan	-0.822117	8.14019e-16
RAB14	lightcyan	0.85908	1.62806e-18
RAB1B	lightcyan	-0.898944	1.87082e-22
RAPSN	lightcyan	-0.910891	5.76799e-24
RMRP	lightcyan	-0.881855	1.36126e-20
RNF220	lightcyan	0.903128	5.82464e-23
RNF41	lightcyan	0.878757	2.75844e-20
RNPS1	lightcyan	0.816144	1.9419e-15
RRP7BP	lightcyan	-0.937016	3.54957e-28
RTN4RL2	lightcyan	-0.825906	4.60983e-16
RUVBL2	lightcyan	0.823524	6.60142e-16
SCARA3	lightcyan	-0.926611	2.58545e-26
SCARNA8	lightcyan	0.844513	2.28357e-17
SDF2L1	lightcyan	0.810382	4.36331e-15
SEC14L4	lightcyan	-0.8072	6.74288e-15
SEC23B	lightcyan	0.809007	5.27181e-15
SF3B5	lightcyan	0.818977	1.29081e-15
SFI1	lightcyan	0.863879	6.38868e-19
SFXN5	lightcyan	-0.896355	3.75573e-22
SH2D5	lightcyan	-0.922928	1.01608e-25
SH3TC1	lightcyan	-0.864217	5.97386e-19
SHFL	lightcyan	-0.872968	9.8173e-20
SHISA8	lightcyan	-0.844805	2.17132e-17
SLAMF9	lightcyan	-0.944981	7.85969e-30
SLC12A5	lightcyan	-0.801879	1.37191e-14
SLC34A1	lightcyan	-0.850725	7.66286e-18
SLC6A18	lightcyan	-0.809585	4.86979e-15
SLC7A5P1	lightcyan	-0.841102	4.07644e-17
SLF2	lightcyan	0.881072	1.63046e-20
SMIM1	lightcyan	-0.829422	2.68678e-16
SMIM15	lightcyan	-0.868257	2.63703e-19
SMIM29	lightcyan	0.875941	5.15529e-20
SMIM35	lightcyan	-0.877272	3.84381e-20
SMOC1	lightcyan	-0.903564	5.1431e-23
SNHG22	lightcyan	0.856903	2.46043e-18
SNU13	lightcyan	0.860716	1.18804e-18
SNUPN	lightcyan	0.908438	1.22444e-23
SPARC	lightcyan	-0.824243	5.92661e-16
SPOCK2	lightcyan	-0.829839	2.5179e-16
SYCE1	lightcyan	-0.876437	4.6231e-20
TADA1	lightcyan	0.817414	1.61842e-15
TBCCD1	lightcyan	0.910748	6.03058e-24
TEX21P	lightcyan	0.802693	1.23238e-14
TFR2	lightcyan	-0.850709	7.68511e-18
TFRC	lightcyan	0.831153	2.05014e-16
TGFB1I1	lightcyan	-0.882978	1.04869e-20
TM4SF19-AS1	lightcyan	-0.808793	5.42854e-15
TMEM59L	lightcyan	-0.817681	1.55736e-15
TMEM8B	lightcyan	0.837622	7.26124e-17
TMEM94	lightcyan	0.814735	2.37319e-15
TSPAN1	lightcyan	-0.884366	7.56872e-21
TULP3	lightcyan	0.879708	2.22543e-20
UPK3B	lightcyan	-0.815985	1.98646e-15
VOPP1	lightcyan	0.801856	1.37611e-14
WDCP	lightcyan	0.877724	3.47636e-20
WDR36	lightcyan	0.832069	1.77483e-16
WDR83	lightcyan	0.899553	1.5837e-22
WRNIP1	lightcyan	0.843095	2.91008e-17
XCR1	lightcyan	-0.947573	2.0104e-30
XKR7	lightcyan	-0.832084	1.77057e-16
YBX1	lightcyan	-0.816268	1.90773e-15
ZBTB3	lightcyan	-0.835256	1.06699e-16
ZBTB40	lightcyan	0.823483	6.64216e-16
ZC3HAV1L	lightcyan	-0.80037	1.67162e-14
ZCCHC14	lightcyan	0.808884	5.36085e-15
ZDHHC11	lightcyan	0.837491	7.41842e-17
ZDHHC20	lightcyan	-0.827437	3.64987e-16
ZFP62	lightcyan	0.865236	4.8725e-19
ZFP82	lightcyan	0.820503	1.03285e-15
ZKSCAN4	lightcyan	0.830364	2.3201e-16
ZNF134	lightcyan	0.832777	1.58644e-16
ZNF213-AS1	lightcyan	-0.881983	1.32173e-20
ZNF507	lightcyan	0.838646	6.13514e-17
ZNF513	lightcyan	0.805554	8.41933e-15
ZNF629	lightcyan	0.883948	8.35304e-21
ZNF875	lightcyan	0.85645	2.67885e-18
BASP1	lightyellow	0.854258	4.02697e-18
C1RL	lightyellow	0.834776	1.15271e-16
CEBPB	lightyellow	0.870344	1.71049e-19
CPQ	lightyellow	0.811381	3.7993e-15
CXCR2	lightyellow	0.884831	6.77923e-21
FRAT2	lightyellow	0.852946	5.12358e-18
HIST1H3C	lightyellow	0.907313	1.71737e-23
IFITM2	lightyellow	0.871875	1.23885e-19
IRF1	lightyellow	0.812733	3.14641e-15
KCNJ2	lightyellow	0.841784	3.63442e-17
KDM6B	lightyellow	0.88105	1.63871e-20
KIF1B	lightyellow	0.836092	9.31982e-17
LIMK2	lightyellow	0.950516	3.92232e-31
MSRB1	lightyellow	0.924265	6.23239e-26
MSRB2	lightyellow	0.84298	2.968e-17
NFIL3	lightyellow	0.876999	4.08289e-20
PDLIM7	lightyellow	0.815199	2.22184e-15
PHC2	lightyellow	0.880858	1.71224e-20
PLAUR	lightyellow	0.827798	3.45303e-16
RASGRP4	lightyellow	0.820534	1.02814e-15
RNF19B	lightyellow	0.800105	1.7303e-14
SLC2A3	lightyellow	0.809243	5.10338e-15
SNX20	lightyellow	0.83472	1.16319e-16
SOCS3	lightyellow	0.833565	1.39962e-16
SPI1	lightyellow	0.803426	1.11844e-14
ST6GALNAC2	lightyellow	0.84441	2.324e-17
TMEM121B	lightyellow	0.831802	1.85111e-16
TREM1	lightyellow	0.883189	9.98193e-21
WDFY3	lightyellow	0.83026	2.35813e-16
AGAP1	orange	0.80105	1.52946e-14
CACNA2D2	orange	0.822615	7.5601e-16
FASLG	orange	0.821115	9.43971e-16
FGFBP2	orange	0.833887	1.32935e-16
GFI1	orange	0.849796	9.05074e-18
GPR68	orange	0.811492	3.7414e-15
ITPRIPL1	orange	0.851691	6.4378e-18
MYBL1	orange	0.82288	7.26691e-16
NMUR1	orange	0.894989	5.38465e-22
PPP2R2B	orange	0.912385	3.60777e-24
PTPN22	orange	0.815841	2.02771e-15
RUNX3	orange	0.90104	1.0497e-22
S1PR5	orange	0.905409	3.01495e-23
SAMD3	orange	0.914706	1.71091e-24
SMKR1	orange	0.848633	1.11292e-17
STK39	orange	0.839241	5.5605e-17
SYTL2	orange	0.804461	9.7466e-15
TGFBR3	orange	0.898079	2.36644e-22
ADH5	pink	0.924582	5.54245e-26
AK6	pink	0.850935	7.37879e-18
AKT3	pink	0.853077	5.00291e-18
ANAPC10	pink	0.861622	9.96278e-19
ANKH	pink	0.810749	4.14733e-15
ANKRD40	pink	0.835908	9.60129e-17
ANXA1	pink	0.853866	4.32851e-18
ARHGAP5	pink	0.809879	4.67676e-15
ARL2BP	pink	0.888732	2.63824e-21
ARV1	pink	0.813857	2.68685e-15
ATF4	pink	0.811286	3.84996e-15
ATP5IF1	pink	0.862852	7.82719e-19
BCAS2	pink	0.886214	4.87009e-21
BMI1	pink	0.816149	1.94072e-15
BOD1	pink	0.906792	2.00545e-23
BRD9	pink	-0.84184	3.60027e-17
C12orf57	pink	0.858226	1.91577e-18
CARF	pink	0.867793	2.90062e-19
CCDC90B	pink	0.930966	4.66233e-27
CCDC91	pink	0.963795	5.46903e-35
CD52	pink	0.891232	1.41463e-21
CEP290	pink	0.820962	9.65464e-16
CFAP36	pink	0.835262	1.06592e-16
CKS1B	pink	0.805498	8.4828e-15
CLN5	pink	0.876263	4.80363e-20
CLNS1A	pink	0.923504	8.2392e-26
CLU	pink	-0.811807	3.58098e-15
COA4	pink	0.836595	8.58812e-17
COA5	pink	0.895599	4.58751e-22
COA6	pink	0.837789	7.06426e-17
COMMD3	pink	0.884693	7.00374e-21
COMMD6	pink	0.802566	1.2533e-14
COPA	pink	0.814793	2.35377e-15
COX14	pink	0.910205	7.1348e-24
COX17	pink	0.805141	8.89909e-15
COX6C	pink	0.828759	2.97746e-16
COX7A2	pink	0.808517	5.63728e-15
COX7C	pink	0.842916	3.00021e-17
CPSF6	pink	0.807946	6.09319e-15
CREBL2	pink	0.86405	6.17554e-19
DBI	pink	0.848923	1.05705e-17
DCUN1D5	pink	0.805056	9.0012e-15
DDX46	pink	0.89848	2.12271e-22
DMAC1	pink	0.827231	3.76668e-16
DNAJB14	pink	0.846475	1.62588e-17
DNAJC19	pink	0.94067	6.60139e-29
DYNLT3	pink	0.862045	9.17222e-19
EED	pink	0.945976	4.69492e-30
EEF1B2	pink	0.910046	7.49356e-24
EIF2B3	pink	0.873038	9.67221e-20
ELOC	pink	0.930146	6.49024e-27
EPB41L4A-AS1	pink	0.910083	7.40932e-24
ERLEC1	pink	0.881077	1.62853e-20
ESF1	pink	0.805465	8.52137e-15
FAM162A	pink	0.895318	4.93988e-22
FAM214B	pink	-0.805278	8.73689e-15
FURIN	pink	-0.802732	1.22611e-14
GAS5	pink	0.864174	6.02531e-19
GIMAP1	pink	0.831447	1.95777e-16
GMNN	pink	0.812151	3.41328e-15
GNL3	pink	0.873529	8.70486e-20
HINT1	pink	0.848455	1.1484e-17
HNRNPA0	pink	0.90418	4.30754e-23
HPRT1	pink	0.879897	2.13202e-20
HSP90AA1	pink	0.878043	3.2374e-20
IGIP	pink	0.880407	1.8983e-20
KBTBD6	pink	0.897244	2.96235e-22
KDSR	pink	0.826533	4.19085e-16
KLHDC2	pink	0.801142	1.51126e-14
KPNA3	pink	0.918764	4.40703e-25
LCMT2	pink	0.867019	3.39787e-19
LINC00173	pink	-0.805678	8.28018e-15
LINC01002	pink	-0.861097	1.10335e-18
LRRC40	pink	0.943755	1.46446e-29
LSM5	pink	0.84545	1.94252e-17
LSM7	pink	0.826463	4.23534e-16
LSM8	pink	0.843428	2.74974e-17
LY6G6F	pink	-0.808658	5.52962e-15
MANBAL	pink	-0.829761	2.54875e-16
MAPKAPK5	pink	0.81182	3.57425e-15
MAPKAPK5-AS1	pink	0.860139	1.32826e-18
MBIP	pink	0.833845	1.33833e-16
MBLAC2	pink	0.830983	2.10585e-16
MCEE	pink	0.923099	9.54708e-26
MDFIC	pink	0.835955	9.52913e-17
METTL3	pink	0.836833	8.26063e-17
METTL5	pink	0.872636	1.05381e-19
MEX3C	pink	0.824442	5.75221e-16
MGAT2	pink	0.892167	1.1162e-21
MGST3	pink	0.832592	1.63379e-16
MNAT1	pink	0.859385	1.53562e-18
MRPL32	pink	0.90458	3.83744e-23
MRPL39	pink	0.812626	3.19393e-15
MRPL50	pink	0.899807	1.47712e-22
MRPS14	pink	0.891084	1.46832e-21
MRPS21	pink	0.86461	5.52351e-19
MRPS22	pink	0.900756	1.13596e-22
MTDH	pink	0.942886	2.25662e-29
MTIF3	pink	0.836006	9.45021e-17
NACA	pink	0.830666	2.21304e-16
NDUFA4	pink	0.869543	2.02132e-19
NDUFA7	pink	0.803207	1.15138e-14
NDUFAB1	pink	0.943123	2.00698e-29
NDUFAF2	pink	0.817606	1.57431e-15
NDUFAF5	pink	0.800427	1.65926e-14
NDUFS4	pink	0.906734	2.04042e-23
NFE2	pink	-0.82245	7.74751e-16
NFU1	pink	0.882288	1.23148e-20
NOC3L	pink	0.899325	1.68619e-22
NPM1	pink	0.848446	1.15021e-17
NPM1P46	pink	0.937469	2.89722e-28
NPM1P8	pink	0.81106	3.97233e-15
NRGN	pink	-0.830269	2.35469e-16
NUCB2	pink	0.821824	8.50108e-16
NUDCD2	pink	0.835424	1.03844e-16
NUP54	pink	0.899374	1.66363e-22
OARD1	pink	0.8733	9.14259e-20
OCIAD1	pink	0.82674	4.0605e-16
ORC5	pink	0.841173	4.02769e-17
OSTCP1	pink	0.819789	1.14678e-15
OSTCP2	pink	0.830933	2.12237e-16
OXSM	pink	0.873412	8.92694e-20
PAK1IP1	pink	0.876379	4.68243e-20
PDCD5	pink	0.880813	1.72998e-20
PFDN2	pink	0.88521	6.19461e-21
PGM3	pink	0.814069	2.60772e-15
PHAX	pink	0.88986	1.99531e-21
PHF10	pink	0.816998	1.71826e-15
PIBF1	pink	0.823184	6.94483e-16
PIK3CD-AS1	pink	-0.8181	1.46585e-15
PITPNA-AS1	pink	0.890148	1.85718e-21
POLR2G	pink	0.852355	5.70667e-18
POP5	pink	0.939938	9.32378e-29
PPIG	pink	0.810328	4.39583e-15
PPIL1	pink	0.930914	4.76101e-27
PPP4R3B	pink	0.841908	3.55901e-17
PRELID3B	pink	0.818637	1.35615e-15
PRKAB2	pink	0.875558	5.60713e-20
PRKCI	pink	0.862447	8.47701e-19
PSMG1	pink	0.853177	4.91214e-18
PTOV1	pink	-0.841926	3.54793e-17
PTS	pink	0.849024	1.03833e-17
PURA	pink	0.904696	3.71062e-23
RAN	pink	0.828489	3.10409e-16
RARS2	pink	0.846879	1.51503e-17
RBIS	pink	0.845078	2.07181e-17
RCN2	pink	0.829355	2.7148e-16
RDH14	pink	0.854479	3.86652e-18
RFC4	pink	0.864857	5.25716e-19
RIDA	pink	0.858476	1.82687e-18
RNF214	pink	0.848689	1.10195e-17
RPAIN	pink	0.832954	1.54247e-16
RPL11	pink	0.941833	3.77772e-29
RPL19	pink	0.925096	4.57827e-26
RPL23P2	pink	0.899361	1.66936e-22
RPL24	pink	0.847286	1.411e-17
RPL27	pink	0.948845	1.00371e-30
RPL30	pink	0.810349	4.383e-15
RPL35P1	pink	0.902328	7.31154e-23
RPL41	pink	0.829585	2.61944e-16
RPL5P18	pink	0.911748	4.41082e-24
RPL5P6	pink	0.910645	6.22562e-24
RPL7AP8	pink	0.888347	2.90083e-21
RPL7P23	pink	0.880334	1.93013e-20
RPL7P26	pink	0.853988	4.23251e-18
RPL7P48	pink	0.87333	9.0844e-20
RPL7P59	pink	0.856337	2.73634e-18
RPL9	pink	0.916191	1.04999e-24
RPL9P18	pink	0.860834	1.16124e-18
RPL9P32	pink	0.926025	3.22966e-26
RPLP1	pink	0.821966	8.32462e-16
RPS10P5	pink	0.843128	2.89417e-17
RPS15AP1	pink	0.816534	1.8365e-15
RPS17	pink	0.831399	1.97254e-16
RPS18P12	pink	0.848587	1.12198e-17
RPS25	pink	0.940013	9.00093e-29
RPS27	pink	0.922793	1.06671e-25
RPS27L	pink	0.804584	9.58726e-15
RPS29	pink	0.849739	9.14313e-18
RPS3A	pink	0.922661	1.11879e-25
RPS3AP5	pink	0.912822	3.14018e-24
RPS3AP6	pink	0.873117	9.50849e-20
RPS6	pink	0.877285	3.83253e-20
SARAF	pink	0.835931	9.56631e-17
SBDS	pink	0.871396	1.37113e-19
SEC11A	pink	0.865174	4.93313e-19
SEC11C	pink	0.830478	2.27888e-16
SEC61G	pink	0.842632	3.1486e-17
SENP6	pink	0.802477	1.26814e-14
SFPQ	pink	0.871669	1.29412e-19
SFR1	pink	0.857504	2.19679e-18
SHLD2P1	pink	0.801453	1.45088e-14
SLC5A3	pink	0.829041	2.85039e-16
SMIM26	pink	0.911587	4.64043e-24
SMYD2	pink	0.825943	4.58422e-16
SNHG12	pink	0.904506	3.91995e-23
SNHG6	pink	0.861428	1.03468e-18
SNRNP27	pink	0.874629	6.86395e-20
SNRPD2	pink	0.88148	1.48448e-20
SNRPD2P1	pink	0.843229	2.84479e-17
SNRPF	pink	0.859292	1.56323e-18
SOD1	pink	0.907159	1.79823e-23
SRP72	pink	0.923692	7.6933e-26
SSB	pink	0.871587	1.31696e-19
SSBP1	pink	0.824497	5.70457e-16
STK26	pink	0.812101	3.43682e-15
TAOK2	pink	-0.812687	3.16678e-15
TBCA	pink	0.895855	4.28777e-22
TC2N	pink	0.8647	5.42516e-19
TERF1	pink	0.879485	2.34071e-20
THUMPD1	pink	0.858029	1.98892e-18
TIPIN	pink	0.843875	2.54744e-17
TMEM126A	pink	0.844693	2.21384e-17
TMEM128	pink	0.894843	5.59483e-22
TOMM5	pink	0.851858	6.24613e-18
TOMM7	pink	0.852788	5.27363e-18
TRMT10C	pink	0.918626	4.62069e-25
TRMT112	pink	0.89774	2.59328e-22
UBAP1	pink	-0.863788	6.5057e-19
UBE2V2	pink	0.865601	4.52812e-19
UCHL5	pink	0.801274	1.48537e-14
USP1	pink	0.886062	5.05177e-21
VMA21	pink	0.872193	1.15805e-19
VPS36	pink	0.814902	2.31757e-15
VPS9D1	pink	-0.934416	1.10627e-27
WASHC3	pink	0.833085	1.51071e-16
WDR43	pink	0.901562	9.06929e-23
XBP1	pink	0.823558	6.56769e-16
YEATS4	pink	0.801413	1.45855e-14
ZBTB14	pink	0.926632	2.56477e-26
ZBTB33	pink	0.828023	3.33555e-16
ZCCHC10	pink	0.823289	6.83752e-16
ZCRB1	pink	0.874612	6.88998e-20
ZNF14	pink	0.883048	1.03165e-20
ZNF17	pink	0.8712	1.42882e-19
ZNF22	pink	0.928688	1.15762e-26
ZNF260	pink	0.818549	1.3736e-15
ZNF302	pink	0.909595	8.60653e-24
ZNF529	pink	0.807986	6.06026e-15
ZNF721	pink	0.829665	2.58721e-16
ZNF816	pink	0.880836	1.72099e-20
ZNF830	pink	0.845348	1.97726e-17
ZNF92	pink	0.837957	6.8727e-17
BST2	tan	0.814375	2.4972e-15
CCL2	tan	0.845408	1.95689e-17
CMPK2	tan	0.861215	1.07838e-18
EIF2AK2	tan	0.822549	7.6348e-16
EPSTI1	tan	0.833682	1.37354e-16
GBP5	tan	0.846939	1.49928e-17
HERC6	tan	0.830529	2.26094e-16
IFI35	tan	0.857386	2.24615e-18
IFI6	tan	0.808018	6.03354e-15
IFIT2	tan	0.813468	2.83808e-15
IFIT3	tan	0.898159	2.3158e-22
IFIT5	tan	0.859417	1.52622e-18
IL1RN	tan	0.809606	4.85566e-15
IRF7	tan	0.913654	2.4059e-24
ISG15	tan	0.895896	4.24135e-22
LY6E	tan	0.846336	1.66571e-17
MX1	tan	0.859574	1.48092e-18
OAS1	tan	0.894071	6.84148e-22
OAS2	tan	0.871264	1.4097e-19
OASL	tan	0.894748	5.73491e-22
PARP12	tan	0.873105	9.53329e-20
PARP9	tan	0.911646	4.55521e-24
SAMD9L	tan	0.884193	7.88467e-21
SCO2	tan	0.815733	2.05918e-15
SIGLEC1	tan	0.846352	1.66099e-17
SPATS2L	tan	0.840608	4.4277e-17
STAT1	tan	0.827884	3.4077e-16
STAT2	tan	0.857699	2.11738e-18
TNFSF10	tan	0.914895	1.60897e-24
TOR1B	tan	0.921431	1.73772e-25
ZBP1	tan	0.943374	1.77201e-29
ABCC5-AS1	turquoise	0.949182	8.32641e-31
ACACA	turquoise	-0.838029	6.79186e-17
ACHE	turquoise	0.898445	2.14322e-22
ACOT11	turquoise	0.812555	3.22596e-15
ACTL7A	turquoise	0.916306	1.01059e-24
ACY3	turquoise	0.932358	2.63338e-27
ADAM33	turquoise	0.909151	9.85958e-24
ADAMTS19-AS1	turquoise	0.91347	2.55231e-24
ADCY4	turquoise	0.833165	1.49173e-16
ADORA2A-AS1	turquoise	0.935436	7.12274e-28
ADRA1A	turquoise	0.819861	1.13467e-15
ADRB3	turquoise	0.904402	4.04004e-23
AFG3L1P	turquoise	-0.805136	8.90541e-15
AKT1	turquoise	0.842337	3.30996e-17
ALOXE3	turquoise	0.876151	4.92325e-20
AMN	turquoise	0.927332	1.96193e-26
ANKFY1	turquoise	0.815185	2.22629e-15
ANKRD33	turquoise	0.856933	2.44646e-18
AQP1	turquoise	0.801795	1.38711e-14
ARAFP2	turquoise	0.902167	7.65176e-23
ARSD	turquoise	0.833302	1.4594e-16
ASB10	turquoise	0.869839	1.90053e-19
ASB13	turquoise	0.856365	2.7219e-18
ASB16-AS1	turquoise	0.954399	3.86764e-32
ASIC4	turquoise	0.87868	2.80651e-20
ATP6V1G2	turquoise	0.811463	3.75621e-15
ATXN7	turquoise	0.908055	1.37444e-23
AXL	turquoise	0.866066	4.12213e-19
B3GALNT1	turquoise	0.935105	8.2223e-28
B3GNT6	turquoise	0.861296	1.06146e-18
BAALC-AS2	turquoise	0.938533	1.78729e-28
BBS9	turquoise	-0.826627	4.13095e-16
BCL2L11	turquoise	0.851174	7.06782e-18
BPIFB2	turquoise	0.947736	1.841e-30
BTN2A3P	turquoise	0.890572	1.67022e-21
C11orf42	turquoise	0.909432	9.04802e-24
C11orf95	turquoise	-0.810682	4.18595e-15
C18orf12	turquoise	0.928611	1.19359e-26
C1orf158	turquoise	0.860952	1.1349e-18
C20orf204	turquoise	0.923479	8.31388e-26
C21orf58	turquoise	0.879379	2.39776e-20
C2CD4C	turquoise	0.904138	4.35977e-23
C2orf88	turquoise	0.838921	5.86239e-17
CABP5	turquoise	0.932019	3.02963e-27
CATSPERG	turquoise	0.929626	7.99162e-27
CAV2	turquoise	0.800498	1.64389e-14
CAVIN2	turquoise	0.861994	9.26401e-19
CCDC120	turquoise	-0.835069	1.09954e-16
CCL24	turquoise	0.819183	1.2527e-15
CD80	turquoise	0.824528	5.67772e-16
CDK10	turquoise	-0.821706	8.65092e-16
CHFR	turquoise	0.822234	8.00026e-16
CHRD	turquoise	0.844852	2.15408e-17
CICP27	turquoise	0.91103	5.52308e-24
CLCN1	turquoise	0.88785	3.27613e-21
CNFN	turquoise	0.932522	2.45977e-27
COG8	turquoise	0.810863	4.0821e-15
CORT	turquoise	0.925909	3.3749e-26
COX6B2	turquoise	0.957424	5.51132e-33
CRHR2	turquoise	0.902428	7.10623e-23
CRYBA4	turquoise	0.898604	2.05242e-22
CSF1	turquoise	0.85247	5.5891e-18
CSNK1E	turquoise	-0.815829	2.03144e-15
CTIF	turquoise	0.905171	3.23167e-23
CTXN1	turquoise	0.955585	1.83139e-32
CYP17A1	turquoise	0.863088	7.47241e-19
CYP2B6	turquoise	0.844436	2.314e-17
DCT	turquoise	0.859933	1.38204e-18
DEFB124	turquoise	0.808942	5.31886e-15
DEGS2	turquoise	0.890818	1.57008e-21
DENND5B	turquoise	-0.80662	7.29396e-15
DES	turquoise	0.930433	5.78364e-27
DLEC1	turquoise	-0.829449	2.67541e-16
DLGAP4-AS1	turquoise	0.875341	5.87957e-20
DNAJC17	turquoise	-0.881044	1.641e-20
DNAJC5G	turquoise	0.838776	6.0046e-17
DPM3	turquoise	0.860807	1.16726e-18
DSCR8	turquoise	0.851718	6.40633e-18
DUSP10	turquoise	-0.828394	3.15016e-16
DUSP15	turquoise	0.92627	2.94364e-26
EEF1A1	turquoise	-0.821725	8.62711e-16
EFNA1	turquoise	0.929594	8.09191e-27
EIF2B5	turquoise	-0.8811	1.62005e-20
EIF5AL1	turquoise	0.95073	3.46928e-31
EMC3	turquoise	0.809255	5.09532e-15
EMILIN3	turquoise	0.935255	7.70418e-28
EP400	turquoise	-0.839691	5.15998e-17
EPHX3	turquoise	0.948192	1.43718e-30
EVPL	turquoise	0.906713	2.0533e-23
EXOC1	turquoise	-0.855401	3.25876e-18
FIBCD1	turquoise	0.887462	3.60111e-21
FOLR1	turquoise	0.806705	7.21075e-15
FOXH1	turquoise	0.910672	6.17328e-24
GABPB2	turquoise	-0.80385	1.0572e-14
GHSR	turquoise	0.829606	2.61105e-16
GIPR	turquoise	0.94538	6.40181e-30
GPIHBP1	turquoise	0.801492	1.44356e-14
GPR119	turquoise	0.940763	6.31402e-29
GPR139	turquoise	0.851353	6.84253e-18
GPR37L1	turquoise	0.937645	2.67605e-28
GPR88	turquoise	0.823801	6.33301e-16
GPX2	turquoise	0.878461	2.9479e-20
GSPT1	turquoise	0.826915	3.95338e-16
GTF2H1	turquoise	-0.895724	4.43809e-22
GTPBP3	turquoise	-0.814135	2.58341e-15
GUCY2GP	turquoise	0.876685	4.37719e-20
GUSBP10	turquoise	0.88824	2.97747e-21
GYPA	turquoise	0.827897	3.40062e-16
HCRT	turquoise	0.891805	1.22357e-21
HDGF	turquoise	0.926286	2.92579e-26
HDGFL1	turquoise	0.916649	9.01467e-25
HGFAC	turquoise	0.947695	1.8824e-30
HIGD2B	turquoise	0.842448	3.24801e-17
HMBS	turquoise	0.811875	3.54715e-15
HMGB4	turquoise	0.89261	9.9678e-22
HMGCLL1	turquoise	0.803787	1.0662e-14
HMX1	turquoise	0.801582	1.42663e-14
HNF1A-AS1	turquoise	0.810343	4.38656e-15
HOXA10	turquoise	0.822574	7.60555e-16
HOXB-AS3	turquoise	0.824191	5.97354e-16
HRC	turquoise	0.938779	1.59695e-28
HSPD1	turquoise	-0.894632	5.91174e-22
ICE2	turquoise	-0.825913	4.60512e-16
IGF2BP2	turquoise	0.824085	6.06872e-16
IL17REL	turquoise	0.939357	1.22274e-28
INHBC	turquoise	0.874528	7.0163e-20
INTS10	turquoise	-0.858755	1.73218e-18
IPO9	turquoise	-0.847447	1.37157e-17
IRAK1	turquoise	0.893783	7.37007e-22
ISLR	turquoise	0.823433	6.69159e-16
KBTBD13	turquoise	0.944936	8.04392e-30
KCNC3	turquoise	0.930363	5.94952e-27
KCNK15	turquoise	0.808243	5.85174e-15
KIFC3	turquoise	0.929067	9.97145e-27
KLC2	turquoise	0.818464	1.39059e-15
KLC3	turquoise	0.825836	4.65912e-16
KLF16	turquoise	0.900343	1.27388e-22
KLHDC4	turquoise	-0.805294	8.71876e-15
KRT16P1	turquoise	0.852873	5.19293e-18
KRT17P4	turquoise	0.859765	1.42742e-18
KRT31	turquoise	0.941698	4.0323e-29
KRT33A	turquoise	0.844935	2.12341e-17
KRT7	turquoise	0.931856	3.2397e-27
KRT73	turquoise	0.935164	8.01418e-28
KRTAP10-12	turquoise	0.953213	8.01265e-32
KRTAP11-1	turquoise	0.902197	7.5867e-23
KRTAP23-1	turquoise	0.958439	2.77647e-33
KRTAP3-1	turquoise	0.817603	1.57495e-15
KRTAP4-12	turquoise	0.91806	5.60407e-25
KRTAP5-10	turquoise	0.896334	3.77677e-22
KRTAP5-4	turquoise	0.894366	6.33668e-22
L3MBTL1	turquoise	-0.806856	7.06435e-15
LARGE2	turquoise	0.860413	1.25994e-18
LCE1C	turquoise	0.848773	1.08561e-17
LCE1D	turquoise	0.869601	1.99718e-19
LGALS12	turquoise	0.886616	4.42058e-21
LGI3	turquoise	0.831366	1.98289e-16
LGR6	turquoise	0.911319	5.04667e-24
LHB	turquoise	0.945613	5.67242e-30
LHFPL5	turquoise	0.925656	3.71266e-26
LINC00184	turquoise	0.829328	2.72629e-16
LINC00322	turquoise	0.822204	8.03558e-16
LINC00350	turquoise	0.902544	6.87706e-23
LINC00385	turquoise	0.859951	1.37742e-18
LINC00388	turquoise	0.893629	7.66942e-22
LINC00393	turquoise	0.925531	3.89043e-26
LINC00400	turquoise	0.869419	2.07427e-19
LINC00423	turquoise	0.936129	5.25886e-28
LINC00637	turquoise	0.831319	1.99749e-16
LINC00884	turquoise	0.860243	1.3019e-18
LINC01088	turquoise	0.908454	1.21864e-23
LINC01122	turquoise	0.947323	2.29986e-30
LINC01150	turquoise	0.970282	1.94846e-37
LINC01186	turquoise	0.846462	1.62957e-17
LINC01201	turquoise	0.895181	5.12071e-22
LINC01262	turquoise	0.842869	3.02422e-17
LONRF3	turquoise	0.865039	5.06891e-19
LRRC10	turquoise	0.913974	2.16952e-24
LRRC26	turquoise	0.923969	6.94911e-26
LRRN2	turquoise	0.933568	1.58665e-27
LYG2	turquoise	0.811874	3.5475e-15
MAD2L2	turquoise	0.909479	8.91958e-24
MAFA	turquoise	0.932319	2.67673e-27
MAFG-DT	turquoise	0.877459	3.68755e-20
MAGED4B	turquoise	0.948094	1.51625e-30
MAP1LC3A	turquoise	0.897833	2.52878e-22
MAP1LC3B2	turquoise	0.898539	2.08892e-22
MBL1P	turquoise	0.967547	2.41267e-36
MDK	turquoise	0.83579	9.78604e-17
MED24	turquoise	0.887786	3.32743e-21
MEX3D	turquoise	0.889343	2.26879e-21
MIR22HG	turquoise	0.951176	2.68171e-31
MIR3663HG	turquoise	0.853236	4.85921e-18
MMP19	turquoise	0.836316	8.98699e-17
MOCS3	turquoise	0.937829	2.46311e-28
MRS2	turquoise	-0.804324	9.92635e-15
MSH3	turquoise	0.82824	3.22597e-16
MSH6	turquoise	0.844992	2.10254e-17
MSN	turquoise	0.834612	1.18348e-16
MT3	turquoise	0.886873	4.15407e-21
MTA3	turquoise	-0.832302	1.71051e-16
MUC4	turquoise	0.949989	5.29266e-31
MUSK	turquoise	0.939356	1.22318e-28
MVK	turquoise	-0.816503	1.84486e-15
MXI1	turquoise	0.804933	9.15023e-15
MYEOV	turquoise	0.951354	2.4169e-31
MYMK	turquoise	0.92195	1.44434e-25
MYOG	turquoise	0.944638	9.36747e-30
MZT2A	turquoise	-0.865866	4.29197e-19
NARS2	turquoise	0.829289	2.74282e-16
NAT14	turquoise	0.953649	6.14642e-32
NBPF15	turquoise	-0.812471	3.26372e-15
NES	turquoise	0.805537	8.43865e-15
NHLH2	turquoise	0.886054	5.0613e-21
NIBAN3	turquoise	-0.858829	1.70796e-18
NKAP	turquoise	-0.801663	1.41142e-14
NKAPL	turquoise	0.931082	4.44811e-27
NKIRAS2	turquoise	0.826509	4.20623e-16
NKX1-2	turquoise	0.851346	6.85141e-18
NMT2	turquoise	-0.80574	8.21246e-15
NPM1P21	turquoise	-0.864933	5.17773e-19
NPPA	turquoise	0.924727	5.25319e-26
NPSR1	turquoise	0.803496	1.10815e-14
NSUN2	turquoise	-0.832925	1.54968e-16
NUDT10	turquoise	0.852545	5.51279e-18
NUDT8	turquoise	0.886454	4.59741e-21
NYX	turquoise	0.88331	9.70358e-21
OC90	turquoise	0.803048	1.17589e-14
OCSTAMP	turquoise	0.899887	1.44489e-22
OGFOD3	turquoise	-0.824359	5.8241e-16
OR10A4	turquoise	0.875696	5.43953e-20
OR1J4	turquoise	0.892402	1.05129e-21
OR2AG2	turquoise	0.918255	5.24404e-25
OR51F1	turquoise	0.851986	6.10283e-18
OR6W1P	turquoise	0.931263	4.13153e-27
OR7E24	turquoise	0.827191	3.79004e-16
OR7E47P	turquoise	0.951214	2.62244e-31
OSCAR	turquoise	0.924485	5.74578e-26
OTOA	turquoise	0.885991	5.1382e-21
OTP	turquoise	0.842394	3.27831e-17
OTUD6A	turquoise	0.877796	3.42101e-20
OXLD1	turquoise	-0.801488	1.44415e-14
OXT	turquoise	0.933148	1.89386e-27
P2RX2	turquoise	0.910647	6.22263e-24
PAN2	turquoise	-0.823226	6.90172e-16
PARD6G-AS1	turquoise	0.914937	1.58702e-24
PC	turquoise	0.920077	2.79837e-25
PCDHA7	turquoise	0.814463	2.46626e-15
PCP4	turquoise	0.806813	7.10613e-15
PDE4C	turquoise	0.844929	2.12563e-17
PDPK1	turquoise	0.872143	1.17039e-19
PEF1	turquoise	0.922051	1.39317e-25
PFAS	turquoise	-0.801797	1.38686e-14
PHOSPHO1	turquoise	0.842542	3.19676e-17
PIK3R4	turquoise	-0.843054	2.93083e-17
PITX3	turquoise	0.949872	5.65533e-31
PKMYT1	turquoise	0.864647	5.48211e-19
PLA2G5	turquoise	0.832014	1.79021e-16
PLCD3	turquoise	0.892211	1.10363e-21
PNMA5	turquoise	0.872146	1.16974e-19
POM121L12	turquoise	0.843855	2.55624e-17
PORCN	turquoise	0.871668	1.29448e-19
PPAN	turquoise	0.889843	2.00372e-21
PPP2R5B	turquoise	0.886184	4.90521e-21
PPY	turquoise	0.823779	6.35364e-16
PRELID1P1	turquoise	0.87666	4.40134e-20
PRIMA1	turquoise	0.878823	2.71789e-20
PRLHR	turquoise	0.965742	1.13056e-35
PRPF31	turquoise	-0.910457	6.60026e-24
PRPS1	turquoise	0.848962	1.0498e-17
PRR21	turquoise	0.860049	1.35161e-18
PRR25	turquoise	0.932889	2.11122e-27
PRRT1	turquoise	0.879785	2.18695e-20
PSD	turquoise	0.915625	1.26592e-24
PSTK	turquoise	-0.810669	4.19361e-15
PTGES2	turquoise	-0.823903	6.2367e-16
PYY2	turquoise	0.859484	1.50681e-18
RAB9A	turquoise	-0.881329	1.53668e-20
RANBP1	turquoise	-0.846862	1.51967e-17
RAPGEF3	turquoise	0.861626	9.95482e-19
RARA	turquoise	0.903876	4.70216e-23
RBAKDN	turquoise	0.886617	4.41972e-21
REEP1	turquoise	0.893186	8.59759e-22
RET	turquoise	0.825591	4.83554e-16
RGS12	turquoise	0.912748	3.21484e-24
RHBDL1	turquoise	0.896239	3.8728e-22
RIC3	turquoise	-0.85464	3.75277e-18
RNASE1	turquoise	0.903557	5.15289e-23
RNF222	turquoise	0.805952	7.98079e-15
RNH1	turquoise	0.802039	1.3434e-14
ROBO3	turquoise	0.892014	1.16026e-21
RPP25	turquoise	0.866666	3.65021e-19
RRN3	turquoise	-0.846698	1.56376e-17
RTL1	turquoise	0.817644	1.56559e-15
RTN3	turquoise	0.886906	4.12123e-21
RTRAF	turquoise	-0.857953	2.01759e-18
RUVBL1-AS1	turquoise	0.897684	2.63246e-22
SCGB1A1	turquoise	0.806971	6.95566e-15
SCRN2	turquoise	-0.820776	9.92215e-16
SDC4	turquoise	0.857869	2.05027e-18
SEZ6L2	turquoise	0.891546	1.30677e-21
SGF29	turquoise	0.860605	1.21392e-18
SGO1-AS1	turquoise	0.89708	3.09559e-22
SH3BGRL2	turquoise	0.816798	1.76824e-15
SHISA4	turquoise	0.894452	6.19568e-22
SIRT5	turquoise	-0.830142	2.40169e-16
SLC16A11	turquoise	0.873711	8.37046e-20
SLC17A4	turquoise	0.927106	2.13997e-26
SLC17A7	turquoise	0.927823	1.6228e-26
SLC18A3	turquoise	0.942365	2.91584e-29
SLC22A10	turquoise	0.928744	1.13246e-26
SLC22A20P	turquoise	0.805041	9.0191e-15
SLC25A3P1	turquoise	0.878216	3.11419e-20
SLC25A45	turquoise	0.886112	4.99175e-21
SLC26A11	turquoise	0.845902	1.79633e-17
SLC29A4P1	turquoise	0.852109	5.96805e-18
SLC50A1	turquoise	0.940573	6.91099e-29
SLC6A10P	turquoise	0.887678	3.41675e-21
SLC6A5	turquoise	0.845064	2.07666e-17
SLCO4A1-AS1	turquoise	0.865612	4.51777e-19
SMG6	turquoise	-0.817598	1.57603e-15
SMOX	turquoise	0.842322	3.3185e-17
SMR3A	turquoise	0.937286	3.14607e-28
SNAPC3	turquoise	-0.814368	2.49993e-15
SNHG20	turquoise	0.831384	1.97704e-16
SNRNP25	turquoise	-0.841032	4.12458e-17
SNX2	turquoise	-0.805847	8.09435e-15
SPAG8	turquoise	0.867183	3.28587e-19
SPHK1	turquoise	0.839399	5.41596e-17
SPINK7	turquoise	0.876272	4.79408e-20
SPRR2C	turquoise	0.936666	4.14727e-28
SPSB4	turquoise	0.915689	1.23971e-24
SRSF11	turquoise	-0.818027	1.48153e-15
SSTR5-AS1	turquoise	0.821334	9.13969e-16
STAG3L2	turquoise	0.884539	7.26479e-21
STMN1	turquoise	0.826426	4.2595e-16
SUGP1	turquoise	-0.802051	1.3412e-14
SYNGR4	turquoise	0.910251	7.03463e-24
SYT15	turquoise	0.871512	1.3379e-19
TACR1	turquoise	0.861765	9.68771e-19
TAF2	turquoise	-0.811117	3.94128e-15
TBATA	turquoise	0.925922	3.35854e-26
TBC1D10C	turquoise	-0.817024	1.71186e-15
TBC1D7	turquoise	0.878823	2.71798e-20
TBL3	turquoise	0.920454	2.45306e-25
TBXA2R	turquoise	0.923618	7.9039e-26
TCOF1	turquoise	0.909358	9.25577e-24
TDRD3	turquoise	-0.813058	3.00652e-15
TEFM	turquoise	0.822983	7.15644e-16
TERC	turquoise	0.930793	5.00115e-27
TFAP2A	turquoise	0.859598	1.47392e-18
TFDP2	turquoise	0.888148	3.04518e-21
TH	turquoise	0.832571	1.63933e-16
THBS1	turquoise	0.889378	2.24946e-21
TJP2	turquoise	0.801954	1.35846e-14
TMEM40	turquoise	0.919064	3.97559e-25
TNFRSF4	turquoise	0.92601	3.24875e-26
TNNI1	turquoise	0.846897	1.51037e-17
TNRC6A	turquoise	0.836191	9.17028e-17
TOR2A	turquoise	0.864097	6.11737e-19
TP53BP1	turquoise	-0.810521	4.28031e-15
TRIM24	turquoise	-0.804958	9.1194e-15
TRIM37	turquoise	-0.821607	8.77898e-16
TRPM5	turquoise	0.875255	5.99004e-20
TTLL8	turquoise	0.930134	6.52379e-27
TUT1	turquoise	-0.801163	1.50713e-14
TYSND1	turquoise	-0.817427	1.61533e-15
UBE2J2	turquoise	0.888925	2.51565e-21
USP2-AS1	turquoise	0.895635	4.54441e-22
USP47	turquoise	-0.820493	1.03429e-15
UTF1	turquoise	0.94367	1.52805e-29
VIPR1-AS1	turquoise	0.958081	3.5424e-33
VWA7	turquoise	0.812796	3.11871e-15
WASH5P	turquoise	0.898332	2.21003e-22
WDR18	turquoise	0.851893	6.2059e-18
WI2-2373I1.2	turquoise	0.929295	9.11412e-27
WSCD2	turquoise	0.88441	7.49038e-21
YBX3	turquoise	0.827552	3.58586e-16
YTHDC1	turquoise	-0.847371	1.39008e-17
YWHAE	turquoise	-0.8098	4.72768e-15
ZAN	turquoise	0.80791	6.12333e-15
ZFP41	turquoise	0.872114	1.17767e-19
ZMIZ1-AS1	turquoise	0.89421	6.59762e-22
ZMYND19	turquoise	-0.861276	1.06564e-18
ZNF205	turquoise	0.825838	4.65779e-16
ZNF41	turquoise	-0.818471	1.38925e-15
ZNF418	turquoise	0.916366	9.90614e-25
ZNF446	turquoise	0.89149	1.32523e-21
ZNF488	turquoise	0.805103	8.94514e-15
ZNF574	turquoise	0.88182	1.37224e-20
ZNF578	turquoise	0.868988	2.26793e-19
ZNF621	turquoise	-0.887631	3.45545e-21
ZNF843	turquoise	0.917973	5.77221e-25
ZNF846	turquoise	-0.800915	1.55683e-14
ZNHIT2	turquoise	0.943093	2.03751e-29
ZNRF2P2	turquoise	0.933469	1.6543e-27
ZSCAN12P1	turquoise	0.908954	1.04696e-23
