# Supplementary material for: Research on the mechanism of Duhuo in treating intervertebral disc degeneration based on bioinformatics and network pharmacology
Source: Medicine (Baltimore). 2026 Jun 5;105(23):e48991. doi: 10.1097/MD.0000000000048991 (PMC13246036; doi:10.1097/MD.0000000000048991)
Supplement: Supplementary file 4 [file medi-105-e48991-s004.xlsx]

## Sheet: Sheet1
GeneCard IVDD Disease Targets														CTD IVDD Disease Targets									DisGenet IVDD Disease Targets
Gene Symbol	Description	Category	Uniprot ID	Gifts	GC Id	Relevance score	GeneCards Link							Gene Symbol	Gene ID	Disease Name	Disease ID	Direct Evidence	Inference Network	Inference Score	Reference Count		Disease	Disease_id	Gene	Gene_id	Score_gda	Association_Type	Type	Original_DB	Sentence	PMID	PMID_Year
GRN	Granulin Precursor	Protein Coding	P28799	52	GC17P044345	75.924	https://www.genecards.org/cgi-bin/carddisp.pl?gene=GRN							TNF	7124	Intervertebral Disc Degeneration	MESH:D055959	marker/mechanism	Dexamethasone|Nicotine|Resveratrol|Simvastatin	9.81	5		Intervertebral Disc Degeneration	C0158266	TGFB1	7040	0.36	GeneticVariation		BEFREE	Association of IL10 and <span class="gene" id="29636026-0-24-28">TGFB</span> single nucleotide polymorphisms with <span class="disease" id="29636026-0-66-98">intervertebral disc degeneration</span> in Iranian population: a case control study.	29636026	2018
COL9A3	Collagen Type IX Alpha 3 Chain	Protein Coding	Q14050	46	GC20P062816	66.1488	https://www.genecards.org/cgi-bin/carddisp.pl?gene=COL9A3							SPARC	6678	Intervertebral Disc Degeneration	MESH:D055959	marker/mechanism	Dexamethasone|Resveratrol	7.84	3		Intervertebral Disc Degeneration	C0158266	ANGPT2	285	0.01	Biomarker		BEFREE	The role of <span class="gene" id="28394321-0-12-26">angiopoietin-2</span> in nucleus pulposus cells during human <span class="disease" id="28394321-0-66-98">intervertebral disc degeneration</span>.	28394321	2017
COL11A1	Collagen Type XI Alpha 1 Chain	Protein Coding	P12107	47	GC01M102876	54.9471	https://www.genecards.org/cgi-bin/carddisp.pl?gene=COL11A1							ASPN	54829	Intervertebral disc disease	MESH:C535531	marker/mechanism	Thalidomide	4.56	2		Intervertebral Disc Degeneration	C0158266	IGF1	3479	0.02	Biomarker		BEFREE	Vitamin D can protect the <span class="disease" id="28537499-10-26-61">degeneration of intervertebral disc</span> and improve the content of transforming growth factor-β and <span class="gene" id="28537499-10-122-150">insulin-like growth factor-1</span> in the intervertebral disc, which provides a new idea for the prevention and treatment of degenerative changes of the intervertebral disc in diab…	28537499	2017
COL9A2	Collagen Type IX Alpha 2 Chain	Protein Coding	Q14055	47	GC01M040300	51.3999	https://www.genecards.org/cgi-bin/carddisp.pl?gene=COL9A2							CILP	8483	Intervertebral disc disease	MESH:C535531	marker/mechanism			1		Intervertebral Disc Degeneration	C0158266	VDR	7421	0.1	GeneticVariation		BEFREE	Moreover, higher grades of <span class="disease" id="29316495-9-27-44">disc degeneration</span> were more related to <span class="gene" id="29316495-9-66-69">VDR</span> A allele.	29316495	2018
HTRA1	HtrA Serine Peptidase 1	Protein Coding	Q92743	49	GC10P122461	49.6508	https://www.genecards.org/cgi-bin/carddisp.pl?gene=HTRA1							COL11A1	1301	Intervertebral disc disease	MESH:C535531	marker/mechanism			1		Intervertebral Disc Degeneration	C0158266	GPC6	10082	0.1	GeneticVariation		GWASCAT	Novel genetic variants associated with lumbar disc degeneration in northern Europeans: a meta-analysis of 4600 subjects.	22993228	2013
ERCC6	ERCC Excision Repair 6, Chromatin Remodeling Factor	Protein Coding	Q03468	50	GC10M049454	47.4829	https://www.genecards.org/cgi-bin/carddisp.pl?gene=ERCC6							COL9A3	1299	Intervertebral disc disease	MESH:C535531	marker/mechanism			1		Intervertebral Disc Degeneration	C0158266	MIR132	406921	0.01	AlteredExpression		BEFREE	<span class="gene" id="28793234-0-0-12">MicroRNA-132</span> upregulation promotes matrix degradation in <span class="disease" id="28793234-0-57-89">intervertebral disc degeneration</span>.	28793234	2017
CILP	Cartilage Intermediate Layer Protein	Protein Coding	O75339	45	GC15M065194	43.6543	https://www.genecards.org/cgi-bin/carddisp.pl?gene=CILP							THBS2	7058	Intervertebral disc disease	MESH:C535531	marker/mechanism			1		Intervertebral Disc Degeneration	C0158266	IL17A	3605	0.04	AlteredExpression		BEFREE	Significantly greater expression of <span class="gene" id="23627571-7-36-41">IL-17</span> in more degenerated discs adds to our understanding of the changes in disc cell function with advancing stages of <span class="disease" id="23627571-7-156-173">disc degeneration</span>.	23627571	2013
EYS	Eyes Shut Homolog	Protein Coding	Q5T1H1	38	GC06M063719	42.1848	https://www.genecards.org/cgi-bin/carddisp.pl?gene=EYS							TGFB1	7040	Intervertebral Disc Degeneration	MESH:D055959	therapeutic	Dexamethasone|Nicotine|Resveratrol|Simvastatin	13.58	4		Intervertebral Disc Degeneration	C0158266	GTF2H1	2965	0.01	Biomarker		BEFREE	However, <span class="gene" id="31802633-10-9-12">p62</span> increased progressively with increasing <span class="disease" id="31802633-10-53-70">disc degeneration</span> grade.	31802633	2020
ASPN	Asporin	Protein Coding	Q9BXN1	46	GC09M104398	41.3321	https://www.genecards.org/cgi-bin/carddisp.pl?gene=ASPN							ACAN	176	Intervertebral Disc Degeneration	MESH:D055959		Dexamethasone|Nicotine|Resveratrol|Simvastatin	23.57	4		Intervertebral Disc Degeneration	C0158266	CTNNB1	1499	0.02	Biomarker		BEFREE	To investigate the role of TUG1 in <span class="disease" id="28756222-1-35-67">intervertebral disc degeneration</span> (IDD) and human nucleus pulposus cells (NPCs) via regulating Wnt/<span class="gene" id="28756222-1-133-142">β-catenin</span> pathway.	28756222	2017
APOE	Apolipoprotein E	Protein Coding	P02649	54	GC19P089740	38.2782	https://www.genecards.org/cgi-bin/carddisp.pl?gene=APOE							SMAD9	4093	Intervertebral Disc Degeneration	MESH:D055959		Dexamethasone|Nicotine|Resveratrol|Simvastatin	23.17	4		Intervertebral Disc Degeneration	C0158266	BRD4	23476	0.01	AlteredExpression		BEFREE	Our study demonstrates that inhibition of <span class="gene" id="31331201-9-42-46">BRD4</span> may suppress MAPK and NF-κB signaling and activate autophagy to suppress MMP-13 expression in diabetic <span class="disease" id="31331201-9-150-154">IVDD</span>, and diabetic <span class="disease" id="31331201-9-169-173">IVDD</span> may be compromised by <span class="gene" id="31331201-9-196-200">BRD4</…	31331201	2019
VCAN	Versican	Protein Coding	P13611	51	GC05P083471	37.073	https://www.genecards.org/cgi-bin/carddisp.pl?gene=VCAN							RYR2	6262	Intervertebral Disc Degeneration	MESH:D055959		Dexamethasone|Nicotine|Resveratrol|Simvastatin	22.1	4		Intervertebral Disc Degeneration	C0158266	CASP3	836	0.04	Biomarker		BEFREE	<span class="gene" id="24389166-0-0-9">Caspase 3</span> silencing inhibits biomechanical overload-induced <span class="disease" id="24389166-0-60-92">intervertebral disk degeneration</span>.	24389166	2014
THBS2	Thrombospondin 2	Protein Coding	P35442	50	GC06M169215	36.374	https://www.genecards.org/cgi-bin/carddisp.pl?gene=THBS2							SMAD1	4086	Intervertebral Disc Degeneration	MESH:D055959		Dexamethasone|Nicotine|Resveratrol|Simvastatin	22.07	4		Intervertebral Disc Degeneration	C0158266	MTCO2P12	107075310	0.01	Biomarker		BEFREE	Overall, these findings further validated the involvement of &lt;i&gt;P. acnes&lt;/i&gt; in the pathology of <span class="disease" id="30210652-7-97-101">IVDD</span> and provided evidence that &lt;i&gt;P. acnes&lt;/i&gt;-induced iNOS/NO and <span class="gene" id="30210652-7-165-170">COX-2</span>/PGE&lt;sub&gt;2&lt;/sub&gt; activation via the ROS-dependent NF-&lt;i&gt;κ&lt;/i&gt;B pathway is likel…	30210652	2018
COL2A1	Collagen Type II Alpha 1 Chain	Protein Coding	P02458	54	GC12M047972	33.5918	https://www.genecards.org/cgi-bin/carddisp.pl?gene=COL2A1							RETN	56729	Intervertebral Disc Degeneration	MESH:D055959		Dexamethasone|Nicotine|Resveratrol|Simvastatin	21.59	4		Intervertebral Disc Degeneration	C0158266	HIF1A	3091	0.04	AlteredExpression		BEFREE	Therefore, our study shows that <span class="gene" id="28526405-7-32-38">HIF-1α</span> regulates collagen Π and aggrecan expression through NOTCH1 signaling and implicate NOTCH1 as a potential therapeutic target in <span class="disease" id="28526405-7-167-184">disc degeneration</span>.	28526405	2017
CENPP	Centromere Protein P	Protein Coding	Q6IPU0	41	GC09P092325	32.5391	https://www.genecards.org/cgi-bin/carddisp.pl?gene=CENPP							CHAT	1103	Intervertebral Disc Degeneration	MESH:D055959		Dexamethasone|Nicotine|Resveratrol|Simvastatin	21.46	4		Intervertebral Disc Degeneration	C0158266	JUNB	3726	0.02	Biomarker		BEFREE	A selective inhibition of c-Fos/<span class="gene" id="29208967-0-32-51">activator protein-1</span> as a potential therapeutic target for <span class="disease" id="29208967-0-90-122">intervertebral disc degeneration</span> and associated pain.	29208967	2017
THBS2-AS1	THBS2 Antisense RNA 1	RNA Gene		15	GC06P169215	32.002	https://www.genecards.org/cgi-bin/carddisp.pl?gene=THBS2-AS1							CACNA1C	775	Intervertebral Disc Degeneration	MESH:D055959		Dexamethasone|Nicotine|Resveratrol|Simvastatin	21.43	4		Intervertebral Disc Degeneration	C0158266	NLRP3	114548	0.04	Biomarker		BEFREE	The NACHT, LRR, and PYD domain-containing protein 3 (<span class="gene" id="31351174-2-53-58">NLRP3</span>) inflammasome has been identified as the major source of oxidative stress and the inflammatory responses and thus is an attractive therapeutic target for <span class="disease" id="31351174-2-213-217">IVDD</span>.	31351174	2019
FBLN5	Fibulin 5	Protein Coding	Q9UBX5	51	GC14M091869	31.8587	https://www.genecards.org/cgi-bin/carddisp.pl?gene=FBLN5							CDC42	998	Intervertebral Disc Degeneration	MESH:D055959		Dexamethasone|Nicotine|Resveratrol|Simvastatin	20.88	4		Intervertebral Disc Degeneration	C0158266	GSR	2936	0.01	Biomarker		BEFREE	Oxidative stress mechanisms play a crucial role in <span class="disease" id="31028201-6-51-68">disc degeneration</span> and <span class="gene" id="31028201-6-73-75">GR</span> deficiency could be an eligible risk factor for LDDD.	31028201	2019
MT-TL1	Mitochondrially Encoded TRNA-Leu (UUA/G) 1	RNA Gene		18	GCMTP003232	29.6956	https://www.genecards.org/cgi-bin/carddisp.pl?gene=MT-TL1							VWF	7450	Intervertebral Disc Degeneration	MESH:D055959		Dexamethasone|Nicotine|Resveratrol|Simvastatin	20.76	4		Intervertebral Disc Degeneration	C0158266	TP63	8626	0.01	Biomarker		BEFREE	There were no significant differences in the percentage of subjects with <span class="disease" id="28767629-10-73-90">disc degeneration</span> rated Pfirrmann grade 4 or higher (<span class="gene" id="28767629-10-126-129">AIS</span> group: 61.5%, CTR group: 65.5%).	28767629	2018
PRPF31	Pre-MRNA Processing Factor 31	Protein Coding	Q8WWY3	47	GC19P090160	28.4329	https://www.genecards.org/cgi-bin/carddisp.pl?gene=PRPF31							LITAF	9516	Intervertebral Disc Degeneration	MESH:D055959		Dexamethasone|Nicotine|Resveratrol|Simvastatin	20.69	4		Intervertebral Disc Degeneration	C0158266	IL1B	3553	0.1	Biomarker		BEFREE	We investigated whether expression of xylosyltransferase-1 (XT-1), a key enzyme in glycosaminoglycan biosynthesis, is responsive to <span class="disease" id="25476526-1-132-149">disk degeneration</span> and to inhibition by the inflammatory cytokines tumor necrosis factor α and <span class="gene" id="25476526-1-226-231">IL-1β</span> in nucleus pulposus (NP) cells.	25476526	2015
IL1B	Interleukin 1 Beta	Protein Coding	P01584	51	GC02M112829	25.2776	https://www.genecards.org/cgi-bin/carddisp.pl?gene=IL1B							ACAA2	10449	Intervertebral Disc Degeneration	MESH:D055959		Dexamethasone|Nicotine|Resveratrol|Simvastatin	20.65	4		Intervertebral Disc Degeneration	C0158266	SQSTM1	8878	0.01	Biomarker		BEFREE	However, <span class="gene" id="31802633-10-9-12">p62</span> increased progressively with increasing <span class="disease" id="31802633-10-53-70">disc degeneration</span> grade.	31802633	2020
PRPF8	Pre-MRNA Processing Factor 8	Protein Coding	Q6P2Q9	46	GC17M001650	24.6727	https://www.genecards.org/cgi-bin/carddisp.pl?gene=PRPF8							ADRB1	153	Intervertebral Disc Degeneration	MESH:D055959		Dexamethasone|Nicotine|Resveratrol|Simvastatin	20.37	4		Intervertebral Disc Degeneration	C0158266	SULF1	23213	0.01	AlteredExpression		BEFREE	The present study aims to examine the difference in <span class="gene" id="25469740-3-52-57">SULF1</span> expression between degenerative and non-degenerative intervertebral discs (IVDs) to provide an enhanced understanding of <span class="disease" id="25469740-3-179-196">disc degeneration</span>.	25469740	2015
BDNF-AS	BDNF Antisense RNA	RNA Gene		22	GC11P027627	23.2203	https://www.genecards.org/cgi-bin/carddisp.pl?gene=BDNF-AS							DRD1	1812	Intervertebral Disc Degeneration	MESH:D055959		Dexamethasone|Nicotine|Resveratrol|Simvastatin	20.19	4		Intervertebral Disc Degeneration	C0158266	MIR10B	406903	0.02	Biomarker		BEFREE	Our study also underscores the potential of <span class="gene" id="24376640-9-44-51">miR-10b</span> and the RhoC-Akt pathway as novel therapeutic targets in <span class="disease" id="24376640-9-109-141">intervertebral disc degeneration</span>.	24376640	2013
ATXN7	Ataxin 7	Protein Coding	O15265	46	GC03P063864	23.1443	https://www.genecards.org/cgi-bin/carddisp.pl?gene=ATXN7							PTGES	9536	Intervertebral Disc Degeneration	MESH:D055959		Dexamethasone|Nicotine|Resveratrol|Simvastatin	20.06	4		Intervertebral Disc Degeneration	C0158266	ADAMTS4	9507	0.05	Biomarker		BEFREE	In vitro study to develop an <span class="disease" id="23778376-1-29-61">intervertebral disc degeneration</span> organ culture model, using coccygeal bovine intervertebral discs (IVDs) and injection of proteolytic enzymes MMP-3, <span class="gene" id="23778376-1-178-186">ADAMTS-4</span>, and HTRA1.	23778376	2013
ACAN	Aggrecan	Protein Coding	P16112	51	GC15P137698	22.4466	https://www.genecards.org/cgi-bin/carddisp.pl?gene=ACAN							EPO	2056	Intervertebral Disc Degeneration	MESH:D055959		Dexamethasone|Nicotine|Resveratrol|Simvastatin	19.93	4		Intervertebral Disc Degeneration	C0158266	TNF	7124	0.1	Biomarker		BEFREE	We propose that during <span class="disease" id="25635047-10-23-40">disc degeneration</span> PHD2 may offer a therapeutic target to mitigate the deleterious actions of <span class="gene" id="25635047-10-116-121">TNF-α</span>, a key proinflammatory cytokine.	25635047	2015
SNRNP200	Small Nuclear Ribonucleoprotein U5 Subunit 200	Protein Coding	O75643	46	GC02M099932	22.1199	https://www.genecards.org/cgi-bin/carddisp.pl?gene=SNRNP200							EDNRA	1909	Intervertebral Disc Degeneration	MESH:D055959		Dexamethasone|Nicotine|Resveratrol|Simvastatin	19.75	4		Intervertebral Disc Degeneration	C0158266	SPARC	6678	0.33	GeneticVariation		BEFREE	Inactivation of the <span class="gene" id="20714283-4-20-25">SPARC</span> gene in mice results in premature <span class="disease" id="20714283-4-60-92">intervertebral disc degeneration</span>.	20714283	2011
VEGFA	Vascular Endothelial Growth Factor A	Protein Coding	P15692	53	GC06P043770	21.8216	https://www.genecards.org/cgi-bin/carddisp.pl?gene=VEGFA							NR1H3	10062	Intervertebral Disc Degeneration	MESH:D055959		Dexamethasone|Nicotine|Resveratrol|Simvastatin	19.75	4		Intervertebral Disc Degeneration	C0158266	ADAMTS5	11096	0.04	AlteredExpression		BEFREE	IL-1β and hypoxia synergetically contributed to the catabolic effects of the nucleus pulposus cells by upregulating the expression of MMP-3, MMP-13, ADAMTS-4 and <span class="gene" id="30468453-9-162-170">ADAMTS-5</span> through the activation of NF-κB signaling pathway, indicating that the NF-κB signaling pathway is a key mediator of <span class="disease" id="30468453-9-287-319">intervertebral d…	30468453	2018
LCA5	Lebercilin LCA5	Protein Coding	Q86VQ0	44	GC06M079484	21.6643	https://www.genecards.org/cgi-bin/carddisp.pl?gene=LCA5							BGLAP	632	Intervertebral Disc Degeneration	MESH:D055959		Dexamethasone|Nicotine|Resveratrol|Simvastatin	19.7	4		Intervertebral Disc Degeneration	C0158266	MIR96	407053	0.01	AlteredExpression		BEFREE	The present results demonstrated that <span class="gene" id="28944851-7-38-44">miR‑96</span> expression was significantly upregulated in IDD samples, and the level of <span class="gene" id="28944851-7-119-125">miR‑96</span> expression was positively associated with <span class="disease" id="28944851-7-168-185">disc degeneration</span> grade, which was evaluated by a modified Pfirrmann grading sys…	28944851	2017
MT-ATP6	Mitochondrially Encoded ATP Synthase Membrane Subunit 6	Protein Coding	P00846	36	GCMTP008531	20.92	https://www.genecards.org/cgi-bin/carddisp.pl?gene=MT-ATP6							DNM1L	10059	Intervertebral Disc Degeneration	MESH:D055959		Dexamethasone|Nicotine|Resveratrol|Simvastatin	19.61	4		Intervertebral Disc Degeneration	C0158266	IVD	3712	0.03	Biomarker		BEFREE	A total of 12 clinical studies evaluate the association between DM and degenerative changes such as <span class="disease" id="31201565-3-100-104">IVDD</span>, spinal stenosis (SS) and <span class="gene" id="31201565-3-131-134">IVD</span> herniation.	31201565	2019
TNF	Tumor Necrosis Factor	Protein Coding	P01375	55	GC06P111998	20.2587	https://www.genecards.org/cgi-bin/carddisp.pl?gene=TNF							SMAD2	4087	Intervertebral Disc Degeneration	MESH:D055959		Dexamethasone|Nicotine|Resveratrol|Simvastatin	19.58	4		Intervertebral Disc Degeneration	C0158266	BMP7	655	0.09	AlteredExpression		BEFREE	In vivo analysis in a rabbit model of <span class="disease" id="26929154-5-38-55">disc degeneration</span> showed that implantation of BMSCs over-expressing <span class="gene" id="26929154-5-106-110">BMP7</span> promoted cell differentiation and proliferation in the NP, as well as their own survival, and these effects were mediated by the Smad pathway.	26929154	2016
MIR132	MicroRNA 132	RNA Gene		22	GC17M002049	19.113	https://www.genecards.org/cgi-bin/carddisp.pl?gene=MIR132							BIRC2	329	Intervertebral Disc Degeneration	MESH:D055959		Dexamethasone|Nicotine|Resveratrol|Simvastatin	19.56	4		Intervertebral Disc Degeneration	C0158266	SMAD1	4086	0.01	AlteredExpression		BEFREE	Moreover, we found that miR-26a-5p targets Smad1 expression, and <span class="gene" id="31338931-6-65-70">Smad1</span> negatively regulates Vegfa expression in disc cells, and thus, miR-26a-5p promotes <span class="disease" id="31338931-6-154-171">disc degeneration</span>.	31338931	2019
TLR4	Toll Like Receptor 4	Protein Coding	O00206	55	GC09P117704	19.0477	https://www.genecards.org/cgi-bin/carddisp.pl?gene=TLR4							TGFBR2	7048	Intervertebral Disc Degeneration	MESH:D055959		Dexamethasone|Nicotine|Resveratrol|Simvastatin	19.44	4		Intervertebral Disc Degeneration	C0158266	COL9A3	1299	0.06	GeneticVariation		BEFREE	<span class="gene" id="12461395-0-0-6">COL9A3</span> gene polymorphism and obesity in <span class="disease" id="12461395-0-40-72">intervertebral disc degeneration</span> of the lumbar spine: evidence of gene-environment interaction.	12461395	2002
NEAT1	Nuclear Paraspeckle Assembly Transcript 1	RNA Gene		26	GC11P079848	18.5573	https://www.genecards.org/cgi-bin/carddisp.pl?gene=NEAT1							IDI1	3422	Intervertebral Disc Degeneration	MESH:D055959		Dexamethasone|Nicotine|Resveratrol|Simvastatin	19.43	4		Intervertebral Disc Degeneration	C0158266	IL1B	3553	0.1	Biomarker		BEFREE	In this study, AF cells were exposed to <span class="gene" id="28123635-2-40-45">IL-1β</span>, which was applied to mimic <span class="disease" id="28123635-2-74-106">intervertebral disc degeneration</span> (IDD) &lt;i&gt;in vitro&lt;/i&gt;.	28123635	2017
POLG	DNA Polymerase Gamma, Catalytic Subunit	Protein Coding	P54098	51	GC15M137554	18.5221	https://www.genecards.org/cgi-bin/carddisp.pl?gene=POLG							TNFRSF11B	4982	Intervertebral Disc Degeneration	MESH:D055959		Dexamethasone|Nicotine|Resveratrol|Simvastatin	19.38	4		Intervertebral Disc Degeneration	C0158266	COL9A2	1298	0.04	GeneticVariation		BEFREE	Genetic studies have demonstrated that a polymorphism (Trp2 allele) in <span class="gene" id="18246003-3-71-77">COL9A2</span> coding for alpha2 chain of collagen IX predisposes the individual to <span class="disease" id="18246003-3-147-164">disc degeneration</span>.	18246003	2007
MMP9	Matrix Metallopeptidase 9	Protein Coding	P14780	57	GC20P046008	18.4463	https://www.genecards.org/cgi-bin/carddisp.pl?gene=MMP9							PDGFRB	5159	Intervertebral Disc Degeneration	MESH:D055959		Dexamethasone|Nicotine|Resveratrol|Simvastatin	19.36	4		Intervertebral Disc Degeneration	C0158266	SRGN	5552	0.01	AlteredExpression		BEFREE	We found that <span class="gene" id="29319363-8-14-23">serglycin</span> expression increased with increasing <span class="disease" id="29319363-8-61-78">disc degeneration</span> both in vivo and in vitro, and also increased with exposure in vitro to IL-1ß and TNF-α.	29319363	2018
SOD1	Superoxide Dismutase 1	Protein Coding	P00441	57	GC21P031659	18.1773	https://www.genecards.org/cgi-bin/carddisp.pl?gene=SOD1							ITGB1	3688	Intervertebral Disc Degeneration	MESH:D055959		Dexamethasone|Nicotine|Resveratrol|Simvastatin	19.1	4		Intervertebral Disc Degeneration	C0158266	TBPL1	9519	0.01	AlteredExpression		BEFREE	The gene expression of inflammatory cytokines and <span class="gene" id="29204735-2-50-53">TRP</span> channels was measured in human disc samples obtained from patients undergoing discectomy at the cervical (n = 24) or lumbar (n = 27) spine for <span class="disease" id="29204735-2-197-222">degenerative disc disease</span> (DDD) and disc herniation (DH) and analyzed for differences with regard to …	29204735	2018
PRPF3	Pre-MRNA Processing Factor 3	Protein Coding	O43395	48	GC01P150321	17.8526	https://www.genecards.org/cgi-bin/carddisp.pl?gene=PRPF3							COL2A1	1280	Intervertebral Disc Degeneration	MESH:D055959		Dexamethasone|Nicotine|Resveratrol|Simvastatin	19.09	4		Intervertebral Disc Degeneration	C0158266	MIR221	407006	0.02	Biomarker		BEFREE	The aim of this study was to investigate the role of an antichondrogenic factor, <span class="gene" id="30130742-1-81-87">MIR221</span> (<span class="gene" id="30130742-1-89-96">miR-221</span>), in <span class="disease" id="30130742-1-102-134">intervertebral disc degeneration</span> (IDD), and provide basic information for the development of a therapeutic strategy for the disc repair based on spe…	30130742	2018
TIMP3	TIMP Metallopeptidase Inhibitor 3	Protein Coding	P35625	47	GC22P056519	17.6199	https://www.genecards.org/cgi-bin/carddisp.pl?gene=TIMP3							NCF1	653361	Intervertebral Disc Degeneration	MESH:D055959		Dexamethasone|Nicotine|Resveratrol|Simvastatin	19.06	4		Intervertebral Disc Degeneration	C0158266	GPC6	10082	0.1	GeneticVariation		GWASDB	Novel genetic variants associated with lumbar disc degeneration in northern Europeans: a meta-analysis of 4600 subjects.	22993228	2013
PRPF6	Pre-MRNA Processing Factor 6	Protein Coding	O94906	46	GC20P063981	17.5381	https://www.genecards.org/cgi-bin/carddisp.pl?gene=PRPF6							HSD3B1	3283	Intervertebral Disc Degeneration	MESH:D055959		Dexamethasone|Nicotine|Resveratrol|Simvastatin	19.03	4		Intervertebral Disc Degeneration	C0158266	CDK9	1025	0.01	GeneticVariation		BEFREE	7-9-month old wild-type and secreted protein acidic and rich in cysteine (SPARC)-null (a model of <span class="disease" id="29908959-4-98-115">disc degeneration</span> and LBP) male mice were treated with <span class="gene" id="29908959-4-153-156">TAK</span>-242 (TLR4 inhibitor) once, and following a 10-day washout, mice were treated 3 times/week for 8 weeks.	29908959	2018
SLC6A6	Solute Carrier Family 6 Member 6	Protein Coding	P31641	48	GC03P014402	17.3431	https://www.genecards.org/cgi-bin/carddisp.pl?gene=SLC6A6							ID1	3397	Intervertebral Disc Degeneration	MESH:D055959		Dexamethasone|Nicotine|Resveratrol|Simvastatin	19.03	4		Intervertebral Disc Degeneration	C0158266	RANBP2	5903	0.04	GeneticVariation		BEFREE	Genetic studies have demonstrated that a polymorphism (<span class="gene" id="18246003-3-55-59">Trp2</span> allele) in COL9A2 coding for alpha2 chain of collagen IX predisposes the individual to <span class="disease" id="18246003-3-147-164">disc degeneration</span>.	18246003	2007
TRPV4	Transient Receptor Potential Cation Channel Subfamily V Member 4	Protein Coding	Q9HBA0	52	GC12M109783	17.1471	https://www.genecards.org/cgi-bin/carddisp.pl?gene=TRPV4							ANXA1	301	Intervertebral Disc Degeneration	MESH:D055959		Dexamethasone|Nicotine|Resveratrol|Simvastatin	19	4		Intervertebral Disc Degeneration	C0158266	MAP2K6	5608	0.01	Biomarker		BEFREE	<span class="gene" id="23661466-7-0-6">MAP2K6</span> and RHOBTB2 may be specific therapeutic molecular targets in the treatment of <span class="disease" id="23661466-7-85-102">disc degeneration</span>.	23661466	2013
VDR	Vitamin D Receptor	Protein Coding	P11473	54	GC12M047841	16.7358	https://www.genecards.org/cgi-bin/carddisp.pl?gene=VDR							ENO1	2023	Intervertebral Disc Degeneration	MESH:D055959		Dexamethasone|Nicotine|Resveratrol|Simvastatin	18.94	4		Intervertebral Disc Degeneration	C0158266	IL1RN	3557	0.03	Biomarker		BEFREE	A preliminary in vitro study into the use of <span class="gene" id="16436110-0-45-51">IL-1Ra</span> gene therapy for the inhibition of <span class="disease" id="16436110-0-87-119">intervertebral disc degeneration</span>.	16436110	2006
LMNA	Lamin A/C	Protein Coding	P02545	54	GC01P156082	16.71	https://www.genecards.org/cgi-bin/carddisp.pl?gene=LMNA							ATF6	22926	Intervertebral Disc Degeneration	MESH:D055959		Dexamethasone|Nicotine|Resveratrol|Simvastatin	18.92	4		Intervertebral Disc Degeneration	C0158266	FTO	79068	0.03	GeneticVariation		BEFREE	SNP <span class="variant" dbSNP="rs11076008" genes_norm="79068">rs11076008</span> of the <span class="gene" id="23944291-7-22-25">FTO</span> gene is associated with <span class="disease" id="23944291-7-50-54">IVDD</span> and may play an important role in developing <span class="disease" id="23944291-7-100-104">IVDD</span> in Han Chinese People.	23944291	2013
PGBD3	PiggyBac Transposable Element Derived 3	Protein Coding	Q8N328	31	GC10M049517	16.5638	https://www.genecards.org/cgi-bin/carddisp.pl?gene=PGBD3							MMP13	4322	Intervertebral Disc Degeneration	MESH:D055959		Dexamethasone|Nicotine|Resveratrol|Simvastatin	18.85	4		Intervertebral Disc Degeneration	C0158266	HTRA1	5654	0.33	Biomarker		BEFREE	CONCLUSIONS The expression of <span class="gene" id="28432852-12-30-35">HtrA1</span> was strongly related to the T2 value, suggesting that <span class="gene" id="28432852-12-90-95">HtrA1</span> plays an important role in the pathological process of <span class="disease" id="28432852-12-151-183">intervertebral disc degeneration</span>.	28432852	2017
LRRK2	Leucine Rich Repeat Kinase 2	Protein Coding	Q5S007	53	GC12P040196	15.9099	https://www.genecards.org/cgi-bin/carddisp.pl?gene=LRRK2							F2	2147	Intervertebral Disc Degeneration	MESH:D055959		Dexamethasone|Nicotine|Resveratrol|Simvastatin	18.82	4		Intervertebral Disc Degeneration	C0158266	HOXD10	3236	0.01	Biomarker		BEFREE	MicroRNA-10b promotes nucleus pulposus cell proliferation through RhoC-Akt pathway by targeting <span class="gene" id="24376640-0-96-102">HOXD10</span> in intervetebral <span class="disease" id="24376640-0-120-137">disc degeneration</span>.	24376640	2013
SMAD3	SMAD Family Member 3	Protein Coding	P84022	57	GC15P067063	15.904	https://www.genecards.org/cgi-bin/carddisp.pl?gene=SMAD3							IL17A	3605	Intervertebral Disc Degeneration	MESH:D055959		Dexamethasone|Nicotine|Resveratrol|Simvastatin	18.82	4		Intervertebral Disc Degeneration	C0158266	SOD2	6648	0.02	AlteredExpression		BEFREE	Mouse spines were graded for key histological features of <span class="disease" id="28430387-5-58-75">disc degeneration</span> in all the time points and expression of two key FOXO downstream targets, sestrin 3 (SESN3) and superoxide dismutase (<span class="gene" id="28430387-5-194-198">SOD2</span>), was assessed by immunohistochemistry.	28430387	2017
MMP3	Matrix Metallopeptidase 3	Protein Coding	P08254	53	GC11M102835	15.6136	https://www.genecards.org/cgi-bin/carddisp.pl?gene=MMP3							RPS6	6194	Intervertebral Disc Degeneration	MESH:D055959		Dexamethasone|Nicotine|Resveratrol|Simvastatin	18.79	4		Intervertebral Disc Degeneration	C0158266	SPARC	6678	0.33	Biomarker		BEFREE	7-9-month old wild-type and <span class="gene" id="29908959-4-28-72">secreted protein acidic and rich in cysteine</span> (<span class="gene" id="29908959-4-74-79">SPARC</span>)-null (a model of <span class="disease" id="29908959-4-98-115">disc degeneration</span> and LBP) male mice were treated with TAK-242 (TLR4 inhibitor) once, and following a 10-day washout, mice were treated 3 times/week for …	29908959	2018
LOC126860933	BRD4-Independent Group 4 Enhancer GRCh37_chr10:50679962-50681161	Functional Element		3	GC10P049471	15.57	https://www.genecards.org/cgi-bin/carddisp.pl?gene=LOC126860933							FOXO1	2308	Intervertebral Disc Degeneration	MESH:D055959		Dexamethasone|Nicotine|Resveratrol|Simvastatin	18.75	4		Intervertebral Disc Degeneration	C0158266	TNFSF10	8743	0.03	GeneticVariation		BEFREE	<span class="gene" id="29284457-0-0-5">TRAIL</span> gene <span class="variant" dbSNP="NA" genes_norm="NA">1595C/T</span> polymorphisms contribute to the susceptibility and severity of <span class="disease" id="29284457-0-82-114">intervertebral disc degeneration</span>: a data synthesis.	29284457	2017
SOD2-OT1	SOD2 Overlapping Transcript 1	RNA Gene		13	GC06M159772	15.4435	https://www.genecards.org/cgi-bin/carddisp.pl?gene=SOD2-OT1							ANGPTL4	51129	Intervertebral Disc Degeneration	MESH:D055959		Dexamethasone|Nicotine|Resveratrol|Simvastatin	18.72	4		Intervertebral Disc Degeneration	C0158266	VDR	7421	0.1	GeneticVariation		BEFREE	Tryptophan alleles in COL9A2 and COL9A3 have been shown to be associated with lumbar disc disease in the Finnish population, and polymorphisms in the <span class="gene" id="14644861-3-150-168">vitamin D receptor</span> gene (VDR) (FokI and TaqI), the matrix metalloproteinase-3 gene (MMP-3) and an aggrecan gene (AGC1) VNTR have been reported to be associated with <span class="disease" id="14644861…	14644861	2003
ATXN1	Ataxin 1	Protein Coding	P54253	48	GC06M016299	15.0659	https://www.genecards.org/cgi-bin/carddisp.pl?gene=ATXN1							MMP3	4314	Intervertebral Disc Degeneration	MESH:D055959		Dexamethasone|Nicotine|Resveratrol|Simvastatin	18.72	4		Intervertebral Disc Degeneration	C0158266	MMP1	4312	0.04	GeneticVariation		BEFREE	Moreover, in the patients, the <span class="gene" id="23370084-6-31-35">MMP1</span> 2G allele was <span class="negexp">not directly related</span> to the <span class="disease" id="23370084-6-78-95">disk degeneration</span>.	23370084	2013
MT-ND1	Mitochondrially Encoded NADH:Ubiquinone Oxidoreductase Core Subunit 1	Protein Coding	P03886	34	GCMTP003309	15.0416	https://www.genecards.org/cgi-bin/carddisp.pl?gene=MT-ND1							SOCS3	9021	Intervertebral Disc Degeneration	MESH:D055959		Dexamethasone|Nicotine|Resveratrol|Simvastatin	18.7	4		Intervertebral Disc Degeneration	C0158266	BMP2	650	0.04	Biomarker		BEFREE	In this study, we studied the mechanism underlying the role of <span class="gene" id="31436339-2-63-67">BMP2</span> in <span class="disease" id="31436339-2-71-103">intervertebral disc degeneration</span> (IDD).	31436339	2019
CACNA1A	Calcium Voltage-Gated Channel Subunit Alpha1 A	Protein Coding	O00555	52	GC19M013206	14.9277	https://www.genecards.org/cgi-bin/carddisp.pl?gene=CACNA1A							ACTB	60	Intervertebral Disc Degeneration	MESH:D055959		Dexamethasone|Nicotine|Resveratrol|Simvastatin	18.68	4		Intervertebral Disc Degeneration	C0158266	NFE2L2	4780	0.01	Biomarker		BEFREE	To sum up, our study suggests that PD exerts protective effects in NPCs against <span class="disease" id="30358118-9-80-84">IVDD</span> and reveals the underlying mechanism of PD on <span class="gene" id="30358118-9-131-135">Nrf2</span> activation in NPCs.	30358118	2018
PSEN1	Presenilin 1	Protein Coding	P49768	56	GC14P073136	14.8155	https://www.genecards.org/cgi-bin/carddisp.pl?gene=PSEN1							TIMP2	7077	Intervertebral Disc Degeneration	MESH:D055959		Dexamethasone|Nicotine|Resveratrol|Simvastatin	18.67	4		Intervertebral Disc Degeneration	C0158266	VDR	7421	0.1	GeneticVariation		BEFREE	Polymorphisms in <span class="gene" id="29467039-3-17-20">VDR</span> gene were previously associated with <span class="disease" id="29467039-3-58-60">DD</span> process, however with conflicting results.	29467039	2018
SQSTM1	Sequestosome 1	Protein Coding	Q13501	53	GC05P179806	14.7729	https://www.genecards.org/cgi-bin/carddisp.pl?gene=SQSTM1							CXCR4	7852	Intervertebral Disc Degeneration	MESH:D055959		Dexamethasone|Nicotine|Resveratrol|Simvastatin	18.64	4		Intervertebral Disc Degeneration	C0158266	TLR4	7099	0.03	Biomarker		BEFREE	This study was to investigate whether resistin induces the expression of chemokine ligand 4 (CCL4) during <span class="disease" id="27737814-1-106-138">Intervertebral disc degeneration</span> (<span class="disease" id="27737814-1-140-144">IVDD</span>) and whether <span class="gene" id="27737814-1-158-178">toll-like receptor-4</span> (<span class="gene" id="27737814-1-180-185">TLR-4</span>) and th…	27737814	2017
COL1A1	Collagen Type I Alpha 1 Chain	Protein Coding	P02452	53	GC17M064687	14.505	https://www.genecards.org/cgi-bin/carddisp.pl?gene=COL1A1							SCARB1	949	Intervertebral Disc Degeneration	MESH:D055959		Dexamethasone|Nicotine|Resveratrol|Simvastatin	18.63	4		Intervertebral Disc Degeneration	C0158266	TRP-AGG2-6	7218	0.04	GeneticVariation		BEFREE	However, it is not known whether the <span class="gene" id="16133074-3-37-41">Trp2</span> or Trp3 alleles contribute to <span class="disease" id="16133074-3-72-89">disc degeneration</span> (<span class="disease" id="16133074-3-91-93">DD</span>).	16133074	2006
MT-ND4	Mitochondrially Encoded NADH:Ubiquinone Oxidoreductase Core Subunit 4	Protein Coding	P03905	35	GCMTP010762	14.4623	https://www.genecards.org/cgi-bin/carddisp.pl?gene=MT-ND4							OCLN	100506658	Intervertebral Disc Degeneration	MESH:D055959		Dexamethasone|Nicotine|Resveratrol|Simvastatin	18.62	4		Intervertebral Disc Degeneration	C0158266	APOE	348	0.01	Biomarker		BEFREE	Knockout of <span class="gene" id="29099857-0-12-28">Apolipoprotein E</span> in rabbit promotes premature <span class="disease" id="29099857-0-58-90">intervertebral disc degeneration</span>: A new in vivo model for therapeutic approaches of spinal disc disorders.	29099857	2017
MFN2	Mitofusin 2	Protein Coding	O95140	52	GC01P011980	14.3846	https://www.genecards.org/cgi-bin/carddisp.pl?gene=MFN2							IRS1	3667	Intervertebral Disc Degeneration	MESH:D055959		Dexamethasone|Nicotine|Resveratrol|Simvastatin	18.6	4		Intervertebral Disc Degeneration	C0158266	COL9A3	1299	0.06	Biomarker		BEFREE	Moreover, TUNEL assay and histological analysis showed that ligustilide could inhibit the apoptosis of nucleus pulposus cells and ameliorate the progression of <span class="disease" id="30785069-9-160-192">intervertebral disc degeneration</span> in punctured Rat <span class="gene" id="30785069-9-210-213">IDD</span> model.	30785069	2019
IL6	Interleukin 6	Protein Coding	P05231	55	GC07P022725	14.1841	https://www.genecards.org/cgi-bin/carddisp.pl?gene=IL6							JAK2	3717	Intervertebral Disc Degeneration	MESH:D055959		Dexamethasone|Nicotine|Resveratrol|Simvastatin	18.59	4		Intervertebral Disc Degeneration	C0158266	ACAN	176	0.1	Biomarker		BEFREE	Polymorphisms in several structural and inflammatory genes like collagens, <span class="gene" id="30288688-2-75-83">aggrecan</span>, matrix metalloproteinases are associated with the risk of <span class="disease" id="30288688-2-143-160">disc degeneration</span>.	30288688	2018
BMP2	Bone Morphogenetic Protein 2	Protein Coding	P12643	50	GC20P006767	14.1666	https://www.genecards.org/cgi-bin/carddisp.pl?gene=BMP2							SMAD3	4088	Intervertebral Disc Degeneration	MESH:D055959		Dexamethasone|Nicotine|Resveratrol|Simvastatin	18.39	4		Intervertebral Disc Degeneration	C0158266	TNFRSF11A	8792	0.02	Biomarker		BEFREE	Expression of the <span class="gene" id="31101043-0-18-22">RANK</span>/RANKL/OPG system in the human intervertebral disc: implication for the pathogenesis of <span class="disease" id="31101043-0-110-142">intervertebral disc degeneration</span>.	31101043	2019
MT-ND5	Mitochondrially Encoded NADH:Ubiquinone Oxidoreductase Core Subunit 5	Protein Coding	P03915	37	GCMTP012339	14.1378	https://www.genecards.org/cgi-bin/carddisp.pl?gene=MT-ND5							EIF4EBP1	1978	Intervertebral Disc Degeneration	MESH:D055959		Dexamethasone|Nicotine|Resveratrol|Simvastatin	18.36	4		Intervertebral Disc Degeneration	C0158266	FTO	79068	0.03	GeneticVariation		BEFREE	<span class="gene" id="30099472-0-0-31">Fat Mass and Obesity-Associated</span> (<span class="gene" id="30099472-0-33-36">FTO</span>) Gene Polymorphisms Are Associated with Risk of <span class="disease" id="30099472-0-85-117">Intervertebral Disc Degeneration</span> in Chinese Han Population: A Case Control Study.	30099472	2018
NGF	Nerve Growth Factor	Protein Coding	P01138	55	GC01M115285	13.8022	https://www.genecards.org/cgi-bin/carddisp.pl?gene=NGF							HRAS	3265	Intervertebral Disc Degeneration	MESH:D055959		Dexamethasone|Nicotine|Resveratrol|Simvastatin	18.35	4		Intervertebral Disc Degeneration	C0158266	SIRT2	22933	0.01	Biomarker		BEFREE	However, the mechanism of <span class="gene" id="31238070-4-26-31">SIRT2</span> in <span class="disease" id="31238070-4-35-39">IVDD</span> remains unclear.	31238070	2019
CHST3	Carbohydrate Sulfotransferase 3	Protein Coding	Q7LGC8	48	GC10P071964	13.6191	https://www.genecards.org/cgi-bin/carddisp.pl?gene=CHST3							HSP90AA1	3320	Intervertebral Disc Degeneration	MESH:D055959		Dexamethasone|Nicotine|Resveratrol|Simvastatin	18.35	4		Intervertebral Disc Degeneration	C0158266	TGFB1	7040	0.36	Biomarker		BEFREE	This study suggests that <span class="gene" id="31808511-13-25-31">TGF-β1</span> may be effective to retard inflammation-mediated <span class="disease" id="31808511-13-81-98">disc degeneration</span>.	31808511	2020
MT-ND6	Mitochondrially Encoded NADH:Ubiquinone Oxidoreductase Core Subunit 6	Protein Coding	P03923	35	GCMTM014151	13.6051	https://www.genecards.org/cgi-bin/carddisp.pl?gene=MT-ND6							IGF1R	3480	Intervertebral Disc Degeneration	MESH:D055959		Dexamethasone|Nicotine|Resveratrol|Simvastatin	18.34	4		Intervertebral Disc Degeneration	C0158266	JUN	3725	0.03	Biomarker		BEFREE	The results of the present study indicated that the MAPK‑regulated <span class="gene" id="29286093-12-67-70">AP1</span> pathway may contribute to senescence‑associated <span class="disease" id="29286093-12-119-136">disc degeneration</span>.	29286093	2018
LINC01562	Long Intergenic Non-Protein Coding RNA 1562	RNA Gene		17	GC01M051195	13.5996	https://www.genecards.org/cgi-bin/carddisp.pl?gene=LINC01562							KDR	3791	Intervertebral Disc Degeneration	MESH:D055959		Dexamethasone|Nicotine|Resveratrol|Simvastatin	18.3	4		Intervertebral Disc Degeneration	C0158266	CD74	972	0.01	Biomarker		BEFREE	However, the existence and role of MIF and its receptor <span class="gene" id="24569872-3-56-60">CD74</span> in <span class="disease" id="24569872-3-64-96">intervertebral disc degeneration</span> have <span class="negexp">not been</span> elucidated.	24569872	2014
LINC02080	Long Intergenic Non-Protein Coding RNA 2080	RNA Gene		14	GC17P087285	13.5996	https://www.genecards.org/cgi-bin/carddisp.pl?gene=LINC02080							GPR83	10888	Intervertebral Disc Degeneration	MESH:D055959		Dexamethasone|Nicotine|Resveratrol	18.29	3		Intervertebral Disc Degeneration	C0158266	HIF1A	3091	0.04	Biomarker		BEFREE	A rat ex vivo model was established to confirm that PHD, <span class="gene" id="26901836-9-57-62">HIF-1</span>, and CA12 have important roles in <span class="disease" id="26901836-9-97-114">disc degeneration</span>.	26901836	2016
LINC02965	Long Intergenic Non-Protein Coding RNA 2965	RNA Gene		14	GC19P091090	13.5996	https://www.genecards.org/cgi-bin/carddisp.pl?gene=LINC02965							JUNB	3726	Intervertebral Disc Degeneration	MESH:D055959		Dexamethasone|Nicotine|Resveratrol|Simvastatin	18.27	4		Intervertebral Disc Degeneration	C0158266	TNF	7124	0.1	Biomarker		BEFREE	Apoptosis in nucleus pulposus (NP) cells which induced by <span class="gene" id="31322007-2-58-63">TNF-α</span> has been widely known to associate with the <span class="disease" id="31322007-2-108-125">disc degeneration</span>.	31322007	2019
MALAT1	Metastasis Associated Lung Adenocarcinoma Transcript 1	RNA Gene		25	GC11P079854	13.2177	https://www.genecards.org/cgi-bin/carddisp.pl?gene=MALAT1							LEPR	3953	Intervertebral Disc Degeneration	MESH:D055959		Dexamethasone|Nicotine|Resveratrol|Simvastatin	18.27	4		Intervertebral Disc Degeneration	C0158266	CA12	771	0.01	Biomarker		BEFREE	A rat ex vivo model was established to confirm that PHD, HIF-1, and <span class="gene" id="26901836-9-68-72">CA12</span> have important roles in <span class="disease" id="26901836-9-97-114">disc degeneration</span>.	26901836	2016
TREM2	Triggering Receptor Expressed On Myeloid Cells 2	Protein Coding	Q9NZC2	48	GC06M084142	13.1293	https://www.genecards.org/cgi-bin/carddisp.pl?gene=TREM2							COL3A1	1281	Intervertebral Disc Degeneration	MESH:D055959		Dexamethasone|Nicotine|Resveratrol|Simvastatin	18.26	4		Intervertebral Disc Degeneration	C0158266	IL1B	3553	0.1	Biomarker		BEFREE	The NLRP3/caspase-1/<span class="gene" id="27146654-15-20-25">IL-1β</span> axis is active in cartilaginous endplates of patients with Modic changes and inflammatory cascades can exacerbate the cartilaginous endplate degeneration which may act as a trigger for <span class="disease" id="27146654-15-211-243">intervertebral disc degeneration</span> and low back pain.	27146654	2016
GFAP	Glial Fibrillary Acidic Protein	Protein Coding	P14136	52	GC17M064302	12.9953	https://www.genecards.org/cgi-bin/carddisp.pl?gene=GFAP							PLAU	5328	Intervertebral Disc Degeneration	MESH:D055959		Dexamethasone|Nicotine|Resveratrol|Simvastatin	18.22	4		Intervertebral Disc Degeneration	C0158266	FN1	2335	0.03	Biomarker		BEFREE	<span class="gene" id="21337395-1-0-11">Fibronectin</span> fragments (Fn-f), which are the breakdown products of <span class="gene" id="21337395-1-66-77">fibronectin</span>, accumulate in the disc during degeneration and are proved to induce the <span class="disease" id="21337395-1-151-186">degeneration of intervertebral disc</span>.	21337395	2011
CTSD	Cathepsin D	Protein Coding	P07339	57	GC11M001752	12.5013	https://www.genecards.org/cgi-bin/carddisp.pl?gene=CTSD							F3	2152	Intervertebral Disc Degeneration	MESH:D055959		Dexamethasone|Nicotine|Resveratrol|Simvastatin	18.2	4		Intervertebral Disc Degeneration	C0158266	TNF	7124	0.1	Biomarker		BEFREE	LIM mineralization protein-1 suppresses <span class="gene" id="25336289-0-40-45">TNF-α</span> induced <span class="disease" id="25336289-0-54-86">intervertebral disc degeneration</span> by maintaining nucleus pulposus extracellular matrix production and inhibiting matrix metalloproteinases expression.	25336289	2015
LINC00917	Long Intergenic Non-Protein Coding RNA 917	RNA Gene		17	GC16M086366	12.2985	https://www.genecards.org/cgi-bin/carddisp.pl?gene=LINC00917							PLAT	5327	Intervertebral Disc Degeneration	MESH:D055959		Dexamethasone|Nicotine|Resveratrol|Simvastatin	18.12	4		Intervertebral Disc Degeneration	C0158266	COL2A1	1280	0.05	Biomarker		BEFREE	CONCLUSIONS The findings that ectopic expression of Smurf2 driven by the <span class="gene" id="28387615-9-73-79">Col2a1</span> promoter accelerated <span class="disease" id="28387615-9-101-118">disc degeneration</span> in <span class="gene" id="28387615-9-122-128">Col2a1</span>-Smurf2 transgenic mice, and that higher levels of CTGF protein and mRNA were present in <span class="gene" id="28387615…	28387615	2017
LINC02424	Long Intergenic Non-Protein Coding RNA 2424	RNA Gene		14	GC12M078328	12.2985	https://www.genecards.org/cgi-bin/carddisp.pl?gene=LINC02424							H2-K1	14972	Intervertebral Disc Degeneration	MESH:D055959		Dexamethasone|Nicotine|Resveratrol	18.1	3		Intervertebral Disc Degeneration	C0158266	ICAM1	3383	0.01	Biomarker		BEFREE	The interaction network analysis indicated that PTGS2, <span class="gene" id="26200140-9-55-60">ICAM1</span>, NOV and other genes may play a role in <span class="disease" id="26200140-9-101-118">disc degeneration</span>.	26200140	2018
POLGARF	POLG Alternative Reading Frame	Protein Coding	A0A3B3IS91	11	GC15M140354	12.2415	https://www.genecards.org/cgi-bin/carddisp.pl?gene=POLGARF							RAB7	19349	Intervertebral Disc Degeneration	MESH:D055959		Dexamethasone|Nicotine|Resveratrol	18.1	3		Intervertebral Disc Degeneration	C0158266	MIR494	574452	0.02	Biomarker		BEFREE	Roles of <span class="gene" id="30599248-0-9-16">miR-494</span> in <span class="disease" id="30599248-0-20-52">Intervertebral Disk Degeneration</span> and the Related Mechanism.	30599248	2018
PRKN	Parkin RBR E3 Ubiquitin Protein Ligase	Protein Coding	O60260	53	GC06M161348	12.1792	https://www.genecards.org/cgi-bin/carddisp.pl?gene=PRKN							FASLG	356	Intervertebral Disc Degeneration	MESH:D055959		Dexamethasone|Nicotine|Resveratrol|Simvastatin	18.09	4		Intervertebral Disc Degeneration	C0158266	CSMD1	64478	0.1	GeneticVariation		GWASDB	Novel genetic variants associated with lumbar disc degeneration in northern Europeans: a meta-analysis of 4600 subjects.	22993228	2013
MT-ND2	Mitochondrially Encoded NADH:Ubiquinone Oxidoreductase Core Subunit 2	Protein Coding	P03891	38	GCMTP004472	12.1674	https://www.genecards.org/cgi-bin/carddisp.pl?gene=MT-ND2							NLRP3	114548	Intervertebral Disc Degeneration	MESH:D055959		Dexamethasone|Nicotine|Resveratrol|Simvastatin	18.08	4		Intervertebral Disc Degeneration	C0158266	COL2A1	1280	0.05	Biomarker		BEFREE	The lumbar disc height index (DHI%) of the two groups was compared using micro-CT measurements, and the extent of disc degeneration was assessed based on histologic staining (cartilage endplate height, <span class="disease" id="31135551-12-202-219">disc degeneration</span> score) and by immunohistochemistry (<span class="gene" id="31135551-12-256-262">Col2a1</span>,CollagenX, matrix metalloprotea…	31135551	2019
COL9A1	Collagen Type IX Alpha 1 Chain	Protein Coding	P20849	46	GC06M070215	12.0318	https://www.genecards.org/cgi-bin/carddisp.pl?gene=COL9A1							GAPDH	2597	Intervertebral Disc Degeneration	MESH:D055959		Dexamethasone|Nicotine|Resveratrol|Simvastatin	18.04	4		Intervertebral Disc Degeneration	C0158266	TNF	7124	0.1	AlteredExpression		BEFREE	We found that serglycin expression increased with increasing <span class="disease" id="29319363-8-61-78">disc degeneration</span> both in vivo and in vitro, and also increased with exposure in vitro to IL-1ß and <span class="gene" id="29319363-8-161-166">TNF-α</span>.	29319363	2018
MT-CYB	Mitochondrially Encoded Cytochrome B	Protein Coding	P00156	36	GCMTP014749	11.9626	https://www.genecards.org/cgi-bin/carddisp.pl?gene=MT-CYB							MIR98	407054	Intervertebral Disc Degeneration	MESH:D055959		Dexamethasone|Nicotine|Resveratrol	18.04	3		Intervertebral Disc Degeneration	C0158266	IL37	27178	0.01	Biomarker		BEFREE	However, there is little <span class="gene" id="24551286-3-25-30">IL-37</span> related knowledge in <span class="disease" id="24551286-3-52-56">IVDD</span> up to now.	24551286	2014
FBN1	Fibrillin 1	Protein Coding	P35555	51	GC15M048408	11.917	https://www.genecards.org/cgi-bin/carddisp.pl?gene=FBN1							TRIP11	9321	Intervertebral Disc Degeneration	MESH:D055959		Dexamethasone|Nicotine|Resveratrol	18.04	3		Intervertebral Disc Degeneration	C0158266	EEF2	1938	0.01	Biomarker		BEFREE	MicroRNA-143-5p targeting <span class="gene" id="30987676-0-26-30">eEF2</span> gene mediates <span class="disease" id="30987676-0-45-77">intervertebral disc degeneration</span> through the AMPK signaling pathway.	30987676	2019
TGFB1	Transforming Growth Factor Beta 1	Protein Coding	P01137	57	GC19M041301	11.8808	https://www.genecards.org/cgi-bin/carddisp.pl?gene=TGFB1							PON1	5444	Intervertebral Disc Degeneration	MESH:D055959		Dexamethasone|Nicotine|Resveratrol|Simvastatin	18	4		Intervertebral Disc Degeneration	C0158266	VEGFA	7422	0.04	AlteredExpression		BEFREE	PHD3&lt;sup&gt;-/-&lt;/sup&gt; mice (12.5 mo old) showed increased incidence of <span class="disease" id="28495754-3-68-100">intervertebral disc degeneration</span> with a concomitant decrease in expression of the HIF-1α targets <span class="gene" id="28495754-3-165-171">VEGF-A</span>, glucose transporter-1, and lactate dehydrogenase A. PHD3 silencing decreased hypoxic activation of HIF-1α C-term…	28495754	2017
BDNF	Brain Derived Neurotrophic Factor	Protein Coding	P23560	53	GC11M027654	11.8179	https://www.genecards.org/cgi-bin/carddisp.pl?gene=BDNF							TNFRSF1A	7132	Intervertebral Disc Degeneration	MESH:D055959		Dexamethasone|Nicotine|Resveratrol|Simvastatin	18	4		Intervertebral Disc Degeneration	C0158266	SETD2	29072	0.01	Biomarker		BEFREE	A rat ex vivo model was established to confirm that PHD, <span class="gene" id="26901836-9-57-62">HIF-1</span>, and CA12 have important roles in <span class="disease" id="26901836-9-97-114">disc degeneration</span>.	26901836	2016
IL10	Interleukin 10	Protein Coding	P22301	52	GC01M206767	11.7741	https://www.genecards.org/cgi-bin/carddisp.pl?gene=IL10							MMP1	4312	Intervertebral Disc Degeneration	MESH:D055959		Dexamethasone|Nicotine|Resveratrol|Simvastatin	17.96	4		Intervertebral Disc Degeneration	C0158266	EZH2	2146	0.01	Biomarker		BEFREE	This work explored the role of histone methyltransferase enhancer of zeste homologue 2 (<span class="gene" id="31631036-3-88-92">EZH2</span>) in CEP degeneration, as well as its underlying epigenetic mechanisms, and confirmed the effect of <span class="gene" id="31631036-3-192-196">EZH2</span> knockdown on delaying <span class="disease" id="31631036-3-219-223">IVDD</span> development.	31631036	2019
SPG7	SPG7 Matrix AAA Peptidase Subunit, Paraplegin	Protein Coding	Q9UQ90	47	GC16P092247	11.7454	https://www.genecards.org/cgi-bin/carddisp.pl?gene=SPG7							XIAP	331	Intervertebral Disc Degeneration	MESH:D055959		Dexamethasone|Nicotine|Resveratrol|Simvastatin	17.94	4		Intervertebral Disc Degeneration	C0158266	MIR143	406935	0.02	Biomarker		BEFREE	<span class="gene" id="30987676-0-0-12">MicroRNA-143</span>-5p targeting eEF2 gene mediates <span class="disease" id="30987676-0-45-77">intervertebral disc degeneration</span> through the AMPK signaling pathway.	30987676	2019
CCL2	C-C Motif Chemokine Ligand 2	Protein Coding	P13500	53	GC17P034255	11.7369	https://www.genecards.org/cgi-bin/carddisp.pl?gene=CCL2							ABCA1	19	Intervertebral Disc Degeneration	MESH:D055959		Dexamethasone|Nicotine|Resveratrol|Simvastatin	17.86	4		Intervertebral Disc Degeneration	C0158266	IL17A	3605	0.04	Biomarker		BEFREE	Herein we report that PPAR-γ was down-regulated both in the nucleus pulposus tissue of <span class="disease" id="30981079-4-87-119">intervertebral disc degeneration</span> patient and in the cultured nucleus pulposus cells stimulated with <span class="gene" id="30981079-4-187-192">IL-17</span>.	30981079	2019
HIF1A	Hypoxia Inducible Factor 1 Subunit Alpha	Protein Coding	Q16665	52	GC14P061695	11.7309	https://www.genecards.org/cgi-bin/carddisp.pl?gene=HIF1A							PIGF	5281	Intervertebral Disc Degeneration	MESH:D055959		Dexamethasone|Nicotine|Resveratrol	17.81	3		Intervertebral Disc Degeneration	C0158266	VDR	7421	0.1	GeneticVariation		BEFREE	Association of <span class="gene" id="31768839-0-15-33">vitamin D receptor</span> gene polymorphisms with <span class="disease" id="31768839-0-58-75">disc degeneration</span>.	31768839	2020
CSF1R	Colony Stimulating Factor 1 Receptor	Protein Coding	P07333	56	GC05M150053	11.7307	https://www.genecards.org/cgi-bin/carddisp.pl?gene=CSF1R							EBF2	64641	Intervertebral Disc Degeneration	MESH:D055959		Dexamethasone|Nicotine|Resveratrol	17.75	3		Intervertebral Disc Degeneration	C0158266	CSMD1	64478	0.1	GeneticVariation		GWASCAT	Novel genetic variants associated with lumbar disc degeneration in northern Europeans: a meta-analysis of 4600 subjects.	22993228	2013
CNTF	Ciliary Neurotrophic Factor	Protein Coding	P26441	46	GC11P058622	11.7105	https://www.genecards.org/cgi-bin/carddisp.pl?gene=CNTF							FGF2	2247	Intervertebral Disc Degeneration	MESH:D055959		Dexamethasone|Nicotine|Resveratrol|Simvastatin	17.75	4		Intervertebral Disc Degeneration	C0158266	HIF1A	3091	0.04	AlteredExpression		BEFREE	Furthermore, the expression levels of <span class="gene" id="31740659-9-38-44">HIF-1α</span> and NDUFA4L2 were decreased in human <span class="disease" id="31740659-9-82-86">IVDD</span>.	31740659	2019
RRM2B	Ribonucleotide Reductase Regulatory TP53 Inducible Subunit M2B	Protein Coding	Q7LG56	53	GC08M102204	11.5741	https://www.genecards.org/cgi-bin/carddisp.pl?gene=RRM2B							TFRC	7037	Intervertebral Disc Degeneration	MESH:D055959		Dexamethasone|Nicotine|Resveratrol|Simvastatin	17.75	4		Intervertebral Disc Degeneration	C0158266	MMP9	4318	0.03	GeneticVariation		BEFREE	Two alleles were significantly associated with <span class="disease" id="28551829-12-47-64">disc degeneration</span>: IL-6 <span class="variant" dbSNP="rs1800797" genes_norm="3569;4318">rs1800797</span> and <span class="gene" id="28551829-12-85-90">MMP-9</span> <span class="variant" dbSNP="rs17576" genes_norm="3569;4318">rs17576</span> and one proved to be protective: IL-6 <span class="variant" d…	28551829	2017
MMP2	Matrix Metallopeptidase 2	Protein Coding	P08253	57	GC16P058548	11.563	https://www.genecards.org/cgi-bin/carddisp.pl?gene=MMP2							RPS6KB1	6198	Intervertebral Disc Degeneration	MESH:D055959		Dexamethasone|Nicotine|Resveratrol|Simvastatin	17.73	4		Intervertebral Disc Degeneration	C0158266	BGN	633	0.01	Biomarker		BEFREE	Potential use of human adipose mesenchymal stromal cells for intervertebral disc regeneration: a preliminary study on <span class="gene" id="25293819-0-118-126">biglycan</span>-deficient murine model of chronic <span class="disease" id="25293819-0-161-178">disc degeneration</span>.	25293819	2014
NEFL	Neurofilament Light Chain	Protein Coding	P07196	49	GC08M024950	11.4614	https://www.genecards.org/cgi-bin/carddisp.pl?gene=NEFL							LDLR	3949	Intervertebral Disc Degeneration	MESH:D055959		Dexamethasone|Nicotine|Resveratrol|Simvastatin	17.71	4		Intervertebral Disc Degeneration	C0158266	POSTN	10631	0.01	Biomarker		BEFREE	The mechanical stress experiment was designed to demonstrate the relationship of <span class="gene" id="23453657-8-81-90">periostin</span>, stress, and <span class="disease" id="23453657-8-104-121">disc degeneration</span>.	23453657	2013
GLB1	Galactosidase Beta 1	Protein Coding	P16278	53	GC03M032963	11.3701	https://www.genecards.org/cgi-bin/carddisp.pl?gene=GLB1							BAD	572	Intervertebral Disc Degeneration	MESH:D055959		Dexamethasone|Nicotine|Resveratrol|Simvastatin	17.68	4		Intervertebral Disc Degeneration	C0158266	TNF	7124	0.1	Biomarker		BEFREE	Urolithin A Inhibits the Catabolic Effect of <span class="gene" id="30283339-0-45-49">TNFα</span> on Nucleus Pulposus Cell and Alleviates <span class="disease" id="30283339-0-90-122">Intervertebral Disc Degeneration</span> &lt;i&gt;in vivo&lt;/i&gt;.	30283339	2018
FGF2	Fibroblast Growth Factor 2	Protein Coding	P09038	50	GC04P122826	11.2632	https://www.genecards.org/cgi-bin/carddisp.pl?gene=FGF2							CYP11A1	1583	Intervertebral Disc Degeneration	MESH:D055959		Dexamethasone|Nicotine|Resveratrol|Simvastatin	17.65	4		Intervertebral Disc Degeneration	C0158266	CCN2	1490	0.04	AlteredExpression		BEFREE	<span class="gene" id="19016368-0-0-31">Connective tissue growth factor</span> expression in human intervertebral disc: implications for angiogenesis in <span class="disease" id="19016368-0-106-138">intervertebral disc degeneration</span>.	19016368	2008
MIR142	MicroRNA 142	RNA Gene		22	GC17M058331	11.2619	https://www.genecards.org/cgi-bin/carddisp.pl?gene=MIR142							NME6	10201	Intervertebral Disc Degeneration	MESH:D055959		Dexamethasone|Nicotine|Resveratrol	17.64	3		Intervertebral Disc Degeneration	C0158266	BDNF	627	0.01	AlteredExpression		BEFREE	TLRs regulate cytokine, <span class="gene" id="29215065-2-24-36">neurotrophin</span>, and protease expression in human disc cells in vitro, and thus control key factors in <span class="disease" id="29215065-2-124-141">disc degeneration</span>.	29215065	2017
ELN	Elastin	Protein Coding	P15502	47	GC07P074027	11.0967	https://www.genecards.org/cgi-bin/carddisp.pl?gene=ELN							APOE	348	Intervertebral Disc Degeneration	MESH:D055959		Dexamethasone|Nicotine|Resveratrol|Simvastatin	17.63	4		Intervertebral Disc Degeneration	C0158266	NFAT5	10725	0.01	Biomarker		BEFREE	<span class="gene" id="31707045-0-0-6">TonEBP</span>-deficiency accelerates <span class="disease" id="31707045-0-30-62">intervertebral disc degeneration</span> underscored by matrix remodeling, cytoskeletal rearrangements, and changes in proinflammatory gene expression.	31707045	2020
CASP3	Caspase 3	Protein Coding	P42574	53	GC04M184627	11.0441	https://www.genecards.org/cgi-bin/carddisp.pl?gene=CASP3							DUSP1	1843	Intervertebral Disc Degeneration	MESH:D055959		Dexamethasone|Nicotine|Resveratrol|Simvastatin	17.63	4		Intervertebral Disc Degeneration	C0158266	MIR21	406991	0.06	Biomarker		BEFREE	Mesenchymal stem cells deliver exogenous <span class="gene" id="28805297-0-41-47">miR-21</span> via exosomes to inhibit nucleus pulposus cell apoptosis and reduce <span class="disease" id="28805297-0-115-147">intervertebral disc degeneration</span>.	28805297	2018
PLA2G6	Phospholipase A2 Group VI	Protein Coding	O60733	51	GC22M072042	11.0237	https://www.genecards.org/cgi-bin/carddisp.pl?gene=PLA2G6							TMEM41B	440026	Intervertebral Disc Degeneration	MESH:D055959		Dexamethasone|Nicotine|Resveratrol	17.59	3		Intervertebral Disc Degeneration	C0158266	CCL3	6348	0.03	Biomarker		BEFREE	The bioinformatic analysis of the gene expression profiles of degenerative intervertebral disc cells stimulated with TNF-α showed that <span class="gene" id="26439025-7-135-139">CCL3</span> and other genes may play a role in the development of the <span class="disease" id="26439025-7-198-215">disc degeneration</span> induced by inflammatory reactions.	26439025	2015
MIR155	MicroRNA 155	RNA Gene		22	GC21P025573	10.8894	https://www.genecards.org/cgi-bin/carddisp.pl?gene=MIR155							LPL	4023	Intervertebral Disc Degeneration	MESH:D055959		Dexamethasone|Nicotine|Resveratrol|Simvastatin	17.56	4		Intervertebral Disc Degeneration	C0158266	XYLT1	64131	0.01	AlteredExpression		BEFREE	We investigated whether expression of <span class="gene" id="25476526-1-38-58">xylosyltransferase-1</span> (<span class="gene" id="25476526-1-60-64">XT-1</span>), a key enzyme in glycosaminoglycan biosynthesis, is responsive to <span class="disease" id="25476526-1-132-149">disk degeneration</span> and to inhibition by the inflammatory cytokines tumor necrosis factor α and IL-1β in nucleus pulposu…	25476526	2015
RNU4ATAC	RNA, U4atac Small Nuclear	RNA Gene		21	GC02P127225	10.8191	https://www.genecards.org/cgi-bin/carddisp.pl?gene=RNU4ATAC							TRNP1	388610	Intervertebral Disc Degeneration	MESH:D055959		Dexamethasone|Nicotine|Resveratrol	17.54	3		Intervertebral Disc Degeneration	C0158266	ACAN	176	0.1	GeneticVariation		BEFREE	Tryptophan alleles in COL9A2 and COL9A3 have been shown to be associated with lumbar disc disease in the Finnish population, and polymorphisms in the vitamin D receptor gene (VDR) (FokI and TaqI), the matrix metalloproteinase-3 gene (MMP-3) and an <span class="gene" id="14644861-3-248-256">aggrecan</span> gene (<span class="gene" id="14644861-3-263-267">AGC1</span>) VNTR have been reported to be …	14644861	2003
AFG3L2	AFG3 Like Matrix AAA Peptidase Subunit 2	Protein Coding	Q9Y4W6	50	GC18M012328	10.7493	https://www.genecards.org/cgi-bin/carddisp.pl?gene=AFG3L2							IL12B	3593	Intervertebral Disc Degeneration	MESH:D055959		Dexamethasone|Nicotine|Resveratrol|Simvastatin	17.46	4		Intervertebral Disc Degeneration	C0158266	MAPK3	5595	0.03	Biomarker		BEFREE	Taken together, our results suggest that H&lt;sub&gt;2&lt;/sub&gt;S plays a protective role in <span class="disease" id="28087442-8-83-87">IVDD</span> and the underlying mechanism involves PI3K/Akt and <span class="gene" id="28087442-8-139-143">ERK1</span>/2 signaling pathways-mediated suppression of ER stress and mitochondrial dysfunction in IL-1β-induced NP cells.	28087442	2017
MCOLN1	Mucolipin TRP Cation Channel 1	Protein Coding	Q9GZU1	47	GC19P008998	10.7459	https://www.genecards.org/cgi-bin/carddisp.pl?gene=MCOLN1							PTEN	5728	Intervertebral Disc Degeneration	MESH:D055959		Dexamethasone|Nicotine|Resveratrol|Simvastatin	17.43	4		Intervertebral Disc Degeneration	C0158266	JUND	3727	0.02	Biomarker		BEFREE	A selective inhibition of c-Fos/<span class="gene" id="29208967-0-32-51">activator protein-1</span> as a potential therapeutic target for <span class="disease" id="29208967-0-90-122">intervertebral disc degeneration</span> and associated pain.	29208967	2017
SIRT1	Sirtuin 1	Protein Coding	Q96EB6	53	GC10P067884	10.6444	https://www.genecards.org/cgi-bin/carddisp.pl?gene=SIRT1							STAT1	6772	Intervertebral Disc Degeneration	MESH:D055959		Dexamethasone|Nicotine|Resveratrol|Simvastatin	17.42	4		Intervertebral Disc Degeneration	C0158266	IL6	3569	0.1	Biomarker		BEFREE	Mechanism of microRNA-146a-mediated <span class="gene" id="28810568-0-36-40">IL-6</span>/STAT3 signaling in lumbar <span class="disease" id="28810568-0-67-99">intervertebral disc degeneration</span>.	28810568	2017
FN1	Fibronectin 1	Protein Coding	P02751	54	GC02M215360	10.5967	https://www.genecards.org/cgi-bin/carddisp.pl?gene=FN1							BECN1	8678	Intervertebral Disc Degeneration	MESH:D055959		Dexamethasone|Nicotine|Resveratrol|Simvastatin	17.41	4		Intervertebral Disc Degeneration	C0158266	MAPK14	1432	0.02	AlteredExpression		BEFREE	Differential expression of <span class="gene" id="26911458-0-27-30">p38</span> MAPK α, β, γ, δ isoforms in nucleus pulposus modulates macrophage polarization in <span class="disease" id="26911458-0-113-145">intervertebral disc degeneration</span>.	26911458	2016
MMP13	Matrix Metallopeptidase 13	Protein Coding	P45452	54	GC11M102942	10.5269	https://www.genecards.org/cgi-bin/carddisp.pl?gene=MMP13							CCN2	1490	Intervertebral Disc Degeneration	MESH:D055959		Dexamethasone|Nicotine|Resveratrol|Simvastatin	17.41	4		Intervertebral Disc Degeneration	C0158266	CCN2	1490	0.04	Biomarker		BEFREE	Further studies of <span class="gene" id="23567513-7-19-23">CCN2</span> in this tissue may reveal valuable targets for the biological therapy of <span class="disease" id="23567513-7-97-114">disc degeneration</span>.	23567513	2013
TGFBR1	Transforming Growth Factor Beta Receptor 1	Protein Coding	P36897	58	GC09P099104	10.511	https://www.genecards.org/cgi-bin/carddisp.pl?gene=TGFBR1							LHB	3972	Intervertebral Disc Degeneration	MESH:D055959		Dexamethasone|Nicotine|Resveratrol|Simvastatin	17.36	4		Intervertebral Disc Degeneration	C0158266	AHSA1	10598	0.02	Biomarker		BEFREE	These results support the hypothesis that IL-1β and the <span class="gene" id="20661932-9-56-59">p38</span> MAPK signal may be responsible for many of the inflammatory and catabolic changes seen in the human <span class="disease" id="20661932-9-160-177">disk degeneration</span>, and support our proposal that HBO treatment-induced increase of the anabolic factor (TIMP-1)/catabolic factor (MMP-3) r…	20661932	2011
NLRP3	NLR Family Pyrin Domain Containing 3	Protein Coding	Q96P20	52	GC01P247415	10.5065	https://www.genecards.org/cgi-bin/carddisp.pl?gene=NLRP3							CCNE1	898	Intervertebral Disc Degeneration	MESH:D055959		Dexamethasone|Nicotine|Resveratrol|Simvastatin	17.32	4		Intervertebral Disc Degeneration	C0158266	VDR	7421	0.1	GeneticVariation		BEFREE	Degeneration scores were significantly worse in cases with COL1A1 Sp1, COL9a3 Trp3, and <span class="gene" id="26342701-7-88-91">VDR</span> TaqI mutations; however, COL9a2 Trp2 mutation was <span class="negexp">not associated with a difference</span> in the severity of <span class="disease" id="26342701-7-194-211">disc degeneration</span>.	26342701	2015
IL1A	Interleukin 1 Alpha	Protein Coding	P01583	50	GC02M112773	10.4747	https://www.genecards.org/cgi-bin/carddisp.pl?gene=IL1A							CDK4	1019	Intervertebral Disc Degeneration	MESH:D055959		Dexamethasone|Nicotine|Resveratrol|Simvastatin	17.31	4		Intervertebral Disc Degeneration	C0158266	TGFB1	7040	0.36	Biomarker		BEFREE	In conclusion, we demonstrate the potential of <span class="gene" id="28358123-8-47-52">TGFβ1</span> and CTGF to mitigate the progression of <span class="disease" id="28358123-8-93-110">disc degeneration</span> and the potential use of these molecules in a molecular therapy to treat the degenerative disc.	28358123	2017
MT-CO3	Mitochondrially Encoded Cytochrome C Oxidase III	Protein Coding	P00414	33	GCMTP009209	10.2839	https://www.genecards.org/cgi-bin/carddisp.pl?gene=MT-CO3							ORC2	4999	Intervertebral Disc Degeneration	MESH:D055959		Dexamethasone|Nicotine|Resveratrol	17.3	3		Intervertebral Disc Degeneration	C0158266	FOXO1	2308	0.01	Biomarker		BEFREE	miR-486-5p Inhibits Inflammatory Response, Matrix Degradation and Apoptosis of Nucleus Pulposus Cells through Directly Targeting <span class="gene" id="30790508-0-129-134">FOXO1</span> in <span class="disease" id="30790508-0-138-170">Intervertebral Disc Degeneration</span>.	30790508	2019
MT-CO1	Mitochondrially Encoded Cytochrome C Oxidase I	Protein Coding	P00395	36	GCMTP005906	10.1424	https://www.genecards.org/cgi-bin/carddisp.pl?gene=MT-CO1							SAP30L	79685	Intervertebral Disc Degeneration	MESH:D055959		Dexamethasone|Nicotine|Resveratrol	17.3	3		Intervertebral Disc Degeneration	C0158266	TRP-AGG2-6	7218	0.04	GeneticVariation		BEFREE	Genetic studies have demonstrated that a polymorphism (<span class="gene" id="18246003-3-55-59">Trp2</span> allele) in COL9A2 coding for alpha2 chain of collagen IX predisposes the individual to <span class="disease" id="18246003-3-147-164">disc degeneration</span>.	18246003	2007
CRP	C-Reactive Protein	Protein Coding	P02741	50	GC01M159733	10.141	https://www.genecards.org/cgi-bin/carddisp.pl?gene=CRP							CHRND	1144	Intervertebral Disc Degeneration	MESH:D055959		Dexamethasone|Nicotine|Resveratrol	17.2	3		Intervertebral Disc Degeneration	C0158266	SESN3	143686	0.01	AlteredExpression		BEFREE	Mouse spines were graded for key histological features of <span class="disease" id="28430387-5-58-75">disc degeneration</span> in all the time points and expression of two key FOXO downstream targets, <span class="gene" id="28430387-5-150-159">sestrin 3</span> (<span class="gene" id="28430387-5-161-166">SESN3</span>) and superoxide dismutase (SOD2), was assessed by immunohistochemistry.	28430387	2017
MATN3	Matrilin 3	Protein Coding	O15232	47	GC02M019992	10.1057	https://www.genecards.org/cgi-bin/carddisp.pl?gene=MATN3							MTF2	22823	Intervertebral Disc Degeneration	MESH:D055959		Dexamethasone|Nicotine|Resveratrol	17.2	3		Intervertebral Disc Degeneration	C0158266	EIF1	10209	0.01	Biomarker		BEFREE	The MIF/CD74 pathway may represent a crucial target for treating <span class="disease" id="24569872-17-65-82">disc degeneration</span> since inhibiting the function of MIF with its antagonist <span class="gene" id="24569872-17-140-145">ISO-1</span> can reduce MIF-induced inflammation and exert potent therapeutic effects.	24569872	2014
H19	H19 Imprinted Maternally Expressed Transcript	RNA Gene		28	GC11M001995	10.0664	https://www.genecards.org/cgi-bin/carddisp.pl?gene=H19							PKN2	5586	Intervertebral Disc Degeneration	MESH:D055959		Dexamethasone|Nicotine|Resveratrol	17.2	3		Intervertebral Disc Degeneration	C0158266	VEGFA	7422	0.04	Biomarker		BEFREE	In summary, we established a method that consistently profiles circulating miRNAs and identified multiple miRNAs as promising biomarkers for disc degeneration, among which miR-26a-5p enhances <span class="gene" id="31338931-7-192-196">VEGF</span> expression during <span class="disease" id="31338931-7-215-232">disc degeneration</span> through targeting Smad1 signalling.	31338931	2019
GDF5	Growth Differentiation Factor 5	Protein Coding	P43026	50	GC20M035433	10.0574	https://www.genecards.org/cgi-bin/carddisp.pl?gene=GDF5							CAPZA2	830	Intervertebral Disc Degeneration	MESH:D055959		Nicotine|Resveratrol|Simvastatin	17.17	3		Intervertebral Disc Degeneration	C0158266	MIR125B1	406911	0.01	Biomarker		BEFREE	The present study demonstrated that TSHZ3, as a target gene of <span class="gene" id="29456666-6-63-73">miR-125b-1</span>-3p, may serve a protective role in <span class="disease" id="29456666-6-109-141">intervertebral disc degeneration</span> and that this protective function may be inhibited by high levels of <span class="gene" id="29456666-6-211-221">miR-125b-1</span>-3p.	29456666	2018
LRP5	LDL Receptor Related Protein 5	Protein Coding	O75197	53	GC11P068298	10.0572	https://www.genecards.org/cgi-bin/carddisp.pl?gene=LRP5							ITGBL1	9358	Intervertebral Disc Degeneration	MESH:D055959		Dexamethasone|Resveratrol|Simvastatin	17.11	3		Intervertebral Disc Degeneration	C0158266	PDLIM7	9260	0.01	Biomarker		BEFREE	<span class="gene" id="25336289-0-0-26">LIM mineralization protein</span>-1 suppresses TNF-α induced <span class="disease" id="25336289-0-54-86">intervertebral disc degeneration</span> by maintaining nucleus pulposus extracellular matrix production and inhibiting matrix metalloproteinases expression.	25336289	2015
TGFB2	Transforming Growth Factor Beta 2	Protein Coding	P61812	55	GC01P218345	9.82719	https://www.genecards.org/cgi-bin/carddisp.pl?gene=TGFB2							STAR	6770	Intervertebral Disc Degeneration	MESH:D055959		Dexamethasone|Nicotine|Resveratrol|Simvastatin	17.1	4		Intervertebral Disc Degeneration	C0158266	NLRP3	114548	0.04	AlteredExpression		BEFREE	In this study, we observed significant activation of the <span class="gene" id="28224704-5-57-62">NLRP3</span> inflammasome in NP tissues obtained from patients with <span class="disease" id="28224704-5-118-143">degenerative disc disease</span> compared to that with idiopathic scoliosis according to results detected by Western blot and immunofluorescence.	28224704	2017
SOX9	SRY-Box Transcription Factor 9	Protein Coding	P48436	50	GC17P072121	9.77907	https://www.genecards.org/cgi-bin/carddisp.pl?gene=SOX9							CCNA2	890	Intervertebral Disc Degeneration	MESH:D055959		Dexamethasone|Nicotine|Resveratrol|Simvastatin	17.05	4		Intervertebral Disc Degeneration	C0158266	MIR143	406935	0.02	Biomarker		BEFREE	The aim of this study is to investigate whether <span class="gene" id="28716711-3-48-60">microRNA-143</span> (<span class="gene" id="28716711-3-62-71">miRNA-143</span>) is involved in the progression of <span class="disease" id="28716711-3-107-139">intervertebral disc degeneration</span>.	28716711	2017
HGD	Homogentisate 1,2-Dioxygenase	Protein Coding	Q93099	48	GC03M120628	9.45262	https://www.genecards.org/cgi-bin/carddisp.pl?gene=HGD							CYP17A1	1586	Intervertebral Disc Degeneration	MESH:D055959		Dexamethasone|Nicotine|Resveratrol|Simvastatin	17.03	4		Intervertebral Disc Degeneration	C0158266	ASPN	54829	0.03	AlteredExpression		BEFREE	Consistently, the increased <span class="gene" id="28646230-5-28-35">asporin</span> expression with degeneration was also proved by rabbit <span class="disease" id="28646230-5-91-123">intervertebral disc degeneration</span> (IDD) model.	28646230	2017
CXCL8	C-X-C Motif Chemokine Ligand 8	Protein Coding	P10145	48	GC04P073740	9.44462	https://www.genecards.org/cgi-bin/carddisp.pl?gene=CXCL8							HIPK1	204851	Intervertebral Disc Degeneration	MESH:D055959		Dexamethasone|Nicotine|Resveratrol	17.03	3		Intervertebral Disc Degeneration	C0158266	TRP-AGG2-6	7218	0.04	GeneticVariation		BEFREE	Degeneration scores were significantly worse in cases with COL1A1 Sp1, COL9a3 Trp3, and VDR TaqI mutations; however, COL9a2 <span class="gene" id="26342701-7-124-128">Trp2</span> mutation was <span class="negexp">not associated with a difference</span> in the severity of <span class="disease" id="26342701-7-194-211">disc degeneration</span>.	26342701	2015
FIG4	FIG4 Phosphoinositide 5-Phosphatase	Protein Coding	Q92562	48	GC06P113131	9.39514	https://www.genecards.org/cgi-bin/carddisp.pl?gene=FIG4							HNRNPLL	92906	Intervertebral Disc Degeneration	MESH:D055959		Dexamethasone|Nicotine|Resveratrol	17.03	3		Intervertebral Disc Degeneration	C0158266	IGF1R	3480	0.02	GeneticVariation		BEFREE	We suggest that a genetic variation at the <span class="gene" id="18469701-8-43-48">IGF1R</span> gene locus is associated with spinal <span class="disease" id="18469701-8-86-103">disc degeneration</span>, in line with the involvement of the IGF1R gene in the cartilage metabolism.	18469701	2008
SACS	Sacsin Molecular Chaperone	Protein Coding	Q9NZJ4	41	GC13M023288	9.36738	https://www.genecards.org/cgi-bin/carddisp.pl?gene=SACS							RBBP9	10741	Intervertebral Disc Degeneration	MESH:D055959		Dexamethasone|Nicotine|Resveratrol	17.03	3		Intervertebral Disc Degeneration	C0158266	TNFRSF11A	8792	0.02	Biomarker		BEFREE	Our study showed the possibility that the <span class="gene" id="28576140-16-42-46">RANK</span>/RANKL/OPG system may play a part in the process of <span class="disease" id="28576140-16-98-130">intervertebral disc degeneration</span>.	28576140	2017
IGF1	Insulin Like Growth Factor 1	Protein Coding	P05019	52	GC12M102395	9.26299	https://www.genecards.org/cgi-bin/carddisp.pl?gene=IGF1							SFTPA1	653509	Intervertebral Disc Degeneration	MESH:D055959		Dexamethasone|Nicotine|Resveratrol	16.95	3		Intervertebral Disc Degeneration	C0158266	ACAN	176	0.1	Biomarker		BEFREE	In degeneration, there was evidence of a loss of <span class="gene" id="11950957-9-49-57">aggrecan</span> synthesis, which may contribute to the pathogenesis of <span class="disease" id="11950957-9-113-130">disc degeneration</span>.	11950957	2002
LTBP3	Latent Transforming Growth Factor Beta Binding Protein 3	Protein Coding	Q9NS15	47	GC11M065538	9.11916	https://www.genecards.org/cgi-bin/carddisp.pl?gene=LTBP3							IL18	3606	Intervertebral Disc Degeneration	MESH:D055959		Dexamethasone|Nicotine|Resveratrol|Simvastatin	16.94	4		Intervertebral Disc Degeneration	C0158266	FSTL1	11167	0.01	AlteredExpression		BEFREE	Furthermore, <span class="gene" id="28498809-9-13-18">FSTL1</span> expression was significantly increased in <span class="disease" id="28498809-9-61-93">intervertebral disc degeneration</span> models of rats.	28498809	2017
NFE2L2	NFE2 Like BZIP Transcription Factor 2	Protein Coding	Q16236	55	GC02M177227	9.02928	https://www.genecards.org/cgi-bin/carddisp.pl?gene=NFE2L2							MKI67	4288	Intervertebral Disc Degeneration	MESH:D055959		Dexamethasone|Nicotine|Resveratrol|Simvastatin	16.86	4		Intervertebral Disc Degeneration	C0158266	MIR483	619552	0.01	Biomarker		BEFREE	Bu-Shen-Huo-Xue-Fang modulates nucleus pulposus cell proliferation and extracellular matrix remodeling in <span class="disease" id="29393545-0-106-138">intervertebral disk degeneration</span> through <span class="gene" id="29393545-0-147-154">miR-483</span> regulation of Wnt pathway.	29393545	2019
MIR140	MicroRNA 140	RNA Gene		25	GC16P069934	9.01229	https://www.genecards.org/cgi-bin/carddisp.pl?gene=MIR140							CCL5	6352	Intervertebral Disc Degeneration	MESH:D055959		Dexamethasone|Nicotine|Resveratrol|Simvastatin	16.85	4		Intervertebral Disc Degeneration	C0158266	SIRT3	23410	0.02	Biomarker		BEFREE	In addition, nucleus pulposus cells stimulated with interleukin-1β (IL-1β) expressed less <span class="gene" id="31773668-6-90-95">SIRT3</span> than that in the control group and nucleus pulposus cells with <span class="gene" id="31773668-6-159-164">SIRT3</span> overexpress vectors expressed more collagen II FOXO3a and superoxide dismutase 2 (SOD2), indicating that <span class="gene" id="31773668…	31773668	2019
TGFB3	Transforming Growth Factor Beta 3	Protein Coding	P10600	52	GC14M075958	8.93158	https://www.genecards.org/cgi-bin/carddisp.pl?gene=TGFB3							CCR4	1233	Intervertebral Disc Degeneration	MESH:D055959		Dexamethasone|Resveratrol|Simvastatin	16.82	3		Intervertebral Disc Degeneration	C0158266	FLNB	2317	0.01	Biomarker		BEFREE	TGFβ and BMP Dependent Cell Fate Changes Due to Loss of <span class="gene" id="27019229-0-56-65">Filamin B</span> Produces <span class="disease" id="27019229-0-75-92">Disc Degeneration</span> and Progressive Vertebral Fusions.	27019229	2016
CCN2	Cellular Communication Network Factor 2	Protein Coding	P29279	51	GC06M131948	8.90296	https://www.genecards.org/cgi-bin/carddisp.pl?gene=CCN2							CXCL2	2920	Intervertebral Disc Degeneration	MESH:D055959		Dexamethasone|Nicotine|Resveratrol|Simvastatin	16.82	4		Intervertebral Disc Degeneration	C0158266	RHOBTB2	23221	0.01	Biomarker		BEFREE	MAP2K6 and <span class="gene" id="23661466-7-11-18">RHOBTB2</span> may be specific therapeutic molecular targets in the treatment of <span class="disease" id="23661466-7-85-102">disc degeneration</span>.	23661466	2013
ATG7	Autophagy Related 7	Protein Coding	O95352	48	GC03P018374	8.87374	https://www.genecards.org/cgi-bin/carddisp.pl?gene=ATG7							NPHS2	7827	Intervertebral Disc Degeneration	MESH:D055959		Dexamethasone|Resveratrol|Simvastatin	16.82	3		Intervertebral Disc Degeneration	C0158266	EGLN3	112399	0.02	AlteredExpression		BEFREE	PHD3&lt;sup&gt;-/-&lt;/sup&gt; mice (12.5 mo old) showed increased incidence of <span class="disease" id="28495754-3-68-100">intervertebral disc degeneration</span> with a concomitant decrease in expression of the HIF-1α targets VEGF-A, glucose transporter-1, and lactate dehydrogenase A. <span class="gene" id="28495754-3-225-229">PHD3</span> silencing decreased hypoxic activation of HIF-1α C-term…	28495754	2017
COL11A2	Collagen Type XI Alpha 2 Chain	Protein Coding	P13942	47	GC06M033162	8.8633	https://www.genecards.org/cgi-bin/carddisp.pl?gene=COL11A2							CDK2	1017	Intervertebral Disc Degeneration	MESH:D055959		Dexamethasone|Nicotine|Resveratrol|Simvastatin	16.8	4		Intervertebral Disc Degeneration	C0158266	NGF	4803	0.03	GeneticVariation		BEFREE	The <span class="variant" dbSNP="rs4076018" genes_norm="11096;125;176;2735;3480;3553;3557;4313;4319;4322;4513;4803;56243;8483;8604;8807;9469">rs4076018</span> SNP of <span class="gene" id="23792102-11-21-25">NGFB</span> was highly significant (p&lt;.01) and <span class="variant" dbSNP="rs2292657" genes_norm="11096;125;176;2735;3480;3553;3557;4313;4319;4322;4513;4803;56243;8483;8604;8807;9469">rs2…	23792102	2013
LOC126863084	MED14-Independent Group 3 Enhancer GRCh37_chr20:61467141-61468340	Functional Element		3	GC20P065803	8.80463	https://www.genecards.org/cgi-bin/carddisp.pl?gene=LOC126863084							CKMT2	1160	Intervertebral Disc Degeneration	MESH:D055959		Dexamethasone|Nicotine|Resveratrol	16.79	3		Intervertebral Disc Degeneration	C0158266	TIMP1	7076	0.04	Biomarker		BEFREE	These results support the hypothesis that IL-1β and the p38 MAPK signal may be responsible for many of the inflammatory and catabolic changes seen in the human disk degeneration, and support our proposal that HBO treatment-induced increase of the anabolic factor (<span class="gene" id="20661932-9-264-270">TIMP-1</span>)/catabolic factor (MMP-3) ratio may provide a therapeutic approach to slow the…	20661932	2011
SOX2-OT	SOX2 Overlapping Transcript	RNA Gene		27	GC03P180989	8.79769	https://www.genecards.org/cgi-bin/carddisp.pl?gene=SOX2-OT							MAPK9	5601	Intervertebral Disc Degeneration	MESH:D055959		Dexamethasone|Nicotine|Resveratrol|Simvastatin	16.79	4		Intervertebral Disc Degeneration	C0158266	ACAN	176	0.1	Biomarker		BEFREE	Within this scope, we discuss the current knowledge concerning the structure and function of <span class="gene" id="29992840-6-93-101">aggrecan</span> in <span class="disease" id="29992840-6-105-137">intervertebral disc degeneration</span>.	29992840	2019
SURF1	SURF1 Cytochrome C Oxidase Assembly Factor	Protein Coding	Q15526	46	GC09M133351	8.78907	https://www.genecards.org/cgi-bin/carddisp.pl?gene=SURF1							IBSP	3381	Intervertebral Disc Degeneration	MESH:D055959		Dexamethasone|Nicotine|Simvastatin	16.77	3		Intervertebral Disc Degeneration	C0158266	WNK1	65125	0.02	Biomarker		BEFREE	Nuclear factor (NF)-κB <span class="gene" id="30076618-1-23-26">p65</span> plays a key role in the development of <span class="disease" id="30076618-1-66-98">intervertebral disc degeneration</span> (IDD).	30076618	2018
ADAMTS5	ADAM Metallopeptidase With Thrombospondin Type 1 Motif 5	Protein Coding	Q9UNA0	48	GC21M026918	8.74733	https://www.genecards.org/cgi-bin/carddisp.pl?gene=ADAMTS5							ARPP21	10777	Intervertebral Disc Degeneration	MESH:D055959		Dexamethasone|Nicotine|Resveratrol	16.75	3		Intervertebral Disc Degeneration	C0158266	MIR181A2	406954	0.01	Biomarker		BEFREE	<span class="gene" id="31508816-0-0-13">MicroRNA-181a</span> exerts anti-inflammatory effects via inhibition of the ERK pathway in mice with <span class="disease" id="31508816-0-94-126">intervertebral disc degeneration</span>.	31508816	2020
BCL2	BCL2 Apoptosis Regulator	Protein Coding	P10415	55	GC18M063123	8.71036	https://www.genecards.org/cgi-bin/carddisp.pl?gene=BCL2							SPP1	6696	Intervertebral Disc Degeneration	MESH:D055959		Dexamethasone|Nicotine|Resveratrol|Simvastatin	16.74	4		Intervertebral Disc Degeneration	C0158266	KHDRBS1	10657	0.01	Biomarker		BEFREE	However, <span class="gene" id="31802633-10-9-12">p62</span> increased progressively with increasing <span class="disease" id="31802633-10-53-70">disc degeneration</span> grade.	31802633	2020
SMAD2	SMAD Family Member 2	Protein Coding	Q15796	56	GC18M047809	8.691	https://www.genecards.org/cgi-bin/carddisp.pl?gene=SMAD2							ATF3	467	Intervertebral Disc Degeneration	MESH:D055959		Dexamethasone|Nicotine|Resveratrol|Simvastatin	16.72	4		Intervertebral Disc Degeneration	C0158266	PIK3CA	5290	0.03	Biomarker		BEFREE	The <span class="gene" id="28915718-0-4-8">PI3K</span>/Akt pathway: a critical player in <span class="disease" id="28915718-0-43-75">intervertebral disc degeneration</span>.	28915718	2017
GDF6	Growth Differentiation Factor 6	Protein Coding	Q6KF10	47	GC08M096142	8.68611	https://www.genecards.org/cgi-bin/carddisp.pl?gene=GDF6							AATK	9625	Intervertebral Disc Degeneration	MESH:D055959		Dexamethasone|Nicotine|Resveratrol	16.71	3		Intervertebral Disc Degeneration	C0158266	LILRB1	10859	0.01	Biomarker		BEFREE	Finally, mRNA and protein levels of known matrix components and of matrix degradation enzymes were determined to elucidate the function of <span class="gene" id="27583982-6-139-144">miR-7</span> in IL-1β-induced <span class="disease" id="27583982-6-162-179">disc degeneration</span>.	27583982	2016
TNFRSF10A	TNF Receptor Superfamily Member 10a	Protein Coding	O00220	49	GC08M023190	8.68513	https://www.genecards.org/cgi-bin/carddisp.pl?gene=TNFRSF10A							CASP1	834	Intervertebral Disc Degeneration	MESH:D055959		Dexamethasone|Nicotine|Resveratrol|Simvastatin	16.71	4		Intervertebral Disc Degeneration	C0158266	LGALS3	3958	0.01	AlteredExpression		BEFREE	Together these studies suggest that TGFβ, through Smad3 controls <span class="gene" id="26639428-14-65-75">Galectin-3</span> expression in NP cells and may have implications in the <span class="disease" id="26639428-14-132-164">intervertebral disc degeneration</span>.	26639428	2016
MIR27A	MicroRNA 27a	RNA Gene		24	GC19M015892	8.68402	https://www.genecards.org/cgi-bin/carddisp.pl?gene=MIR27A							HMGCR	3156	Intervertebral Disc Degeneration	MESH:D055959		Dexamethasone|Nicotine|Resveratrol|Simvastatin	16.71	4		Intervertebral Disc Degeneration	C0158266	TNF	7124	0.1	Biomarker		BEFREE	<span class="gene" id="29992506-2-0-4">TNFα</span> is involved in <span class="disease" id="29992506-2-20-52">intervertebral disc degeneration</span> (IDD) and plays a key role.	29992506	2018
TGFBR2	Transforming Growth Factor Beta Receptor 2	Protein Coding	P37173	56	GC03P030623	8.63689	https://www.genecards.org/cgi-bin/carddisp.pl?gene=TGFBR2							LEP	3952	Intervertebral Disc Degeneration	MESH:D055959		Dexamethasone|Nicotine|Resveratrol|Simvastatin	16.67	4		Intervertebral Disc Degeneration	C0158266	MIR155	406947	0.04	Biomarker		BEFREE	Deregulated <span class="gene" id="21706480-0-12-19">miR-155</span> promotes Fas-mediated apoptosis in human <span class="disease" id="21706480-0-61-93">intervertebral disc degeneration</span> by targeting FADD and caspase-3.	21706480	2011
TP53	Tumor Protein P53	Protein Coding	P04637	57	GC17M007661	8.57493	https://www.genecards.org/cgi-bin/carddisp.pl?gene=TP53							UFM1	51569	Intervertebral Disc Degeneration	MESH:D055959		Dexamethasone|Nicotine|Resveratrol	16.67	3		Intervertebral Disc Degeneration	C0158266	ACAN	176	0.1	Biomarker		BEFREE	To determine the expression of ADAMTS-4, a metalloproteinase capable of digesting <span class="gene" id="16741450-2-82-90">aggrecan</span>, and its role in herniated lumbar intervertebral <span class="disease" id="16741450-2-140-156">disc degradation</span>.	16741450	2006
ADAMTS4	ADAM Metallopeptidase With Thrombospondin Type 1 Motif 4	Protein Coding	O75173	47	GC01M161184	8.54763	https://www.genecards.org/cgi-bin/carddisp.pl?gene=ADAMTS4							NDUFB5	4711	Intervertebral Disc Degeneration	MESH:D055959		Dexamethasone|Nicotine|Resveratrol	16.64	3		Intervertebral Disc Degeneration	C0158266	ADAMTS5	11096	0.04	AlteredExpression		BEFREE	The noncoding RNA linc-<span class="gene" id="28341660-0-23-30">ADAMTS5</span> cooperates with RREB1 to protect from <span class="disease" id="28341660-0-69-101">intervertebral disc degeneration</span> through inhibiting <span class="gene" id="28341660-0-121-128">ADAMTS5</span> expression.	28341660	2017
CASP1	Caspase 1	Protein Coding	P29466	53	GC11M105025	8.51344	https://www.genecards.org/cgi-bin/carddisp.pl?gene=CASP1							PLCD4	84812	Intervertebral Disc Degeneration	MESH:D055959		Dexamethasone|Nicotine|Resveratrol	16.64	3		Intervertebral Disc Degeneration	C0158266	ACAN	176	0.1	GeneticVariation		BEFREE	Genetic polymorphisms in 20 genes have been analyzed in association with <span class="disease" id="23537453-8-73-75">DD</span>, including vitamin D receptor, growth differentiation factor 5 (GDF5), <span class="gene" id="23537453-8-147-155">aggrecan</span>, collagen Types I, IX, and XI, fibronectin, hyaluronan and proteoglycan link protein 1 (HAPLN1), thrombospondin, cartilage intermediate layer …	23537453	2013
RAB7A	RAB7A, Member RAS Oncogene Family	Protein Coding	P51149	53	GC03P136791	8.49926	https://www.genecards.org/cgi-bin/carddisp.pl?gene=RAB7A							CDKN1B	1027	Intervertebral Disc Degeneration	MESH:D055959		Dexamethasone|Nicotine|Resveratrol|Simvastatin	16.6	4		Intervertebral Disc Degeneration	C0158266	IGFBP3	3486	0.01	AlteredExpression		BEFREE	The gene expression of <span class="gene" id="30370550-2-23-67">insulin-like growth factor binding protein 3</span> (<span class="gene" id="30370550-2-69-75">IGFBP3</span>) is increased in patients with <span class="disease" id="30370550-2-107-124">disc degeneration</span>, however, its mechanism is still unknown.	30370550	2019
FGF14	Fibroblast Growth Factor 14	Protein Coding	Q92915	47	GC13M101710	8.47843	https://www.genecards.org/cgi-bin/carddisp.pl?gene=FGF14							SRPX2	27286	Intervertebral Disc Degeneration	MESH:D055959		Dexamethasone|Nicotine|Resveratrol	16.6	3		Intervertebral Disc Degeneration	C0158266	ATP7A	538	0.01	Biomarker		BEFREE	No MC was found in <span class="disease" id="29572167-6-19-21">DD</span> grade A, and MC III was not observed in <span class="disease" id="29572167-6-62-64">DD</span> grade B. <span class="gene" id="29572167-6-74-78">MC I</span> was found to significantly increase angular motion in the <span class="disease" id="29572167-6-137-139">DD</span> grade E group, and MC II could enlarge translational mot…	29572167	2018
DCN	Decorin	Protein Coding	P07585	51	GC12M091140	8.41426	https://www.genecards.org/cgi-bin/carddisp.pl?gene=DCN							RB1	5925	Intervertebral Disc Degeneration	MESH:D055959		Dexamethasone|Nicotine|Resveratrol|Simvastatin	16.55	4		Intervertebral Disc Degeneration	C0158266	DCTN4	51164	0.01	Biomarker		BEFREE	However, <span class="gene" id="31802633-10-9-12">p62</span> increased progressively with increasing <span class="disease" id="31802633-10-53-70">disc degeneration</span> grade.	31802633	2020
GAS5	Growth Arrest Specific 5	RNA Gene		25	GC01M173947	8.34578	https://www.genecards.org/cgi-bin/carddisp.pl?gene=GAS5							CXCL1	2919	Intervertebral Disc Degeneration	MESH:D055959		Dexamethasone|Nicotine|Resveratrol|Simvastatin	16.53	4		Intervertebral Disc Degeneration	C0158266	ACAN	176	0.1	AlteredExpression		BEFREE	An in vitro model of <span class="disease" id="29207013-4-21-38">disc degeneration</span> using human nucleus pulposus cells (hNPCs) and ex vivo culture of mouse intervertebral discs organs under the actions of inflammatory cytokines were used, and the expression of Col II and <span class="gene" id="29207013-4-227-235">aggrecan</span> in hNPCs were detected by semi-quantitative western blot analy…	29207013	2018
FXN	Frataxin	Protein Coding	Q16595	51	GC09P069035	8.33326	https://www.genecards.org/cgi-bin/carddisp.pl?gene=FXN							FN1	2335	Intervertebral Disc Degeneration	MESH:D055959		Dexamethasone|Nicotine|Resveratrol|Simvastatin	16.51	4		Intervertebral Disc Degeneration	C0158266	IGF1R	3480	0.02	Biomarker		BEFREE	In this study, we investigated the link between various polymorphic variants of the vitamin D receptor (VDR), matrix metalloproteinase 2 (MMP2), and <span class="gene" id="30084796-3-149-186">insulin like growth factor 1 receptor</span> (<span class="gene" id="30084796-3-188-193">IGF1R</span>) genes and <span class="disease" id="30084796-3-205-209">IVDD</span> in patients with <span class="diseas…	30084796	2018
TWNK	Twinkle MtDNA Helicase	Protein Coding	Q96RR1	45	GC10P101704	8.295	https://www.genecards.org/cgi-bin/carddisp.pl?gene=TWNK							RASGRF1	5923	Intervertebral Disc Degeneration	MESH:D055959		Dexamethasone|Resveratrol|Simvastatin	16.5	3		Intervertebral Disc Degeneration	C0158266	NGFR	4804	0.01	AlteredExpression		BEFREE	Finally, neuronal nuclear hypertrophy and elevated expression of <span class="gene" id="30842475-6-65-71">p75NTR</span> provide evidence of active adaptation of innervating sensory neurons in chronic <span class="disease" id="30842475-6-152-184">intervertebral disc degeneration</span>.	30842475	2019
LINC01672	Long Intergenic Non-Protein Coding RNA 1672	RNA Gene		13	GC01P007342	8.28982	https://www.genecards.org/cgi-bin/carddisp.pl?gene=LINC01672							TIMP1	7076	Intervertebral Disc Degeneration	MESH:D055959		Dexamethasone|Nicotine|Resveratrol|Simvastatin	16.5	4		Intervertebral Disc Degeneration	C0158266	WNT11	7481	0.01	AlteredExpression		BEFREE	Therefore, the <span class="gene" id="28429362-10-15-20">Wnt11</span> overexpression may have a potential utility for the treatment of the <span class="disease" id="28429362-10-90-122">intervertebral disc degeneration</span>.	28429362	2017
CYCS	Cytochrome C, Somatic	Protein Coding	P99999	52	GC07M025118	8.2805	https://www.genecards.org/cgi-bin/carddisp.pl?gene=CYCS							API5	8539	Intervertebral Disc Degeneration	MESH:D055959		Dexamethasone|Nicotine|Resveratrol	16.49	3		Intervertebral Disc Degeneration	C0158266	TFEB	7942	0.01	AlteredExpression		BEFREE	Furthermore, <span class="gene" id="30414849-9-13-17">TFEB</span> overexpression ameliorates the puncture-induced <span class="disease" id="30414849-9-66-70">IVDD</span> development in rats.	30414849	2019
OPA1	OPA1 Mitochondrial Dynamin Like GTPase	Protein Coding	O60313	48	GC03P193594	8.26984	https://www.genecards.org/cgi-bin/carddisp.pl?gene=OPA1							BDNF	627	Intervertebral Disc Degeneration	MESH:D055959		Dexamethasone|Nicotine|Resveratrol|Simvastatin	16.49	4		Intervertebral Disc Degeneration	C0158266	PIK3CD	5293	0.03	Biomarker		BEFREE	The <span class="gene" id="31746390-4-4-8">PI3K</span>‑AKT signaling pathway, advanced glycation endproducts‑receptor for advanced glycation endproducts signaling pathway, p53 signaling pathway, and transforming growth factor‑b signaling pathway were activated in <span class="disease" id="31746390-4-218-235">disc degeneration</span>.	31746390	2020
MIR494	MicroRNA 494	RNA Gene		18	GC14P113612	8.25962	https://www.genecards.org/cgi-bin/carddisp.pl?gene=MIR494							PLOD3	8985	Intervertebral Disc Degeneration	MESH:D055959		Nicotine|Resveratrol|Simvastatin	16.43	3		Intervertebral Disc Degeneration	C0158266	MTOR	2475	0.01	Biomarker		BEFREE	Our objective was to identify the optimal <span class="gene" id="30716534-3-42-46">mTOR</span> inhibitor for treating human <span class="disease" id="30716534-3-76-101">degenerative disc disease</span>.	30716534	2019
OFD1	OFD1 Centriole And Centriolar Satellite Protein	Protein Coding	O75665	47	GC0XP013714	8.23102	https://www.genecards.org/cgi-bin/carddisp.pl?gene=OFD1							CYP2D22	56448	Intervertebral Disc Degeneration	MESH:D055959		Dexamethasone|Nicotine|Resveratrol	16.42	3		Intervertebral Disc Degeneration	C0158266	ACAN	176	0.1	GeneticVariation		BEFREE	<span class="gene" id="20505571-3-0-8">Aggrecan</span> fragments have been found in human degenerated discs, and an association between the <span class="gene" id="20505571-3-94-102">aggrecan</span> VNTR polymorphism and <span class="disease" id="20505571-3-125-157">intervertebral disc degeneration</span> has been previously reported in middle-aged Finnish men.	20505571	2010
MT-ND3	Mitochondrially Encoded NADH:Ubiquinone Oxidoreductase Core Subunit 3	Protein Coding	P03897	36	GCMTP010061	8.15354	https://www.genecards.org/cgi-bin/carddisp.pl?gene=MT-ND3							SERPINB1A	66222	Intervertebral Disc Degeneration	MESH:D055959		Dexamethasone|Nicotine|Resveratrol	16.42	3		Intervertebral Disc Degeneration	C0158266	RPL10	6134	0.01	Biomarker		BEFREE	The interaction network analysis indicated that PTGS2, ICAM1, <span class="gene" id="26200140-9-62-65">NOV</span> and other genes may play a role in <span class="disease" id="26200140-9-101-118">disc degeneration</span>.	26200140	2018
PON1	Paraoxonase 1	Protein Coding	P27169	51	GC07M095297	8.09818	https://www.genecards.org/cgi-bin/carddisp.pl?gene=PON1							SREBF1	6720	Intervertebral Disc Degeneration	MESH:D055959		Dexamethasone|Nicotine|Resveratrol|Simvastatin	16.41	4		Intervertebral Disc Degeneration	C0158266	SOX9	6662	0.05	PosttranslationalModification		BEFREE	Inhibition of EZH2 ameliorates cartilage endplate degeneration and attenuates the progression of <span class="disease" id="31631036-0-97-129">intervertebral disc degeneration</span> via demethylation of <span class="gene" id="31631036-0-151-156">Sox-9</span>.	31631036	2019
NDUFS4	NADH:Ubiquinone Oxidoreductase Subunit S4	Protein Coding	O43181	47	GC05P053560	7.99273	https://www.genecards.org/cgi-bin/carddisp.pl?gene=NDUFS4							CAMP	820	Intervertebral Disc Degeneration	MESH:D055959		Dexamethasone|Nicotine|Resveratrol	16.39	3		Intervertebral Disc Degeneration	C0158266	MMP13	4322	0.05	AlteredExpression		BEFREE	17β-E2 inhibits <span class="disease" id="30056756-8-16-20">IVDD</span> by down-regulating MMP-3 and <span class="gene" id="30056756-8-50-56">MMP-13</span> and up-regulating collagen Type II in a rat model.	30056756	2018
COQ2	Coenzyme Q2, Polyprenyltransferase	Protein Coding	Q96H96	45	GC04M083261	7.96744	https://www.genecards.org/cgi-bin/carddisp.pl?gene=COQ2							CREB1	1385	Intervertebral Disc Degeneration	MESH:D055959		Dexamethasone|Nicotine|Resveratrol|Simvastatin	16.39	4		Intervertebral Disc Degeneration	C0158266	SPARC	6678	0.33	PosttranslationalModification		BEFREE	In parallel, we show that human subjects with back pain exhibit signs of <span class="disease" id="21867537-7-73-90">disc degeneration</span> and increased methylation of the <span class="gene" id="21867537-7-124-129">SPARC</span> promoter.	21867537	2011
B3GAT3	Beta-1,3-Glucuronyltransferase 3	Protein Coding	O94766	48	GC11M113393	7.95924	https://www.genecards.org/cgi-bin/carddisp.pl?gene=B3GAT3							H2BC5	3017	Intervertebral Disc Degeneration	MESH:D055959		Dexamethasone|Nicotine|Resveratrol	16.39	3		Intervertebral Disc Degeneration	C0158266	IL1B	3553	0.1	Biomarker		BEFREE	This in vitro study has shown that the use of ex vivo gene transfer to degenerate disc tissue is a feasible therapy for the inhibition of <span class="gene" id="16436110-11-138-142">IL-1</span>-mediated events during <span class="disease" id="16436110-11-166-183">disc degeneration</span>.	16436110	2006
GDNF	Glial Cell Derived Neurotrophic Factor	Protein Coding	P39905	54	GC05M037812	7.92689	https://www.genecards.org/cgi-bin/carddisp.pl?gene=GDNF							CXCL15	20309	Intervertebral Disc Degeneration	MESH:D055959		Dexamethasone|Resveratrol|Simvastatin	16.36	3		Intervertebral Disc Degeneration	C0158266	PPARG	5468	0.01	AlteredExpression		BEFREE	Herein we report that <span class="gene" id="30981079-4-22-28">PPAR-γ</span> was down-regulated both in the nucleus pulposus tissue of <span class="disease" id="30981079-4-87-119">intervertebral disc degeneration</span> patient and in the cultured nucleus pulposus cells stimulated with IL-17.	30981079	2019
AKT1	AKT Serine/Threonine Kinase 1	Protein Coding	P31749	57	GC14M104769	7.92166	https://www.genecards.org/cgi-bin/carddisp.pl?gene=AKT1							MADD	8567	Intervertebral Disc Degeneration	MESH:D055959		Dexamethasone|Nicotine|Resveratrol	16.36	3		Intervertebral Disc Degeneration	C0158266	AQP3	360	0.01	Biomarker		BEFREE	<span class="gene" id="26820815-0-0-11">Aquaporin 3</span> protects against lumbar <span class="disease" id="26820815-0-36-68">intervertebral disc degeneration</span> via the Wnt/β-catenin pathway.	26820815	2016
HMOX1	Heme Oxygenase 1	Protein Coding	P09601	56	GC22P035380	7.89199	https://www.genecards.org/cgi-bin/carddisp.pl?gene=HMOX1							SFTPC	6440	Intervertebral Disc Degeneration	MESH:D055959		Dexamethasone|Nicotine|Resveratrol	16.36	3		Intervertebral Disc Degeneration	C0158266	IL1B	3553	0.1	AlteredExpression		BEFREE	<span class="gene" id="30468453-9-0-5">IL-1β</span> and hypoxia synergetically contributed to the catabolic effects of the nucleus pulposus cells by upregulating the expression of MMP-3, MMP-13, ADAMTS-4 and ADAMTS-5 through the activation of NF-κB signaling pathway, indicating that the NF-κB signaling pathway is a key mediator of <span class="disease" id="30468453-9-287-319">intervertebral disc …	30468453	2018
NAIP	NLR Family Apoptosis Inhibitory Protein	Protein Coding	Q13075	43	GC05M070968	7.88854	https://www.genecards.org/cgi-bin/carddisp.pl?gene=NAIP							TLR4	7099	Intervertebral Disc Degeneration	MESH:D055959		Dexamethasone|Nicotine|Resveratrol|Simvastatin	16.35	4		Intervertebral Disc Degeneration	C0158266	IL1A	3552	0.08	Biomarker		BEFREE	To investigate the role of <span class="gene" id="30875127-3-27-31">IL-1</span> in driving age-related <span class="disease" id="30875127-3-55-72">disc degeneration</span>, we studied the spine phenotype of global IL-1α/β double knockout (IL-1KO) mice at 12 and 20 months.	30875127	2019
SOD2	Superoxide Dismutase 2	Protein Coding	P04179	51	GC06M159669	7.87614	https://www.genecards.org/cgi-bin/carddisp.pl?gene=SOD2							CDK1	983	Intervertebral Disc Degeneration	MESH:D055959		Dexamethasone|Nicotine|Resveratrol|Simvastatin	16.34	4		Intervertebral Disc Degeneration	C0158266	NOTCH1	4851	0.01	Biomarker		BEFREE	Therefore, our study shows that HIF-1α regulates collagen Π and aggrecan expression through NOTCH1 signaling and implicate <span class="gene" id="28526405-7-123-129">NOTCH1</span> as a potential therapeutic target in <span class="disease" id="28526405-7-167-184">disc degeneration</span>.	28526405	2017
MIR22	MicroRNA 22	RNA Gene		22	GC17M001713	7.84068	https://www.genecards.org/cgi-bin/carddisp.pl?gene=MIR22							NIN	51199	Intervertebral Disc Degeneration	MESH:D055959		Dexamethasone|Nicotine|Resveratrol	16.32	3		Intervertebral Disc Degeneration	C0158266	VEGFA	7422	0.04	Biomarker		BEFREE	The mean percent area for IL-1ß (2.41 ± 0.66 versus 0.13 ± 0.13, p = 0.01), <span class="gene" id="27488379-12-76-80">VEGF</span> (3.02 ± 1.01 versus 0.34 ± 0.29, p = 0.04), and substance P (4.15 ± 1.01 versus 1.05 ± 0.46, p = 0.01) was also higher in TDR tissues when compared with disc tissues from patients with painful <span class="disease" id="27488379-12-274-299">degenerative disc disease</sp…	27488379	2017
MT-ND4L	Mitochondrially Encoded NADH:Ubiquinone Oxidoreductase Core Subunit 4L	Protein Coding	P03901	31	GCMTP010472	7.82709	https://www.genecards.org/cgi-bin/carddisp.pl?gene=MT-ND4L							HOXB9	3219	Intervertebral Disc Degeneration	MESH:D055959		Dexamethasone|Nicotine|Resveratrol	16.29	3		Intervertebral Disc Degeneration	C0158266	HMGB1	3146	0.01	Biomarker		BEFREE	Glycyrrhizin suppresses inflammation and cell apoptosis by inhibition of <span class="gene" id="31497226-0-73-78">HMGB1</span> via p38/p-JUK signaling pathway in attenuating <span class="disease" id="31497226-0-126-158">intervertebral disc degeneration</span>.	31497226	2019
CD36	CD36 Molecule	Protein Coding	P16671	53	GC07P080369	7.81574	https://www.genecards.org/cgi-bin/carddisp.pl?gene=CD36							CD151	977	Intervertebral Disc Degeneration	MESH:D055959		Dexamethasone|Nicotine|Simvastatin	16.27	3		Intervertebral Disc Degeneration	C0158266	GAS1	2619	0.01	Biomarker		BEFREE	These results demonstrated that miR-184 and the <span class="gene" id="26805687-12-48-52">GAS1</span>/Akt pathway may be a potential therapeutic target for <span class="disease" id="26805687-12-107-139">intervertebral disc degeneration</span>.	26805687	2017
APTX	Aprataxin	Protein Coding	Q7Z2E3	48	GC09M032886	7.80221	https://www.genecards.org/cgi-bin/carddisp.pl?gene=APTX							PLAA	9373	Intervertebral Disc Degeneration	MESH:D055959		Dexamethasone|Nicotine|Resveratrol	16.26	3		Intervertebral Disc Degeneration	C0158266	CCL3	6348	0.03	AlteredExpression		BEFREE	TGF-β1 suppresses <span class="gene" id="28935976-0-18-22">CCL3</span>/4 expression through the ERK signaling pathway and inhibits <span class="disease" id="28935976-0-83-115">intervertebral disc degeneration</span> and inflammation-related pain in a rat model.	28935976	2017
TNFRSF11B	TNF Receptor Superfamily Member 11b	Protein Coding	O00300	51	GC08M118923	7.75428	https://www.genecards.org/cgi-bin/carddisp.pl?gene=TNFRSF11B							RBM25	58517	Intervertebral Disc Degeneration	MESH:D055959		Dexamethasone|Nicotine|Resveratrol	16.26	3		Intervertebral Disc Degeneration	C0158266	ADAMTS4	9507	0.05	AlteredExpression		BEFREE	To determine the expression of <span class="gene" id="16741450-2-31-39">ADAMTS-4</span>, a metalloproteinase capable of digesting aggrecan, and its role in herniated lumbar intervertebral <span class="disease" id="16741450-2-140-156">disc degradation</span>.	16741450	2006
ABCC6	ATP Binding Cassette Subfamily C Member 6	Protein Coding	O95255	51	GC16M016809	7.63237	https://www.genecards.org/cgi-bin/carddisp.pl?gene=ABCC6							EDN1	1906	Intervertebral Disc Degeneration	MESH:D055959		Dexamethasone|Nicotine|Resveratrol|Simvastatin	16.25	4		Intervertebral Disc Degeneration	C0158266	CALCR	799	0.01	AlteredExpression		BEFREE	We found that the expression of IAPP, the <span class="gene" id="28433710-3-42-61">calcitonin receptor</span>, and receptor activity modifying protein decreased considerably in AF cells during the progression of <span class="disease" id="28433710-3-164-196">intervertebral disc degeneration</span> (IDD).	28433710	2017
MT-ATP8	Mitochondrially Encoded ATP Synthase Membrane Subunit 8	Protein Coding	P03928	33	GCMTP008368	7.62817	https://www.genecards.org/cgi-bin/carddisp.pl?gene=MT-ATP8							IL2	3558	Intervertebral Disc Degeneration	MESH:D055959		Dexamethasone|Nicotine|Resveratrol|Simvastatin	16.24	4		Intervertebral Disc Degeneration	C0158266	VDR	7421	0.1	GeneticVariation		BEFREE	<span class="gene" id="23209686-0-0-18">Vitamin D receptor</span> gene and aggrecan gene polymorphisms and the risk of <span class="disease" id="23209686-0-72-104">intervertebral disc degeneration</span> - a meta-analysis.	23209686	2012
MIR17	MicroRNA 17	RNA Gene		20	GC13P091350	7.54307	https://www.genecards.org/cgi-bin/carddisp.pl?gene=MIR17							HDAC7	51564	Intervertebral Disc Degeneration	MESH:D055959		Dexamethasone|Nicotine|Resveratrol	16.23	3		Intervertebral Disc Degeneration	C0158266	GORASP1	64689	0.02	Biomarker		BEFREE	Nuclear factor (NF)-κB <span class="gene" id="30076618-1-23-26">p65</span> plays a key role in the development of <span class="disease" id="30076618-1-66-98">intervertebral disc degeneration</span> (IDD).	30076618	2018
ATP7A	ATPase Copper Transporting Alpha	Protein Coding	Q04656	50	GC0XP078091	7.46434	https://www.genecards.org/cgi-bin/carddisp.pl?gene=ATP7A							HNRNPR	10236	Intervertebral Disc Degeneration	MESH:D055959		Dexamethasone|Nicotine|Resveratrol	16.23	3		Intervertebral Disc Degeneration	C0158266	MAPK1	5594	0.03	Biomarker		BEFREE	These results support the hypothesis that IL-1β and the <span class="gene" id="20661932-9-56-59">p38</span> MAPK signal may be responsible for many of the inflammatory and catabolic changes seen in the human <span class="disease" id="20661932-9-160-177">disk degeneration</span>, and support our proposal that HBO treatment-induced increase of the anabolic factor (TIMP-1)/catabolic factor (MMP-3) r…	20661932	2011
MIR125A	MicroRNA 125a	RNA Gene		22	GC19P090041	7.44933	https://www.genecards.org/cgi-bin/carddisp.pl?gene=MIR125A							SAR1B	51128	Intervertebral Disc Degeneration	MESH:D055959		Dexamethasone|Nicotine|Resveratrol	16.23	3		Intervertebral Disc Degeneration	C0158266	NUP62	23636	0.01	Biomarker		BEFREE	However, <span class="gene" id="31802633-10-9-12">p62</span> increased progressively with increasing <span class="disease" id="31802633-10-53-70">disc degeneration</span> grade.	31802633	2020
TMX2-CTNND1	TMX2-CTNND1 Readthrough (NMD Candidate)	RNA Gene		17	GC11P057712	7.42302	https://www.genecards.org/cgi-bin/carddisp.pl?gene=TMX2-CTNND1							TIMP4	7079	Intervertebral Disc Degeneration	MESH:D055959		Dexamethasone|Nicotine|Resveratrol	16.23	3		Intervertebral Disc Degeneration	C0158266	IL6	3569	0.1	GeneticVariation		BEFREE	Two alleles were significantly associated with <span class="disease" id="28551829-12-47-64">disc degeneration</span>: <span class="gene" id="28551829-12-66-70">IL-6</span> <span class="variant" dbSNP="rs1800797" genes_norm="3569;4318">rs1800797</span> and MMP-9 <span class="variant" dbSNP="rs17576" genes_norm="3569;4318">rs17576</span> and one proved to be protective: <span class="gene" id="28551…	28551829	2017
ERCC8	ERCC Excision Repair 8, CSA Ubiquitin Ligase Complex Subunit	Protein Coding	Q13216	46	GC05M060907	7.41762	https://www.genecards.org/cgi-bin/carddisp.pl?gene=ERCC8							TRIM63	84676	Intervertebral Disc Degeneration	MESH:D055959		Dexamethasone|Resveratrol|Simvastatin	16.23	3		Intervertebral Disc Degeneration	C0158266	CCL3	6348	0.03	AlteredExpression		BEFREE	The current study was performed to explore the relationship between serum <span class="gene" id="29551909-2-74-78">CCL3</span>/<span class="gene" id="29551909-2-79-85">MIP-1α</span> levels with lumbar <span class="disease" id="29551909-2-105-137">intervertebral disk degeneration</span> (IDD).	29551909	2018
NOTCH1	Notch Receptor 1	Protein Coding	P46531	55	GC09M138322	7.39465	https://www.genecards.org/cgi-bin/carddisp.pl?gene=NOTCH1							VCAM1	7412	Intervertebral Disc Degeneration	MESH:D055959		Dexamethasone|Nicotine|Resveratrol|Simvastatin	16.23	4		Intervertebral Disc Degeneration	C0158266	MIR21	406991	0.06	Biomarker		BEFREE	Mechanism of <span class="gene" id="28810608-0-13-24">microRNA-21</span> regulating IL-6 inflammatory response and cell autophagy in <span class="disease" id="28810608-0-85-117">intervertebral disc degeneration</span>.	28810608	2017
TRAPPC2	Trafficking Protein Particle Complex Subunit 2	Protein Coding	P0DI81	43	GC0XM013712	7.31702	https://www.genecards.org/cgi-bin/carddisp.pl?gene=TRAPPC2							VIM	7431	Intervertebral Disc Degeneration	MESH:D055959		Dexamethasone|Nicotine|Resveratrol|Simvastatin	16.21	4		Intervertebral Disc Degeneration	C0158266	VDR	7421	0.1	GeneticVariation		BEFREE	Relationship between <span class="gene" id="23500379-0-21-39">vitamin D receptor</span> gene (VDR) polymorphisms, vitamin D status, osteoarthritis and <span class="disease" id="23500379-0-103-135">intervertebral disc degeneration</span>.	23500379	2013
ANGPT2	Angiopoietin 2	Protein Coding	O15123	53	GC08M006499	7.31105	https://www.genecards.org/cgi-bin/carddisp.pl?gene=ANGPT2							DCX	1641	Intervertebral Disc Degeneration	MESH:D055959		Dexamethasone|Resveratrol|Simvastatin	16.2	3		Intervertebral Disc Degeneration	C0158266	MIR499A	574501	0.01	AlteredExpression		BEFREE	Nonetheless, the expression level and biological function of <span class="gene" id="30856535-2-61-69">miR-499a</span>-5p in <span class="disease" id="30856535-2-76-80">IVDD</span> are still unclear.	30856535	2019
EIF2AK3	Eukaryotic Translation Initiation Factor 2 Alpha Kinase 3	Protein Coding	Q9NZJ5	53	GC02M088556	7.30873	https://www.genecards.org/cgi-bin/carddisp.pl?gene=EIF2AK3							MLPH	79083	Intervertebral Disc Degeneration	MESH:D055959		Dexamethasone|Nicotine|Resveratrol	16.19	3		Intervertebral Disc Degeneration	C0158266	CXCL8	3576	0.01	Biomarker		BEFREE	<span class="gene" id="31047862-12-0-4">IL-8</span> was elevated in CSF of chronic LBP patients with <span class="disease" id="31047862-12-54-56">DD</span> compared to pain-free subjects with or without <span class="disease" id="31047862-12-104-106">DD</span>.	31047862	2019
TUBB4B	Tubulin Beta 4B Class IVb	Protein Coding	P68371	48	GC09P137241	7.29603	https://www.genecards.org/cgi-bin/carddisp.pl?gene=TUBB4B							BIRC5	332	Intervertebral Disc Degeneration	MESH:D055959		Dexamethasone|Nicotine|Resveratrol|Simvastatin	16.18	4		Intervertebral Disc Degeneration	C0158266	DCT	1638	0.04	GeneticVariation		BEFREE	Genetic studies have demonstrated that a polymorphism (<span class="gene" id="18246003-3-55-59">Trp2</span> allele) in COL9A2 coding for alpha2 chain of collagen IX predisposes the individual to <span class="disease" id="18246003-3-147-164">disc degeneration</span>.	18246003	2007
NTRK2	Neurotrophic Receptor Tyrosine Kinase 2	Protein Coding	Q16620	57	GC09P084668	7.27423	https://www.genecards.org/cgi-bin/carddisp.pl?gene=NTRK2							H2AX	3014	Intervertebral Disc Degeneration	MESH:D055959		Dexamethasone|Nicotine|Resveratrol|Simvastatin	16.16	4		Intervertebral Disc Degeneration	C0158266	SMAD3	4088	0.12	GeneticVariation		BEFREE	At the <span class="gene" id="28662992-16-7-12">SMAD3</span> gene, SNP <span class="variant" dbSNP="rs422342" genes_norm="392255;4088;54829;8200">rs422342</span> was also found to be statistically associated (p-value .0282) to <span class="disease" id="28662992-16-97-129">intervertebral disc degeneration</span> (permutation p-value .042).	28662992	2017
TIMP1	TIMP Metallopeptidase Inhibitor 1	Protein Coding	P01033	49	GC0XP052432	7.2633	https://www.genecards.org/cgi-bin/carddisp.pl?gene=TIMP1							MTOR	2475	Intervertebral Disc Degeneration	MESH:D055959		Dexamethasone|Nicotine|Resveratrol|Simvastatin	16.16	4		Intervertebral Disc Degeneration	C0158266	BMP2	650	0.04	Biomarker		BEFREE	Injection of AAV2-<span class="gene" id="22023960-0-18-22">BMP2</span> and AAV2-TIMP1 into the nucleus pulposus slows the course of <span class="disease" id="22023960-0-84-116">intervertebral disc degeneration</span> in an in vivo rabbit model.	22023960	2012
ALB	Albumin	Protein Coding	P02768	53	GC04P073397	7.18247	https://www.genecards.org/cgi-bin/carddisp.pl?gene=ALB							RPS25	6230	Intervertebral Disc Degeneration	MESH:D055959		Dexamethasone|Nicotine|Resveratrol	16.16	3		Intervertebral Disc Degeneration	C0158266	VDR	7421	0.1	GeneticVariation		BEFREE	This study revealed that the polymorphisms of the <span class="gene" id="20367178-8-50-53">VDR</span> and aggrecan genes are associated with <span class="disease" id="20367178-8-93-110">disc degeneration</span> and herniation.	20367178	2010
MMP1	Matrix Metallopeptidase 1	Protein Coding	P03956	54	GC11M114281	7.1684	https://www.genecards.org/cgi-bin/carddisp.pl?gene=MMP1							UBE3A	7337	Intervertebral Disc Degeneration	MESH:D055959		Dexamethasone|Nicotine|Resveratrol	16.16	3		Intervertebral Disc Degeneration	C0158266	IGFBP6	3489	0.01	GeneticVariation		BEFREE	The c.T430C (<span class="variant" dbSNP="rs201621853" genes_norm="3489">p.S144P</span>) variant of <span class="gene" id="28829625-9-33-39">IGFBP6</span> was identified as the likely causal variant associated with increased risk of familial <span class="disease" id="28829625-9-127-144">disc degeneration</span> in the studied pedigree.	28829625	2017
MBP	Myelin Basic Protein	Protein Coding	P02686	48	GC18M076978	7.16766	https://www.genecards.org/cgi-bin/carddisp.pl?gene=MBP							EGR1	1958	Intervertebral Disc Degeneration	MESH:D055959		Dexamethasone|Nicotine|Resveratrol|Simvastatin	16.14	4		Intervertebral Disc Degeneration	C0158266	TNF	7124	0.1	GeneticVariation		BEFREE	Meta-analysis to collect all the relevant studies to further investigate whether or not the FAS ligand (FASL) and <span class="gene" id="29652777-1-114-135">tumor necrosis factor</span>-related apoptosis-inducing ligand (TRAIL) genetic polymorphisms are associated with susceptibility to <span class="disease" id="29652777-1-238-270">intervertebral disc degeneration</span> (IDD) in Chinese Han popu…	29652777	2018
MIR21	MicroRNA 21	RNA Gene		25	GC17P086838	7.16668	https://www.genecards.org/cgi-bin/carddisp.pl?gene=MIR21							CHRNA5	1138	Intervertebral Disc Degeneration	MESH:D055959		Dexamethasone|Nicotine|Resveratrol	16.13	3		Intervertebral Disc Degeneration	C0158266	MIR215	406997	0.01	Biomarker		BEFREE	We identified three miRNAs, including miR-26a-5p, miR-122-5p and <span class="gene" id="31338931-4-65-72">miR-215</span>-5p, undergoing perturbation during the pathogenesis of <span class="disease" id="31338931-4-128-145">disc degeneration</span>.	31338931	2019
TLR3	Toll Like Receptor 3	Protein Coding	O15455	55	GC04P186059	7.10249	https://www.genecards.org/cgi-bin/carddisp.pl?gene=TLR3							FASN	2194	Intervertebral Disc Degeneration	MESH:D055959		Dexamethasone|Nicotine|Resveratrol|Simvastatin	16.11	4		Intervertebral Disc Degeneration	C0158266	COL9A3	1299	0.06	GeneticVariation		BEFREE	Association of <span class="gene" id="30342505-0-15-21">COL9A3</span> trp3 polymorphism with <span class="disease" id="30342505-0-45-77">intervertebral disk degeneration</span>: a meta-analysis.	30342505	2018
ICAM1	Intercellular Adhesion Molecule 1	Protein Coding	P05362	54	GC19P088778	7.04749	https://www.genecards.org/cgi-bin/carddisp.pl?gene=ICAM1							SMAD5	4090	Intervertebral Disc Degeneration	MESH:D055959		Dexamethasone|Resveratrol|Simvastatin	16.11	3		Intervertebral Disc Degeneration	C0158266	GRB10	2887	0.01	Biomarker		BEFREE	Circular RNA <span class="gene" id="29476072-0-13-18">GRB10</span> as a competitive endogenous RNA regulating nucleus pulposus cells death in <span class="disease" id="29476072-0-94-126">degenerative intervertebral disk</span>.	29476072	2018
MEG3	Maternally Expressed 3	RNA Gene		29	GC14P113576	7.03119	https://www.genecards.org/cgi-bin/carddisp.pl?gene=MEG3							ARF1	375	Intervertebral Disc Degeneration	MESH:D055959		Dexamethasone|Nicotine|Resveratrol	16.1	3		Intervertebral Disc Degeneration	C0158266	COL9A2	1298	0.04	GeneticVariation		BEFREE	Degeneration scores were significantly worse in cases with COL1A1 Sp1, COL9a3 Trp3, and VDR TaqI mutations; however, <span class="gene" id="26342701-7-117-123">COL9a2</span> Trp2 mutation was <span class="negexp">not associated with a difference</span> in the severity of <span class="disease" id="26342701-7-194-211">disc degeneration</span>.	26342701	2015
H2AC18	H2A Clustered Histone 18	Protein Coding	Q6FI13	33	GC01M157473	7.02709	https://www.genecards.org/cgi-bin/carddisp.pl?gene=H2AC18							RPTOR	57521	Intervertebral Disc Degeneration	MESH:D055959		Dexamethasone|Nicotine|Resveratrol	16.1	3		Intervertebral Disc Degeneration	C0158266	MMP1	4312	0.04	Biomarker		BEFREE	These results suggest that miR-202-3p is an important regulator of <span class="gene" id="30458287-13-67-72">MMP-1</span> in human nucleus pulposus and may contribute to the development of <span class="disease" id="30458287-13-140-172">intervertebral disc degeneration</span>.	30458287	2019
EXTL3	Exostosin Like Glycosyltransferase 3	Protein Coding	O43909	48	GC08P028677	7.00747	https://www.genecards.org/cgi-bin/carddisp.pl?gene=EXTL3							ZCCHC7	84186	Intervertebral Disc Degeneration	MESH:D055959		Dexamethasone|Nicotine|Resveratrol	16.1	3		Intervertebral Disc Degeneration	C0158266	AKT1	207	0.01	AlteredExpression		BEFREE	Kinsenoside ameliorates <span class="disease" id="31546235-0-24-56">intervertebral disc degeneration</span> through the activation of <span class="gene" id="31546235-0-83-86">AKT</span>-ERK1/2-Nrf2 signaling pathway.	31546235	2019
MIR210	MicroRNA 210	RNA Gene		22	GC11M008890	6.99457	https://www.genecards.org/cgi-bin/carddisp.pl?gene=MIR210							GPX1	2876	Intervertebral Disc Degeneration	MESH:D055959		Dexamethasone|Nicotine|Resveratrol|Simvastatin	16.09	4		Intervertebral Disc Degeneration	C0158266	IDH2	3418	0.01	Biomarker		BEFREE	The coupling of the intervertebral disc (IVD) and vertebra as a biomechanical unit suggests that changes in the distribution of pressure within the IVD (intradiscal pressure, <span class="gene" id="28943155-1-175-178">IDP</span>) as a result of <span class="disease" id="28943155-1-195-212">disc degeneration</span> can influence the distribution of bone density within the vertebra, and vice versa.	28943155	2017
B4GALT7	Beta-1,4-Galactosyltransferase 7	Protein Coding	Q9UBV7	45	GC05P177600	6.98253	https://www.genecards.org/cgi-bin/carddisp.pl?gene=B4GALT7							FAM107A	11170	Intervertebral Disc Degeneration	MESH:D055959		Dexamethasone|Nicotine|Resveratrol	16.07	3		Intervertebral Disc Degeneration	C0158266	SOX9	6662	0.05	Biomarker		BEFREE	Circular RNA circ-4099 is induced by TNF-α and regulates ECM synthesis by blocking miR-616-5p inhibition of <span class="gene" id="29651107-0-108-112">Sox9</span> in <span class="disease" id="29651107-0-116-148">intervertebral disc degeneration</span>.	29651107	2018
NOS3	Nitric Oxide Synthase 3	Protein Coding	P29474	53	GC07P153537	6.95217	https://www.genecards.org/cgi-bin/carddisp.pl?gene=NOS3							GOLGA4	2803	Intervertebral Disc Degeneration	MESH:D055959		Dexamethasone|Nicotine|Resveratrol	16.07	3		Intervertebral Disc Degeneration	C0158266	SPP1	6696	0.01	AlteredExpression		BEFREE	These findings suggest that an abnormal expression of <span class="gene" id="25203751-9-54-57">OPN</span> in D-IVD-MSCs occurs and plays a pivotal role in the pathophysiological process of human <span class="disease" id="25203751-9-147-164">disc degeneration</span>.	25203751	2015
ANKH	ANKH Inorganic Pyrophosphate Transport Regulator	Protein Coding	Q9HCJ1	44	GC05M014782	6.9383	https://www.genecards.org/cgi-bin/carddisp.pl?gene=ANKH							PAX8	7849	Intervertebral Disc Degeneration	MESH:D055959		Dexamethasone|Nicotine|Resveratrol	16.07	3		Intervertebral Disc Degeneration	C0158266	MIR665	100126315	0.01	AlteredExpression		BEFREE	In addition, <span class="gene" id="29761869-4-13-20">miR-665</span> expression level gradually increased with the exacerbation of <span class="disease" id="29761869-4-83-100">disc degeneration</span> grade.	29761869	2018
SDHA	Succinate Dehydrogenase Complex Flavoprotein Subunit A	Protein Coding	P31040	52	GC05P000220	6.90784	https://www.genecards.org/cgi-bin/carddisp.pl?gene=SDHA							RAB6A	5870	Intervertebral Disc Degeneration	MESH:D055959		Dexamethasone|Nicotine|Resveratrol	16.07	3		Intervertebral Disc Degeneration	C0158266	TGFB1	7040	0.36	Biomarker		BEFREE	Since it is known that <span class="gene" id="15340826-12-23-32">TGF-beta1</span> induces matrix alterations (by auto and paracrine stimulation of matrix synthesis), these observations suggest that the recently described disturbance of the matrix during <span class="disease" id="15340826-12-205-222">disc degeneration</span> may be induced by TGF-beta.	15340826	2005
MYH9	Myosin Heavy Chain 9	Protein Coding	P35579	52	GC22M036281	6.9017	https://www.genecards.org/cgi-bin/carddisp.pl?gene=MYH9							DLL4	54567	Intervertebral Disc Degeneration	MESH:D055959		Dexamethasone|Resveratrol|Simvastatin	16.05	3		Intervertebral Disc Degeneration	C0158266	ACAN	176	0.1	GeneticVariation		BEFREE	Vitamin D receptor gene and <span class="gene" id="23209686-0-28-36">aggrecan</span> gene polymorphisms and the risk of <span class="disease" id="23209686-0-72-104">intervertebral disc degeneration</span> - a meta-analysis.	23209686	2012
CERNA3	Competing Endogenous LncRNA 3 For MiR-645	RNA Gene		13	GC08P056092	6.87289	https://www.genecards.org/cgi-bin/carddisp.pl?gene=CERNA3							ENTPD1	953	Intervertebral Disc Degeneration	MESH:D055959		Dexamethasone|Resveratrol|Simvastatin	16.05	3		Intervertebral Disc Degeneration	C0158266	ACTB	60	0.01	Biomarker		BEFREE	The characteristics of Hippo pathway and F-<span class="gene" id="30039887-3-43-48">actin</span> the in the NP (nucleus pulposus) and annulus fibrosus of immature, mature, ageing and <span class="disease" id="30039887-3-135-152">disc degeneration</span> model rats were observed by immunofluorescence, western blot and qPCR.	30039887	2018
PRPF4	Pre-MRNA Processing Factor 4	Protein Coding	O43172	47	GC09P113275	6.8589	https://www.genecards.org/cgi-bin/carddisp.pl?gene=PRPF4							IGF1	3479	Intervertebral Disc Degeneration	MESH:D055959		Dexamethasone|Nicotine|Resveratrol|Simvastatin	16.05	4		Intervertebral Disc Degeneration	C0158266	POLDIP2	26073	0.02	AlteredExpression		BEFREE	Differential expression of <span class="gene" id="26911458-0-27-30">p38</span> MAPK α, β, γ, δ isoforms in nucleus pulposus modulates macrophage polarization in <span class="disease" id="26911458-0-113-145">intervertebral disc degeneration</span>.	26911458	2016
ERCC2	ERCC Excision Repair 2, TFIIH Core Complex Helicase Subunit	Protein Coding	P18074	52	GC19M045349	6.80638	https://www.genecards.org/cgi-bin/carddisp.pl?gene=ERCC2							FLRT2	23768	Intervertebral Disc Degeneration	MESH:D055959		Dexamethasone|Nicotine|Resveratrol	16.04	3		Intervertebral Disc Degeneration	C0158266	IL1B	3553	0.1	Biomarker		BEFREE	To investigate the role of <span class="gene" id="30875127-3-27-31">IL-1</span> in driving age-related <span class="disease" id="30875127-3-55-72">disc degeneration</span>, we studied the spine phenotype of global IL-1α/β double knockout (IL-1KO) mice at 12 and 20 months.	30875127	2019
MYLK	Myosin Light Chain Kinase	Protein Coding	Q15746	55	GC03M123610	6.78292	https://www.genecards.org/cgi-bin/carddisp.pl?gene=MYLK							GJA4	2701	Intervertebral Disc Degeneration	MESH:D055959		Dexamethasone|Nicotine|Resveratrol	16.04	3		Intervertebral Disc Degeneration	C0158266	BTF3P11	690	0.01	Biomarker		BEFREE	Expression of the RANK/RANKL/<span class="gene" id="31101043-0-29-32">OPG</span> system in the human intervertebral disc: implication for the pathogenesis of <span class="disease" id="31101043-0-110-142">intervertebral disc degeneration</span>.	31101043	2019
NT5E	5'-Nucleotidase Ecto	Protein Coding	P21589	56	GC06P085449	6.7504	https://www.genecards.org/cgi-bin/carddisp.pl?gene=NT5E							NDUFA5	4698	Intervertebral Disc Degeneration	MESH:D055959		Dexamethasone|Nicotine|Resveratrol	16.04	3		Intervertebral Disc Degeneration	C0158266	MMP16	4325	0.01	AlteredExpression		BEFREE	Role of miR-155 in the regulation of <span class="gene" id="27227700-0-37-43">MMP-16</span> expression in <span class="disease" id="27227700-0-58-90">intervertebral disc degeneration</span>.	27227700	2017
FAS	Fas Cell Surface Death Receptor	Protein Coding	P25445	54	GC10P100956	6.71387	https://www.genecards.org/cgi-bin/carddisp.pl?gene=FAS							SRP9	6726	Intervertebral Disc Degeneration	MESH:D055959		Dexamethasone|Nicotine|Resveratrol	16.04	3		Intervertebral Disc Degeneration	C0158266	VDR	7421	0.1	GeneticVariation		BEFREE	<span class="gene" id="11224872-3-0-18">Vitamin D receptor</span> gene variations are associated with osteoporosis, osteoarthritis, and <span class="disease" id="11224872-3-89-106">disc degeneration</span>.	11224872	2001
UCHL1	Ubiquitin C-Terminal Hydrolase L1	Protein Coding	P09936	57	GC04P041256	6.69644	https://www.genecards.org/cgi-bin/carddisp.pl?gene=UCHL1							FLOT1	10211	Intervertebral Disc Degeneration	MESH:D055959		Dexamethasone|Resveratrol|Simvastatin	16.02	3		Intervertebral Disc Degeneration	C0158266	IL1B	3553	0.1	Biomarker		BEFREE	The major inflammatory cytokine <span class="gene" id="28224704-2-32-37">IL-1β</span> is associated with <span class="disease" id="28224704-2-57-89">intervertebral disc degeneration</span>; however, the molecular mechanisms that drive <span class="gene" id="28224704-2-136-141">IL-1β</span> production in the intervertebral disc, especially in nucleus pulposus (NP) cells, are unknown.	28224704	2017
FLT1	Fms Related Receptor Tyrosine Kinase 1	Protein Coding	P17948	55	GC13M028300	6.69383	https://www.genecards.org/cgi-bin/carddisp.pl?gene=FLT1							CCR6	1235	Intervertebral Disc Degeneration	MESH:D055959		Dexamethasone|Nicotine|Resveratrol	16.01	3		Intervertebral Disc Degeneration	C0158266	E2F4	1874	0.01	AlteredExpression		BEFREE	Furthermore, transcription factors including TFAP2A, <span class="gene" id="25801299-11-53-57">E2F4</span>, SP3 and AR had the potential to regulate <span class="disease" id="25801299-11-100-117">disc degeneration</span> through the mitogen-activated protein kinase, vascular endothelial growth factor and p53 pathways.	25801299	2015
HSPG2	Heparan Sulfate Proteoglycan 2	Protein Coding	P98160	52	GC01M021822	6.6826	https://www.genecards.org/cgi-bin/carddisp.pl?gene=HSPG2							CD4	920	Intervertebral Disc Degeneration	MESH:D055959		Dexamethasone|Nicotine|Resveratrol	15.98	3		Intervertebral Disc Degeneration	C0158266	CALCA	796	0.01	AlteredExpression		BEFREE	Factors released by degenerating <span class="disease" id="24650225-8-33-36">IVD</span>s increased neurite growth and <span class="gene" id="24650225-8-67-77">calcitonin</span> gene-related peptide expression, both of which were blocked by anti-NGF treatment.	24650225	2014
SLC26A2	Solute Carrier Family 26 Member 2	Protein Coding	P50443	48	GC05P149944	6.68149	https://www.genecards.org/cgi-bin/carddisp.pl?gene=SLC26A2							GMFB	2764	Intervertebral Disc Degeneration	MESH:D055959		Dexamethasone|Nicotine|Resveratrol	15.98	3		Intervertebral Disc Degeneration	C0158266	PIK3CB	5291	0.03	Biomarker		BEFREE	The <span class="gene" id="28915718-0-4-8">PI3K</span>/Akt pathway: a critical player in <span class="disease" id="28915718-0-43-75">intervertebral disc degeneration</span>.	28915718	2017
HLA-B	Major Histocompatibility Complex, Class I, B	Protein Coding	P01889	50	GC06M083905	6.681	https://www.genecards.org/cgi-bin/carddisp.pl?gene=HLA-B							PAX3	5077	Intervertebral Disc Degeneration	MESH:D055959		Dexamethasone|Nicotine|Resveratrol	15.95	3		Intervertebral Disc Degeneration	C0158266	CDA	978	0.01	GeneticVariation		BEFREE	Cervical and lumbar <span class="disease" id="17660224-1-20-45">degenerative disc disease</span> (<span class="gene" id="17660224-1-47-50">CDD</span> and LDD, respectively) form part of the spine osteoarthritis (OA) phenotype and are known to be influenced by genetic factors.	17660224	2008
B3GALT6	Beta-1,3-Galactosyltransferase 6	Protein Coding	Q96L58	44	GC01P001232	6.5889	https://www.genecards.org/cgi-bin/carddisp.pl?gene=B3GALT6							RFC5	5985	Intervertebral Disc Degeneration	MESH:D055959		Dexamethasone|Resveratrol|Simvastatin	15.94	3		Intervertebral Disc Degeneration	C0158266	CASP9	842	0.01	GeneticVariation		BEFREE	In conclusion, this study suggests that the single nucleotide polymorphism in the <span class="gene" id="21117896-8-82-91">caspase 9</span> Ex5 + <span class="variant" dbSNP="NA" genes_norm="NA">32 G/A</span> may be associated with LDH and <span class="disease" id="21117896-8-136-153">disc degeneration</span> in the Han population of northern China.	21117896	2011
PTGS2	Prostaglandin-Endoperoxide Synthase 2	Protein Coding	P35354	53	GC01M186671	6.5852	https://www.genecards.org/cgi-bin/carddisp.pl?gene=PTGS2							APP	351	Intervertebral Disc Degeneration	MESH:D055959		Dexamethasone|Nicotine|Resveratrol|Simvastatin	15.91	4		Intervertebral Disc Degeneration	C0158266	THBS2	7058	0.03	GeneticVariation		BEFREE	We also report two novel <span class="disease" id="24904231-15-25-42">disc degeneration</span>-related SNPs (<span class="variant" dbSNP="rs2095019" genes_norm="1312;54187;6302;7058">rs2095019</span> and <span class="variant" dbSNP="rs470859" genes_norm="1312;54187;6302;7058">rs470859</span>) located in intergenic regions upstream to <span class="gene" id="24904231-15-123-139">thrombospondin 2</s…	24904231	2014
HOTAIR	HOX Transcript Antisense RNA	RNA Gene		25	GC12M053962	6.55069	https://www.genecards.org/cgi-bin/carddisp.pl?gene=HOTAIR							AMD1	262	Intervertebral Disc Degeneration	MESH:D055959		Dexamethasone|Nicotine|Resveratrol	15.87	3		Intervertebral Disc Degeneration	C0158266	IL1B	3553	0.1	Biomarker		BEFREE	The <span class="gene" id="28296211-1-4-9">IL-1β</span> gene is currently topic of interest for its important role in the pathogenesis of <span class="disease" id="28296211-1-92-124">intervertebral disk degeneration</span>.	28296211	2017
EMSLR	E2F1 MRNA Stabilizing LncRNA	RNA Gene		14	GC07P103778	6.5469	https://www.genecards.org/cgi-bin/carddisp.pl?gene=EMSLR							GSK3B	2932	Intervertebral Disc Degeneration	MESH:D055959		Dexamethasone|Nicotine|Resveratrol|Simvastatin	15.87	4		Intervertebral Disc Degeneration	C0158266	MMP13	4322	0.05	Biomarker		BEFREE	Dysregulated miR-127-5p contributes to type II collagen degradation by targeting <span class="gene" id="28559201-0-81-108">matrix metalloproteinase-13</span> in human <span class="disease" id="28559201-0-118-150">intervertebral disc degeneration</span>.	28559201	2017
SLC2A1	Solute Carrier Family 2 Member 1	Protein Coding	P11166	57	GC01M042925	6.53737	https://www.genecards.org/cgi-bin/carddisp.pl?gene=SLC2A1							NDUFB8	4714	Intervertebral Disc Degeneration	MESH:D055959		Dexamethasone|Nicotine|Resveratrol	15.87	3		Intervertebral Disc Degeneration	C0158266	MIR155	406947	0.04	AlteredExpression		BEFREE	Role of <span class="gene" id="27227700-0-8-15">miR-155</span> in the regulation of MMP-16 expression in <span class="disease" id="27227700-0-58-90">intervertebral disc degeneration</span>.	27227700	2017
MIAT	Myocardial Infarction Associated Transcript	RNA Gene		25	GC22P026646	6.51675	https://www.genecards.org/cgi-bin/carddisp.pl?gene=MIAT							QKI	9444	Intervertebral Disc Degeneration	MESH:D055959		Dexamethasone|Nicotine|Resveratrol	15.87	3		Intervertebral Disc Degeneration	C0158266	ACAN	176	0.1	GeneticVariation		BEFREE	Our data suggest that carrying shorter <span class="gene" id="20496110-8-39-43">AGC1</span> alleles with less than 24 repeats could predispose a subject to lumbar <span class="disease" id="20496110-8-115-132">disk degeneration</span> disease in northern Iran.	20496110	2010
MYH11	Myosin Heavy Chain 11	Protein Coding	P35749	50	GC16M016798	6.51239	https://www.genecards.org/cgi-bin/carddisp.pl?gene=MYH11							ZFR	51663	Intervertebral Disc Degeneration	MESH:D055959		Dexamethasone|Nicotine|Resveratrol	15.87	3		Intervertebral Disc Degeneration	C0158266	ACAN	176	0.1	GeneticVariation		BEFREE	In addition, <span class="disease" id="12014433-7-13-30">disc degeneration</span> has been shown to be related to an <span class="gene" id="12014433-7-66-74">aggrecan</span> gene polymorphism, a vitamin D receptor and matrix metalloproteinase-3 gene alleles.	12014433	2002
COQ8A	Coenzyme Q8A	Protein Coding	Q8NI60	47	GC01P226939	6.48133	https://www.genecards.org/cgi-bin/carddisp.pl?gene=COQ8A							CNTN1	1272	Intervertebral Disc Degeneration	MESH:D055959		Dexamethasone|Nicotine|Resveratrol	15.84	3		Intervertebral Disc Degeneration	C0158266	IL6	3569	0.1	Biomarker		BEFREE	<span class="gene" id="30511395-0-0-4">IL-6</span>/YAP1/β-catenin signaling is involved in <span class="disease" id="30511395-0-45-77">intervertebral disc degeneration</span>.	30511395	2019
PECAM1	Platelet And Endothelial Cell Adhesion Molecule 1	Protein Coding	P16284	45	GC17M064319	6.46477	https://www.genecards.org/cgi-bin/carddisp.pl?gene=PECAM1							IL1A	3552	Intervertebral Disc Degeneration	MESH:D055959		Dexamethasone|Nicotine|Resveratrol|Simvastatin	15.82	4		Intervertebral Disc Degeneration	C0158266	BMP2	650	0.04	Biomarker		BEFREE	<span class="gene" id="30387830-0-0-28">Bone morphogenetic protein 2</span> alleviated <span class="disease" id="30387830-0-40-72">intervertebral disc degeneration</span> through mediating the degradation of ECM and apoptosis of nucleus pulposus cells via the PI3K/Akt pathway.	30387830	2019
BMP7	Bone Morphogenetic Protein 7	Protein Coding	P18075	51	GC20M057168	6.46207	https://www.genecards.org/cgi-bin/carddisp.pl?gene=BMP7							SERPINE1	5054	Intervertebral Disc Degeneration	MESH:D055959		Dexamethasone|Nicotine|Resveratrol|Simvastatin	15.82	4		Intervertebral Disc Degeneration	C0158266	IL1B	3553	0.1	Biomarker		BEFREE	Downregulation of IL-37 expression appeared to result in overexpression of pro-inflammatory cytokines, such as <span class="gene" id="24551286-12-111-116">IL-1β</span> and IL-16, in degenerative IVD and may be a contributor involved in the progression of <span class="disease" id="24551286-12-204-208">IVDD</span>.	24551286	2014
COMP	Cartilage Oligomeric Matrix Protein	Protein Coding	P49747	51	GC19M018783	6.43967	https://www.genecards.org/cgi-bin/carddisp.pl?gene=COMP							NOS3	4846	Intervertebral Disc Degeneration	MESH:D055959		Dexamethasone|Nicotine|Resveratrol|Simvastatin	15.81	4		Intervertebral Disc Degeneration	C0158266	MIR127	406914	0.01	Biomarker		BEFREE	Dysregulated <span class="gene" id="28559201-0-13-20">miR-127</span>-5p contributes to type II collagen degradation by targeting matrix metalloproteinase-13 in human <span class="disease" id="28559201-0-118-150">intervertebral disc degeneration</span>.	28559201	2017
PCYT1A	Phosphate Cytidylyltransferase 1A, Choline	Protein Coding	P49585	51	GC03M196214	6.42695	https://www.genecards.org/cgi-bin/carddisp.pl?gene=PCYT1A							PPM1B	5495	Intervertebral Disc Degeneration	MESH:D055959		Dexamethasone|Nicotine|Resveratrol	15.81	3		Intervertebral Disc Degeneration	C0158266	COL1A1	1277	0.02	AlteredExpression		BEFREE	Histological examinations and aggrecan, <span class="gene" id="26924131-8-40-46">Col1A1</span>, Col2A1 and matrix metalloprotease (MMP)-3 mRNA expression confirmed the <span class="disease" id="26924131-8-120-137">disc degeneration</span>, supporting the imaging results.	26924131	2016
DGCR5	DiGeorge Syndrome Critical Region Gene 5	RNA Gene		22	GC22P055989	6.41225	https://www.genecards.org/cgi-bin/carddisp.pl?gene=DGCR5							DBH	1621	Intervertebral Disc Degeneration	MESH:D055959		Dexamethasone|Nicotine|Resveratrol	15.79	3		Intervertebral Disc Degeneration	C0158266	NDUFA4L2	56901	0.01	AlteredExpression		BEFREE	Furthermore, the expression levels of HIF-1α and <span class="gene" id="31740659-9-49-57">NDUFA4L2</span> were decreased in human <span class="disease" id="31740659-9-82-86">IVDD</span>.	31740659	2019
MIR486-1	MicroRNA 486-1	RNA Gene		19	GC08M041660	6.32382	https://www.genecards.org/cgi-bin/carddisp.pl?gene=MIR486-1							PRDM16	63976	Intervertebral Disc Degeneration	MESH:D055959		Dexamethasone|Nicotine|Resveratrol	15.79	3		Intervertebral Disc Degeneration	C0158266	BMP7	655	0.09	Biomarker		BEFREE	Combination therapy using <span class="gene" id="26824865-12-26-31">BMP-7</span> and FoxC2 may be beneficial to the treatment of <span class="disease" id="26824865-12-80-112">intervertebral disc degeneration</span>.	26824865	2016
CTNNB1	Catenin Beta 1	Protein Coding	P35222	57	GC03P041194	6.31373	https://www.genecards.org/cgi-bin/carddisp.pl?gene=CTNNB1							RUNX1T1	862	Intervertebral Disc Degeneration	MESH:D055959		Dexamethasone|Nicotine|Resveratrol	15.79	3		Intervertebral Disc Degeneration	C0158266	ADAMTS3	9508	0.04	AlteredExpression		BEFREE	<span class="gene" id="28512264-3-0-8">ADAMTS-4</span> expression increased both in the TNF-α-induced nucleus pulposus cells and <span class="disease" id="28512264-3-83-115">intervertebral disc degeneration</span> rat model.	28512264	2017
NTRK1	Neurotrophic Receptor Tyrosine Kinase 1	Protein Coding	P04629	53	GC01P156815	6.28087	https://www.genecards.org/cgi-bin/carddisp.pl?gene=NTRK1							CTNNB1	1499	Intervertebral Disc Degeneration	MESH:D055959		Dexamethasone|Nicotine|Resveratrol|Simvastatin	15.76	4		Intervertebral Disc Degeneration	C0158266	TSHZ3	57616	0.01	Biomarker		BEFREE	The present study demonstrated that <span class="gene" id="29456666-6-36-41">TSHZ3</span>, as a target gene of miR-125b-1-3p, may serve a protective role in <span class="disease" id="29456666-6-109-141">intervertebral disc degeneration</span> and that this protective function may be inhibited by high levels of miR-125b-1-3p.	29456666	2018
NOTCH3	Notch Receptor 3	Protein Coding	Q9UM47	55	GC19M015159	6.2745	https://www.genecards.org/cgi-bin/carddisp.pl?gene=NOTCH3							GCNT2	2651	Intervertebral Disc Degeneration	MESH:D055959		Dexamethasone|Nicotine|Resveratrol	15.76	3		Intervertebral Disc Degeneration	C0158266	BAK1	578	0.01	Biomarker		BEFREE	To investigate the role of the microRNA-125a (miR-125a) and <span class="gene" id="29299204-1-60-64">BAK1</span> in <span class="disease" id="29299204-1-68-100">intervertebral disc degeneration</span> (IDD).	29299204	2017
RANBP2	RAN Binding Protein 2	Protein Coding	P49792	50	GC02P108719	6.24686	https://www.genecards.org/cgi-bin/carddisp.pl?gene=RANBP2							ACTA2	59	Intervertebral Disc Degeneration	MESH:D055959		Dexamethasone|Nicotine|Resveratrol|Simvastatin	15.74	4		Intervertebral Disc Degeneration	C0158266	MIR20A	406982	0.01	AlteredExpression		BEFREE	Matrix stiffness promotes cartilage endplate chondrocyte calcification in <span class="disease" id="27142968-0-74-91">disc degeneration</span> via <span class="gene" id="27142968-0-96-103">miR-20a</span> targeting ANKH expression.	27142968	2016
MIR146A	MicroRNA 146a	RNA Gene		23	GC05P160485	6.24558	https://www.genecards.org/cgi-bin/carddisp.pl?gene=MIR146A							INHA	3623	Intervertebral Disc Degeneration	MESH:D055959		Dexamethasone|Resveratrol|Simvastatin	15.74	3		Intervertebral Disc Degeneration	C0158266	VDR	7421	0.1	GeneticVariation		BEFREE	The association of <span class="gene" id="20144597-1-19-37">vitamin D receptor</span> (<span class="gene" id="20144597-1-39-42">VDR</span>) gene polymorphisms to the lumbar <span class="disease" id="20144597-1-77-102">degenerative disc disease</span> has been previously studied; however, the role of <span class="gene" id="20144597-1-153-156">VDR</span> gene polymorphisms in cervical spondylosis r…	20144597	2010
DARS2	Aspartyl-TRNA Synthetase 2, Mitochondrial	Protein Coding	Q6PI48	46	GC01P173824	6.23913	https://www.genecards.org/cgi-bin/carddisp.pl?gene=DARS2							CCN5	8839	Intervertebral Disc Degeneration	MESH:D055959		Dexamethasone|Nicotine|Resveratrol	15.73	3		Intervertebral Disc Degeneration	C0158266	ACAN	176	0.1	GeneticVariation		BEFREE	A systematic review of the relationship between the distributions of <span class="gene" id="29922449-14-69-77">aggrecan</span> gene VNTR polymorphism and <span class="disease" id="29922449-14-105-130">degenerative disc disease</span>/osteoarthritis.&lt;i&gt;Bone Joint Res&lt;/i&gt; 2018;7:308-317.	29922449	2018
EGF	Epidermal Growth Factor	Protein Coding	P01133	55	GC04P109912	6.23806	https://www.genecards.org/cgi-bin/carddisp.pl?gene=EGF							IFI6	2537	Intervertebral Disc Degeneration	MESH:D055959		Dexamethasone|Nicotine|Resveratrol	15.73	3		Intervertebral Disc Degeneration	C0158266	GABPA	2551	0.01	Biomarker		BEFREE	To sum up, our study suggests that PD exerts protective effects in NPCs against <span class="disease" id="30358118-9-80-84">IVDD</span> and reveals the underlying mechanism of PD on <span class="gene" id="30358118-9-131-135">Nrf2</span> activation in NPCs.	30358118	2018
ATG5	Autophagy Related 5	Protein Coding	Q9H1Y0	49	GC06M106045	6.21717	https://www.genecards.org/cgi-bin/carddisp.pl?gene=ATG5							KLF11	8462	Intervertebral Disc Degeneration	MESH:D055959		Dexamethasone|Nicotine|Resveratrol	15.73	3		Intervertebral Disc Degeneration	C0158266	MMP13	4322	0.05	Biomarker		BEFREE	The in vivo experiments showed that the HIF-2α controlled the catabolic factors <span class="gene" id="31251999-10-80-86">MMP-13</span> and ADAMTS-4 that regulated the collagen II and aggrecan metabolism in <span class="disease" id="31251999-10-158-175">disc degeneration</span>.	31251999	2019
NPY	Neuropeptide Y	Protein Coding	P01303	48	GC07P024290	6.18168	https://www.genecards.org/cgi-bin/carddisp.pl?gene=NPY							KRT15	3866	Intervertebral Disc Degeneration	MESH:D055959		Nicotine|Resveratrol|Simvastatin	15.72	3		Intervertebral Disc Degeneration	C0158266	PRKN	5071	0.1	GeneticVariation		GWASDB	Novel genetic variants associated with lumbar disc degeneration in northern Europeans: a meta-analysis of 4600 subjects.	22993228	2013
IL1RN	Interleukin 1 Receptor Antagonist	Protein Coding	P18510	54	GC02P127092	6.15009	https://www.genecards.org/cgi-bin/carddisp.pl?gene=IL1RN							SQSTM1	8878	Intervertebral Disc Degeneration	MESH:D055959		Dexamethasone|Nicotine|Resveratrol|Simvastatin	15.68	4		Intervertebral Disc Degeneration	C0158266	WNK1	65125	0.02	AlteredExpression		BEFREE	IL-1β increases asporin expression via the NF-κB <span class="gene" id="28646230-0-49-52">p65</span> pathway in nucleus pulposus cells during <span class="disease" id="28646230-0-94-126">intervertebral disc degeneration</span>.	28646230	2017
TNFSF11	TNF Superfamily Member 11	Protein Coding	O14788	53	GC13P042562	6.13999	https://www.genecards.org/cgi-bin/carddisp.pl?gene=TNFSF11							S1PR3	1903	Intervertebral Disc Degeneration	MESH:D055959		Dexamethasone|Resveratrol|Simvastatin	15.67	3		Intervertebral Disc Degeneration	C0158266	ACAN	176	0.1	Biomarker		BEFREE	The content of lactic acid gradually increased after annular lesion, associated with the damage of AF structural and the decrease of Col -II and <span class="gene" id="31747924-13-145-153">aggrecan</span> in NP tissue, which leading to the <span class="disease" id="31747924-13-189-206">disc degeneration</span>.	31747924	2019
MIR34A	MicroRNA 34a	RNA Gene		23	GC01M010872	6.12527	https://www.genecards.org/cgi-bin/carddisp.pl?gene=MIR34A							ATP5F1E	514	Intervertebral Disc Degeneration	MESH:D055959		Dexamethasone|Nicotine|Resveratrol	15.65	3		Intervertebral Disc Degeneration	C0158266	MGP	4256	0.01	Biomarker		BEFREE	Among them, the expression of NCDN, KRT8, and <span class="gene" id="25893345-16-46-49">MGP</span> may indicate the severity of <span class="disease" id="25893345-16-79-96">disc degeneration</span>.	25893345	2015
FASLG	Fas Ligand	Protein Coding	P48023	52	GC01P172659	6.11303	https://www.genecards.org/cgi-bin/carddisp.pl?gene=FASLG							NFE2L1	4779	Intervertebral Disc Degeneration	MESH:D055959		Dexamethasone|Nicotine|Resveratrol	15.65	3		Intervertebral Disc Degeneration	C0158266	PHLPP1	23239	0.01	Biomarker		BEFREE	<span class="gene" id="31582730-0-0-6">Phlpp1</span> is associated with human <span class="disease" id="31582730-0-32-64">intervertebral disc degeneration</span> and its deficiency promotes healing after needle puncture injury in mice.	31582730	2019
CDKN2B-AS1	CDKN2B Antisense RNA 1	RNA Gene		25	GC09P021994	6.10596	https://www.genecards.org/cgi-bin/carddisp.pl?gene=CDKN2B-AS1							DTYMK	1841	Intervertebral Disc Degeneration	MESH:D055959		Dexamethasone|Nicotine|Resveratrol	15.63	3		Intervertebral Disc Degeneration	C0158266	BMP2	650	0.04	Biomarker		BEFREE	The use of <span class="gene" id="17669279-28-11-16">BMP-2</span> in spinal fusion surgery seems to be more effective than autogenous bone graft in terms of radiographic spinal fusion among patients with single-level <span class="disease" id="17669279-28-168-193">degenerative disc disease</span>.	17669279	2007
IL18	Interleukin 18	Protein Coding	Q14116	48	GC11M112143	6.04506	https://www.genecards.org/cgi-bin/carddisp.pl?gene=IL18							IRF8	3394	Intervertebral Disc Degeneration	MESH:D055959		Dexamethasone|Nicotine|Resveratrol	15.63	3		Intervertebral Disc Degeneration	C0158266	VDR	7421	0.1	AlteredExpression		BEFREE	Our study demonstrated that decreased expression of <span class="gene" id="30905826-14-52-55">VDR</span> may play a role in age-related <span class="disease" id="30905826-14-87-119">intervertebral disc degeneration</span> in rats and that activation of <span class="gene" id="30905826-14-151-154">VDR</span> ameliorates oxidative stress-induced apoptosis in AF cells by preserving mitochondrial func…	30905826	2019
PINK1	PTEN Induced Kinase 1	Protein Coding	Q9BXM7	50	GC01P020634	6.03988	https://www.genecards.org/cgi-bin/carddisp.pl?gene=PINK1							MAPK13	5603	Intervertebral Disc Degeneration	MESH:D055959		Dexamethasone|Nicotine|Resveratrol	15.63	3		Intervertebral Disc Degeneration	C0158266	MIR93	407050	0.01	AlteredExpression		BEFREE	We showed that <span class="gene" id="25818544-7-15-21">miR-93</span> was significantly down-regulated in degenerative NP tissues and its levels were associated with grade of <span class="disease" id="25818544-7-127-144">disc degeneration</span>.	25818544	2015
SSBP1	Single Stranded DNA Binding Protein 1	Protein Coding	Q04837	45	GC07P154218	6.03415	https://www.genecards.org/cgi-bin/carddisp.pl?gene=SSBP1							SYNPO	11346	Intervertebral Disc Degeneration	MESH:D055959		Dexamethasone|Nicotine|Resveratrol	15.63	3		Intervertebral Disc Degeneration	C0158266	IL1B	3553	0.1	Biomarker		BEFREE	These results support the hypothesis that <span class="gene" id="20661932-9-42-47">IL-1β</span> and the p38 MAPK signal may be responsible for many of the inflammatory and catabolic changes seen in the human <span class="disease" id="20661932-9-160-177">disk degeneration</span>, and support our proposal that HBO treatment-induced increase of the anabolic factor (TIMP-1)/catabolic factor (MMP-3) r…	20661932	2011
TLR2	Toll Like Receptor 2	Protein Coding	O60603	55	GC04P153684	6.03263	https://www.genecards.org/cgi-bin/carddisp.pl?gene=TLR2							UGP2	7360	Intervertebral Disc Degeneration	MESH:D055959		Dexamethasone|Nicotine|Resveratrol	15.63	3		Intervertebral Disc Degeneration	C0158266	RREB1	6239	0.01	AlteredExpression		BEFREE	The noncoding RNA linc-ADAMTS5 cooperates with <span class="gene" id="28341660-0-47-52">RREB1</span> to protect from <span class="disease" id="28341660-0-69-101">intervertebral disc degeneration</span> through inhibiting ADAMTS5 expression.	28341660	2017
FGFR3	Fibroblast Growth Factor Receptor 3	Protein Coding	P22607	59	GC04P002199	6.03063	https://www.genecards.org/cgi-bin/carddisp.pl?gene=FGFR3							MAP3K14	9020	Intervertebral Disc Degeneration	MESH:D055959		Dexamethasone|Resveratrol|Simvastatin	15.62	3		Intervertebral Disc Degeneration	C0158266	TRPV4	59341	0.01	Biomarker		BEFREE	To investigate and compare the occurrence of inflammatory processes in the sites of <span class="disease" id="29204735-1-84-101">disc degeneration</span> in the lumbar and cervical spine by a gene array and subsequent qPCR and to investigate the mechanistic involvement of transient receptor potential channels TRPC6 and <span class="gene" id="29204735-1-269-274">TRPV4</span>.	29204735	2018
MIR182	MicroRNA 182	RNA Gene		22	GC07M129770	6.02156	https://www.genecards.org/cgi-bin/carddisp.pl?gene=MIR182							PCNA	5111	Intervertebral Disc Degeneration	MESH:D055959		Dexamethasone|Nicotine|Resveratrol|Simvastatin	15.61	4		Intervertebral Disc Degeneration	C0158266	IL1RN	3557	0.03	GeneticVariation		BEFREE	There had been several studies on <span class="gene" id="20581747-3-34-39">IL1RN</span> polymorphism related with incidence of <span class="disease" id="20581747-3-79-96">disc degeneration</span> or back pain but, there had been no report on clinical features of lumbar HNP.	20581747	2010
FMOD	Fibromodulin	Protein Coding	Q06828	46	GC01M203340	6.00754	https://www.genecards.org/cgi-bin/carddisp.pl?gene=FMOD							AACS	65985	Intervertebral Disc Degeneration	MESH:D055959		Dexamethasone|Nicotine|Resveratrol	15.6	3		Intervertebral Disc Degeneration	C0158266	IL1B	3553	0.1	AlteredExpression		BEFREE	In addition, nucleus pulposus cells stimulated with <span class="gene" id="31773668-6-52-66">interleukin-1β</span> (<span class="gene" id="31773668-6-68-73">IL-1β</span>) expressed less SIRT3 than that in the control group and nucleus pulposus cells with SIRT3 overexpress vectors expressed more collagen II FOXO3a and superoxide dismutase 2 (SOD2), indicating that SIRT3 could improve the <span cla…	31773668	2019
HCG18	HLA Complex Group 18	RNA Gene		18	GC06M083850	5.96032	https://www.genecards.org/cgi-bin/carddisp.pl?gene=HCG18							AMH	268	Intervertebral Disc Degeneration	MESH:D055959		Dexamethasone|Nicotine|Resveratrol	15.6	3		Intervertebral Disc Degeneration	C0158266	MUC1	4582	0.01	AlteredExpression		BEFREE	Here we present the first data for the constitutive presence of <span class="gene" id="28482827-9-64-68">MUC1</span> in the human disc, and its altered expression during <span class="disease" id="28482827-9-122-139">disc degeneration</span>.	28482827	2017
MIR221	MicroRNA 221	RNA Gene		21	GC0XM045746	5.9434	https://www.genecards.org/cgi-bin/carddisp.pl?gene=MIR221							GSK3A	2931	Intervertebral Disc Degeneration	MESH:D055959		Dexamethasone|Nicotine|Resveratrol	15.58	3		Intervertebral Disc Degeneration	C0158266	TUG1	55000	0.01	Biomarker		BEFREE	Role of LncRNA <span class="gene" id="28756222-0-15-19">TUG1</span> in <span class="disease" id="28756222-0-23-55">intervertebral disc degeneration</span> and nucleus pulposus cells via regulating Wnt/β-catenin signaling pathway.	28756222	2017
COMT	Catechol-O-Methyltransferase	Protein Coding	P21964	55	GC22P019941	5.92371	https://www.genecards.org/cgi-bin/carddisp.pl?gene=COMT							ARHGEF2	9181	Intervertebral Disc Degeneration	MESH:D055959		Dexamethasone|Resveratrol|Simvastatin	15.57	3		Intervertebral Disc Degeneration	C0158266	PIK3CA	5290	0.03	Biomarker		BEFREE	The <span class="gene" id="31746390-4-4-8">PI3K</span>‑AKT signaling pathway, advanced glycation endproducts‑receptor for advanced glycation endproducts signaling pathway, p53 signaling pathway, and transforming growth factor‑b signaling pathway were activated in <span class="disease" id="31746390-4-218-235">disc degeneration</span>.	31746390	2020
THBS1	Thrombospondin 1	Protein Coding	P07996	50	GC15P039581	5.85753	https://www.genecards.org/cgi-bin/carddisp.pl?gene=THBS1							COL1A1	1277	Intervertebral Disc Degeneration	MESH:D055959		Dexamethasone|Nicotine|Resveratrol|Simvastatin	15.57	4		Intervertebral Disc Degeneration	C0158266	VDR	7421	0.1	GeneticVariation		BEFREE	The incidence of <span class="disease" id="30084796-8-17-21">IVDD</span> in these Turkish patients is correlated with the <span class="gene" id="30084796-8-71-74">VDR</span> ApaI gene polymorphism, but not with the IGF1R and MMP2 polymorphisms.	30084796	2018
ACTA2	Actin Alpha 2, Smooth Muscle	Protein Coding	P62736	51	GC10M088935	5.83858	https://www.genecards.org/cgi-bin/carddisp.pl?gene=ACTA2							CBL	867	Intervertebral Disc Degeneration	MESH:D055959		Dexamethasone|Nicotine|Resveratrol	15.55	3		Intervertebral Disc Degeneration	C0158266	TIMP3	7078	0.02	Biomarker		BEFREE	Alterations of ADAMTSs and <span class="gene" id="21809381-0-27-33">TIMP-3</span> in human nucleus pulposus cells subjected to compressive load: Implications in the pathogenesis of human <span class="disease" id="21809381-0-139-171">intervertebral disc degeneration</span>.	21809381	2012
TFG	Trafficking From ER To Golgi Regulator	Protein Coding	Q92734	47	GC03P100709	5.83743	https://www.genecards.org/cgi-bin/carddisp.pl?gene=TFG							PRKAR2B	5577	Intervertebral Disc Degeneration	MESH:D055959		Dexamethasone|Nicotine|Resveratrol	15.55	3		Intervertebral Disc Degeneration	C0158266	GDF5	8200	0.05	AlteredExpression		BEFREE	To construct a recombinant adenovirus vector-carrying human growth and differentiation factor-5 (<span class="gene" id="26739524-1-97-102">GDF-5</span>) gene, investigate the biological effects of adenovirus-mediated GDF-5 (Ad-GDF-5) on extracellular matrix (ECM) expression in human degenerative disc nucleus pulposus (NP) cells, and explore a candidate gene therapy method for <span class="disease…	26739524	2016
FOS	Fos Proto-Oncogene, AP-1 Transcription Factor Subunit	Protein Coding	P01100	55	GC14P075278	5.83256	https://www.genecards.org/cgi-bin/carddisp.pl?gene=FOS							UBB	7314	Intervertebral Disc Degeneration	MESH:D055959		Dexamethasone|Nicotine|Resveratrol	15.55	3		Intervertebral Disc Degeneration	C0158266	IL6	3569	0.1	Biomarker		BEFREE	Sparstolonin B significantly inhibited the <span class="disease" id="29115481-6-43-47">IVDD</span>‑induced inflammatory factors tumor necrosis factor‑α, interleukin (IL)‑1β and <span class="gene" id="29115481-6-126-130">IL‑6</span>, oxidative stress factors (malondialdehyde), and superoxide dismutase and caspase‑3/9 activities.	29115481	2018
IL17A	Interleukin 17A	Protein Coding	Q16552	47	GC06P052186	5.79776	https://www.genecards.org/cgi-bin/carddisp.pl?gene=IL17A							CALB1	793	Intervertebral Disc Degeneration	MESH:D055959		Dexamethasone|Nicotine|Simvastatin	15.54	3		Intervertebral Disc Degeneration	C0158266	NLRP3	114548	0.04	AlteredExpression		BEFREE	Honokiol alleviates the <span class="disease" id="29649568-0-24-59">degeneration of intervertebral disc</span> via suppressing the activation of TXNIP-<span class="gene" id="29649568-0-100-105">NLRP3</span> inflammasome signal pathway.	29649568	2018
CCR6	C-C Motif Chemokine Receptor 6	Protein Coding	P51684	47	GC06P167111	5.79567	https://www.genecards.org/cgi-bin/carddisp.pl?gene=CCR6							ETFB	2109	Intervertebral Disc Degeneration	MESH:D055959		Dexamethasone|Nicotine|Resveratrol	15.53	3		Intervertebral Disc Degeneration	C0158266	MIR3150A	100422964	0.01	Biomarker		BEFREE	Dysregulated <span class="gene" id="29554650-0-13-22">MiR-3150a</span>-3p Promotes Lumbar <span class="disease" id="29554650-0-42-74">Intervertebral Disc Degeneration</span> by Targeting Aggrecan.	29554650	2018
DDR1	Discoidin Domain Receptor Tyrosine Kinase 1	Protein Coding	Q08345	50	GC06P111976	5.79056	https://www.genecards.org/cgi-bin/carddisp.pl?gene=DDR1							HIF1A	3091	Intervertebral Disc Degeneration	MESH:D055959		Dexamethasone|Nicotine|Resveratrol|Simvastatin	15.53	4		Intervertebral Disc Degeneration	C0158266	ADAMTS3	9508	0.04	AlteredExpression		BEFREE	To determine the expression of <span class="gene" id="16741450-2-31-39">ADAMTS-4</span>, a metalloproteinase capable of digesting aggrecan, and its role in herniated lumbar intervertebral <span class="disease" id="16741450-2-140-156">disc degradation</span>.	16741450	2006
RUNX2	RUNX Family Transcription Factor 2	Protein Coding	Q13950	50	GC06P112278	5.78129	https://www.genecards.org/cgi-bin/carddisp.pl?gene=RUNX2							SP7	121340	Intervertebral Disc Degeneration	MESH:D055959		Dexamethasone|Resveratrol|Simvastatin	15.49	3		Intervertebral Disc Degeneration	C0158266	COL9A3	1299	0.06	GeneticVariation		BEFREE	The results suggest that the effect of the <span class="gene" id="16133074-12-43-49">COL9A3</span> gene polymorphism on <span class="disease" id="16133074-12-71-73">DD</span> might be modified by the IL-1beta gene polymorphism.	16133074	2006
SNHG1	Small Nucleolar RNA Host Gene 1	RNA Gene		21	GC11M113407	5.77773	https://www.genecards.org/cgi-bin/carddisp.pl?gene=SNHG1							APOM	55937	Intervertebral Disc Degeneration	MESH:D055959		Dexamethasone|Resveratrol|Simvastatin	15.47	3		Intervertebral Disc Degeneration	C0158266	KRT5	3852	0.01	Biomarker		BEFREE	The mean levels of FRACT were significantly higher in the affected group with arthropathies (synovial joints osteoarthritis (OA) and <span class="disease" id="21356322-5-133-158">disc degenerative disease</span>, <span class="gene" id="21356322-5-160-163">DDD</span>) then in the control group (P&lt;0.0004).	21356322	2011
NFKB1	Nuclear Factor Kappa B Subunit 1	Protein Coding	P19838	57	GC04P102501	5.76096	https://www.genecards.org/cgi-bin/carddisp.pl?gene=NFKB1							BMPR2	659	Intervertebral Disc Degeneration	MESH:D055959		Dexamethasone|Resveratrol|Simvastatin	15.47	3		Intervertebral Disc Degeneration	C0158266	IGF1	3479	0.02	Biomarker		BEFREE	The present study provides that <span class="gene" id="30858307-15-32-35">MGF</span> supplementation may be a promising strategy to retard mechanical overload-induced <span class="disease" id="30858307-15-118-135">disc degeneration</span>.	30858307	2019
CAT	Catalase	Protein Coding	P04040	55	GC11P034460	5.75775	https://www.genecards.org/cgi-bin/carddisp.pl?gene=CAT							PTAFR	5724	Intervertebral Disc Degeneration	MESH:D055959		Dexamethasone|Nicotine|Simvastatin	15.45	3		Intervertebral Disc Degeneration	C0158266	ADAMTS3	9508	0.04	Biomarker		BEFREE	The in vivo experiments showed that the HIF-2α controlled the catabolic factors MMP-13 and <span class="gene" id="31251999-10-91-99">ADAMTS-4</span> that regulated the collagen II and aggrecan metabolism in <span class="disease" id="31251999-10-158-175">disc degeneration</span>.	31251999	2019
CXCL12	C-X-C Motif Chemokine Ligand 12	Protein Coding	P48061	49	GC10M044370	5.74364	https://www.genecards.org/cgi-bin/carddisp.pl?gene=CXCL12							TPR	7175	Intervertebral Disc Degeneration	MESH:D055959		Dexamethasone|Nicotine|Resveratrol	15.45	3		Intervertebral Disc Degeneration	C0158266	MIR150	406942	0.01	AlteredExpression		BEFREE	Overexpression of <span class="gene" id="31726456-0-18-25">miR-150</span> Inhibits the NF-κB Signal Pathway in <span class="disease" id="31726456-0-63-95">Intervertebral Disc Degeneration</span> through Targeting P2X7.	31726456	2019
MAG	Myelin Associated Glycoprotein	Protein Coding	P20916	51	GC19P035292	5.73529	https://www.genecards.org/cgi-bin/carddisp.pl?gene=MAG							HNF1A	6927	Intervertebral Disc Degeneration	MESH:D055959		Dexamethasone|Resveratrol|Simvastatin	15.42	3		Intervertebral Disc Degeneration	C0158266	TIMP1	7076	0.04	Biomarker		BEFREE	Injection of AAV2-BMP2 and AAV2-<span class="gene" id="22023960-0-32-37">TIMP1</span> into the nucleus pulposus slows the course of <span class="disease" id="22023960-0-84-116">intervertebral disc degeneration</span> in an in vivo rabbit model.	22023960	2012
MAPK1	Mitogen-Activated Protein Kinase 1	Protein Coding	P28482	57	GC22M021759	5.69915	https://www.genecards.org/cgi-bin/carddisp.pl?gene=MAPK1							CAMK4	814	Intervertebral Disc Degeneration	MESH:D055959		Dexamethasone|Nicotine|Resveratrol	15.41	3		Intervertebral Disc Degeneration	C0158266	ACAN	176	0.1	GeneticVariation		BEFREE	Significant associations were found between short repeated alleles of the <span class="gene" id="21948754-8-74-82">aggrecan</span> gene and severe <span class="disease" id="21948754-8-99-116">disc degeneration</span>.	21948754	2011
XIST	X Inactive Specific Transcript	RNA Gene		24	GC0XM073820	5.69622	https://www.genecards.org/cgi-bin/carddisp.pl?gene=XIST							IHH	3549	Intervertebral Disc Degeneration	MESH:D055959		Dexamethasone|Nicotine|Resveratrol	15.41	3		Intervertebral Disc Degeneration	C0158266	COL2A1	1280	0.05	AlteredExpression		BEFREE	Histological examinations and aggrecan, Col1A1, <span class="gene" id="26924131-8-48-54">Col2A1</span> and matrix metalloprotease (MMP)-3 mRNA expression confirmed the <span class="disease" id="26924131-8-120-137">disc degeneration</span>, supporting the imaging results.	26924131	2016
MIR98	MicroRNA 98	RNA Gene		20	GC0XM053669	5.6861	https://www.genecards.org/cgi-bin/carddisp.pl?gene=MIR98							FOXP3	50943	Intervertebral Disc Degeneration	MESH:D055959		Nicotine|Resveratrol|Simvastatin	15.39	3		Intervertebral Disc Degeneration	C0158266	TRP-AGG2-6	7218	0.04	GeneticVariation		BEFREE	The <span class="gene" id="16371896-0-4-8">TRP2</span> allele of COL9A2 is an age-dependent risk factor for the development and severity of <span class="disease" id="16371896-0-94-126">intervertebral disc degeneration</span>.	16371896	2005
AGER	Advanced Glycosylation End-Product Specific Receptor	Protein Coding	Q15109	51	GC06M032180	5.68607	https://www.genecards.org/cgi-bin/carddisp.pl?gene=AGER							ETFA	2108	Intervertebral Disc Degeneration	MESH:D055959		Dexamethasone|Nicotine|Resveratrol	15.38	3		Intervertebral Disc Degeneration	C0158266	MAPK3	5595	0.03	Biomarker		BEFREE	<span class="gene" id="27270637-5-0-4">ERK1</span>/2-mediated inflammatory pathway also plays a crucial role in the <span class="disease" id="27270637-5-70-102">intervertebral disc degeneration</span>.	27270637	2017
SCN9A	Sodium Voltage-Gated Channel Alpha Subunit 9	Protein Coding	Q15858	51	GC02M166195	5.65806	https://www.genecards.org/cgi-bin/carddisp.pl?gene=SCN9A							HNRNPA3	220988	Intervertebral Disc Degeneration	MESH:D055959		Dexamethasone|Nicotine|Resveratrol	15.36	3		Intervertebral Disc Degeneration	C0158266	ASPN	54829	0.03	GeneticVariation		BEFREE	Genetic polymorphisms in 20 genes have been analyzed in association with <span class="disease" id="23537453-8-73-75">DD</span>, including vitamin D receptor, growth differentiation factor 5 (GDF5), aggrecan, collagen Types I, IX, and XI, fibronectin, hyaluronan and proteoglycan link protein 1 (HAPLN1), thrombospondin, cartilage intermediate layer protein (CILP), <span class="gene" id="23537453-8-…	23537453	2013
TBX1	T-Box Transcription Factor 1	Protein Coding	O43435	46	GC22P056009	5.61806	https://www.genecards.org/cgi-bin/carddisp.pl?gene=TBX1							COL7A1	1294	Intervertebral Disc Degeneration	MESH:D055959		Dexamethasone|Resveratrol|Simvastatin	15.35	3		Intervertebral Disc Degeneration	C0158266	SMURF2	64750	0.01	Biomarker		BEFREE	CONCLUSIONS The findings that ectopic expression of <span class="gene" id="28387615-9-52-58">Smurf2</span> driven by the Col2a1 promoter accelerated <span class="disease" id="28387615-9-101-118">disc degeneration</span> in Col2a1-<span class="gene" id="28387615-9-129-135">Smurf2</span> transgenic mice, and that higher levels of CTGF protein and mRNA were present in Col2a1-<span class="gene" id="2…	28387615	2017
ENSG00000275307		RNA Gene		8	GC22P056442	5.61169	https://www.genecards.org/cgi-bin/carddisp.pl?gene=ENSG00000275307							ITGAL	3683	Intervertebral Disc Degeneration	MESH:D055959		Nicotine|Resveratrol|Simvastatin	15.34	3		Intervertebral Disc Degeneration	C0158266	MIR154	406946	0.01	Biomarker		BEFREE	Upregulated <span class="gene" id="30825225-0-12-19">miR-154</span> promotes ECM degradation in <span class="disease" id="30825225-0-48-80">intervertebral disc degeneration</span>.	30825225	2019
ENSG00000276965		RNA Gene		8	GC22P056441	5.61169	https://www.genecards.org/cgi-bin/carddisp.pl?gene=ENSG00000276965							FZD2	2535	Intervertebral Disc Degeneration	MESH:D055959		Dexamethasone|Resveratrol|Simvastatin	15.33	3		Intervertebral Disc Degeneration	C0158266	SIRT1	23411	0.03	Biomarker		BEFREE	<span class="gene" id="22152608-21-0-5">SIRT1</span> appears to play a key role in homeostasis during the human <span class="disease" id="22152608-21-65-97">intervertebral disc degeneration</span> process.	22152608	2011
CCL5	C-C Motif Chemokine Ligand 5	Protein Coding	P13501	48	GC17M035871	5.60836	https://www.genecards.org/cgi-bin/carddisp.pl?gene=CCL5							BOK	666	Intervertebral Disc Degeneration	MESH:D055959		Dexamethasone|Nicotine|Resveratrol	15.31	3		Intervertebral Disc Degeneration	C0158266	IDH1	3417	0.01	Biomarker		BEFREE	The coupling of the intervertebral disc (IVD) and vertebra as a biomechanical unit suggests that changes in the distribution of pressure within the IVD (intradiscal pressure, <span class="gene" id="28943155-1-175-178">IDP</span>) as a result of <span class="disease" id="28943155-1-195-212">disc degeneration</span> can influence the distribution of bone density within the vertebra, and vice versa.	28943155	2017
TEK	TEK Receptor Tyrosine Kinase	Protein Coding	Q02763	55	GC09P027109	5.60587	https://www.genecards.org/cgi-bin/carddisp.pl?gene=TEK							CACNA2D1	781	Intervertebral Disc Degeneration	MESH:D055959		Dexamethasone|Nicotine|Resveratrol	15.31	3		Intervertebral Disc Degeneration	C0158266	MIR15A	406948	0.01	Biomarker		BEFREE	However, the role of <span class="gene" id="28081468-2-21-28">miR-15a</span> in <span class="disease" id="28081468-2-32-64">intervertebral disc degeneration</span> (IDD) has <span class="negexp">not been</span> elucidated.	28081468	2017
SLC2A3	Solute Carrier Family 2 Member 3	Protein Coding	P11169	52	GC12M007919	5.59976	https://www.genecards.org/cgi-bin/carddisp.pl?gene=SLC2A3							IRF9	10379	Intervertebral Disc Degeneration	MESH:D055959		Dexamethasone|Nicotine|Resveratrol	15.31	3		Intervertebral Disc Degeneration	C0158266	MIR21	406991	0.06	AlteredExpression		BEFREE	NP tissues were collected from 20 <span class="disease" id="27240294-2-34-66">intervertebral disc degeneration</span> (IDD) patients, and from 5 patients with traumatic spine fracture.<span class="gene" id="27240294-2-133-139">MiR-21</span> expressions were tested.	27240294	2016
MIR9-1	MicroRNA 9-1	RNA Gene		21	GC01M156420	5.59622	https://www.genecards.org/cgi-bin/carddisp.pl?gene=MIR9-1							UQCRC2	7385	Intervertebral Disc Degeneration	MESH:D055959		Dexamethasone|Nicotine|Resveratrol	15.31	3		Intervertebral Disc Degeneration	C0158266	IL21	59067	0.01	Biomarker		BEFREE	<span class="gene" id="28233079-0-0-5">IL-21</span> Is Positively Associated with <span class="disease" id="28233079-0-36-68">Intervertebral Disc Degeneration</span> by Interaction with TNF-α Through the JAK-STAT Signaling Pathway.	28233079	2017
POLR3A	RNA Polymerase III Subunit A	Protein Coding	O14802	49	GC10M078926	5.57665	https://www.genecards.org/cgi-bin/carddisp.pl?gene=POLR3A							SLCO2A1	6578	Intervertebral Disc Degeneration	MESH:D055959		Dexamethasone|Nicotine|Resveratrol	15.29	3		Intervertebral Disc Degeneration	C0158266	TNF	7124	0.1	Biomarker		BEFREE	The gene expression profiles data were obtained using the same microarray platform for two groups of patients suffering from <span class="disease" id="26200140-3-125-151">degenerative disc diseases</span>: GSE41883 (Human annulus disc cells exposed to <span class="gene" id="26200140-3-199-204">TNF-a</span>; 4 samples) and GSE27494 (Human annulus disc cells exposed to IL-1β; 4 samples).	26200140	2018
SNORD118	Small Nucleolar RNA, C/D Box 118	RNA Gene		21	GC17M014437	5.57052	https://www.genecards.org/cgi-bin/carddisp.pl?gene=SNORD118							APOC1	341	Intervertebral Disc Degeneration	MESH:D055959		Dexamethasone|Resveratrol|Simvastatin	15.28	3		Intervertebral Disc Degeneration	C0158266	MCAM	4162	0.01	Biomarker		BEFREE	A higher production of sulfated glycosaminoglycans (sGAG)/DNA was observed for <span class="gene" id="31002939-7-79-84">CD146</span>+ pellets, while in organ cultures, sGAG synthesis rate was higher for <span class="disease" id="31002939-7-155-158">IVD</span>s treated with <span class="gene" id="31002939-7-173-178">CD146</span>- MSCs by either homing or injection.	31002939	2019
MIR335	MicroRNA 335	RNA Gene		21	GC07P130496	5.5682	https://www.genecards.org/cgi-bin/carddisp.pl?gene=MIR335							EGFR	1956	Intervertebral Disc Degeneration	MESH:D055959		Dexamethasone|Nicotine|Resveratrol|Simvastatin	15.28	4		Intervertebral Disc Degeneration	C0158266	NFIX	4784	0.01	Biomarker		BEFREE	Furthermore, <span class="gene" id="17353270-6-13-17">NFIX</span>-deficient mice develop a deformation of the spine, which is due to a delay in ossification of vertebral bodies and a progressive <span class="disease" id="17353270-6-147-183">degeneration of intervertebral disks</span>.	17353270	2007
LAMA5	Laminin Subunit Alpha 5	Protein Coding	O15230	48	GC20M062307	5.52171	https://www.genecards.org/cgi-bin/carddisp.pl?gene=LAMA5							CRABP2	1382	Intervertebral Disc Degeneration	MESH:D055959		Dexamethasone|Nicotine|Resveratrol	15.27	3		Intervertebral Disc Degeneration	C0158266	HPSE	10855	0.01	AlteredExpression		BEFREE	The data demonstrated a gradual increase in both the <span class="gene" id="23370684-9-53-63">heparanase</span> isoform protein expression and <span class="disease" id="23370684-9-95-112">disc degeneration</span> progression.	23370684	2013
ACE	Angiotensin I Converting Enzyme	Protein Coding	P12821	55	GC17P063477	5.52068	https://www.genecards.org/cgi-bin/carddisp.pl?gene=ACE							SYNE1	23345	Intervertebral Disc Degeneration	MESH:D055959		Dexamethasone|Nicotine|Resveratrol	15.27	3		Intervertebral Disc Degeneration	C0158266	TNF	7124	0.1	Biomarker		BEFREE	The present study aimed to explore the molecular mechanisms associated with <span class="disease" id="26847698-1-76-108">intervertebral disc degeneration</span> (IDD) induced by <span class="gene" id="26847698-1-126-147">tumor necrosis factor</span> (<span class="gene" id="26847698-1-149-155">TNF)‑α</span> and interleukin (IL)‑1β.The microarray dataset no.	26847698	2016
COL3A1	Collagen Type III Alpha 1 Chain	Protein Coding	P02461	52	GC02P188974	5.48584	https://www.genecards.org/cgi-bin/carddisp.pl?gene=COL3A1							PPARA	5465	Intervertebral Disc Degeneration	MESH:D055959		Dexamethasone|Nicotine|Resveratrol|Simvastatin	15.26	4		Intervertebral Disc Degeneration	C0158266	RMRP	6023	0.01	AlteredExpression		BEFREE	In our study, we showed that <span class="gene" id="30156374-3-29-33">RMRP</span> expression was up-regulated in degenerated NP tissues compared to normal NP samples, and higher <span class="gene" id="30156374-3-130-134">RMRP</span> expression was associated with the <span class="disease" id="30156374-3-170-187">disc degeneration</span> grade.	30156374	2018
BPNT2	3'(2'), 5'-Bisphosphate Nucleotidase 2	Protein Coding	Q9NX62	46	GC08M056958	5.47432	https://www.genecards.org/cgi-bin/carddisp.pl?gene=BPNT2							NFKB1	4790	Intervertebral Disc Degeneration	MESH:D055959		Dexamethasone|Nicotine|Resveratrol|Simvastatin	15.25	4		Intervertebral Disc Degeneration	C0158266	SUMO2	6613	0.01	Biomarker		BEFREE	Silencing <span class="gene" id="29700214-0-10-15">SUMO2</span> promotes protection against degradation and apoptosis of nucleus pulposus cells through p53 signaling pathway in <span class="disease" id="29700214-0-129-161">intervertebral disc degeneration</span>.	29700214	2018
PITRM1	Pitrilysin Metallopeptidase 1	Protein Coding	Q5JRX3	45	GC10M003138	5.46691	https://www.genecards.org/cgi-bin/carddisp.pl?gene=PITRM1							MYH10	4628	Intervertebral Disc Degeneration	MESH:D055959		Dexamethasone|Resveratrol|Simvastatin	15.22	3		Intervertebral Disc Degeneration	C0158266	TXNIP	10628	0.02	AlteredExpression		BEFREE	Honokiol alleviates the <span class="disease" id="29649568-0-24-59">degeneration of intervertebral disc</span> via suppressing the activation of <span class="gene" id="29649568-0-94-99">TXNIP</span>-NLRP3 inflammasome signal pathway.	29649568	2018
MYOC	Myocilin	Protein Coding	Q99972	46	GC01M171604	5.46566	https://www.genecards.org/cgi-bin/carddisp.pl?gene=MYOC							CKS1B	1163	Intervertebral Disc Degeneration	MESH:D055959		Dexamethasone|Nicotine|Resveratrol	15.2	3		Intervertebral Disc Degeneration	C0158266	SOX9	6662	0.05	Biomarker		BEFREE	In the treatment groups, NP tissue was aspirated from the L2-L3, L3-L4, and L4-L5 discs in accordance with a previously validated rabbit model of <span class="disease" id="24691466-4-146-178">intervertebral disc degeneration</span> and then treated with thermogelling chitosan (C/Gp), GFP-transduced autologous BMSCs with C/Gp or <span class="gene" id="24691466-4-277-281">Sox9</span>-transduced aut…	24691466	2014
FLNB	Filamin B	Protein Coding	O75369	51	GC03P058008	5.43398	https://www.genecards.org/cgi-bin/carddisp.pl?gene=FLNB							TEK	7010	Intervertebral Disc Degeneration	MESH:D055959		Dexamethasone|Resveratrol|Simvastatin	15.2	3		Intervertebral Disc Degeneration	C0158266	TRPC3	7222	0.04	GeneticVariation		BEFREE	From 45% to 71% of <span class="disease" id="12461395-12-19-36">disc degeneration</span> among persistently obese individuals with the <span class="gene" id="12461395-12-83-87">Trp3</span> allele could be attributed to the synergism of these two factors.	12461395	2002
NDUFS1	NADH:Ubiquinone Oxidoreductase Core Subunit S1	Protein Coding	P28331	49	GC02M206114	5.413	https://www.genecards.org/cgi-bin/carddisp.pl?gene=NDUFS1							CYP11B1	1584	Intervertebral Disc Degeneration	MESH:D055959		Dexamethasone|Nicotine|Simvastatin	15.17	3		Intervertebral Disc Degeneration	C0158266	ASIC3	9311	0.03	Biomarker		BEFREE	The distribution of ASICs in NP, EP, annulus fibrosus, and the particular functions of ASIC1a and <span class="gene" id="31526163-11-98-103">ASIC3</span> remind us about the pathological significance of ASICs in <span class="disease" id="31526163-11-162-166">IVDD</span>, which could be a promising therapeutic target in future treatment for <span class="disease" id="31526163-11-238-242">IVDD</span…	31526163	2019
NGFR	Nerve Growth Factor Receptor	Protein Coding	P08138	51	GC17P049495	5.40662	https://www.genecards.org/cgi-bin/carddisp.pl?gene=NGFR							ALOX5AP	241	Intervertebral Disc Degeneration	MESH:D055959		Dexamethasone|Resveratrol|Simvastatin	15.15	3		Intervertebral Disc Degeneration	C0158266	IL1B	3553	0.1	Biomarker		BEFREE	Heme oxygenase-1 attenuates <span class="gene" id="26877238-0-28-33">IL-1β</span> induced alteration of anabolic and catabolic activities in <span class="disease" id="26877238-0-93-125">intervertebral disc degeneration</span>.	26877238	2016
SMAD4	SMAD Family Member 4	Protein Coding	Q13485	57	GC18P051028	5.38756	https://www.genecards.org/cgi-bin/carddisp.pl?gene=SMAD4							CAV2	858	Intervertebral Disc Degeneration	MESH:D055959		Dexamethasone|Nicotine|Simvastatin	15.15	3		Intervertebral Disc Degeneration	C0158266	RANBP2	5903	0.04	GeneticVariation		BEFREE	The <span class="gene" id="16371896-0-4-8">TRP2</span> allele of COL9A2 is an age-dependent risk factor for the development and severity of <span class="disease" id="16371896-0-94-126">intervertebral disc degeneration</span>.	16371896	2005
MPV17	Mitochondrial Inner Membrane Protein MPV17	Protein Coding	P39210	46	GC02M027309	5.37923	https://www.genecards.org/cgi-bin/carddisp.pl?gene=MPV17							NPHS1	4868	Intervertebral Disc Degeneration	MESH:D055959		Dexamethasone|Resveratrol|Simvastatin	15.15	3		Intervertebral Disc Degeneration	C0158266	TRPC3	7222	0.04	GeneticVariation		BEFREE	Degeneration scores were significantly worse in cases with COL1A1 Sp1, COL9a3 <span class="gene" id="26342701-7-78-82">Trp3</span>, and VDR TaqI mutations; however, COL9a2 Trp2 mutation was <span class="negexp">not associated with a difference</span> in the severity of <span class="disease" id="26342701-7-194-211">disc degeneration</span>.	26342701	2015
TNFSF10	TNF Superfamily Member 10	Protein Coding	P50591	48	GC03M172505	5.36679	https://www.genecards.org/cgi-bin/carddisp.pl?gene=TNFSF10							ADIPOR2	79602	Intervertebral Disc Degeneration	MESH:D055959		Dexamethasone|Nicotine|Resveratrol	15.12	3		Intervertebral Disc Degeneration	C0158266	TLR4	7099	0.03	GeneticVariation		BEFREE	7-9-month old wild-type and secreted protein acidic and rich in cysteine (SPARC)-null (a model of <span class="disease" id="29908959-4-98-115">disc degeneration</span> and LBP) male mice were treated with TAK-242 (<span class="gene" id="29908959-4-162-166">TLR4</span> inhibitor) once, and following a 10-day washout, mice were treated 3 times/week for 8 weeks.	29908959	2018
SCO2	Synthesis Of Cytochrome C Oxidase 2	Protein Coding	O43819	48	GC22M050523	5.36418	https://www.genecards.org/cgi-bin/carddisp.pl?gene=SCO2							MPO	4353	Intervertebral Disc Degeneration	MESH:D055959		Dexamethasone|Nicotine|Resveratrol|Simvastatin	15.11	4		Intervertebral Disc Degeneration	C0158266	COL3A1	1281	0.01	Biomarker		BEFREE	The results revealed the involvement of <span class="gene" id="25893343-11-40-46">COL3A1</span> in skeletal system process and RPL8, RPS16, and RPS23 in the protein synthesis processes in the progression of <span class="disease" id="25893343-11-158-160">DD</span>, suggesting their potential use in the diagnosis and therapy of <span class="disease" id="25893343-11-225-227">DD</span>.	25893343	2015
SNAP25	Synaptosome Associated Protein 25	Protein Coding	P60880	53	GC20P010211	5.33024	https://www.genecards.org/cgi-bin/carddisp.pl?gene=SNAP25							TRADD	8717	Intervertebral Disc Degeneration	MESH:D055959		Dexamethasone|Resveratrol|Simvastatin	15.11	3		Intervertebral Disc Degeneration	C0158266	BMP7	655	0.09	Biomarker		BEFREE	This study provides that <span class="gene" id="29440560-12-25-29">OP-1</span> may be efficacy in retarding mechanical overloading-exacerbated <span class="disease" id="29440560-12-94-111">disc degeneration</span>.	29440560	2018
LINC02605	Long Intergenic Non-Protein Coding RNA 2605	RNA Gene		13	GC08P078838	5.31476	https://www.genecards.org/cgi-bin/carddisp.pl?gene=LINC02605							CGA	1081	Intervertebral Disc Degeneration	MESH:D055959		Dexamethasone|Nicotine|Resveratrol	15.09	3		Intervertebral Disc Degeneration	C0158266	CILP	8483	0.04	Biomarker		BEFREE	To demonstrate the role of <span class="gene" id="24631904-5-27-31">CILP</span> in LDD in vivo, we generated transgenic mice that express <span class="gene" id="24631904-5-90-94">CILP</span> specifically in the intervertebral disc tissues and assessed whether <span class="gene" id="24631904-5-164-168">CILP</span> exacerbates <span class="disease" id="24631904-5-181-198">disc degeneration</span>.	24631904	2014
MIR143	MicroRNA 143	RNA Gene		25	GC05P149470	5.30809	https://www.genecards.org/cgi-bin/carddisp.pl?gene=MIR143							NR5A1	2516	Intervertebral Disc Degeneration	MESH:D055959		Dexamethasone|Nicotine|Resveratrol	15.09	3		Intervertebral Disc Degeneration	C0158266	SNHG1	23642	0.01	AlteredExpression		BEFREE	Expression of miR-326 was negatively associated with <span class="gene" id="29466672-7-53-58">SNHG1</span> expression in <span class="disease" id="29466672-7-73-90">disk degeneration</span> tissues.	29466672	2018
NOS2	Nitric Oxide Synthase 2	Protein Coding	P35228	53	GC17M027756	5.30696	https://www.genecards.org/cgi-bin/carddisp.pl?gene=NOS2							LTB	4050	Intervertebral Disc Degeneration	MESH:D055959		Dexamethasone|Nicotine|Simvastatin	15.08	3		Intervertebral Disc Degeneration	C0158266	VDR	7421	0.1	GeneticVariation		BEFREE	Association between <span class="gene" id="27939971-0-20-38">vitamin D receptor</span> gene polymorphisms and <span class="disease" id="27939971-0-62-94">intervertebral disc degeneration</span>: A meta-analysis.	27939971	2017
CD63	CD63 Molecule	Protein Coding	P08962	47	GC12M055725	5.30234	https://www.genecards.org/cgi-bin/carddisp.pl?gene=CD63							GFRA1	2674	Intervertebral Disc Degeneration	MESH:D055959		Dexamethasone|Resveratrol|Simvastatin	15.07	3		Intervertebral Disc Degeneration	C0158266	MIR203A	406986	0.01	AlteredExpression		BEFREE	In addition, we showed that <span class="gene" id="31804973-6-28-35">miR-203</span> expression was downregulated in degenerative NP samples, and <span class="gene" id="31804973-6-97-104">miR-203</span> expression reduced gradually along with the grade of exacerbation of <span class="disease" id="31804973-6-174-191">disc degeneration</span>.	31804973	2019
VEGFD	Vascular Endothelial Growth Factor D	Protein Coding	O43915	45	GC0XM015345	5.29264	https://www.genecards.org/cgi-bin/carddisp.pl?gene=VEGFD							COL6A2	1292	Intervertebral Disc Degeneration	MESH:D055959		Dexamethasone|Resveratrol|Simvastatin	15.05	3		Intervertebral Disc Degeneration	C0158266	AIMP2	7965	0.02	Biomarker		BEFREE	These results support the hypothesis that IL-1β and the <span class="gene" id="20661932-9-56-59">p38</span> MAPK signal may be responsible for many of the inflammatory and catabolic changes seen in the human <span class="disease" id="20661932-9-160-177">disk degeneration</span>, and support our proposal that HBO treatment-induced increase of the anabolic factor (TIMP-1)/catabolic factor (MMP-3) r…	20661932	2011
HSD17B10	Hydroxysteroid 17-Beta Dehydrogenase 10	Protein Coding	Q99714	50	GC0XM053431	5.2832	https://www.genecards.org/cgi-bin/carddisp.pl?gene=HSD17B10							STAT3	6774	Intervertebral Disc Degeneration	MESH:D055959		Dexamethasone|Nicotine|Resveratrol|Simvastatin	15.04	4		Intervertebral Disc Degeneration	C0158266	MMP3	4314	0.06	AlteredExpression		BEFREE	Taken together, we demonstrated that miR-93 contributed to abnormal NP cell type II collagen expression by targeting <span class="gene" id="25818544-13-117-121">MMP3</span>, involved in <span class="disease" id="25818544-13-135-167">intervertebral disc degeneration</span>.	25818544	2015
MIR29C	MicroRNA 29c	RNA Gene		19	GC01M207823	5.26996	https://www.genecards.org/cgi-bin/carddisp.pl?gene=MIR29C							STAT2	6773	Intervertebral Disc Degeneration	MESH:D055959		Dexamethasone|Nicotine|Resveratrol	15.03	3		Intervertebral Disc Degeneration	C0158266	MMP3	4314	0.06	GeneticVariation		BEFREE	In addition, <span class="disease" id="12014433-7-13-30">disc degeneration</span> has been shown to be related to an aggrecan gene polymorphism, a vitamin D receptor and <span class="gene" id="12014433-7-119-145">matrix metalloproteinase-3</span> gene alleles.	12014433	2002
MT-TE	Mitochondrially Encoded TRNA-Glu (GAA/G)	RNA Gene		13	GCMTM014676	5.26319	https://www.genecards.org/cgi-bin/carddisp.pl?gene=MT-TE							CD24	100133941	Intervertebral Disc Degeneration	MESH:D055959		Dexamethasone|Resveratrol|Simvastatin	15.01	3		Intervertebral Disc Degeneration	C0158266	DCT	1638	0.04	GeneticVariation		BEFREE	However, it is not known whether the <span class="gene" id="16133074-3-37-41">Trp2</span> or Trp3 alleles contribute to <span class="disease" id="16133074-3-72-89">disc degeneration</span> (<span class="disease" id="16133074-3-91-93">DD</span>).	16133074	2006
NDUFV1	NADH:Ubiquinone Oxidoreductase Core Subunit V1	Protein Coding	P49821	50	GC11P080012	5.25909	https://www.genecards.org/cgi-bin/carddisp.pl?gene=NDUFV1							AGTR1	185	Intervertebral Disc Degeneration	MESH:D055959		Dexamethasone|Resveratrol|Simvastatin	14.99	3		Intervertebral Disc Degeneration	C0158266	FAF1	11124	0.01	AlteredExpression		BEFREE	The results of the present study demonstrated that the expression of <span class="gene" id="29257270-8-69-73">FAF1</span> was upregulated in patients with disc bulging, herniation and IDD, and the expression of <span class="gene" id="29257270-8-163-167">FAF1</span> was positively correlated with the grade of <span class="disease" id="29257270-8-212-229">disc degeneration</span> according to the p…	29257270	2018
PARP1	Poly(ADP-Ribose) Polymerase 1	Protein Coding	P09874	54	GC01M226360	5.2498	https://www.genecards.org/cgi-bin/carddisp.pl?gene=PARP1							APOA2	336	Intervertebral Disc Degeneration	MESH:D055959		Dexamethasone|Resveratrol|Simvastatin	14.97	3		Intervertebral Disc Degeneration	C0158266	TXNIP	10628	0.02	Biomarker		BEFREE	Our study provided evidence for the cross-talk between LINC00969, miR-335-3p, and <span class="gene" id="30592131-9-82-87">TXNIP</span>, shedding light on the therapy for <span class="disease" id="30592131-9-123-155">intervertebral disk degeneration</span>.© 2018 IUBMB Life, 71(5):611-618, 2019.	30592131	2019
IL4	Interleukin 4	Protein Coding	P05112	51	GC05P132673	5.24082	https://www.genecards.org/cgi-bin/carddisp.pl?gene=IL4							MYBL2	4605	Intervertebral Disc Degeneration	MESH:D055959		Dexamethasone|Nicotine|Resveratrol	14.97	3		Intervertebral Disc Degeneration	C0158266	MC3R	4159	0.01	Biomarker		BEFREE	No MC was found in <span class="disease" id="29572167-6-19-21">DD</span> grade A, and <span class="gene" id="29572167-6-35-41">MC III</span> was not observed in <span class="disease" id="29572167-6-62-64">DD</span> grade B. MC I was found to significantly increase angular motion in the <span class="disease" id="29572167-6-137-139">DD</span> grade E group, and MC II could enlarge translational mot…	29572167	2018
IDUA	Alpha-L-Iduronidase	Protein Coding	P35475	50	GC04P000986	5.22368	https://www.genecards.org/cgi-bin/carddisp.pl?gene=IDUA							MMP2	4313	Intervertebral Disc Degeneration	MESH:D055959		Dexamethasone|Nicotine|Resveratrol|Simvastatin	14.96	4		Intervertebral Disc Degeneration	C0158266	FOXO3	2309	0.01	Biomarker		BEFREE	In addition, nucleus pulposus cells stimulated with interleukin-1β (IL-1β) expressed less SIRT3 than that in the control group and nucleus pulposus cells with SIRT3 overexpress vectors expressed more collagen II <span class="gene" id="31773668-6-212-218">FOXO3a</span> and superoxide dismutase 2 (SOD2), indicating that SIRT3 could improve the <span class="disease" id="31773668-6-294-326">intervert…	31773668	2019
COL10A1	Collagen Type X Alpha 1 Chain	Protein Coding	Q03692	45	GC06M116118	5.20785	https://www.genecards.org/cgi-bin/carddisp.pl?gene=COL10A1							TWIST1	7291	Intervertebral Disc Degeneration	MESH:D055959		Dexamethasone|Nicotine|Resveratrol	14.93	3		Intervertebral Disc Degeneration	C0158266	CILP	8483	0.04	Biomarker		BEFREE	Our results indicate that IL6, SKT and <span class="gene" id="22107760-12-39-43">CILP</span> are involved in the etiology of <span class="disease" id="22107760-12-76-78">DD</span> among young adults.	22107760	2011
IL1R1	Interleukin 1 Receptor Type 1	Protein Coding	P14778	50	GC02P102136	5.19041	https://www.genecards.org/cgi-bin/carddisp.pl?gene=IL1R1							FAH	2184	Intervertebral Disc Degeneration	MESH:D055959		Dexamethasone|Nicotine|Resveratrol	14.91	3		Intervertebral Disc Degeneration	C0158266	MMP3	4314	0.06	GeneticVariation		BEFREE	Tryptophan alleles in COL9A2 and COL9A3 have been shown to be associated with lumbar disc disease in the Finnish population, and polymorphisms in the vitamin D receptor gene (VDR) (FokI and TaqI), the <span class="gene" id="14644861-3-201-227">matrix metalloproteinase-3</span> gene (<span class="gene" id="14644861-3-234-239">MMP-3</span>) and an aggrecan gene (AGC1) VNTR have been reported to be …	14644861	2003
XRCC1	X-Ray Repair Cross Complementing 1	Protein Coding	P18887	48	GC19M043543	5.18738	https://www.genecards.org/cgi-bin/carddisp.pl?gene=XRCC1							LIPE	3991	Intervertebral Disc Degeneration	MESH:D055959		Dexamethasone|Nicotine|Resveratrol	14.91	3		Intervertebral Disc Degeneration	C0158266	MIR15B	406949	0.01	Biomarker		BEFREE	<span class="gene" id="28039556-7-0-7">MiR-15b</span> contributes to ECM degradation in <span class="disease" id="28039556-7-42-74">intervertebral disc degeneration</span> (IDD) via targeting of SMAD3, thus providing a novel therapeutic target for IDD treatment.	28039556	2017
IFNG	Interferon Gamma	Protein Coding	P01579	54	GC12M068154	5.16782	https://www.genecards.org/cgi-bin/carddisp.pl?gene=IFNG							MALAT1	378938	Intervertebral Disc Degeneration	MESH:D055959		Dexamethasone|Nicotine|Resveratrol	14.91	3		Intervertebral Disc Degeneration	C0158266	MAPK3	5595	0.03	AlteredExpression		BEFREE	In summary, this study demonstrates that LIF plays a role in promoting ECM synthesis in the degenerated NP cells as a protective role in <span class="disease" id="30446227-8-137-169">intervertebral disc degeneration</span> (IDD), which is related to the activation of <span class="gene" id="30446227-8-215-219">ERK1</span>/2 signaling pathway.	30446227	2018
RYR1	Ryanodine Receptor 1	Protein Coding	P21817	52	GC19P089493	5.16637	https://www.genecards.org/cgi-bin/carddisp.pl?gene=RYR1							BCL2L1	598	Intervertebral Disc Degeneration	MESH:D055959		Dexamethasone|Nicotine|Resveratrol|Simvastatin	14.89	4		Intervertebral Disc Degeneration	C0158266	MMP1	4312	0.04	AlteredExpression		BEFREE	Expression profiles of <span class="gene" id="26782559-0-23-28">MMP-1</span> and TIMP-1 in lumbar <span class="disease" id="26782559-0-50-82">intervertebral disc degeneration</span>.	26782559	2015
XYLT1	Xylosyltransferase 1	Protein Coding	Q86Y38	48	GC16M017101	5.16199	https://www.genecards.org/cgi-bin/carddisp.pl?gene=XYLT1							ELK1	2002	Intervertebral Disc Degeneration	MESH:D055959		Dexamethasone|Nicotine|Resveratrol	14.89	3		Intervertebral Disc Degeneration	C0158266	MIR125A	406910	0.02	GeneticVariation		BEFREE	<span class="gene" id="26800505-0-0-8">MiR-125a</span> Rs12976445 Polymorphism is Associated with the Apoptosis Status of Nucleus Pulposus Cells and the Risk of <span class="disease" id="26800505-0-115-147">Intervertebral Disc Degeneration</span>.	26800505	2016
OPA3	Outer Mitochondrial Membrane Lipid Metabolism Regulator OPA3	Protein Coding	Q9H6K4	42	GC19M045527	5.15993	https://www.genecards.org/cgi-bin/carddisp.pl?gene=OPA3							LAMB1	3912	Intervertebral Disc Degeneration	MESH:D055959		Dexamethasone|Nicotine|Resveratrol	14.89	3		Intervertebral Disc Degeneration	C0158266	AHSA1	10598	0.02	AlteredExpression		BEFREE	Differential expression of <span class="gene" id="26911458-0-27-30">p38</span> MAPK α, β, γ, δ isoforms in nucleus pulposus modulates macrophage polarization in <span class="disease" id="26911458-0-113-145">intervertebral disc degeneration</span>.	26911458	2016
ERCC3	ERCC Excision Repair 3, TFIIH Core Complex Helicase Subunit	Protein Coding	P19447	51	GC02M127257	5.14271	https://www.genecards.org/cgi-bin/carddisp.pl?gene=ERCC3							RAC2	5880	Intervertebral Disc Degeneration	MESH:D055959		Nicotine|Resveratrol|Simvastatin	14.88	3		Intervertebral Disc Degeneration	C0158266	TFAP2A	7020	0.01	AlteredExpression		BEFREE	Furthermore, transcription factors including <span class="gene" id="25801299-11-45-51">TFAP2A</span>, E2F4, SP3 and AR had the potential to regulate <span class="disease" id="25801299-11-100-117">disc degeneration</span> through the mitogen-activated protein kinase, vascular endothelial growth factor and p53 pathways.	25801299	2015
PTEN	Phosphatase And Tensin Homolog	Protein Coding	P60484	55	GC10P100942	5.09817	https://www.genecards.org/cgi-bin/carddisp.pl?gene=PTEN							E2F2	1870	Intervertebral Disc Degeneration	MESH:D055959		Dexamethasone|Nicotine|Resveratrol	14.85	3		Intervertebral Disc Degeneration	C0158266	FN1	2335	0.03	Biomarker		BEFREE	In conclusion, the extracellular matrix protein <span class="gene" id="30370584-12-48-50">FN</span> is essential for maintaining the function and survival of NP cells through ITGβ1/FAK-dependent apoptotic pathways during <span class="disease" id="30370584-12-172-189">disc degeneration</span>.© 2018 Orthopaedic Research Society.	30370584	2019
STAT3	Signal Transducer And Activator Of Transcription 3	Protein Coding	P40763	58	GC17M042313	5.09213	https://www.genecards.org/cgi-bin/carddisp.pl?gene=STAT3							GSTK1	373156	Intervertebral Disc Degeneration	MESH:D055959		Dexamethasone|Nicotine|Resveratrol	14.85	3		Intervertebral Disc Degeneration	C0158266	PON1	5444	0.01	AlteredExpression		BEFREE	There is <span class="negexp">no study about the correlation</span> of <span class="gene" id="30946296-6-43-47">PON1</span> expression with <span class="disease" id="30946296-6-64-68">IVDD</span>.	30946296	2019
MIR96	MicroRNA 96	RNA Gene		21	GC07M129774	5.06328	https://www.genecards.org/cgi-bin/carddisp.pl?gene=MIR96							RHOC	389	Intervertebral Disc Degeneration	MESH:D055959		Dexamethasone|Resveratrol|Simvastatin	14.85	3		Intervertebral Disc Degeneration	C0158266	LIF	3976	0.02	Biomarker		BEFREE	In summary, this study demonstrates that <span class="gene" id="30446227-8-41-44">LIF</span> plays a role in promoting ECM synthesis in the degenerated NP cells as a protective role in <span class="disease" id="30446227-8-137-169">intervertebral disc degeneration</span> (IDD), which is related to the activation of ERK1/2 signaling pathway.	30446227	2018
TNFRSF1B	TNF Receptor Superfamily Member 1B	Protein Coding	P20333	53	GC01P012471	5.05825	https://www.genecards.org/cgi-bin/carddisp.pl?gene=TNFRSF1B							CCR5	1234	Intervertebral Disc Degeneration	MESH:D055959		Nicotine|Resveratrol|Simvastatin	14.84	3		Intervertebral Disc Degeneration	C0158266	MIR146A	406938	0.01	AlteredExpression		BEFREE	Thus, the IL-6/STAT3 signaling pathway can be mediated by a high expression of <span class="gene" id="28810568-8-79-87">miR-146a</span> to regulate the occurrence of lumbar <span class="disease" id="28810568-8-125-157">intervertebral disc degeneration</span>.	28810568	2017
COL6A2	Collagen Type VI Alpha 2 Chain	Protein Coding	P12110	49	GC21P046098	5.04951	https://www.genecards.org/cgi-bin/carddisp.pl?gene=COL6A2							CAR3	12350	Intervertebral Disc Degeneration	MESH:D055959		Dexamethasone|Nicotine|Resveratrol	14.83	3		Intervertebral Disc Degeneration	C0158266	CILP	8483	0.04	AlteredExpression		BEFREE	<span class="gene" id="15864306-4-0-4">CILP</span> was expressed abundantly in intervertebral discs, and its expression increased as <span class="disease" id="15864306-4-87-104">disc degeneration</span> progressed.	15864306	2005
JUN	Jun Proto-Oncogene, AP-1 Transcription Factor Subunit	Protein Coding	P05412	53	GC01M058780	5.04312	https://www.genecards.org/cgi-bin/carddisp.pl?gene=JUN							CEACAM1	634	Intervertebral Disc Degeneration	MESH:D055959		Dexamethasone|Nicotine|Resveratrol	14.83	3		Intervertebral Disc Degeneration	C0158266	GRN	2896	0.03	Biomarker		BEFREE	<span class="gene" id="29312639-0-0-11">Progranulin</span> derived engineered protein Atsttrin suppresses TNF-α-mediated inflammation in <span class="disease" id="29312639-0-90-130">intervertebral disc degenerative disease</span>.	29312639	2017
CASP9	Caspase 9	Protein Coding	P55211	51	GC01M015491	5.01841	https://www.genecards.org/cgi-bin/carddisp.pl?gene=CASP9							FGF7	2252	Intervertebral Disc Degeneration	MESH:D055959		Dexamethasone|Nicotine|Resveratrol	14.83	3		Intervertebral Disc Degeneration	C0158266	TNFSF10	8743	0.03	GeneticVariation		BEFREE	Meta-analysis to collect all the relevant studies to further investigate whether or not the FAS ligand (FASL) and tumor necrosis factor-related apoptosis-inducing ligand (<span class="gene" id="29652777-1-171-176">TRAIL</span>) genetic polymorphisms are associated with susceptibility to <span class="disease" id="29652777-1-238-270">intervertebral disc degeneration</span> (IDD) in Chinese Han popu…	29652777	2018
PAPSS2	3'-Phosphoadenosine 5'-Phosphosulfate Synthase 2	Protein Coding	O95340	48	GC10P087659	5.01767	https://www.genecards.org/cgi-bin/carddisp.pl?gene=PAPSS2							WNT4	54361	Intervertebral Disc Degeneration	MESH:D055959		Dexamethasone|Nicotine|Simvastatin	14.82	3		Intervertebral Disc Degeneration	C0158266	CD38	952	0.02	Biomarker		BEFREE	The patient had bridging ossification along the anterolateral borders of 7 contiguous vertebrae (<span class="gene" id="29718882-8-97-100">T10</span> to L4) without the findings of ankylosing spondylitis or <span class="disease" id="29718882-8-158-183">degenerative disc disease</span>.	29718882	2018
MAPK8	Mitogen-Activated Protein Kinase 8	Protein Coding	P45983	53	GC10P048306	5.01044	https://www.genecards.org/cgi-bin/carddisp.pl?gene=MAPK8							ICAM1	3383	Intervertebral Disc Degeneration	MESH:D055959		Dexamethasone|Nicotine|Resveratrol|Simvastatin	14.81	4		Intervertebral Disc Degeneration	C0158266	LMNA	4000	0.11	AlteredExpression		BEFREE	Western blot was performed to evaluate <span class="gene" id="30536301-7-39-48">lamin A/C</span> expression in <span class="disease" id="30536301-7-63-66">IVD</span> tissues.	30536301	2018
ZFAS1	ZNFX1 Antisense RNA 1	RNA Gene		21	GC20P049276	5.00404	https://www.genecards.org/cgi-bin/carddisp.pl?gene=ZFAS1							NANOG	79923	Intervertebral Disc Degeneration	MESH:D055959		Dexamethasone|Nicotine|Resveratrol	14.81	3		Intervertebral Disc Degeneration	C0158266	IL6	3569	0.1	Biomarker		BEFREE	Mechanism of microRNA-21 regulating <span class="gene" id="28810608-0-36-40">IL-6</span> inflammatory response and cell autophagy in <span class="disease" id="28810608-0-85-117">intervertebral disc degeneration</span>.	28810608	2017
MIR29A	MicroRNA 29a	RNA Gene		22	GC07M130876	4.9998	https://www.genecards.org/cgi-bin/carddisp.pl?gene=MIR29A							OGDH	4967	Intervertebral Disc Degeneration	MESH:D055959		Dexamethasone|Nicotine|Resveratrol	14.81	3		Intervertebral Disc Degeneration	C0158266	DDIT3	1649	0.01	Biomarker		BEFREE	The effect of <span class="gene" id="21479580-7-14-18">CHOP</span> shRNA on <span class="disease" id="21479580-7-28-45">disc degeneration</span> was determined in vivo by using a rat model.	21479580	2011
BCS1L	BCS1 Homolog, Ubiquinol-Cytochrome C Reductase Complex Chaperone	Protein Coding	Q9Y276	48	GC02P218658	4.99014	https://www.genecards.org/cgi-bin/carddisp.pl?gene=BCS1L							TFPI2	7980	Intervertebral Disc Degeneration	MESH:D055959		Dexamethasone|Nicotine|Resveratrol	14.81	3		Intervertebral Disc Degeneration	C0158266	MIR532	693124	0.01	Biomarker		BEFREE	However, the role of <span class="gene" id="30472057-3-21-28">miR-532</span> in <span class="disease" id="30472057-3-32-64">intervertebral disc degeneration</span> remains unclear.	30472057	2018
CDKN2A	Cyclin Dependent Kinase Inhibitor 2A	Protein Coding	Q8N726	55	GC09M021967	4.98098	https://www.genecards.org/cgi-bin/carddisp.pl?gene=CDKN2A							TMEM97	27346	Intervertebral Disc Degeneration	MESH:D055959		Dexamethasone|Nicotine|Resveratrol	14.81	3		Intervertebral Disc Degeneration	C0158266	KRT8	3856	0.02	AlteredExpression		BEFREE	Among them, the expression of NCDN, <span class="gene" id="25893345-16-36-40">KRT8</span>, and MGP may indicate the severity of <span class="disease" id="25893345-16-79-96">disc degeneration</span>.	25893345	2015
BMP6	Bone Morphogenetic Protein 6	Protein Coding	P22004	49	GC06P007726	4.95491	https://www.genecards.org/cgi-bin/carddisp.pl?gene=BMP6							CTSH	1512	Intervertebral Disc Degeneration	MESH:D055959		Dexamethasone|Nicotine|Resveratrol	14.79	3		Intervertebral Disc Degeneration	C0158266	FTO	79068	0.03	GeneticVariation		BEFREE	A preliminary association study of <span class="gene" id="24304927-0-35-66">fat mass and obesity associated</span> gene polymorphisms and <span class="disease" id="24304927-0-90-115">degenerative disc disease</span> in a Chinese Han population.	24304927	2014
DBH	Dopamine Beta-Hydroxylase	Protein Coding	P09172	55	GC09P133636	4.95264	https://www.genecards.org/cgi-bin/carddisp.pl?gene=DBH							DDX17	10521	Intervertebral Disc Degeneration	MESH:D055959		Dexamethasone|Nicotine|Resveratrol	14.79	3		Intervertebral Disc Degeneration	C0158266	MIR202	574448	0.01	Biomarker		BEFREE	These results suggest that <span class="gene" id="30458287-13-27-34">miR-202</span>-3p is an important regulator of MMP-1 in human nucleus pulposus and may contribute to the development of <span class="disease" id="30458287-13-140-172">intervertebral disc degeneration</span>.	30458287	2019
MIR185	MicroRNA 185	RNA Gene		23	GC22P056021	4.94979	https://www.genecards.org/cgi-bin/carddisp.pl?gene=MIR185							EGR3	1960	Intervertebral Disc Degeneration	MESH:D055959		Dexamethasone|Nicotine|Resveratrol	14.79	3		Intervertebral Disc Degeneration	C0158266	OPA1	4976	0.01	Biomarker		BEFREE	<span class="gene" id="30429487-0-0-3">NTG</span>-101: A Novel Molecular Therapy that Halts the Progression of <span class="disease" id="30429487-0-65-90">Degenerative Disc Disease</span>.	30429487	2018
TRPM6	Transient Receptor Potential Cation Channel Subfamily M Member 6	Protein Coding	Q9BX84	49	GC09M074725	4.93073	https://www.genecards.org/cgi-bin/carddisp.pl?gene=TRPM6							INHBB	3625	Intervertebral Disc Degeneration	MESH:D055959		Dexamethasone|Nicotine|Resveratrol	14.79	3		Intervertebral Disc Degeneration	C0158266	SERPINE2	5270	0.01	AlteredExpression		BEFREE	Expression of both <span class="gene" id="27460424-4-19-23">PN-1</span> mRNA and protein was significantly decreased in degenerated IVD, and the expression levels of <span class="gene" id="27460424-4-118-122">PN-1</span> were correlated with the grade of <span class="disease" id="27460424-4-157-174">disc degeneration</span>.	27460424	2016
NES	Nestin	Protein Coding	P48681	45	GC01M156668	4.9281	https://www.genecards.org/cgi-bin/carddisp.pl?gene=NES							MYH6	4624	Intervertebral Disc Degeneration	MESH:D055959		Dexamethasone|Resveratrol|Simvastatin	14.79	3		Intervertebral Disc Degeneration	C0158266	EGFR	1956	0.01	Biomarker		BEFREE	Cell hyper-proliferation, inflammation, and <span class="gene" id="30817728-5-44-76">epidermal growth factor receptor</span> activation have been implicated in <span class="disease" id="30817728-5-112-116">IVDD</span>.	30817728	2019
SEMA3A	Semaphorin 3A	Protein Coding	Q14563	50	GC07M083955	4.92335	https://www.genecards.org/cgi-bin/carddisp.pl?gene=SEMA3A							PGF	5228	Intervertebral Disc Degeneration	MESH:D055959		Dexamethasone|Nicotine|Resveratrol	14.79	3		Intervertebral Disc Degeneration	C0158266	IL6	3569	0.1	Biomarker		BEFREE	The high expression of cytokines, such as <span class="gene" id="27807886-10-42-46">IL-6</span> and IL-10, has an important relationship with <span class="disease" id="27807886-10-93-110">disk degeneration</span>.	27807886	2017
CSMD1	CUB And Sushi Multiple Domains 1	Protein Coding	Q96PZ7	41	GC08M002953	4.91933	https://www.genecards.org/cgi-bin/carddisp.pl?gene=CSMD1							MT3	4504	Intervertebral Disc Degeneration	MESH:D055959		Dexamethasone|Nicotine|Resveratrol	14.77	3		Intervertebral Disc Degeneration	C0158266	MIR222	407007	0.01	Biomarker		BEFREE	In this study, we examined the effect of <span class="gene" id="30984546-2-41-48">miR-222</span>-3p on <span class="disease" id="30984546-2-55-87">intervertebral disc degeneration</span> (IDD).	30984546	2019
MAF	MAF BZIP Transcription Factor	Protein Coding	O75444	49	GC16M079204	4.91119	https://www.genecards.org/cgi-bin/carddisp.pl?gene=MAF							HDAC2	3066	Intervertebral Disc Degeneration	MESH:D055959		Dexamethasone|Nicotine|Resveratrol	14.76	3		Intervertebral Disc Degeneration	C0158266	ASPSCR1	79058	0.01	Biomarker		BEFREE	The Timed Up and Go Test (<span class="gene" id="27352275-1-26-29">TUG</span> Test) has previously been described as a reliable tool to evaluate objective functional impairment in patients with <span class="disease" id="27352275-1-146-171">degenerative disc disease</span>.	27352275	2017
XYLT2	Xylosyltransferase 2	Protein Coding	Q9H1B5	50	GC17P086704	4.90723	https://www.genecards.org/cgi-bin/carddisp.pl?gene=XYLT2							PCSK9	255738	Intervertebral Disc Degeneration	MESH:D055959		Dexamethasone|Resveratrol|Simvastatin	14.76	3		Intervertebral Disc Degeneration	C0158266	ADAMTS4	9507	0.05	AlteredExpression		BEFREE	<span class="gene" id="28512264-3-0-8">ADAMTS-4</span> expression increased both in the TNF-α-induced nucleus pulposus cells and <span class="disease" id="28512264-3-83-115">intervertebral disc degeneration</span> rat model.	28512264	2017
MIR30D	MicroRNA 30d	RNA Gene		19	GC08M134804	4.88893	https://www.genecards.org/cgi-bin/carddisp.pl?gene=MIR30D							SERPINF1	5176	Intervertebral Disc Degeneration	MESH:D055959		Dexamethasone|Nicotine|Resveratrol	14.76	3		Intervertebral Disc Degeneration	C0158266	NLRP3	114548	0.04	Biomarker		BEFREE	The <span class="gene" id="27146654-15-4-9">NLRP3</span>/caspase-1/IL-1β axis is active in cartilaginous endplates of patients with Modic changes and inflammatory cascades can exacerbate the cartilaginous endplate degeneration which may act as a trigger for <span class="disease" id="27146654-15-211-243">intervertebral disc degeneration</span> and low back pain.	27146654	2016
DDR2	Discoidin Domain Receptor Tyrosine Kinase 2	Protein Coding	Q16832	55	GC01P162631	4.88239	https://www.genecards.org/cgi-bin/carddisp.pl?gene=DDR2							MAPK8	5599	Intervertebral Disc Degeneration	MESH:D055959		Dexamethasone|Nicotine|Resveratrol|Simvastatin	14.75	4		Intervertebral Disc Degeneration	C0158266	ACAN	176	0.1	AlteredExpression		BEFREE	Histology and immunostaining revealed that <span class="disease" id="29442158-10-43-60">disc degeneration</span> was not significantly different between the OVX + NS rats and the OVX + PTH rats, compared with the Sham group; the structure of nucleus pulposus was disordered, the expression of collagen I was increased, and collagen II and <span class="gene" id="29442158-10-287-295">aggrecan</span> …	29442158	2018
MIR222	MicroRNA 222	RNA Gene		21	GC0XM045747	4.85332	https://www.genecards.org/cgi-bin/carddisp.pl?gene=MIR222							FKBP4	2288	Intervertebral Disc Degeneration	MESH:D055959		Dexamethasone|Resveratrol|Simvastatin	14.74	3		Intervertebral Disc Degeneration	C0158266	TNF	7124	0.1	Biomarker		BEFREE	MiR-138-5p promotes <span class="gene" id="27207584-0-20-25">TNF-α</span>-induced apoptosis in human <span class="disease" id="27207584-0-53-85">intervertebral disc degeneration</span> by targeting SIRT1 through PTEN/PI3K/Akt signaling.	27207584	2016
LGALS1	Galectin 1	Protein Coding	P09382	47	GC22P037675	4.83831	https://www.genecards.org/cgi-bin/carddisp.pl?gene=LGALS1							RACGAP1	29127	Intervertebral Disc Degeneration	MESH:D055959		Dexamethasone|Resveratrol|Simvastatin	14.74	3		Intervertebral Disc Degeneration	C0158266	PTH	5741	0.03	Biomarker		BEFREE	Importantly, knockout PTH1R or cilia in the NP cells results in significant <span class="disease" id="30038820-7-76-93">disc degeneration</span> and blunts the effect of <span class="gene" id="30038820-7-119-122">PTH</span> on attenuation of aged discs.	30038820	2018
MTOR	Mechanistic Target Of Rapamycin Kinase	Protein Coding	P42345	59	GC01M011106	4.83815	https://www.genecards.org/cgi-bin/carddisp.pl?gene=MTOR							STAT6	6778	Intervertebral Disc Degeneration	MESH:D055959		Nicotine|Resveratrol|Simvastatin	14.73	3		Intervertebral Disc Degeneration	C0158266	TLR2	7097	0.01	Biomarker		BEFREE	Overall, these findings further validated the involvement of P. acnes in the pathology of IVDD and provided evidence that P. acnes-induced apoptosis of NPCs via the <span class="gene" id="29323102-7-165-169">TLR2</span>/JNK pathway is likely responsible for the pathology of <span class="disease" id="29323102-7-225-229">IVDD</span>.	29323102	2018
ENSG00000277577		RNA Gene		5	GC0XM073831	4.83465	https://www.genecards.org/cgi-bin/carddisp.pl?gene=ENSG00000277577							PNPLA2	57104	Intervertebral Disc Degeneration	MESH:D055959		Dexamethasone|Nicotine|Resveratrol	14.72	3		Intervertebral Disc Degeneration	C0158266	RASSF7	8045	0.01	AlteredExpression		BEFREE	<span class="gene" id="26884887-0-0-6">RASSF7</span> expression and its regulatory roles on apoptosis in human <span class="disease" id="26884887-0-65-97">intervertebral disc degeneration</span>.	26884887	2015
COG4	Component Of Oligomeric Golgi Complex 4	Protein Coding	Q9H9E3	44	GC16M072249	4.83377	https://www.genecards.org/cgi-bin/carddisp.pl?gene=COG4							SDC1	6382	Intervertebral Disc Degeneration	MESH:D055959		Dexamethasone|Resveratrol|Simvastatin	14.72	3		Intervertebral Disc Degeneration	C0158266	SMAD3	4088	0.12	AlteredExpression		BEFREE	Together these studies suggest that TGFβ, through <span class="gene" id="26639428-14-50-55">Smad3</span> controls Galectin-3 expression in NP cells and may have implications in the <span class="disease" id="26639428-14-132-164">intervertebral disc degeneration</span>.	26639428	2016
MIR2355	MicroRNA 2355	RNA Gene		20	GC02M207109	4.79694	https://www.genecards.org/cgi-bin/carddisp.pl?gene=MIR2355							LCAT	3931	Intervertebral Disc Degeneration	MESH:D055959		Dexamethasone|Resveratrol|Simvastatin	14.7	3		Intervertebral Disc Degeneration	C0158266	GRN	2896	0.03	Biomarker		BEFREE	This study aims to determine the role of <span class="gene" id="29992506-3-41-45">PGRN</span> in the <span class="disease" id="29992506-3-53-85">intervertebral disc degeneration</span> process.	29992506	2018
TRA-TGC7-1	TRNA-Ala (Anticodon TGC) 7-1	RNA Gene		10	GC06M083771	4.79012	https://www.genecards.org/cgi-bin/carddisp.pl?gene=TRA-TGC7-1							VASP	7408	Intervertebral Disc Degeneration	MESH:D055959		Dexamethasone|Resveratrol|Simvastatin	14.68	3		Intervertebral Disc Degeneration	C0158266	COMT	1312	0.03	GeneticVariation		BEFREE	Association of <span class="gene" id="20863768-0-15-43">catechol-O-methyltransferase</span> genetic variants with outcome in patients undergoing surgical treatment for lumbar <span class="disease" id="20863768-0-127-152">degenerative disc disease</span>.	20863768	2010
TRA-TGC5-1	TRNA-Ala (Anticodon TGC) 5-1	RNA Gene		9	GC06M028817	4.79012	https://www.genecards.org/cgi-bin/carddisp.pl?gene=TRA-TGC5-1							PLA2G2A	5320	Intervertebral Disc Degeneration	MESH:D055959		Dexamethasone|Resveratrol|Simvastatin	14.67	3		Intervertebral Disc Degeneration	C0158266	HGD	3081	0.1	Biomarker		HPO
LTBP4	Latent Transforming Growth Factor Beta Binding Protein 4	Protein Coding	Q8N2S1	47	GC19P040592	4.77988	https://www.genecards.org/cgi-bin/carddisp.pl?gene=LTBP4							CIDEA	1149	Intervertebral Disc Degeneration	MESH:D055959		Dexamethasone|Nicotine|Resveratrol	14.66	3		Intervertebral Disc Degeneration	C0158266	SHOX	6473	0.01	Biomarker		BEFREE	Replacing Shox2 with human <span class="gene" id="24248941-0-27-31">SHOX</span> leads to congenital <span class="disease" id="24248941-0-52-69">disc degeneration</span> of the temporomandibular joint in mice.	24248941	2014
CSGALNACT1	Chondroitin Sulfate N-Acetylgalactosaminyltransferase 1	Protein Coding	Q8TDX6	45	GC08M019404	4.75619	https://www.genecards.org/cgi-bin/carddisp.pl?gene=CSGALNACT1							HELLS	3070	Intervertebral Disc Degeneration	MESH:D055959		Dexamethasone|Nicotine|Resveratrol	14.66	3		Intervertebral Disc Degeneration	C0158266	RIPK1	8737	0.01	Biomarker		BEFREE	Short hairpin RNAs for <span class="gene" id="31029152-6-23-69">receptor interacting serine/threonine kinase 1</span> (<span class="gene" id="31029152-6-71-76">RIPK1</span>) were constructed to examine the effects of <span class="gene" id="31029152-6-121-126">RIPK1</span> knockdown in primary chondrocyte cells and in animal models of caudal vertebra <span class="disease" id="31029152-6-206-238">i…	31029152	2019
MIR27B	MicroRNA 27b	RNA Gene		22	GC09P096188	4.74398	https://www.genecards.org/cgi-bin/carddisp.pl?gene=MIR27B							COL6A1	1291	Intervertebral Disc Degeneration	MESH:D055959		Dexamethasone|Nicotine|Resveratrol	14.65	3		Intervertebral Disc Degeneration	C0158266	MIR326	442900	0.01	AlteredExpression		BEFREE	Expression of <span class="gene" id="29466672-7-14-21">miR-326</span> was negatively associated with SNHG1 expression in <span class="disease" id="29466672-7-73-90">disk degeneration</span> tissues.	29466672	2018
SMAD5-AS1	SMAD5 Antisense RNA 1	RNA Gene	Q9Y6J3	23	GC05M136129	4.71701	https://www.genecards.org/cgi-bin/carddisp.pl?gene=SMAD5-AS1							DHRS3	9249	Intervertebral Disc Degeneration	MESH:D055959		Dexamethasone|Nicotine|Resveratrol	14.65	3		Intervertebral Disc Degeneration	C0158266	AR	367	0.01	Biomarker		BEFREE	There were no significant differences in the percentage of subjects with <span class="disease" id="28767629-10-73-90">disc degeneration</span> rated Pfirrmann grade 4 or higher (<span class="gene" id="28767629-10-126-129">AIS</span> group: 61.5%, CTR group: 65.5%).	28767629	2018
ESR1	Estrogen Receptor 1	Protein Coding	P03372	58	GC06P151656	4.70998	https://www.genecards.org/cgi-bin/carddisp.pl?gene=ESR1							ITGAV	3685	Intervertebral Disc Degeneration	MESH:D055959		Dexamethasone|Nicotine|Resveratrol	14.65	3		Intervertebral Disc Degeneration	C0158266	TRPC6	7225	0.01	Biomarker		BEFREE	To investigate and compare the occurrence of inflammatory processes in the sites of <span class="disease" id="29204735-1-84-101">disc degeneration</span> in the lumbar and cervical spine by a gene array and subsequent qPCR and to investigate the mechanistic involvement of transient receptor potential channels <span class="gene" id="29204735-1-259-264">TRPC6</span> and TRPV4.	29204735	2018
BAX	BCL2 Associated X, Apoptosis Regulator	Protein Coding	Q07812	55	GC19P048954	4.69233	https://www.genecards.org/cgi-bin/carddisp.pl?gene=BAX							KLF2	10365	Intervertebral Disc Degeneration	MESH:D055959		Dexamethasone|Resveratrol|Simvastatin	14.65	3		Intervertebral Disc Degeneration	C0158266	EPAS1	2034	0.01	Biomarker		BEFREE	An in vivo rabbit <span class="disease" id="31251999-5-18-35">disc degeneration</span> model was established to demonstrate that <span class="gene" id="31251999-5-78-84">HIF-2α</span> plays a critical role in <span class="disease" id="31251999-5-110-127">disc degeneration</span>.	31251999	2019
MIR150	MicroRNA 150	RNA Gene		22	GC19M049500	4.69166	https://www.genecards.org/cgi-bin/carddisp.pl?gene=MIR150							FAM87B	400728	Intervertebral Disc Degeneration	MESH:D055959		Dexamethasone|Resveratrol	14.64	2		Intervertebral Disc Degeneration	C0158266	ACAN	176	0.1	Biomarker		BEFREE	The in vivo experiments showed that the HIF-2α controlled the catabolic factors MMP-13 and ADAMTS-4 that regulated the collagen II and <span class="gene" id="31251999-10-135-143">aggrecan</span> metabolism in <span class="disease" id="31251999-10-158-175">disc degeneration</span>.	31251999	2019
SUCLA2	Succinate-CoA Ligase ADP-Forming Subunit Beta	Protein Coding	Q9P2R7	50	GC13M047745	4.68147	https://www.genecards.org/cgi-bin/carddisp.pl?gene=SUCLA2							AGTR1A	11607	Intervertebral Disc Degeneration	MESH:D055959		Dexamethasone|Nicotine|Resveratrol	14.63	3		Intervertebral Disc Degeneration	C0158266	COMT	1312	0.03	GeneticVariation		BEFREE	Dai F, Belfer I, Schwartz C, et al.Association of <span class="gene" id="20970736-1-50-78">catechol-O-methyltransferase</span> genetic variants with outcome in patients undergoing surgical treatment for lumbar <span class="disease" id="20970736-1-162-187">degenerative disc disease</span>.	20970736	2010
TUG1	Taurine Up-Regulated 1	Protein Coding	A0A6I8PU40	24	GC22P030969	4.67751	https://www.genecards.org/cgi-bin/carddisp.pl?gene=TUG1							COL12A1	1303	Intervertebral Disc Degeneration	MESH:D055959		Dexamethasone|Resveratrol|Simvastatin	14.63	3		Intervertebral Disc Degeneration	C0158266	IL1B	3553	0.1	Biomarker		BEFREE	Melatonin modulates <span class="gene" id="31772145-0-20-25">IL-1β</span>-induced extracellular matrix remodeling in human nucleus pulposus cells and attenuates rat <span class="disease" id="31772145-0-117-149">intervertebral disc degeneration</span> and inflammation.	31772145	2019
TYR	Tyrosinase	Protein Coding	P14679	52	GC11P089177	4.6618	https://www.genecards.org/cgi-bin/carddisp.pl?gene=TYR							MEF2C	4208	Intervertebral Disc Degeneration	MESH:D055959		Dexamethasone|Nicotine|Resveratrol	14.63	3		Intervertebral Disc Degeneration	C0158266	COL2A1	1280	0.05	Biomarker		BEFREE	The lumbar disc height index (DHI%) of the two groups was compared using micro-CT measurements, and the extent of disc degeneration was assessed based on histologic staining (cartilage endplate height, <span class="disease" id="31094848-12-202-219">disc degeneration</span> score) and by immunohistochemistry (<span class="gene" id="31094848-12-256-262">Col2a1</span>,CollagenX, matrix metalloprotea…	31094848	2019
MIR493HG	MIR493 Cluster Host Gene	RNA Gene		13	GC14P113611	4.64738	https://www.genecards.org/cgi-bin/carddisp.pl?gene=MIR493HG							GLB1	2720	Intervertebral Disc Degeneration	MESH:D055959		Dexamethasone|Resveratrol|Simvastatin	14.61	3		Intervertebral Disc Degeneration	C0158266	DCT	1638	0.04	GeneticVariation		BEFREE	Degeneration scores were significantly worse in cases with COL1A1 Sp1, COL9a3 Trp3, and VDR TaqI mutations; however, COL9a2 <span class="gene" id="26342701-7-124-128">Trp2</span> mutation was <span class="negexp">not associated with a difference</span> in the severity of <span class="disease" id="26342701-7-194-211">disc degeneration</span>.	26342701	2015
ENSG00000276919		RNA Gene		9	GC14P113028	4.64738	https://www.genecards.org/cgi-bin/carddisp.pl?gene=ENSG00000276919							LBP	3929	Intervertebral Disc Degeneration	MESH:D055959		Dexamethasone|Resveratrol|Simvastatin	14.6	3		Intervertebral Disc Degeneration	C0158266	PPARGC1A	10891	0.01	AlteredExpression		BEFREE	In conclusion, this study indicates that the regulation of <span class="gene" id="31238070-13-59-65">PGC-1α</span> expression provide a new theoretical basis for the mechanism of <span class="disease" id="31238070-13-130-134">IVDD</span>.	31238070	2019
FBXL4	F-Box And Leucine Rich Repeat Protein 4	Protein Coding	Q9UKA2	44	GC06M098868	4.64715	https://www.genecards.org/cgi-bin/carddisp.pl?gene=FBXL4							HMGA1	3159	Intervertebral Disc Degeneration	MESH:D055959		Dexamethasone|Nicotine|Resveratrol	14.59	3		Intervertebral Disc Degeneration	C0158266	MMP2	4313	0.03	GeneticVariation		BEFREE	The incidence of <span class="disease" id="30084796-8-17-21">IVDD</span> in these Turkish patients is correlated with the VDR ApaI gene polymorphism, but not with the IGF1R and <span class="gene" id="30084796-8-126-130">MMP2</span> polymorphisms.	30084796	2018
GATA4	GATA Binding Protein 4	Protein Coding	P43694	53	GC08P011676	4.64452	https://www.genecards.org/cgi-bin/carddisp.pl?gene=GATA4							IFNB1	3456	Intervertebral Disc Degeneration	MESH:D055959		Dexamethasone|Nicotine|Resveratrol	14.59	3		Intervertebral Disc Degeneration	C0158266	TIMP1	7076	0.04	Biomarker		BEFREE	To assess the potential of <span class="gene" id="14560079-2-27-33">TIMP-1</span> to favorably modify the proteoglycan content of <span class="disease" id="14560079-2-82-113">degenerated intervertebral disc</span> cells.	14560079	2003
TRP-AGG2-5	TRNA-Pro (Anticodon AGG) 2-5	RNA Gene		13	GC14M025619	4.61653	https://www.genecards.org/cgi-bin/carddisp.pl?gene=TRP-AGG2-5							AXIN2	8313	Intervertebral Disc Degeneration	MESH:D055959		Dexamethasone|Resveratrol|Simvastatin	14.58	3		Intervertebral Disc Degeneration	C0158266	PECAM1	5175	0.01	Biomarker		BEFREE	<span class="gene" id="30703600-6-0-4">CD31</span> immunofluorescence and TUNEL showed that apoptosis of vascular endothelial cells exists in the endplate of <span class="disease" id="30703600-6-112-144">intervertebral disk degeneration</span>.	30703600	2019
TRP-AGG2-6	TRNA-Pro (Anticodon AGG) 2-6	RNA Gene		12	GC14M025622	4.61653	https://www.genecards.org/cgi-bin/carddisp.pl?gene=TRP-AGG2-6							STAT5A	6776	Intervertebral Disc Degeneration	MESH:D055959		Dexamethasone|Resveratrol|Simvastatin	14.58	3		Intervertebral Disc Degeneration	C0158266	COL9A3	1299	0.06	GeneticVariation		BEFREE	Degeneration scores were significantly worse in cases with COL1A1 Sp1, <span class="gene" id="26342701-7-71-77">COL9a3</span> Trp3, and VDR TaqI mutations; however, COL9a2 Trp2 mutation was <span class="negexp">not associated with a difference</span> in the severity of <span class="disease" id="26342701-7-194-211">disc degeneration</span>.	26342701	2015
TRP-AGG2-1	TRNA-Pro (Anticodon AGG) 2-1	RNA Gene		10	GC01M167715	4.61653	https://www.genecards.org/cgi-bin/carddisp.pl?gene=TRP-AGG2-1							CENPE	1062	Intervertebral Disc Degeneration	MESH:D055959		Dexamethasone|Nicotine|Resveratrol	14.57	3		Intervertebral Disc Degeneration	C0158266	MIR206	406989	0.01	AlteredExpression		BEFREE	In addition, we found that the expression of <span class="gene" id="30156374-6-45-52">miR-206</span> was down-regulated in degenerated NP tissues compared to normal NP samples, and lower <span class="gene" id="30156374-6-139-146">miR-206</span> expression was correlated with the <span class="disease" id="30156374-6-182-199">disc degeneration</span> grade.	30156374	2018
TRP-AGG2-2	TRNA-Pro (Anticodon AGG) 2-2	RNA Gene		9	GC06P118628	4.61653	https://www.genecards.org/cgi-bin/carddisp.pl?gene=TRP-AGG2-2							CAMK2A	815	Intervertebral Disc Degeneration	MESH:D055959		Dexamethasone|Nicotine|Resveratrol	14.56	3		Intervertebral Disc Degeneration	C0158266	ACAN	176	0.1	GeneticVariation		BEFREE	We wanted to investigate the patterns of the variable numbers of tandem repeat polymorphism in the <span class="gene" id="20936487-4-99-107">aggrecan</span> CS1 domain of Koreans, and we analyzed the association between the polymorphism and <span class="disease" id="20936487-4-192-224">intervertebral disc degeneration</span>.	20936487	2011
TRP-AGG2-3	TRNA-Pro (Anticodon AGG) 2-3	RNA Gene		9	GC07P133911	4.61653	https://www.genecards.org/cgi-bin/carddisp.pl?gene=TRP-AGG2-3							BMP7	655	Intervertebral Disc Degeneration	MESH:D055959		Dexamethasone|Nicotine|Resveratrol	14.54	3		Intervertebral Disc Degeneration	C0158266	LMNA	4000	0.11	Biomarker		HPO
TRP-AGG2-4	TRNA-Pro (Anticodon AGG) 2-4	RNA Gene		9	GC11P080320	4.61653	https://www.genecards.org/cgi-bin/carddisp.pl?gene=TRP-AGG2-4							PLCG1	5335	Intervertebral Disc Degeneration	MESH:D055959		Dexamethasone|Nicotine|Resveratrol	14.54	3		Intervertebral Disc Degeneration	C0158266	CCL4	6351	0.01	AlteredExpression		BEFREE	Resistin promotes <span class="gene" id="27737814-0-18-22">CCL4</span> expression through toll-like receptor-4 and activation of the p38-MAPK and NF-κB signaling pathways: implications for <span class="disease" id="27737814-0-141-173">intervertebral disc degeneration</span>.	27737814	2017
TRP-AGG2-7	TRNA-Pro (Anticodon AGG) 2-7	RNA Gene		8	GC16M013454	4.61653	https://www.genecards.org/cgi-bin/carddisp.pl?gene=TRP-AGG2-7							PRKAA2	5563	Intervertebral Disc Degeneration	MESH:D055959		Dexamethasone|Nicotine|Resveratrol	14.54	3		Intervertebral Disc Degeneration	C0158266	ADGRG6	57211	0.01	Biomarker		BEFREE	These findings establish <span class="gene" id="31652254-6-25-31">ADGRG6</span> and STAT3 as novel regulators of IVD endplate and growth plate integrity in the mouse, and implicate <span class="gene" id="31652254-6-133-139">ADGRG6</span>/STAT3 signaling as promising therapeutic targets for endplate-oriented <span class="disease" id="31652254-6-211-228">disc degeneration</span>.	31652254	2019
TRP-AGG2-8	TRNA-Pro (Anticodon AGG) 2-8	RNA Gene		8	GC16P052486	4.61653	https://www.genecards.org/cgi-bin/carddisp.pl?gene=TRP-AGG2-8							UBC	7316	Intervertebral Disc Degeneration	MESH:D055959		Dexamethasone|Nicotine|Resveratrol	14.54	3		Intervertebral Disc Degeneration	C0158266	MMP3	4314	0.06	Biomarker		BEFREE	In vitro study to develop an <span class="disease" id="23778376-1-29-61">intervertebral disc degeneration</span> organ culture model, using coccygeal bovine intervertebral discs (IVDs) and injection of proteolytic enzymes <span class="gene" id="23778376-1-171-176">MMP-3</span>, ADAMTS-4, and HTRA1.	23778376	2013
MAPK14	Mitogen-Activated Protein Kinase 14	Protein Coding	Q16539	54	GC06P112153	4.60563	https://www.genecards.org/cgi-bin/carddisp.pl?gene=MAPK14							DLG4	1742	Intervertebral Disc Degeneration	MESH:D055959		Dexamethasone|Nicotine|Resveratrol	14.52	3		Intervertebral Disc Degeneration	C0158266	GRAP2	9402	0.02	Biomarker		BEFREE	These results support the hypothesis that IL-1β and the <span class="gene" id="20661932-9-56-59">p38</span> MAPK signal may be responsible for many of the inflammatory and catabolic changes seen in the human <span class="disease" id="20661932-9-160-177">disk degeneration</span>, and support our proposal that HBO treatment-induced increase of the anabolic factor (TIMP-1)/catabolic factor (MMP-3) r…	20661932	2011
CALCA	Calcitonin Related Polypeptide Alpha	Protein Coding	P06881	47	GC11M014966	4.60275	https://www.genecards.org/cgi-bin/carddisp.pl?gene=CALCA							GNAI2	2771	Intervertebral Disc Degeneration	MESH:D055959		Dexamethasone|Nicotine|Resveratrol	14.52	3		Intervertebral Disc Degeneration	C0158266	GDF5	8200	0.05	Biomarker		BEFREE	microRNA-665 promotes the proliferation and matrix degradation of nucleus pulposus through targeting <span class="gene" id="29761869-0-101-105">GDF5</span> in <span class="disease" id="29761869-0-109-141">intervertebral disc degeneration</span>.	29761869	2018
SUCLG1	Succinate-CoA Ligase GDP/ADP-Forming Subunit Alpha	Protein Coding	P53597	50	GC02M084423	4.59567	https://www.genecards.org/cgi-bin/carddisp.pl?gene=SUCLG1							ACACB	32	Intervertebral Disc Degeneration	MESH:D055959		Dexamethasone|Resveratrol|Simvastatin	14.51	3		Intervertebral Disc Degeneration	C0158266	VMA21	203547	0.01	Biomarker		BEFREE	Circular RNA <span class="gene" id="29343508-0-13-18">VMA21</span> protects against <span class="disease" id="29343508-0-36-68">intervertebral disc degeneration</span> through targeting miR-200c and X linked inhibitor-of-apoptosis protein.	29343508	2018
MIR95	MicroRNA 95	RNA Gene		19	GC04M008007	4.56779	https://www.genecards.org/cgi-bin/carddisp.pl?gene=MIR95							C1S	716	Intervertebral Disc Degeneration	MESH:D055959		Dexamethasone|Nicotine|Resveratrol	14.49	3		Intervertebral Disc Degeneration	C0158266	PTH	5741	0.03	Biomarker		BEFREE	Effects of human <span class="gene" id="29442158-0-17-38">parathyroid hormone 1</span>-34 on bone loss and lumbar <span class="disease" id="29442158-0-66-98">intervertebral disc degeneration</span> in ovariectomized rats.	29442158	2018
AQP1	Aquaporin 1 (Colton Blood Group)	Protein Coding	P29972	51	GC07P030911	4.5549	https://www.genecards.org/cgi-bin/carddisp.pl?gene=AQP1							MAD2L1	4085	Intervertebral Disc Degeneration	MESH:D055959		Dexamethasone|Resveratrol|Simvastatin	14.49	3		Intervertebral Disc Degeneration	C0158266	FOS	2353	0.02	Biomarker		BEFREE	The results of the present study indicated that the MAPK‑regulated <span class="gene" id="29286093-12-67-70">AP1</span> pathway may contribute to senescence‑associated <span class="disease" id="29286093-12-119-136">disc degeneration</span>.	29286093	2018
ERBB2	Erb-B2 Receptor Tyrosine Kinase 2	Protein Coding	P04626	59	GC17P039687	4.54235	https://www.genecards.org/cgi-bin/carddisp.pl?gene=ERBB2							S100B	6285	Intervertebral Disc Degeneration	MESH:D055959		Dexamethasone|Nicotine|Resveratrol	14.49	3		Intervertebral Disc Degeneration	C0158266	MIR21	406991	0.06	AlteredExpression		BEFREE	Following qRT-PCR validation, <span class="gene" id="29710470-5-30-36">miR-21</span> expression was significantly upregulated in degenerated NP tissues, and showed a positive correlation with <span class="disease" id="29710470-5-144-161">disc degeneration</span> grade.	29710470	2018
SPP1	Secreted Phosphoprotein 1	Protein Coding	P10451	50	GC04P087975	4.53483	https://www.genecards.org/cgi-bin/carddisp.pl?gene=SPP1							SLC1A1	6505	Intervertebral Disc Degeneration	MESH:D055959		Dexamethasone|Nicotine|Resveratrol	14.49	3		Intervertebral Disc Degeneration	C0158266	JAG2	3714	0.01	Biomarker		BEFREE	Finally, we found that intradiscal injection of <span class="gene" id="31619270-12-48-52">JAG2</span> alleviated <span class="disease" id="31619270-12-64-68">IVDD</span> and that sh-Notch2 aggravated <span class="disease" id="31619270-12-99-103">IVDD</span> in a rat model.	31619270	2019
ERCC1	ERCC Excision Repair 1, Endonuclease Non-Catalytic Subunit	Protein Coding	P07992	50	GC19M082704	4.52773	https://www.genecards.org/cgi-bin/carddisp.pl?gene=ERCC1							IL2RA	3559	Intervertebral Disc Degeneration	MESH:D055959		Dexamethasone|Resveratrol|Simvastatin	14.48	3		Intervertebral Disc Degeneration	C0158266	IL1A	3552	0.08	GeneticVariation		BEFREE	<span class="gene" id="15308963-8-0-4">IL-1</span> gene cluster polymorphisms could affect the risk of <span class="disease" id="15308963-8-57-74">disc degeneration</span>.	15308963	2004
MT-RNR1	Mitochondrially Encoded 12S RRNA	RNA Gene	A0A0C5B5G6	17	GCMTP000642	4.52068	https://www.genecards.org/cgi-bin/carddisp.pl?gene=MT-RNR1							VCL	7414	Intervertebral Disc Degeneration	MESH:D055959		Dexamethasone|Resveratrol|Simvastatin	14.48	3		Intervertebral Disc Degeneration	C0158266	BMP7	655	0.09	Biomarker		BEFREE	<span class="gene" id="28102712-3-0-5">BMP-7</span>/OP-1 has been shown to retard <span class="disease" id="28102712-3-36-53">disc degeneration</span>.	28102712	2017
MIR532	MicroRNA 532	RNA Gene		17	GC0XP052674	4.51148	https://www.genecards.org/cgi-bin/carddisp.pl?gene=MIR532							UPP1	7378	Intervertebral Disc Degeneration	MESH:D055959		Dexamethasone|Nicotine|Resveratrol	14.45	3		Intervertebral Disc Degeneration	C0158266	CILP	8483	0.04	GeneticVariation		BEFREE	Meta-analysis found that the <span class="gene" id="27359356-8-29-33">CILP</span> 2073711 polymorphism was significantly associated with <span class="disease" id="27359356-8-89-92">IVD</span> risk.	27359356	2016
MIR133A1	MicroRNA 133a-1	RNA Gene		17	GC18M031068	4.49449	https://www.genecards.org/cgi-bin/carddisp.pl?gene=MIR133A1							CS	1431	Intervertebral Disc Degeneration	MESH:D055959		Dexamethasone|Nicotine|Resveratrol	14.44	3		Intervertebral Disc Degeneration	C0158266	VDR	7421	0.1	GeneticVariation		BEFREE	The results showed a positive association between <span class="gene" id="25006683-6-50-53">VDR</span> FokI/T2C polymorphism and <span class="disease" id="25006683-6-80-82">DD</span> in Brazilian patients tested.	25006683	2014
PGR-AS1	PGR Antisense RNA 1	RNA Gene		11	GC11P101131	4.47182	https://www.genecards.org/cgi-bin/carddisp.pl?gene=PGR-AS1							ZEB1	6935	Intervertebral Disc Degeneration	MESH:D055959		Dexamethasone|Nicotine|Resveratrol	14.44	3		Intervertebral Disc Degeneration	C0158266	IL6	3569	0.1	Biomarker		BEFREE	Effect of NF-kB signaling pathway on the expression of MIF, TNF-α, <span class="gene" id="30511959-0-67-71">IL-6</span> in the regulation of <span class="disease" id="30511959-0-93-125">intervertebral disc degeneration</span>.	30511959	2018
TERT	Telomerase Reverse Transcriptase	Protein Coding	O14746	55	GC05M001253	4.45257	https://www.genecards.org/cgi-bin/carddisp.pl?gene=TERT							DKK1	22943	Intervertebral Disc Degeneration	MESH:D055959		Dexamethasone|Resveratrol|Simvastatin	14.43	3		Intervertebral Disc Degeneration	C0158266	PIK3CA	5290	0.03	Biomarker		BEFREE	Taken together, our results suggest that H&lt;sub&gt;2&lt;/sub&gt;S plays a protective role in <span class="disease" id="28087442-8-83-87">IVDD</span> and the underlying mechanism involves <span class="gene" id="28087442-8-126-130">PI3K</span>/Akt and ERK1/2 signaling pathways-mediated suppression of ER stress and mitochondrial dysfunction in IL-1β-induced NP cells.	28087442	2017
COX5A	Cytochrome C Oxidase Subunit 5A	Protein Coding	P20674	48	GC15M074919	4.45097	https://www.genecards.org/cgi-bin/carddisp.pl?gene=COX5A							PECAM1	5175	Intervertebral Disc Degeneration	MESH:D055959		Dexamethasone|Resveratrol|Simvastatin	14.43	3		Intervertebral Disc Degeneration	C0158266	MIR125A	406910	0.02	AlteredExpression		BEFREE	Downregulation of <span class="gene" id="29299204-0-18-31">microRNA-125a</span> is involved in <span class="disease" id="29299204-0-47-79">intervertebral disc degeneration</span> by targeting pro-apoptotic Bcl-2 antagonist killer 1.	29299204	2017
SNORD15A	Small Nucleolar RNA, C/D Box 15A	RNA Gene		17	GC11P075400	4.41775	https://www.genecards.org/cgi-bin/carddisp.pl?gene=SNORD15A							HSD17B7	51478	Intervertebral Disc Degeneration	MESH:D055959		Dexamethasone|Nicotine|Resveratrol	14.42	3		Intervertebral Disc Degeneration	C0158266	ASIC3	9311	0.03	Biomarker		BEFREE	In conclusion, these results suggested that NF‑κB and <span class="gene" id="28765874-9-54-59">ASIC3</span> may serve an important role in <span class="disease" id="28765874-9-91-123">intervertebral disc degeneration</span> caused by NP.	28765874	2017
TNFRSF10B	TNF Receptor Superfamily Member 10b	Protein Coding	O14763	54	GC08M023020	4.41568	https://www.genecards.org/cgi-bin/carddisp.pl?gene=TNFRSF10B							TUBA4A	7277	Intervertebral Disc Degeneration	MESH:D055959		Dexamethasone|Nicotine|Resveratrol	14.42	3		Intervertebral Disc Degeneration	C0158266	IL10	3586	0.03	Biomarker		BEFREE	The high expression of cytokines, such as IL-6 and <span class="gene" id="27807886-10-51-56">IL-10</span>, has an important relationship with <span class="disease" id="27807886-10-93-110">disk degeneration</span>.	27807886	2017
MIR330	MicroRNA 330	RNA Gene		21	GC19M082720	4.39451	https://www.genecards.org/cgi-bin/carddisp.pl?gene=MIR330							RET	5979	Intervertebral Disc Degeneration	MESH:D055959		Dexamethasone|Resveratrol|Simvastatin	14.41	3		Intervertebral Disc Degeneration	C0158266	SHOX2	6474	0.01	Biomarker		BEFREE	Replacing <span class="gene" id="24248941-0-10-15">Shox2</span> with human SHOX leads to congenital <span class="disease" id="24248941-0-52-69">disc degeneration</span> of the temporomandibular joint in mice.	24248941	2014
WDR73	WD Repeat Domain 73	Protein Coding	Q6P4I2	42	GC15M084639	4.39278	https://www.genecards.org/cgi-bin/carddisp.pl?gene=WDR73							CLDN4	1364	Intervertebral Disc Degeneration	MESH:D055959		Dexamethasone|Nicotine|Simvastatin	14.4	3		Intervertebral Disc Degeneration	C0158266	SOD2	6648	0.02	Biomarker		BEFREE	In addition, nucleus pulposus cells stimulated with interleukin-1β (IL-1β) expressed less SIRT3 than that in the control group and nucleus pulposus cells with SIRT3 overexpress vectors expressed more collagen II FOXO3a and <span class="gene" id="31773668-6-223-245">superoxide dismutase 2</span> (<span class="gene" id="31773668-6-247-251">SOD2</span>), indicating that SIRT3 could improve the <span…	31773668	2019
TNFRSF1A	TNF Receptor Superfamily Member 1A	Protein Coding	P19438	54	GC12M006328	4.38984	https://www.genecards.org/cgi-bin/carddisp.pl?gene=TNFRSF1A							IL10	3586	Intervertebral Disc Degeneration	MESH:D055959		Dexamethasone|Nicotine|Resveratrol|Simvastatin	14.4	4		Intervertebral Disc Degeneration	C0158266	IL1B	3553	0.1	Biomarker		BEFREE	Similarly, in <span class="disease" id="30155445-5-14-39">degenerative disc disease</span> (DDD) there is compelling evidence for the fundamental roles of <span class="gene" id="30155445-5-104-109">IL-1β</span> in its pathology.We therefore propose that &lt;i&gt;P. acnes&lt;/i&gt; involvement in DDD is biologically very plausible, and that <span class="gene" id="30155445-5-229-234">IL-1β</span> i…	30155445	2018
MIR223	MicroRNA 223	RNA Gene		22	GC0XP066018	4.38917	https://www.genecards.org/cgi-bin/carddisp.pl?gene=MIR223							MMP7	4316	Intervertebral Disc Degeneration	MESH:D055959		Dexamethasone|Nicotine|Resveratrol	14.4	3		Intervertebral Disc Degeneration	C0158266	TNF	7124	0.1	Biomarker		BEFREE	There was a positive correlation between the expression of NF-kB mRNA, MIF, IL-6, <span class="gene" id="30511959-9-82-85">TNF</span>- and cervical <span class="disease" id="30511959-9-100-132">intervertebral disc degeneration</span>.	30511959	2018
LINC-ROR	Long Intergenic Non-Protein Coding RNA, Regulator Of Reprogramming	RNA Gene		17	GC18M057054	4.38507	https://www.genecards.org/cgi-bin/carddisp.pl?gene=LINC-ROR							NFKBIB	4793	Intervertebral Disc Degeneration	MESH:D055959		Dexamethasone|Nicotine|Resveratrol	14.4	3		Intervertebral Disc Degeneration	C0158266	ACAN	176	0.1	AlteredExpression		BEFREE	Therefore, our study shows that HIF-1α regulates collagen Π and <span class="gene" id="28526405-7-64-72">aggrecan</span> expression through NOTCH1 signaling and implicate NOTCH1 as a potential therapeutic target in <span class="disease" id="28526405-7-167-184">disc degeneration</span>.	28526405	2017
FOXO3	Forkhead Box O3	Protein Coding	O43524	51	GC06P108559	4.37184	https://www.genecards.org/cgi-bin/carddisp.pl?gene=FOXO3							SDC4	6385	Intervertebral Disc Degeneration	MESH:D055959		Dexamethasone|Nicotine|Simvastatin	14.35	3		Intervertebral Disc Degeneration	C0158266	GRAP2	9402	0.02	AlteredExpression		BEFREE	Differential expression of <span class="gene" id="26911458-0-27-30">p38</span> MAPK α, β, γ, δ isoforms in nucleus pulposus modulates macrophage polarization in <span class="disease" id="26911458-0-113-145">intervertebral disc degeneration</span>.	26911458	2016
CD68	CD68 Molecule	Protein Coding	P34810	44	GC17P007579	4.36208	https://www.genecards.org/cgi-bin/carddisp.pl?gene=CD68							GJB2	2706	Intervertebral Disc Degeneration	MESH:D055959		Dexamethasone|Resveratrol|Simvastatin	14.33	3		Intervertebral Disc Degeneration	C0158266	IL1B	3553	0.1	Biomarker		BEFREE	Ligustilide alleviated <span class="gene" id="30785069-0-23-28">IL-1β</span> induced apoptosis and extracellular matrix degradation of nucleus pulposus cells and attenuates <span class="disease" id="30785069-0-125-157">intervertebral disc degeneration</span> in vivo.	30785069	2019
WDR45	WD Repeat Domain 45	Protein Coding	Q9Y484	45	GC0XM049074	4.36129	https://www.genecards.org/cgi-bin/carddisp.pl?gene=WDR45							BRAF	673	Intervertebral Disc Degeneration	MESH:D055959		Dexamethasone|Nicotine|Resveratrol	14.32	3		Intervertebral Disc Degeneration	C0158266	ACAN	176	0.1	Biomarker		BEFREE	<span class="disease" id="19180493-1-0-32">Intervertebral disc degeneration</span> is linked to loss of extracellular matrix (ECM), particularly the early loss of <span class="gene" id="19180493-1-113-121">aggrecan</span>.	19180493	2009
PTRH2	Peptidyl-TRNA Hydrolase 2	Protein Coding	Q9Y3E5	47	GC17M059674	4.35785	https://www.genecards.org/cgi-bin/carddisp.pl?gene=PTRH2							EIF4E	1977	Intervertebral Disc Degeneration	MESH:D055959		Dexamethasone|Nicotine|Resveratrol	14.32	3		Intervertebral Disc Degeneration	C0158266	IL13	3596	0.01	Biomarker		BEFREE	The mechanisms of <span class="disease" id="31775818-2-18-50">intervertebral disc degeneration</span> include changes in extracellular matrix (ECM) deposition and tissue fibrosis. sIL-13Rα2-Fc potently inhibits interleukin (<span class="gene" id="31775818-2-173-179">IL)-13</span>, as well as blocks related cell signaling pathways and inhibits fibrosis in certain tissues.	31775818	2019
EFEMP2	EGF Containing Fibulin Extracellular Matrix Protein 2	Protein Coding	O95967	48	GC11M113564	4.35405	https://www.genecards.org/cgi-bin/carddisp.pl?gene=EFEMP2							STIP1	10963	Intervertebral Disc Degeneration	MESH:D055959		Dexamethasone|Nicotine|Resveratrol	14.32	3		Intervertebral Disc Degeneration	C0158266	ADH1B	125	0.01	GeneticVariation		BEFREE	The 47Arg polymorphism in the <span class="gene" id="17515815-12-30-34">ADH2</span> may act to suppress osteophyte formation unaffected by <span class="disease" id="17515815-12-90-107">disc degeneration</span>.	17515815	2007
SIRT3	Sirtuin 3	Protein Coding	Q9NTG7	51	GC11M000215	4.35047	https://www.genecards.org/cgi-bin/carddisp.pl?gene=SIRT3							ALDH3A1	218	Intervertebral Disc Degeneration	MESH:D055959		Dexamethasone|Resveratrol|Simvastatin	14.31	3		Intervertebral Disc Degeneration	C0158266	FOSB	2354	0.02	Biomarker		BEFREE	The results of the present study indicated that the MAPK‑regulated <span class="gene" id="29286093-12-67-70">AP1</span> pathway may contribute to senescence‑associated <span class="disease" id="29286093-12-119-136">disc degeneration</span>.	29286093	2018
HLA-DRB1	Major Histocompatibility Complex, Class II, DR Beta 1	Protein Coding	P01911	51	GC06M084001	4.34387	https://www.genecards.org/cgi-bin/carddisp.pl?gene=HLA-DRB1							PTX3	5806	Intervertebral Disc Degeneration	MESH:D055959		Dexamethasone|Nicotine|Resveratrol	14.31	3		Intervertebral Disc Degeneration	C0158266	TYRP1	7306	0.01	AlteredExpression		BEFREE	The gene expression of inflammatory cytokines and <span class="gene" id="29204735-2-50-53">TRP</span> channels was measured in human disc samples obtained from patients undergoing discectomy at the cervical (n = 24) or lumbar (n = 27) spine for <span class="disease" id="29204735-2-197-222">degenerative disc disease</span> (DDD) and disc herniation (DH) and analyzed for differences with regard to …	29204735	2018
PIEZO1	Piezo Type Mechanosensitive Ion Channel Component 1	Protein Coding	Q92508	45	GC16M088715	4.34041	https://www.genecards.org/cgi-bin/carddisp.pl?gene=PIEZO1							SLCO1A1	28248	Intervertebral Disc Degeneration	MESH:D055959		Dexamethasone|Resveratrol|Simvastatin	14.31	3		Intervertebral Disc Degeneration	C0158266	TNF	7124	0.1	Biomarker		BEFREE	We investigated whether expression of xylosyltransferase-1 (XT-1), a key enzyme in glycosaminoglycan biosynthesis, is responsive to <span class="disease" id="25476526-1-132-149">disk degeneration</span> and to inhibition by the inflammatory cytokines <span class="gene" id="25476526-1-198-221">tumor necrosis factor α</span> and IL-1β in nucleus pulposus (NP) cells.	25476526	2015
DGUOK	Deoxyguanosine Kinase	Protein Coding	Q16854	48	GC02P073926	4.32738	https://www.genecards.org/cgi-bin/carddisp.pl?gene=DGUOK							DIABLO	56616	Intervertebral Disc Degeneration	MESH:D055959		Dexamethasone|Resveratrol|Simvastatin	14.3	3		Intervertebral Disc Degeneration	C0158266	AMH	268	0.01	Biomarker		BEFREE	Minimally invasive transforaminal interbody fusion (<span class="gene" id="30954733-1-52-55">MIS</span>-TLIF) has been shown to have excellent outcomes for surgical management of <span class="disease" id="30954733-1-131-156">degenerative disc disease</span>.	30954733	2019
POLG2	DNA Polymerase Gamma 2, Accessory Subunit	Protein Coding	Q9UHN1	45	GC17M064477	4.31734	https://www.genecards.org/cgi-bin/carddisp.pl?gene=POLG2							GDNF	2668	Intervertebral Disc Degeneration	MESH:D055959		Dexamethasone|Resveratrol|Simvastatin	14.3	3		Intervertebral Disc Degeneration	C0158266	IL16	3603	0.01	Biomarker		BEFREE	Downregulation of IL-37 expression appeared to result in overexpression of pro-inflammatory cytokines, such as IL-1β and <span class="gene" id="24551286-12-121-126">IL-16</span>, in degenerative IVD and may be a contributor involved in the progression of <span class="disease" id="24551286-12-204-208">IVDD</span>.	24551286	2014
MIR146B	MicroRNA 146b	RNA Gene		22	GC10P102436	4.31237	https://www.genecards.org/cgi-bin/carddisp.pl?gene=MIR146B							LEF1	51176	Intervertebral Disc Degeneration	MESH:D055959		Dexamethasone|Resveratrol|Simvastatin	14.3	3		Intervertebral Disc Degeneration	C0158266	KRT8P3	728638	0.01	Biomarker		BEFREE	However, the distribution of <span class="gene" id="23801880-3-29-32">CK8</span> positive cells in human NP and their relationship with <span class="disease" id="23801880-3-88-120">intervertebral disc degeneration</span> (IDD) have <span class="negexp">not been</span> clarified until now.	23801880	2013
RETREG1	Reticulophagy Regulator 1	Protein Coding	Q9H6L5	42	GC05M016529	4.30587	https://www.genecards.org/cgi-bin/carddisp.pl?gene=RETREG1							ADA	100	Intervertebral Disc Degeneration	MESH:D055959		Dexamethasone|Nicotine|Resveratrol	14.29	3		Intervertebral Disc Degeneration	C0158266	MMP9	4318	0.03	Biomarker		BEFREE	Dysregulated miR-133a Mediates Loss of Type II Collagen by Directly Targeting <span class="gene" id="26656045-0-78-104">Matrix Metalloproteinase 9</span> (<span class="gene" id="26656045-0-106-110">MMP9</span>) in Human <span class="disease" id="26656045-0-121-153">Intervertebral Disc Degeneration</span>.	26656045	2016
PKD1	Polycystin 1, Transient Receptor Potential Channel Interacting	Protein Coding	P98161	50	GC16M013321	4.27841	https://www.genecards.org/cgi-bin/carddisp.pl?gene=PKD1							HSD17B1	3292	Intervertebral Disc Degeneration	MESH:D055959		Dexamethasone|Nicotine|Resveratrol	14.29	3		Intervertebral Disc Degeneration	C0158266	MYD88	4615	0.01	AlteredExpression		BEFREE	Treatment with Sparstolonin B significantly suppressed toll‑like receptor 4 (TLR4), myeloid differentiation primary response protein 88 (<span class="gene" id="29115481-7-137-142">MyD88</span>) and nuclear factor (NF)‑κB protein expression, inhibited NAPDH oxidase 2 protein expression and induced phosphoinositide 3‑kinase and phosphorylated protein kinase B protein expression in the <span class="…	29115481	2018
CXCL10	C-X-C Motif Chemokine Ligand 10	Protein Coding	P02778	48	GC04M076021	4.27249	https://www.genecards.org/cgi-bin/carddisp.pl?gene=CXCL10							ATP5F1A	498	Intervertebral Disc Degeneration	MESH:D055959		Dexamethasone|Nicotine|Resveratrol	14.28	3		Intervertebral Disc Degeneration	C0158266	SOX9	6662	0.05	Biomarker		BEFREE	These findings suggest a potential role for <span class="gene" id="12698117-18-44-48">Sox9</span> gene therapy in the treatment of human <span class="disease" id="12698117-18-88-113">degenerative disc disease</span>.	12698117	2003
CAV1	Caveolin 1	Protein Coding	Q03135	52	GC07P116524	4.25527	https://www.genecards.org/cgi-bin/carddisp.pl?gene=CAV1							LRP1	4035	Intervertebral Disc Degeneration	MESH:D055959		Dexamethasone|Resveratrol|Simvastatin	14.25	3		Intervertebral Disc Degeneration	C0158266	VDR	7421	0.1	GeneticVariation		BEFREE	Although a link between <span class="gene" id="29987250-2-24-42">vitamin D receptor</span> (<span class="gene" id="29987250-2-44-47">VDR</span>) gene variants and <span class="disease" id="29987250-2-67-84">disc degeneration</span>-related pathologies has been observed, its functional contribution to pathologic processes has <span class="negexp">not been</span> assessed yet.	29987250	2018
CXCR4	C-X-C Motif Chemokine Receptor 4	Protein Coding	P61073	56	GC02M136114	4.25222	https://www.genecards.org/cgi-bin/carddisp.pl?gene=CXCR4							CST3	1471	Intervertebral Disc Degeneration	MESH:D055959		Dexamethasone|Nicotine|Resveratrol	14.24	3		Intervertebral Disc Degeneration	C0158266	TNF	7124	0.1	Biomarker		BEFREE	The bioinformatic analysis of the gene expression profiles of degenerative intervertebral disc cells stimulated with <span class="gene" id="26439025-7-117-122">TNF-α</span> showed that CCL3 and other genes may play a role in the development of the <span class="disease" id="26439025-7-198-215">disc degeneration</span> induced by inflammatory reactions.	26439025	2015
MIR125B1	MicroRNA 125b-1	RNA Gene		22	GC11M122100	4.24927	https://www.genecards.org/cgi-bin/carddisp.pl?gene=MIR125B1							ABCG1	9619	Intervertebral Disc Degeneration	MESH:D055959		Nicotine|Resveratrol|Simvastatin	14.22	3		Intervertebral Disc Degeneration	C0158266	IL1RN	3557	0.03	GeneticVariation		BEFREE	To study the role of the interleukin-1 beta gene (IL1B) and the IL-1 receptor antagonist gene (<span class="gene" id="15077300-1-95-100">IL1RN</span>) in relation to the occurrence of radiographic osteoarthritis (ROA) in the hip, knee, and hand and <span class="disease" id="15077300-1-200-217">disc degeneration</span> of the spine.	15077300	2004
HSPB2	Heat Shock Protein Family B (Small) Member 2	Protein Coding	Q16082	44	GC11P112224	4.2203	https://www.genecards.org/cgi-bin/carddisp.pl?gene=HSPB2							CTSS	1520	Intervertebral Disc Degeneration	MESH:D055959		Dexamethasone|Resveratrol|Simvastatin	14.22	3		Intervertebral Disc Degeneration	C0158266	IL1B	3553	0.1	Biomarker		BEFREE	Baicalein Inhibits the <span class="gene" id="30729381-0-23-28">IL-1β</span>-Induced Inflammatory Response in Nucleus Pulposus Cells and Attenuates <span class="disease" id="30729381-0-100-117">Disc Degeneration</span> In vivo.	30729381	2019
KIF5B	Kinesin Family Member 5B	Protein Coding	P33176	49	GC10M034747	4.19489	https://www.genecards.org/cgi-bin/carddisp.pl?gene=KIF5B							MIR7-3	407045	Intervertebral Disc Degeneration	MESH:D055959		Dexamethasone|Resveratrol	14.22	2		Intervertebral Disc Degeneration	C0158266	MC5R	4161	0.01	Biomarker		BEFREE	No MC was found in DD grade A, and MC III was not observed in <span class="disease" id="29572167-6-62-64">DD</span> grade B. MC I was found to significantly increase angular motion in the <span class="disease" id="29572167-6-137-139">DD</span> grade E group, and <span class="gene" id="29572167-6-159-164">MC II</span> could enlarge translational motion in the <span class="disease" id="29572167-6-2…	29572167	2018
PCNA	Proliferating Cell Nuclear Antigen	Protein Coding	P12004	54	GC20M005114	4.19466	https://www.genecards.org/cgi-bin/carddisp.pl?gene=PCNA							COL5A1	1289	Intervertebral Disc Degeneration	MESH:D055959		Dexamethasone|Resveratrol|Simvastatin	14.21	3		Intervertebral Disc Degeneration	C0158266	GAP43	2596	0.01	AlteredExpression		BEFREE	Study on the expression of nerve <span class="gene" id="28574417-0-33-61">growth associated protein-43</span> in rat model of <span class="disease" id="28574417-0-78-110">intervertebral disc degeneration</span>.	28574417	2017
MIR25	MicroRNA 25	RNA Gene		21	GC07M100093	4.18572	https://www.genecards.org/cgi-bin/carddisp.pl?gene=MIR25							FBN1	2200	Intervertebral Disc Degeneration	MESH:D055959		Dexamethasone|Nicotine|Resveratrol	14.21	3		Intervertebral Disc Degeneration	C0158266	IL1A	3552	0.08	Biomarker		BEFREE	To study the role of the interleukin-1 beta gene (IL1B) and the <span class="gene" id="15077300-1-64-68">IL-1</span> receptor antagonist gene (IL1RN) in relation to the occurrence of radiographic osteoarthritis (ROA) in the hip, knee, and hand and <span class="disease" id="15077300-1-200-217">disc degeneration</span> of the spine.	15077300	2004
LEP	Leptin	Protein Coding	P41159	51	GC07P128241	4.18098	https://www.genecards.org/cgi-bin/carddisp.pl?gene=LEP							NGFR	4804	Intervertebral Disc Degeneration	MESH:D055959		Dexamethasone|Nicotine|Resveratrol	14.21	3		Intervertebral Disc Degeneration	C0158266	CASP1	834	0.01	Biomarker		BEFREE	The NLRP3/<span class="gene" id="27146654-15-10-19">caspase-1</span>/IL-1β axis is active in cartilaginous endplates of patients with Modic changes and inflammatory cascades can exacerbate the cartilaginous endplate degeneration which may act as a trigger for <span class="disease" id="27146654-15-211-243">intervertebral disc degeneration</span> and low back pain.	27146654	2016
MT-TS2	Mitochondrially Encoded TRNA-Ser (AGU/C) 2	RNA Gene		14	GCMTP012215	4.17841	https://www.genecards.org/cgi-bin/carddisp.pl?gene=MT-TS2							SOD1	6647	Intervertebral Disc Degeneration	MESH:D055959		Dexamethasone|Nicotine|Resveratrol|Simvastatin	14.21	4		Intervertebral Disc Degeneration	C0158266	LAMP2	3920	0.01	Biomarker		BEFREE	<span class="gene" id="31802633-8-0-5">LAMP2</span> rose with increasing <span class="disease" id="31802633-8-27-44">disc degeneration</span> grade through grade V. In the quantitative analysis of colocalization, grade III is significantly higher than grade II and V (P &lt; 0.05).	31802633	2020
CD34	CD34 Molecule	Protein Coding	P28906	50	GC01M207880	4.15728	https://www.genecards.org/cgi-bin/carddisp.pl?gene=CD34							XRCC1	7515	Intervertebral Disc Degeneration	MESH:D055959		Dexamethasone|Nicotine|Resveratrol	14.21	3		Intervertebral Disc Degeneration	C0158266	MAPK1	5594	0.03	AlteredExpression		BEFREE	Differential expression of <span class="gene" id="26911458-0-27-30">p38</span> MAPK α, β, γ, δ isoforms in nucleus pulposus modulates macrophage polarization in <span class="disease" id="26911458-0-113-145">intervertebral disc degeneration</span>.	26911458	2016
MLXIPL	MLX Interacting Protein Like	Protein Coding	Q9NP71	47	GC07M073593	4.14174	https://www.genecards.org/cgi-bin/carddisp.pl?gene=MLXIPL							ACTA1	58	Intervertebral Disc Degeneration	MESH:D055959		Dexamethasone|Nicotine|Resveratrol	14.2	3		Intervertebral Disc Degeneration	C0158266	PIEZO1	9780	0.01	GeneticVariation		BEFREE	In patients with <span class="disease" id="28705727-7-17-49">intervertebral disc degeneration</span> (IVDD), the <span class="gene" id="28705727-7-62-68">Piezo1</span> protein may play a crucial role in human NP cell apoptosis through mitochondrial dysfunction and endoplasmic reticulum stress under abnormal loading conditions.	28705727	2017
MMP7	Matrix Metallopeptidase 7	Protein Coding	P09237	51	GC11M114277	4.11797	https://www.genecards.org/cgi-bin/carddisp.pl?gene=MMP7							S100A6	6277	Intervertebral Disc Degeneration	MESH:D055959		Nicotine|Resveratrol|Simvastatin	14.19	3		Intervertebral Disc Degeneration	C0158266	IVD	3712	0.03	Biomarker		BEFREE	Pfirrmann <span class="disease" id="28665183-5-10-27">disc degeneration</span> grade determined from the MR images indicated that the repair progress of degenerated <span class="gene" id="28665183-5-114-117">IVD</span> stopped 3 weeks after MSC implantation.	28665183	2017
MIR107	MicroRNA 107	RNA Gene		21	GC10M089604	4.1132	https://www.genecards.org/cgi-bin/carddisp.pl?gene=MIR107							PLD1	5337	Intervertebral Disc Degeneration	MESH:D055959		Dexamethasone|Nicotine|Resveratrol	14.18	3		Intervertebral Disc Degeneration	C0158266	CASP3	836	0.04	AlteredExpression		BEFREE	In herniated lumbar disc tissue, increased apoptosis and a high expression of Fas and Fas ligand and <span class="gene" id="15738783-4-101-110">caspase-3</span> activity have already been reported, suggesting a pivotal role of apoptotic mechanisms in <span class="disease" id="15738783-4-201-233">intervertebral disc degeneration</span>.	15738783	2005
IL2	Interleukin 2	Protein Coding	P60568	50	GC04M122451	4.10947	https://www.genecards.org/cgi-bin/carddisp.pl?gene=IL2							FBXO32	114907	Intervertebral Disc Degeneration	MESH:D055959		Dexamethasone|Resveratrol|Simvastatin	14.16	3		Intervertebral Disc Degeneration	C0158266	SYT1	6857	0.02	AlteredExpression		BEFREE	IL-1β increases asporin expression via the NF-κB <span class="gene" id="28646230-0-49-52">p65</span> pathway in nucleus pulposus cells during <span class="disease" id="28646230-0-94-126">intervertebral disc degeneration</span>.	28646230	2017
SDHB	Succinate Dehydrogenase Complex Iron Sulfur Subunit B	Protein Coding	P21912	52	GC01M018796	4.10722	https://www.genecards.org/cgi-bin/carddisp.pl?gene=SDHB							CDC6	990	Intervertebral Disc Degeneration	MESH:D055959		Nicotine|Resveratrol|Simvastatin	14.15	3		Intervertebral Disc Degeneration	C0158266	FAM83H-AS1	100128338	0.01	AlteredExpression		BEFREE	<span class="gene" id="31102263-8-0-10">FAM83H-AS1</span> expression was positively correlated with degree of <span class="disease" id="31102263-8-63-80">disc degeneration</span> grade.	31102263	2019
LGALS3	Galectin 3	Protein Coding	P17931	49	GC14P055124	4.09577	https://www.genecards.org/cgi-bin/carddisp.pl?gene=LGALS3							CYP51	13121	Intervertebral Disc Degeneration	MESH:D055959		Dexamethasone|Resveratrol|Simvastatin	14.15	3		Intervertebral Disc Degeneration	C0158266	VEGFA	7422	0.04	AlteredExpression		BEFREE	Moxibustion alleviates <span class="disease" id="31632589-0-23-55">intervertebral disc degeneration</span> &lt;i&gt;via&lt;/i&gt; activation of the HIF-1α/<span class="gene" id="31632589-0-92-96">VEGF</span> pathway in a rat model.	31632589	2019
MYOD1	Myogenic Differentiation 1	Protein Coding	P15172	50	GC11P017719	4.09428	https://www.genecards.org/cgi-bin/carddisp.pl?gene=MYOD1							JUN	3725	Intervertebral Disc Degeneration	MESH:D055959		Dexamethasone|Nicotine|Resveratrol|Simvastatin	14.15	4		Intervertebral Disc Degeneration	C0158266	PIK3CG	5294	0.03	Biomarker		BEFREE	Taken together, our results suggest that H&lt;sub&gt;2&lt;/sub&gt;S plays a protective role in <span class="disease" id="28087442-8-83-87">IVDD</span> and the underlying mechanism involves <span class="gene" id="28087442-8-126-130">PI3K</span>/Akt and ERK1/2 signaling pathways-mediated suppression of ER stress and mitochondrial dysfunction in IL-1β-induced NP cells.	28087442	2017
FOXO1	Forkhead Box O1	Protein Coding	Q12778	55	GC13M040555	4.08468	https://www.genecards.org/cgi-bin/carddisp.pl?gene=FOXO1							PENK	5179	Intervertebral Disc Degeneration	MESH:D055959		Dexamethasone|Nicotine|Resveratrol	14.15	3		Intervertebral Disc Degeneration	C0158266	ACAN	176	0.1	GeneticVariation		BEFREE	However, the interaction between <span class="gene" id="20367118-2-33-41">aggrecan</span> gene VNTR polymorphism and smoking in symptomatic <span class="disease" id="20367118-2-92-124">intervertebral disc degeneration</span> (IDD) has <span class="negexp">not been</span> well studied.	20367118	2010
COL5A2	Collagen Type V Alpha 2 Chain	Protein Coding	P05997	48	GC02M189031	4.0806	https://www.genecards.org/cgi-bin/carddisp.pl?gene=COL5A2							THBD	7056	Intervertebral Disc Degeneration	MESH:D055959		Dexamethasone|Resveratrol|Simvastatin	14.15	3		Intervertebral Disc Degeneration	C0158266	IL17A	3605	0.04	Biomarker		BEFREE	PGRN is associated with <span class="disease" id="29992506-13-24-56">intervertebral disc degeneration</span> through interfering with IL-10 and <span class="gene" id="29992506-13-92-97">IL-17</span>; thus, PGRN could be an interesting biomarker for diagnosis and a potential treatment target.	29992506	2018
P2RX7	Purinergic Receptor P2X 7	Protein Coding	Q99572	51	GC12P129102	4.07699	https://www.genecards.org/cgi-bin/carddisp.pl?gene=P2RX7							TMPRSS2	7113	Intervertebral Disc Degeneration	MESH:D055959		Dexamethasone|Resveratrol|Simvastatin	14.15	3		Intervertebral Disc Degeneration	C0158266	ADAMTS7	11173	0.01	Biomarker		BEFREE	Our results indicate the presence of <span class="gene" id="26446668-13-37-45">ADAMTS-7</span> in human NP cells and imply its potential role in <span class="disease" id="26446668-13-96-113">disc degeneration</span>.	26446668	2015
TRE-TTC3-1	TRNA-Glu (Anticodon TTC) 3-1	RNA Gene		10	GC01P018717	4.07599	https://www.genecards.org/cgi-bin/carddisp.pl?gene=TRE-TTC3-1							DNAJA1	3301	Intervertebral Disc Degeneration	MESH:D055959		Dexamethasone|Nicotine|Resveratrol	14.14	3		Intervertebral Disc Degeneration	C0158266	DMD	1756	0.01	Biomarker		BEFREE	In older men, severe <span class="disease" id="27703044-12-21-23">DD</span> is associated with higher <span class="gene" id="27703044-12-50-53">BMD</span>.	27703044	2017
MYH14	Myosin Heavy Chain 14	Protein Coding	Q7Z406	49	GC19P089967	4.05756	https://www.genecards.org/cgi-bin/carddisp.pl?gene=MYH14							ERRFI1	54206	Intervertebral Disc Degeneration	MESH:D055959		Dexamethasone|Nicotine|Resveratrol	14.14	3		Intervertebral Disc Degeneration	C0158266	COMT	1312	0.03	GeneticVariation		BEFREE	Analysis confirmed the previously association between <span class="gene" id="24904231-14-54-58">COMT</span> SNP <span class="variant" dbSNP="rs4633" genes_norm="1312;54187;6302;7058">rs4633</span> and <span class="disease" id="24904231-14-74-91">disc degeneration</span>.	24904231	2014
TNMD	Tenomodulin	Protein Coding	Q9H2S6	38	GC0XP100584	4.05411	https://www.genecards.org/cgi-bin/carddisp.pl?gene=TNMD							MGP	4256	Intervertebral Disc Degeneration	MESH:D055959		Dexamethasone|Nicotine|Resveratrol	14.14	3		Intervertebral Disc Degeneration	C0158266	RPS23	6228	0.01	Biomarker		BEFREE	The results revealed the involvement of COL3A1 in skeletal system process and RPL8, RPS16, and <span class="gene" id="25893343-11-95-100">RPS23</span> in the protein synthesis processes in the progression of <span class="disease" id="25893343-11-158-160">DD</span>, suggesting their potential use in the diagnosis and therapy of <span class="disease" id="25893343-11-225-227">DD</span>.	25893343	2015
TRP-TGG3-1	TRNA-Pro (Anticodon TGG) 3-1	RNA Gene		10	GC05M182331	4.04249	https://www.genecards.org/cgi-bin/carddisp.pl?gene=TRP-TGG3-1							TIPARP	25976	Intervertebral Disc Degeneration	MESH:D055959		Dexamethasone|Nicotine|Resveratrol	14.14	3		Intervertebral Disc Degeneration	C0158266	SIRT1	23411	0.03	Biomarker		BEFREE	In conclusion, this study provides the first evidence that circERCC2 could ameliorate IVDD through miR-182-5p/<span class="gene" id="31582722-8-110-115">SIRT1</span> axis by activating mitophagy and inhibiting apoptosis, and suggests that circERCC2 is a potentially effective therapeutic target for <span class="disease" id="31582722-8-249-253">IVDD</span>.	31582722	2019
TRP-TGG3-2	TRNA-Pro (Anticodon TGG) 3-2	RNA Gene		9	GC14P039965	4.04249	https://www.genecards.org/cgi-bin/carddisp.pl?gene=TRP-TGG3-2							UCP1	7350	Intervertebral Disc Degeneration	MESH:D055959		Dexamethasone|Nicotine|Resveratrol	14.14	3		Intervertebral Disc Degeneration	C0158266	MIR570HG	440993	0.01	AlteredExpression		BEFREE	LncRNA <span class="gene" id="30592131-2-7-16">LINC00969</span> has been indicated to be upregulated in <span class="disease" id="30592131-2-57-89">intervertebral disk degeneration</span>.	30592131	2019
TRP-TGG3-3	TRNA-Pro (Anticodon TGG) 3-3	RNA Gene		8	GC16P059571	4.04249	https://www.genecards.org/cgi-bin/carddisp.pl?gene=TRP-TGG3-3							APOA4	337	Intervertebral Disc Degeneration	MESH:D055959		Dexamethasone|Resveratrol|Simvastatin	14.13	3		Intervertebral Disc Degeneration	C0158266	CSF1R	1436	0.01	Biomarker		BEFREE	Increased colony-stimulating factor 1/<span class="gene" id="30326776-14-38-74">colony-stimulating factor 1 receptor</span> signaling is involved in the <span class="disease" id="30326776-14-104-121">disc degeneration</span>-induced microglia activation and back pain.	30326776	2019
TRP-TGG3-4	TRNA-Pro (Anticodon TGG) 3-4	RNA Gene		8	GC16M013455	4.04249	https://www.genecards.org/cgi-bin/carddisp.pl?gene=TRP-TGG3-4							FYN	2534	Intervertebral Disc Degeneration	MESH:D055959		Dexamethasone|Nicotine|Resveratrol	14.09	3		Intervertebral Disc Degeneration	C0158266	IL10	3586	0.03	Biomarker		BEFREE	PGRN is associated with <span class="disease" id="29992506-13-24-56">intervertebral disc degeneration</span> through interfering with <span class="gene" id="29992506-13-82-87">IL-10</span> and IL-17; thus, PGRN could be an interesting biomarker for diagnosis and a potential treatment target.	29992506	2018
TRP-TGG3-5	TRNA-Pro (Anticodon TGG) 3-5	RNA Gene		8	GC16P052490	4.04249	https://www.genecards.org/cgi-bin/carddisp.pl?gene=TRP-TGG3-5							HSPE1	3336	Intervertebral Disc Degeneration	MESH:D055959		Dexamethasone|Nicotine|Resveratrol	14.09	3		Intervertebral Disc Degeneration	C0158266	IL17A	3605	0.04	Biomarker		BEFREE	However, the interplay between <span class="gene" id="26446668-3-31-37">IL-17A</span> and ADMATS-7 in human <span class="disease" id="26446668-3-60-77">disc degeneration</span> is still unknown.	26446668	2015
PRKG1	Protein Kinase CGMP-Dependent 1	Protein Coding	Q13976	54	GC10P050991	4.0405	https://www.genecards.org/cgi-bin/carddisp.pl?gene=PRKG1							GATA4	2626	Intervertebral Disc Degeneration	MESH:D055959		Dexamethasone|Nicotine|Resveratrol	14.08	3		Intervertebral Disc Degeneration	C0158266	IL1B	3553	0.1	Biomarker		BEFREE	The mean percent area for <span class="gene" id="27488379-12-26-30">IL-1</span>ß (2.41 ± 0.66 versus 0.13 ± 0.13, p = 0.01), VEGF (3.02 ± 1.01 versus 0.34 ± 0.29, p = 0.04), and substance P (4.15 ± 1.01 versus 1.05 ± 0.46, p = 0.01) was also higher in TDR tissues when compared with disc tissues from patients with painful <span class="disease" id="27488379-12-274-299">degenerative disc disease</sp…	27488379	2017
MIR365A	MicroRNA 365a	RNA Gene		20	GC16P014309	4.03662	https://www.genecards.org/cgi-bin/carddisp.pl?gene=MIR365A							COX1	4512	Intervertebral Disc Degeneration	MESH:D055959		Dexamethasone|Nicotine|Resveratrol	14.05	3		Intervertebral Disc Degeneration	C0158266	MIR2355	100423036	0.01	AlteredExpression		BEFREE	We monitored the expression of <span class="gene" id="30817728-8-31-39">miR-2355</span>-5p and ERRFI1 in <span class="disease" id="30817728-8-57-61">IVDD</span> tissues and lipopolysaccharides (LPS)-treated nucleus pulposus (NP) cells.	30817728	2019
KRT8	Keratin 8	Protein Coding	P05787	51	GC12M052897	4.03216	https://www.genecards.org/cgi-bin/carddisp.pl?gene=KRT8							MMP9	4318	Intervertebral Disc Degeneration	MESH:D055959		Dexamethasone|Nicotine|Resveratrol|Simvastatin	14.03	4		Intervertebral Disc Degeneration	C0158266	IAPP	3375	0.01	AlteredExpression		BEFREE	We found that the expression of <span class="gene" id="28433710-3-32-36">IAPP</span>, the calcitonin receptor, and receptor activity modifying protein decreased considerably in AF cells during the progression of <span class="disease" id="28433710-3-164-196">intervertebral disc degeneration</span> (IDD).	28433710	2017
SLC2A10	Solute Carrier Family 2 Member 10	Protein Coding	O95528	46	GC20P046709	4.0251	https://www.genecards.org/cgi-bin/carddisp.pl?gene=SLC2A10							NFKBIA	4792	Intervertebral Disc Degeneration	MESH:D055959		Dexamethasone|Nicotine|Resveratrol|Simvastatin	14.03	4		Intervertebral Disc Degeneration	C0158266	IL1B	3553	0.1	Biomarker		BEFREE	Potential therapeutic role of Co-Q10 in alleviating <span class="disease" id="30261465-0-52-84">intervertebral disc degeneration</span> and suppressing <span class="gene" id="30261465-0-101-106">IL-1β</span>-mediated inflammatory reaction in NP cells.	30261465	2018
GAP43	Growth Associated Protein 43	Protein Coding	P17677	47	GC03P115623	4.01072	https://www.genecards.org/cgi-bin/carddisp.pl?gene=GAP43							STAT5B	6777	Intervertebral Disc Degeneration	MESH:D055959		Dexamethasone|Nicotine|Resveratrol	14.03	3		Intervertebral Disc Degeneration	C0158266	COX2	4513	0.02	Biomarker		BEFREE	During the pathogenesis of <span class="disease" id="27600876-1-27-59">intervertebral disc degeneration</span>, pro‑inflammatory cytokines, including tumor necrosis factor‑α (TNF‑α), stimulate the degradation of the extracellular matrix (ECM) of intervertebral discs via the activity of catabolic enzymes including matrix metalloproteinases (MMPs), disintegrins and metalloproteinases with thrombosp…	27600876	2016
RNASEH1	Ribonuclease H1	Protein Coding	O60930	47	GC02M003536	4.00643	https://www.genecards.org/cgi-bin/carddisp.pl?gene=RNASEH1							ANXA3	306	Intervertebral Disc Degeneration	MESH:D055959		Dexamethasone|Resveratrol|Simvastatin	14.02	3		Intervertebral Disc Degeneration	C0158266	RAB7A	7879	0.01	Biomarker		BEFREE	<span class="gene" id="31079930-7-0-4">Rab7</span> is a protective factor for intervertebral discs and could delays <span class="disease" id="31079930-7-70-102">intervertebral disc degeneration</span> through the inhibition of the p38MAPK pathway.	31079930	2019
SHH	Sonic Hedgehog Signaling Molecule	Protein Coding	Q15465	54	GC07M155799	4.00491	https://www.genecards.org/cgi-bin/carddisp.pl?gene=SHH							FST	10468	Intervertebral Disc Degeneration	MESH:D055959		Dexamethasone|Resveratrol|Simvastatin	14	3		Intervertebral Disc Degeneration	C0158266	SPG7	6687	0.1	CausalMutation		CLINVAR
CHI3L1	Chitinase 3 Like 1	Protein Coding	P36222	48	GC01M203148	4	https://www.genecards.org/cgi-bin/carddisp.pl?gene=CHI3L1							GNAS	2778	Intervertebral Disc Degeneration	MESH:D055959		Dexamethasone|Resveratrol|Simvastatin	14	3		Intervertebral Disc Degeneration	C0158266	IGFBP5	3488	0.02	Biomarker		BEFREE	These key findings demonstrate that overexpressed <span class="gene" id="31310371-9-50-56">IGFBP5</span> inactivates the ERK/MAPK axis to stimulate the proliferation and inhibit apoptosis of NP cells in a rat model of <span class="disease" id="31310371-9-170-172">DD</span>.	31310371	2019
SOX10	SRY-Box Transcription Factor 10	Protein Coding	P56693	50	GC22M072141	3.99581	https://www.genecards.org/cgi-bin/carddisp.pl?gene=SOX10							MYH7	4625	Intervertebral Disc Degeneration	MESH:D055959		Dexamethasone|Nicotine|Resveratrol	13.98	3		Intervertebral Disc Degeneration	C0158266	VDR	7421	0.1	GeneticVariation		BEFREE	The association of FokI (<span class="variant" dbSNP="rs2228570" genes_norm="7421">rs2228570</span>), a polymorphism of the <span class="gene" id="30309807-1-59-77">vitamin D receptor</span> gene, with <span class="disease" id="30309807-1-89-121">intervertebral disc degeneration</span> (IDD) has been investigated in a multitude of studies.	30309807	2019
COL6A1	Collagen Type VI Alpha 1 Chain	Protein Coding	P12109	49	GC21P045981	3.98971	https://www.genecards.org/cgi-bin/carddisp.pl?gene=COL6A1							PIK3CA	5290	Intervertebral Disc Degeneration	MESH:D055959		Dexamethasone|Nicotine|Resveratrol	13.98	3		Intervertebral Disc Degeneration	C0158266	NOTCH2	4853	0.01	Biomarker		BEFREE	The current and previous results shed light on the therapeutic implications of targeting the JAG2/<span class="gene" id="31619270-15-98-104">Notch2</span> axis to inhibit or reverse <span class="disease" id="31619270-15-132-136">IVDD</span>.	31619270	2019
LOC654780	Splicing Factor Proline/Glutamine-Rich	RNA Gene		16	GC16M084193	3.97677	https://www.genecards.org/cgi-bin/carddisp.pl?gene=LOC654780							CDKN1C	1028	Intervertebral Disc Degeneration	MESH:D055959		Dexamethasone|Resveratrol|Simvastatin	13.96	3		Intervertebral Disc Degeneration	C0158266	ACAN	176	0.1	GeneticVariation		BEFREE	Our study provides evidence that COL2A1 and <span class="gene" id="27991836-9-44-52">Aggrecan</span> genetic polymorphisms may be correlated with the risk and clinicopathological features of <span class="disease" id="27991836-9-143-147">IVDD</span> in a Chinese Han population, and ACGL and GTCL haplotypes may be protective factors of <span class="disease" id="27991836-9-235-239">IVDD</span>.	27991836	2017
HSPA1A	Heat Shock Protein Family A (Hsp70) Member 1A	Protein Coding	P0DMV8	51	GC06P112019	3.97658	https://www.genecards.org/cgi-bin/carddisp.pl?gene=HSPA1A							NFKB2	4791	Intervertebral Disc Degeneration	MESH:D055959		Dexamethasone|Nicotine|Resveratrol	13.96	3		Intervertebral Disc Degeneration	C0158266	WNT5A	7474	0.01	Biomarker		BEFREE	It indicates that <span class="gene" id="29656141-13-18-23">Wnt5a</span> suppresses <span class="disease" id="29656141-13-35-39">IVDD</span> through a TNF-α/NF-κB-Wnt5a negative-feedback loop.	29656141	2018
TRAPPC11	Trafficking Protein Particle Complex Subunit 11	Protein Coding	Q7Z392	40	GC04P183659	3.97462	https://www.genecards.org/cgi-bin/carddisp.pl?gene=TRAPPC11							PLK2	10769	Intervertebral Disc Degeneration	MESH:D055959		Dexamethasone|Nicotine|Simvastatin	13.96	3		Intervertebral Disc Degeneration	C0158266	TNF	7124	0.1	Biomarker		BEFREE	Significant association of <span class="gene" id="30092407-0-27-32">TNF-α</span>, but not other pro-inflammatory cytokines, single nucleotide polymorphisms with <span class="disease" id="30092407-0-113-145">intervertebral disc degeneration</span> in Iranian population.	30092407	2018
MIR423	MicroRNA 423	RNA Gene		19	GC17P030117	3.96284	https://www.genecards.org/cgi-bin/carddisp.pl?gene=MIR423							EEF2	1938	Intervertebral Disc Degeneration	MESH:D055959		Dexamethasone|Nicotine|Resveratrol	13.95	3		Intervertebral Disc Degeneration	C0158266	PTH1R	5745	0.01	Biomarker		BEFREE	Importantly, knockout <span class="gene" id="30038820-7-22-27">PTH1R</span> or cilia in the NP cells results in significant <span class="disease" id="30038820-7-76-93">disc degeneration</span> and blunts the effect of PTH on attenuation of aged discs.	30038820	2018
TMEM70	Transmembrane Protein 70	Protein Coding	Q9BUB7	44	GC08P073972	3.95958	https://www.genecards.org/cgi-bin/carddisp.pl?gene=TMEM70							CASP8	841	Intervertebral Disc Degeneration	MESH:D055959		Dexamethasone|Nicotine|Resveratrol|Simvastatin	13.94	4		Intervertebral Disc Degeneration	C0158266	VDR	7421	0.1	GeneticVariation		BEFREE	Frequencies of T and t alleles of <span class="gene" id="12689684-12-34-37">VDR</span> did <span class="negexp">not correlate</span> with <span class="disease" id="12689684-12-61-78">disc degeneration</span>, osteophyte formation, or osteoporosis.	12689684	2003
INF2	Inverted Formin 2	Protein Coding	Q27J81	45	GC14P112961	3.95471	https://www.genecards.org/cgi-bin/carddisp.pl?gene=INF2							MAP2K6	5608	Intervertebral Disc Degeneration	MESH:D055959		Dexamethasone|Nicotine|Resveratrol	13.94	3		Intervertebral Disc Degeneration	C0158266	CRK	1398	0.02	AlteredExpression		BEFREE	Differential expression of <span class="gene" id="26911458-0-27-30">p38</span> MAPK α, β, γ, δ isoforms in nucleus pulposus modulates macrophage polarization in <span class="disease" id="26911458-0-113-145">intervertebral disc degeneration</span>.	26911458	2016
MAP3K7	Mitogen-Activated Protein Kinase Kinase Kinase 7	Protein Coding	O43318	55	GC06M090513	3.9428	https://www.genecards.org/cgi-bin/carddisp.pl?gene=MAP3K7							DHCR24	1718	Intervertebral Disc Degeneration	MESH:D055959		Dexamethasone|Nicotine|Simvastatin	13.92	3		Intervertebral Disc Degeneration	C0158266	MIR27A	407018	0.01	Biomarker		BEFREE	The current study aimed to investigate the role of <span class="gene" id="29067127-1-51-58">miR-27a</span> in <span class="disease" id="29067127-1-62-94">intervertebral disc degeneration</span> (IDD) and to examine the underlying mechanisms.	29067127	2017
BMP4	Bone Morphogenetic Protein 4	Protein Coding	P12644	53	GC14M053949	3.9425	https://www.genecards.org/cgi-bin/carddisp.pl?gene=BMP4							PDGFA	5154	Intervertebral Disc Degeneration	MESH:D055959		Dexamethasone|Nicotine|Simvastatin	13.91	3		Intervertebral Disc Degeneration	C0158266	THBS2	7058	0.03	GeneticVariation		BEFREE	Association analysis between <span class="gene" id="29480856-0-29-45">thrombospondin-2</span> gene polymorphisms and <span class="disease" id="29480856-0-69-101">intervertebral disc degeneration</span> in a Chinese Han population.	29480856	2018
ACP5	Acid Phosphatase 5, Tartrate Resistant	Protein Coding	P13686	51	GC19M011574	3.94061	https://www.genecards.org/cgi-bin/carddisp.pl?gene=ACP5							POU5F1	5460	Intervertebral Disc Degeneration	MESH:D055959		Dexamethasone|Nicotine|Resveratrol	13.91	3		Intervertebral Disc Degeneration	C0158266	CCN2	1490	0.04	Biomarker		BEFREE	In conclusion, we demonstrate the potential of TGFβ1 and <span class="gene" id="28358123-8-57-61">CTGF</span> to mitigate the progression of <span class="disease" id="28358123-8-93-110">disc degeneration</span> and the potential use of these molecules in a molecular therapy to treat the degenerative disc.	28358123	2017
COL5A1	Collagen Type V Alpha 1 Chain	Protein Coding	P20908	51	GC09P134641	3.92832	https://www.genecards.org/cgi-bin/carddisp.pl?gene=COL5A1							NR1D1	9572	Intervertebral Disc Degeneration	MESH:D055959		Dexamethasone|Resveratrol|Simvastatin	13.9	3		Intervertebral Disc Degeneration	C0158266	CASP3	836	0.04	Biomarker		BEFREE	The purpose of this study is to demonstrate the regenerative potential of small interfering RNA (siRNA) designed against <span class="gene" id="30439528-5-121-130">Caspase 3</span> and ADAMTS5 genes in an in vitro and animal model of <span class="disease" id="30439528-5-184-201">disc degeneration</span>.	30439528	2019
MIR320A	MicroRNA 320a	RNA Gene		22	GC08M022292	3.92474	https://www.genecards.org/cgi-bin/carddisp.pl?gene=MIR320A							ASS1	445	Intervertebral Disc Degeneration	MESH:D055959		Dexamethasone|Resveratrol|Simvastatin	13.89	3		Intervertebral Disc Degeneration	C0158266	ADAMTS4	9507	0.05	AlteredExpression		BEFREE	Inflammatory cytokines associated with <span class="disease" id="23602832-0-39-64">degenerative disc disease</span> control <span class="gene" id="23602832-0-73-86">aggrecanase-1</span> (<span class="gene" id="23602832-0-88-96">ADAMTS-4</span>) expression in nucleus pulposus cells through MAPK and NF-κB.	23602832	2013
KIAA1217	KIAA1217	Protein Coding	Q5T5P2	41	GC10P023695	3.91512	https://www.genecards.org/cgi-bin/carddisp.pl?gene=KIAA1217							ENC1	8507	Intervertebral Disc Degeneration	MESH:D055959		Dexamethasone|Nicotine|Resveratrol	13.89	3		Intervertebral Disc Degeneration	C0158266	TAC1	6863	0.01	Biomarker		BEFREE	The mean percent area for IL-1ß (2.41 ± 0.66 versus 0.13 ± 0.13, p = 0.01), VEGF (3.02 ± 1.01 versus 0.34 ± 0.29, p = 0.04), and <span class="gene" id="27488379-12-129-140">substance P</span> (4.15 ± 1.01 versus 1.05 ± 0.46, p = 0.01) was also higher in TDR tissues when compared with disc tissues from patients with painful <span class="disease" id="27488379-12-274-299">degenerative disc disease</…	27488379	2017
NPTX1	Neuronal Pentraxin 1	Protein Coding	Q15818	46	GC17M080466	3.90771	https://www.genecards.org/cgi-bin/carddisp.pl?gene=NPTX1							AKT2	208	Intervertebral Disc Degeneration	MESH:D055959		Dexamethasone|Nicotine|Resveratrol	13.88	3		Intervertebral Disc Degeneration	C0158266	COL9A3	1299	0.06	GeneticVariation		BEFREE	Tryptophan alleles in COL9A2 and <span class="gene" id="14644861-3-33-39">COL9A3</span> have been shown to be associated with lumbar disc disease in the Finnish population, and polymorphisms in the vitamin D receptor gene (VDR) (FokI and TaqI), the matrix metalloproteinase-3 gene (MMP-3) and an aggrecan gene (AGC1) VNTR have been reported to be associated with <span class="disease" id="14644861-3…	14644861	2003
SLC25A4	Solute Carrier Family 25 Member 4	Protein Coding	P12235	53	GC04P185143	3.88064	https://www.genecards.org/cgi-bin/carddisp.pl?gene=SLC25A4							CXCL5	6374	Intervertebral Disc Degeneration	MESH:D055959		Dexamethasone|Resveratrol|Simvastatin	13.88	3		Intervertebral Disc Degeneration	C0158266	CD38	952	0.02	Biomarker		BEFREE	Observe the prevalence, type and distribution characteristics of Modic changes occurred at the vertebral endplate from <span class="gene" id="29763470-4-119-122">T10</span> to S1;analyse the correlation between Modic changes and <span class="disease" id="29763470-4-179-196">disc degeneration</span>, the sagittal vertical axis (SVA), thoracic kyphosis (TK), thoracolumbar kyphosis (TLK), lumbar lor…	29763470	2018
CHST6	Carbohydrate Sulfotransferase 6	Protein Coding	Q9GZX3	46	GC16M075472	3.87762	https://www.genecards.org/cgi-bin/carddisp.pl?gene=CHST6							IGFBP2	3485	Intervertebral Disc Degeneration	MESH:D055959		Dexamethasone|Nicotine|Resveratrol	13.88	3		Intervertebral Disc Degeneration	C0158266	IL6	3569	0.1	Biomarker		BEFREE	Genetic polymorphisms in 20 genes have been analyzed in association with <span class="disease" id="23537453-8-73-75">DD</span>, including vitamin D receptor, growth differentiation factor 5 (GDF5), aggrecan, collagen Types I, IX, and XI, fibronectin, hyaluronan and proteoglycan link protein 1 (HAPLN1), thrombospondin, cartilage intermediate layer protein (CILP), asporin, MMP1, 2, and 3, parkinson…	23537453	2013
IGF1R	Insulin Like Growth Factor 1 Receptor	Protein Coding	P08069	58	GC15P098648	3.87754	https://www.genecards.org/cgi-bin/carddisp.pl?gene=IGF1R							GCH1	2643	Intervertebral Disc Degeneration	MESH:D055959		Dexamethasone|Nicotine|Resveratrol	13.87	3		Intervertebral Disc Degeneration	C0158266	IS1	260402	0.02	Biomarker		BEFREE	Association of Susceptibility Genes for <span class="gene" id="31365516-0-40-71">Adolescent Idiopathic Scoliosis</span> and <span class="disease" id="31365516-0-76-108">Intervertebral Disc Degeneration</span> With Adult Spinal Deformity.	31365516	2019
HMGB1	High Mobility Group Box 1	Protein Coding	P09429	52	GC13M030456	3.86909	https://www.genecards.org/cgi-bin/carddisp.pl?gene=HMGB1							HDAC1	3065	Intervertebral Disc Degeneration	MESH:D055959		Dexamethasone|Nicotine|Resveratrol	13.87	3		Intervertebral Disc Degeneration	C0158266	COL2A1	1280	0.05	GeneticVariation		BEFREE	Our study provides evidence that <span class="gene" id="27991836-9-33-39">COL2A1</span> and Aggrecan genetic polymorphisms may be correlated with the risk and clinicopathological features of <span class="disease" id="27991836-9-143-147">IVDD</span> in a Chinese Han population, and ACGL and GTCL haplotypes may be protective factors of <span class="disease" id="27991836-9-235-239">IVDD</span>.	27991836	2017
PWAR1	Prader Willi/Angelman Region RNA 1	RNA Gene		16	GC15P025135	3.84818	https://www.genecards.org/cgi-bin/carddisp.pl?gene=PWAR1							MME	4311	Intervertebral Disc Degeneration	MESH:D055959		Dexamethasone|Nicotine|Resveratrol	13.87	3		Intervertebral Disc Degeneration	C0158266	ADAMTS1	9510	0.01	Biomarker		BEFREE	The aggrecanases <span class="gene" id="19180493-11-17-25">ADAMTS 1</span>, 4, 5, 9, and 15 may contribute to the changes occurring in the ECM during <span class="disease" id="19180493-11-101-133">intervertebral disc degeneration</span>.	19180493	2009
MIR328	MicroRNA 328	RNA Gene		21	GC16M067203	3.8356	https://www.genecards.org/cgi-bin/carddisp.pl?gene=MIR328							SOD3	6649	Intervertebral Disc Degeneration	MESH:D055959		Dexamethasone|Resveratrol|Simvastatin	13.86	3		Intervertebral Disc Degeneration	C0158266	MIR431	574038	0.01	Biomarker		BEFREE	CircSEMA4B targets <span class="gene" id="30251693-0-19-26">miR-431</span> modulating IL-1β-induced degradative changes in nucleus pulposus cells in <span class="disease" id="30251693-0-101-133">intervertebral disc degeneration</span> via Wnt pathway.	30251693	2018
POSTN	Periostin	Protein Coding	Q15063	47	GC13M037562	3.82584	https://www.genecards.org/cgi-bin/carddisp.pl?gene=POSTN							VDAC1	7416	Intervertebral Disc Degeneration	MESH:D055959		Dexamethasone|Resveratrol|Simvastatin	13.85	3		Intervertebral Disc Degeneration	C0158266	KRT8	3856	0.02	Biomarker		BEFREE	However, the distribution of <span class="gene" id="23801880-3-29-32">CK8</span> positive cells in human NP and their relationship with <span class="disease" id="23801880-3-88-120">intervertebral disc degeneration</span> (IDD) have <span class="negexp">not been</span> clarified until now.	23801880	2013
CASR	Calcium Sensing Receptor	Protein Coding	P41180	55	GC03P122183	3.82356	https://www.genecards.org/cgi-bin/carddisp.pl?gene=CASR							LGALS1	3956	Intervertebral Disc Degeneration	MESH:D055959		Dexamethasone|Nicotine|Resveratrol	13.84	3		Intervertebral Disc Degeneration	C0158266	LTF	4057	0.01	Biomarker		BEFREE	Our results suggest that <span class="gene" id="21678402-10-25-31">LfcinB</span> has anabolic and potent anti-catabolic biological effects on bovine IVD cells that may have considerable promise in the treatment of <span class="disease" id="21678402-10-165-182">disc degeneration</span> in the future.	21678402	2012
TNFRSF11A	TNF Receptor Superfamily Member 11a	Protein Coding	Q9Y6Q6	51	GC18P062325	3.81796	https://www.genecards.org/cgi-bin/carddisp.pl?gene=TNFRSF11A							TGFBR1	7046	Intervertebral Disc Degeneration	MESH:D055959		Dexamethasone|Nicotine|Resveratrol	13.84	3		Intervertebral Disc Degeneration	C0158266	RNF19A	25897	0.02	AlteredExpression		BEFREE	Differential expression of <span class="gene" id="26911458-0-27-30">p38</span> MAPK α, β, γ, δ isoforms in nucleus pulposus modulates macrophage polarization in <span class="disease" id="26911458-0-113-145">intervertebral disc degeneration</span>.	26911458	2016
FZD4	Frizzled Class Receptor 4	Protein Coding	Q9ULV1	53	GC11M086945	3.81543	https://www.genecards.org/cgi-bin/carddisp.pl?gene=FZD4							FOSB	2354	Intervertebral Disc Degeneration	MESH:D055959		Dexamethasone|Nicotine|Simvastatin	13.83	3		Intervertebral Disc Degeneration	C0158266	NRF1	4899	0.01	Biomarker		BEFREE	Autophagy attenuates compression-induced apoptosis of human nucleus pulposus cells via MEK/ERK/<span class="gene" id="29908161-0-95-99">NRF1</span>/Atg7 signaling pathways during <span class="disease" id="29908161-0-131-163">intervertebral disc degeneration</span>.	29908161	2018
ADAM10	ADAM Metallopeptidase Domain 10	Protein Coding	O14672	57	GC15M058588	3.80525	https://www.genecards.org/cgi-bin/carddisp.pl?gene=ADAM10							KIT	3815	Intervertebral Disc Degeneration	MESH:D055959		Dexamethasone|Resveratrol|Simvastatin	13.82	3		Intervertebral Disc Degeneration	C0158266	GLI1	2735	0.01	GeneticVariation		BEFREE	The <span class="variant" dbSNP="rs4076018" genes_norm="11096;125;176;2735;3480;3553;3557;4313;4319;4322;4513;4803;56243;8483;8604;8807;9469">rs4076018</span> SNP of NGFB was highly significant (p&lt;.01) and <span class="variant" dbSNP="rs2292657" genes_norm="11096;125;176;2735;3480;3553;3557;4313;4319;4322;4513;4803;56243;8483;8604;8807;9469">rs2292657</span> SNP of <span class="gene" id="23792…	23792102	2013
SPARC	Secreted Protein Acidic And Cysteine Rich	Protein Coding	P09486	53	GC05M151661	3.79654	https://www.genecards.org/cgi-bin/carddisp.pl?gene=SPARC							IRF1	3659	Intervertebral Disc Degeneration	MESH:D055959		Dexamethasone|Resveratrol|Simvastatin	13.81	3		Intervertebral Disc Degeneration	C0158266	COL9A2	1298	0.04	GeneticVariation		BEFREE	The TRP2 allele of <span class="gene" id="16371896-0-19-25">COL9A2</span> is an age-dependent risk factor for the development and severity of <span class="disease" id="16371896-0-94-126">intervertebral disc degeneration</span>.	16371896	2005
ENG	Endoglin	Protein Coding	P17813	52	GC09M127815	3.78002	https://www.genecards.org/cgi-bin/carddisp.pl?gene=ENG							PDGFRA	5156	Intervertebral Disc Degeneration	MESH:D055959		Dexamethasone|Resveratrol|Simvastatin	13.81	3		Intervertebral Disc Degeneration	C0158266	SOX9	6662	0.05	AlteredExpression		BEFREE	SIRT1 treatment significantly reduced aggrecan, <span class="gene" id="22152608-14-48-52">Sox9</span> and collagen type 2 mRNA expression in a dose-dependent manner in all disease classes and <span class="disease" id="22152608-14-143-160">disc degeneration</span> grades.	22152608	2011
ACTG1	Actin Gamma 1	Protein Coding	P63261	52	GC17M081509	3.77473	https://www.genecards.org/cgi-bin/carddisp.pl?gene=ACTG1							TSC22D1	8848	Intervertebral Disc Degeneration	MESH:D055959		Dexamethasone|Nicotine|Resveratrol	13.8	3		Intervertebral Disc Degeneration	C0158266	YWHAZ	7534	0.01	Biomarker		BEFREE	In addition, the top five genes, FYN, PRKCD, YWHAB, <span class="gene" id="25801299-10-52-57">YWHAZ</span> and AR, with a high degree of interaction of 7, 4, 4, 4 and 4, respectively, were related to the <span class="disease" id="25801299-10-155-172">disc degeneration</span> in the PPI network.	25801299	2015
PIGQ	Phosphatidylinositol Glycan Anchor Biosynthesis Class Q	Protein Coding	Q9BRB3	45	GC16P052363	3.76285	https://www.genecards.org/cgi-bin/carddisp.pl?gene=PIGQ							CYP27A1	1593	Intervertebral Disc Degeneration	MESH:D055959		Dexamethasone|Resveratrol|Simvastatin	13.78	3		Intervertebral Disc Degeneration	C0158266	IL1B	3553	0.1	Biomarker		BEFREE	To study the role of the <span class="gene" id="15077300-1-25-43">interleukin-1 beta</span> gene (<span class="gene" id="15077300-1-50-54">IL1B</span>) and the <span class="gene" id="15077300-1-64-68">IL-1</span> receptor antagonist gene (IL1RN) in relation to the occurrence of radiographic osteoarthritis (ROA) in the hip, knee, and hand and <span class="disease" id="15077300-1-200-217">disc dege…	15077300	2004
MIR133B	MicroRNA 133b	RNA Gene		22	GC06P052148	3.75886	https://www.genecards.org/cgi-bin/carddisp.pl?gene=MIR133B							VEGFA	7422	Intervertebral Disc Degeneration	MESH:D055959		Dexamethasone|Nicotine|Resveratrol|Simvastatin	13.78	4		Intervertebral Disc Degeneration	C0158266	MIR486-1	619554	0.01	Biomarker		BEFREE	<span class="gene" id="30790508-1-0-12">microRNA-486</span>-5p (<span class="gene" id="30790508-1-17-24">miR-486</span>-5p) and forkhead box protein O1 (FOXO1) play an important role in the development of <span class="disease" id="30790508-1-110-142">intervertebral disc degeneration</span> (IDD).	30790508	2019
COX15	Cytochrome C Oxidase Assembly Homolog COX15	Protein Coding	Q7KZN9	47	GC10M099696	3.75061	https://www.genecards.org/cgi-bin/carddisp.pl?gene=COX15							SOD2	6648	Intervertebral Disc Degeneration	MESH:D055959		Dexamethasone|Nicotine|Resveratrol|Simvastatin	13.76	4		Intervertebral Disc Degeneration	C0158266	VDR	7421	0.1	Biomarker		BEFREE	Genetic association analyses included 34 SNPs in 25 structural, inflammatory, matrix degrading, apoptotic, <span class="gene" id="26281980-6-107-125">vitamin D receptor</span> and OA-related genes relevant to <span class="disease" id="26281980-6-159-176">disc degeneration</span>.	26281980	2016
GALNS	Galactosamine (N-Acetyl)-6-Sulfatase	Protein Coding	P34059	52	GC16M088813	3.74832	https://www.genecards.org/cgi-bin/carddisp.pl?gene=GALNS							ZFP36	7538	Intervertebral Disc Degeneration	MESH:D055959		Dexamethasone|Nicotine|Resveratrol	13.75	3		Intervertebral Disc Degeneration	C0158266	IL6	3569	0.1	Biomarker		BEFREE	: <span class="gene" id="21178846-4-2-15">Interleukin-6</span> (<span class="gene" id="21178846-4-17-21">IL-6</span>) is produced by cervical and lumbar herniated discs and is associated with neurological symptoms of <span class="disease" id="21178846-4-122-154">intervertebral disc degeneration</span>.	21178846	2011
CLEC3B	C-Type Lectin Domain Family 3 Member B	Protein Coding	P05452	46	GC03P053722	3.73608	https://www.genecards.org/cgi-bin/carddisp.pl?gene=CLEC3B							FOS	2353	Intervertebral Disc Degeneration	MESH:D055959		Dexamethasone|Nicotine|Resveratrol|Simvastatin	13.74	4		Intervertebral Disc Degeneration	C0158266	HMOX1	3162	0.01	Biomarker		BEFREE	<span class="gene" id="26877238-0-0-16">Heme oxygenase-1</span> attenuates IL-1β induced alteration of anabolic and catabolic activities in <span class="disease" id="26877238-0-93-125">intervertebral disc degeneration</span>.	26877238	2016
MTRFR	Mitochondrial Translation Release Factor In Rescue	Protein Coding	Q9H3J6	38	GC12P129139	3.73265	https://www.genecards.org/cgi-bin/carddisp.pl?gene=MTRFR							BMP4	652	Intervertebral Disc Degeneration	MESH:D055959		Dexamethasone|Nicotine|Resveratrol	13.73	3		Intervertebral Disc Degeneration	C0158266	FASLG	356	0.01	GeneticVariation		BEFREE	Genetic polymorphisms of <span class="gene" id="23205884-13-25-29">FASL</span>-844T/C may be associated with an increased risk of developing <span class="disease" id="23205884-13-92-109">disc degeneration</span> and LDH.	23205884	2013
G3BP1	G3BP Stress Granule Assembly Factor 1	Protein Coding	Q13283	45	GC05P151771	3.73264	https://www.genecards.org/cgi-bin/carddisp.pl?gene=G3BP1							CYP26A1	1592	Intervertebral Disc Degeneration	MESH:D055959		Dexamethasone|Nicotine|Resveratrol	13.73	3		Intervertebral Disc Degeneration	C0158266	PLXNA1	5361	0.01	Biomarker		BEFREE	The interaction network analysis indicated that PTGS2, ICAM1, <span class="gene" id="26200140-9-62-65">NOV</span> and other genes may play a role in <span class="disease" id="26200140-9-101-118">disc degeneration</span>.	26200140	2018
CALB2	Calbindin 2	Protein Coding	P22676	44	GC16P071358	3.72214	https://www.genecards.org/cgi-bin/carddisp.pl?gene=CALB2							CYP2C8	1558	Intervertebral Disc Degeneration	MESH:D055959		Dexamethasone|Resveratrol|Simvastatin	13.73	3		Intervertebral Disc Degeneration	C0158266	P2RX7	5027	0.01	Biomarker		BEFREE	Overexpression of miR-150 Inhibits the NF-κB Signal Pathway in <span class="disease" id="31726456-0-63-95">Intervertebral Disc Degeneration</span> through Targeting <span class="gene" id="31726456-0-114-118">P2X7</span>.	31726456	2019
NUP133	Nucleoporin 133	Protein Coding	Q8WUM0	46	GC01M229967	3.72119	https://www.genecards.org/cgi-bin/carddisp.pl?gene=NUP133							RGS2	5997	Intervertebral Disc Degeneration	MESH:D055959		Dexamethasone|Nicotine|Simvastatin	13.72	3		Intervertebral Disc Degeneration	C0158266	TIGAR	57103	0.01	Biomarker		BEFREE	<span class="gene" id="31317559-0-0-5">TIGAR</span> impedes compression-induced <span class="disease" id="31317559-0-34-66">intervertebral disc degeneration</span> by suppressing nucleus pulposus cell apoptosis and autophagy.	31317559	2020
TRPS1	Transcriptional Repressor GATA Binding 1	Protein Coding	Q9UHF7	49	GC08M115408	3.71621	https://www.genecards.org/cgi-bin/carddisp.pl?gene=TRPS1							PDK1	5163	Intervertebral Disc Degeneration	MESH:D055959		Dexamethasone|Nicotine|Resveratrol	13.71	3		Intervertebral Disc Degeneration	C0158266	TNF	7124	0.1	Biomarker		BEFREE	IL-21 Is Positively Associated with <span class="disease" id="28233079-0-36-68">Intervertebral Disc Degeneration</span> by Interaction with <span class="gene" id="28233079-0-89-94">TNF-α</span> Through the JAK-STAT Signaling Pathway.	28233079	2017
HLA-DQB1	Major Histocompatibility Complex, Class II, DQ Beta 1	Protein Coding	P01920	46	GC06M084010	3.71258	https://www.genecards.org/cgi-bin/carddisp.pl?gene=HLA-DQB1							CASP6	839	Intervertebral Disc Degeneration	MESH:D055959		Dexamethasone|Resveratrol|Simvastatin	13.69	3		Intervertebral Disc Degeneration	C0158266	TNF	7124	0.1	GeneticVariation		BEFREE	Studies have investigated the correlation between <span class="gene" id="29284457-1-50-71">tumor necrosis factor</span> related apoptosis-inducing ligand (TRAIL) gene polymorphisms and the susceptibility and severity of <span class="disease" id="29284457-1-172-204">intervertebral disc degeneration</span> (IDD), but the results were inconsistent.	29284457	2017
LIG3	DNA Ligase 3	Protein Coding	P49916	50	GC17P034980	3.70588	https://www.genecards.org/cgi-bin/carddisp.pl?gene=LIG3							DNAJB9	4189	Intervertebral Disc Degeneration	MESH:D055959		Dexamethasone|Nicotine|Resveratrol	13.68	3		Intervertebral Disc Degeneration	C0158266	IL1B	3553	0.1	Biomarker		BEFREE	The gene expression profiles data were obtained using the same microarray platform for two groups of patients suffering from <span class="disease" id="26200140-3-125-151">degenerative disc diseases</span>: GSE41883 (Human annulus disc cells exposed to TNF-a; 4 samples) and GSE27494 (Human annulus disc cells exposed to <span class="gene" id="26200140-3-267-272">IL-1β</span>; 4 samples).	26200140	2018
CYP2U1	Cytochrome P450 Family 2 Subfamily U Member 1	Protein Coding	Q7Z449	47	GC04P107931	3.67087	https://www.genecards.org/cgi-bin/carddisp.pl?gene=CYP2U1							IFNG	3458	Intervertebral Disc Degeneration	MESH:D055959		Dexamethasone|Nicotine|Resveratrol|Simvastatin	13.67	4		Intervertebral Disc Degeneration	C0158266	LEP	3952	0.01	Biomarker		BEFREE	We suggest that <span class="gene" id="29372627-10-16-22">leptin</span> promotes the osteoblastic differentiation of CEP cells via the MAPK/ERK signal transduction pathway and may be used to investigate the mechanisms of <span class="disease" id="29372627-10-172-189">disc degeneration</span>.	29372627	2018
HSPA8	Heat Shock Protein Family A (Hsp70) Member 8	Protein Coding	P11142	53	GC11M123057	3.65331	https://www.genecards.org/cgi-bin/carddisp.pl?gene=HSPA8							ITGB2	3689	Intervertebral Disc Degeneration	MESH:D055959		Dexamethasone|Resveratrol|Simvastatin	13.67	3		Intervertebral Disc Degeneration	C0158266	IL6	3569	0.1	GeneticVariation		BEFREE	The risk of <span class="disease" id="22107760-9-12-14">DD</span> was significantly higher in subjects with an allele G of <span class="gene" id="22107760-9-72-75">IL6</span> SNPs <span class="variant" dbSNP="rs1800795" genes_norm="3569;56243;8483">rs1800795</span> (OR 1.45, 95% CI 1.07-1.96) and <span class="variant" dbSNP="rs1800797" genes_norm="3569;56243;8483">rs1800797</span> (OR 1.37, 95% C…	22107760	2011
ZMPSTE24	Zinc Metallopeptidase STE24	Protein Coding	O75844	45	GC01P040258	3.64293	https://www.genecards.org/cgi-bin/carddisp.pl?gene=ZMPSTE24							NAMPT	10135	Intervertebral Disc Degeneration	MESH:D055959		Dexamethasone|Nicotine|Resveratrol	13.64	3		Intervertebral Disc Degeneration	C0158266	ACAN	176	0.1	Biomarker		BEFREE	<span class="disease" id="21809381-1-0-32">Intervertebral disc degeneration</span> (IDD) pertains to the loss of extracellular matrix (ECM), particularly the early loss of <span class="gene" id="21809381-1-122-130">aggrecan</span>, the turnover of which is regulated by ADAMTSs.	21809381	2012
MIF	Macrophage Migration Inhibitory Factor	Protein Coding	P14174	52	GC22P023894	3.64107	https://www.genecards.org/cgi-bin/carddisp.pl?gene=MIF							PLA2G4A	5321	Intervertebral Disc Degeneration	MESH:D055959		Dexamethasone|Nicotine|Resveratrol	13.64	3		Intervertebral Disc Degeneration	C0158266	SIRT1	23411	0.03	Biomarker		BEFREE	The present study is a continuation and complement of our former in vivo study of <span class="gene" id="27792110-4-82-87">Sirt1</span> and its role in puncture-induced rodent <span class="disease" id="27792110-4-128-145">disc degeneration</span> model.	27792110	2017
FGFR1	Fibroblast Growth Factor Receptor 1	Protein Coding	P11362	59	GC08M038400	3.63584	https://www.genecards.org/cgi-bin/carddisp.pl?gene=FGFR1							CTSL	1514	Intervertebral Disc Degeneration	MESH:D055959		Dexamethasone|Nicotine|Simvastatin	13.62	3		Intervertebral Disc Degeneration	C0158266	SIRT6	51548	0.02	AlteredExpression		BEFREE	<span class="gene" id="29352194-0-0-5">Sirt6</span> overexpression suppresses senescence and apoptosis of nucleus pulposus cells by inducing autophagy in a model of <span class="disease" id="29352194-0-119-151">intervertebral disc degeneration</span>.	29352194	2018
TAC1	Tachykinin Precursor 1	Protein Coding	P20366	45	GC07P097734	3.63533	https://www.genecards.org/cgi-bin/carddisp.pl?gene=TAC1							DHCR7	1717	Intervertebral Disc Degeneration	MESH:D055959		Dexamethasone|Resveratrol|Simvastatin	13.62	3		Intervertebral Disc Degeneration	C0158266	BMP7	655	0.09	Biomarker		BEFREE	The present study indicates that <span class="gene" id="30341245-12-33-37">OP-1</span> may be helpful to inhibit inflammation-mediated <span class="disease" id="30341245-12-86-103">disc degeneration</span>.	30341245	2018
PNPT1	Polyribonucleotide Nucleotidyltransferase 1	Protein Coding	Q8TCS8	47	GC02M055634	3.6319	https://www.genecards.org/cgi-bin/carddisp.pl?gene=PNPT1							CYP3A4	1576	Intervertebral Disc Degeneration	MESH:D055959		Dexamethasone|Nicotine|Resveratrol|Simvastatin	13.6	4		Intervertebral Disc Degeneration	C0158266	MMP1	4312	0.04	Biomarker		BEFREE	Protein levels and immunopositive cell rates of <span class="gene" id="27706715-9-48-53">MMP-1</span> and MMP-3 were associated with <span class="disease" id="27706715-9-85-102">disc degeneration</span> grades.	27706715	2016
PLCB3	Phospholipase C Beta 3	Protein Coding	Q01970	52	GC11P064251	3.62515	https://www.genecards.org/cgi-bin/carddisp.pl?gene=PLCB3							PPARG	5468	Intervertebral Disc Degeneration	MESH:D055959		Dexamethasone|Nicotine|Resveratrol|Simvastatin	13.6	4		Intervertebral Disc Degeneration	C0158266	IL1A	3552	0.08	GeneticVariation		BEFREE	We performed a meta-analysis to assess association between interleukin 1 (<span class="gene" id="27253397-1-74-78">IL-1</span>) polymorphisms and the risk of <span class="disease" id="27253397-1-110-142">Intervertebral Disc Degeneration</span> (IDD).	27253397	2016
EPHA4	EPH Receptor A4	Protein Coding	P54764	54	GC02M221418	3.62342	https://www.genecards.org/cgi-bin/carddisp.pl?gene=EPHA4							PDGFB	5155	Intervertebral Disc Degeneration	MESH:D055959		Nicotine|Resveratrol|Simvastatin	13.59	3		Intervertebral Disc Degeneration	C0158266	TIMP3	7078	0.02	Biomarker		BEFREE	Modified expression of the ADAMTS enzymes and <span class="gene" id="19180493-0-46-86">tissue inhibitor of metalloproteinases 3</span> during human <span class="disease" id="19180493-0-100-132">intervertebral disc degeneration</span>.	19180493	2009
FGFR2	Fibroblast Growth Factor Receptor 2	Protein Coding	P21802	59	GC10M121478	3.62099	https://www.genecards.org/cgi-bin/carddisp.pl?gene=FGFR2							SLC22A1	6580	Intervertebral Disc Degeneration	MESH:D055959		Dexamethasone|Nicotine|Resveratrol	13.59	3		Intervertebral Disc Degeneration	C0158266	STAT3	6774	0.02	Biomarker		BEFREE	These findings establish ADGRG6 and <span class="gene" id="31652254-6-36-41">STAT3</span> as novel regulators of IVD endplate and growth plate integrity in the mouse, and implicate ADGRG6/STAT3 signaling as promising therapeutic targets for endplate-oriented <span class="disease" id="31652254-6-211-228">disc degeneration</span>.	31652254	2019
SP1	Sp1 Transcription Factor	Protein Coding	P08047	50	GC12P053380	3.6191	https://www.genecards.org/cgi-bin/carddisp.pl?gene=SP1							UGT1A9	54600	Intervertebral Disc Degeneration	MESH:D055959		Dexamethasone|Nicotine|Resveratrol	13.59	3		Intervertebral Disc Degeneration	C0158266	RNF19A	25897	0.02	Biomarker		BEFREE	These results support the hypothesis that IL-1β and the <span class="gene" id="20661932-9-56-59">p38</span> MAPK signal may be responsible for many of the inflammatory and catabolic changes seen in the human <span class="disease" id="20661932-9-160-177">disk degeneration</span>, and support our proposal that HBO treatment-induced increase of the anabolic factor (TIMP-1)/catabolic factor (MMP-3) r…	20661932	2011
RETSAT	Retinol Saturase	Protein Coding	Q6NUM9	41	GC02M085344	3.61528	https://www.genecards.org/cgi-bin/carddisp.pl?gene=RETSAT							FDPS	2224	Intervertebral Disc Degeneration	MESH:D055959		Dexamethasone|Resveratrol|Simvastatin	13.57	3		Intervertebral Disc Degeneration	C0158266	FN1	2335	0.03	Biomarker		BEFREE	To further understand <span class="gene" id="20628340-2-22-24">FN</span> RNA splice forms and protein fragments in <span class="disease" id="20628340-2-67-84">disc degeneration</span>.	20628340	2010
GSR	Glutathione-Disulfide Reductase	Protein Coding	P00390	53	GC08M030678	3.60994	https://www.genecards.org/cgi-bin/carddisp.pl?gene=GSR							TGFA	7039	Intervertebral Disc Degeneration	MESH:D055959		Dexamethasone|Nicotine|Resveratrol	13.57	3		Intervertebral Disc Degeneration	C0158266	TNFAIP6	7130	0.01	Biomarker		BEFREE	<span class="gene" id="29483622-0-0-5">TSG-6</span> secreted by bone marrow mesenchymal stem cells attenuates <span class="disease" id="29483622-0-64-96">intervertebral disc degeneration</span> by inhibiting the TLR2/NF-κB signaling pathway.	29483622	2018
MIR199A1	MicroRNA 199a-1	RNA Gene		20	GC19M010817	3.6093	https://www.genecards.org/cgi-bin/carddisp.pl?gene=MIR199A1							CASP2	835	Intervertebral Disc Degeneration	MESH:D055959		Dexamethasone|Nicotine|Resveratrol	13.56	3		Intervertebral Disc Degeneration	C0158266	TNF	7124	0.1	AlteredExpression		BEFREE	In this review, following a brief description of TNF-α signal transduction, we mainly focus on the expression pattern and roles of <span class="gene" id="27864283-6-131-136">TNF-α</span> in IDD, and summarize the emerging progress regarding its inhibition as a promising biological therapeutic approach to <span class="disease" id="27864283-6-256-273">disc degeneration</span> and associated LBP.	27864283	2017
PLOD1	Procollagen-Lysine,2-Oxoglutarate 5-Dioxygenase 1	Protein Coding	Q02809	49	GC01P011934	3.60572	https://www.genecards.org/cgi-bin/carddisp.pl?gene=PLOD1							FDFT1	2222	Intervertebral Disc Degeneration	MESH:D055959		Dexamethasone|Resveratrol|Simvastatin	13.55	3		Intervertebral Disc Degeneration	C0158266	PRKN	5071	0.1	GeneticVariation		GWASCAT	Novel genetic variants associated with lumbar disc degeneration in northern Europeans: a meta-analysis of 4600 subjects.	22993228	2013
RMRP	RNA Component Of Mitochondrial RNA Processing Endoribonuclease	RNA Gene		25	GC09M035655	3.60038	https://www.genecards.org/cgi-bin/carddisp.pl?gene=RMRP							ATP2A2	488	Intervertebral Disc Degeneration	MESH:D055959		Dexamethasone|Resveratrol|Simvastatin	13.54	3		Intervertebral Disc Degeneration	C0158266	ADAMTS4	9507	0.05	Biomarker		BEFREE	The in vivo experiments showed that the HIF-2α controlled the catabolic factors MMP-13 and <span class="gene" id="31251999-10-91-99">ADAMTS-4</span> that regulated the collagen II and aggrecan metabolism in <span class="disease" id="31251999-10-158-175">disc degeneration</span>.	31251999	2019
MIR200C	MicroRNA 200c	RNA Gene		23	GC12P030502	3.59697	https://www.genecards.org/cgi-bin/carddisp.pl?gene=MIR200C							PTK2	5747	Intervertebral Disc Degeneration	MESH:D055959		Nicotine|Resveratrol|Simvastatin	13.53	3		Intervertebral Disc Degeneration	C0158266	ACAN	176	0.1	AlteredExpression		BEFREE	Variations in <span class="gene" id="21689646-0-14-22">aggrecan</span> localization and gene expression patterns characterize increasing stages of human <span class="disease" id="21689646-0-105-137">intervertebral disk degeneration</span>.	21689646	2011
TYMP	Thymidine Phosphorylase	Protein Coding	P19971	51	GC22M050525	3.59592	https://www.genecards.org/cgi-bin/carddisp.pl?gene=TYMP							CCND1	595	Intervertebral Disc Degeneration	MESH:D055959		Dexamethasone|Nicotine|Resveratrol|Simvastatin	13.52	4		Intervertebral Disc Degeneration	C0158266	DCT	1638	0.04	GeneticVariation		BEFREE	The <span class="gene" id="16371896-0-4-8">TRP2</span> allele of COL9A2 is an age-dependent risk factor for the development and severity of <span class="disease" id="16371896-0-94-126">intervertebral disc degeneration</span>.	16371896	2005
YAP1	Yes1 Associated Transcriptional Regulator	Protein Coding	P46937	52	GC11P102110	3.58782	https://www.genecards.org/cgi-bin/carddisp.pl?gene=YAP1							NTRK2	4915	Intervertebral Disc Degeneration	MESH:D055959		Dexamethasone|Nicotine|Simvastatin	13.52	3		Intervertebral Disc Degeneration	C0158266	HIF1A	3091	0.04	AlteredExpression		BEFREE	PHD3&lt;sup&gt;-/-&lt;/sup&gt; mice (12.5 mo old) showed increased incidence of <span class="disease" id="28495754-3-68-100">intervertebral disc degeneration</span> with a concomitant decrease in expression of the <span class="gene" id="28495754-3-150-156">HIF-1α</span> targets VEGF-A, glucose transporter-1, and lactate dehydrogenase A. PHD3 silencing decreased hypoxic activation of <span class="…	28495754	2017
MT-TY	Mitochondrially Encoded TRNA-Tyr (UAU/C)	RNA Gene		13	GCMTM005828	3.58605	https://www.genecards.org/cgi-bin/carddisp.pl?gene=MT-TY							CD68	968	Intervertebral Disc Degeneration	MESH:D055959		Dexamethasone|Nicotine|Resveratrol	13.51	3		Intervertebral Disc Degeneration	C0158266	TRP-TGG3-1	7219	0.04	GeneticVariation		BEFREE	However, it is not known whether the Trp2 or <span class="gene" id="16133074-3-45-49">Trp3</span> alleles contribute to <span class="disease" id="16133074-3-72-89">disc degeneration</span> (<span class="disease" id="16133074-3-91-93">DD</span>).	16133074	2006
MMP28	Matrix Metallopeptidase 28	Protein Coding	Q9H239	41	GC17M035756	3.58326	https://www.genecards.org/cgi-bin/carddisp.pl?gene=MMP28							HSD11B2	3291	Intervertebral Disc Degeneration	MESH:D055959		Dexamethasone|Nicotine|Resveratrol	13.5	3		Intervertebral Disc Degeneration	C0158266	IL1A	3552	0.08	Biomarker		BEFREE	<span class="gene" id="29884765-2-0-15">Interleukin-1 α</span> (<span class="gene" id="29884765-2-17-22">IL-1α</span>) was thought to be involved in the pathogenesis of <span class="disease" id="29884765-2-74-91">disc degeneration</span> by increasing the production of extracellular matrix degradation enzymes and by inhibiting extracellular matrix synthesis.	29884765	2018
IHH	Indian Hedgehog Signaling Molecule	Protein Coding	Q14623	51	GC02M219054	3.58123	https://www.genecards.org/cgi-bin/carddisp.pl?gene=IHH							OGG1	4968	Intervertebral Disc Degeneration	MESH:D055959		Dexamethasone|Nicotine|Resveratrol	13.5	3		Intervertebral Disc Degeneration	C0158266	IL1A	3552	0.08	Biomarker		BEFREE	The mean percent area for <span class="gene" id="27488379-12-26-30">IL-1</span>ß (2.41 ± 0.66 versus 0.13 ± 0.13, p = 0.01), VEGF (3.02 ± 1.01 versus 0.34 ± 0.29, p = 0.04), and substance P (4.15 ± 1.01 versus 1.05 ± 0.46, p = 0.01) was also higher in TDR tissues when compared with disc tissues from patients with painful <span class="disease" id="27488379-12-274-299">degenerative disc disease</sp…	27488379	2017
ITGA5	Integrin Subunit Alpha 5	Protein Coding	P08648	52	GC12M055371	3.55426	https://www.genecards.org/cgi-bin/carddisp.pl?gene=ITGA5							LIF	3976	Intervertebral Disc Degeneration	MESH:D055959		Dexamethasone|Resveratrol|Simvastatin	13.49	3		Intervertebral Disc Degeneration	C0158266	IL1B	3553	0.1	Biomarker		BEFREE	Hence, in our present study we investigated the protective effects and potential mechanisms of wogonin in rat nucleus pulposus cells that had been treated with <span class="gene" id="30412851-5-160-177">interleukin-1beta</span> (<span class="gene" id="30412851-5-179-184">IL-1β</span>) to induce severe <span class="disease" id="30412851-5-203-207">IVDD</span>.	30412851	2018
CDKN1A	Cyclin Dependent Kinase Inhibitor 1A	Protein Coding	P38936	53	GC06P112162	3.54923	https://www.genecards.org/cgi-bin/carddisp.pl?gene=CDKN1A							CCL20	6364	Intervertebral Disc Degeneration	MESH:D055959		Dexamethasone|Resveratrol|Simvastatin	13.47	3		Intervertebral Disc Degeneration	C0158266	YWHAB	7529	0.01	Biomarker		BEFREE	In addition, the top five genes, FYN, PRKCD, <span class="gene" id="25801299-10-45-50">YWHAB</span>, YWHAZ and AR, with a high degree of interaction of 7, 4, 4, 4 and 4, respectively, were related to the <span class="disease" id="25801299-10-155-172">disc degeneration</span> in the PPI network.	25801299	2015
RIPK1	Receptor Interacting Serine/Threonine Kinase 1	Protein Coding	Q13546	53	GC06P003624	3.51425	https://www.genecards.org/cgi-bin/carddisp.pl?gene=RIPK1							NPY	4852	Intervertebral Disc Degeneration	MESH:D055959		Dexamethasone|Nicotine|Resveratrol	13.47	3		Intervertebral Disc Degeneration	C0158266	CCN3	4856	0.01	Biomarker		BEFREE	The interaction network analysis indicated that PTGS2, ICAM1, <span class="gene" id="26200140-9-62-65">NOV</span> and other genes may play a role in <span class="disease" id="26200140-9-101-118">disc degeneration</span>.	26200140	2018
KCNQ1OT1	KCNQ1 Opposite Strand/Antisense Transcript 1	RNA Gene		28	GC11M009033	3.50598	https://www.genecards.org/cgi-bin/carddisp.pl?gene=KCNQ1OT1							EDNRB	1910	Intervertebral Disc Degeneration	MESH:D055959		Dexamethasone|Nicotine|Resveratrol	13.46	3		Intervertebral Disc Degeneration	C0158266	FAS	355	0.01	Biomarker		BEFREE	There is evidence that the apoptosis-mediated <span class="gene" id="23205884-3-46-49">FAS</span> receptor-ligand system is involved in the pathogenesis of <span class="disease" id="23205884-3-108-125">disc degeneration</span>.	23205884	2013
LTBP2	Latent Transforming Growth Factor Beta Binding Protein 2	Protein Coding	Q14767	48	GC14M074498	3.49091	https://www.genecards.org/cgi-bin/carddisp.pl?gene=LTBP2							IGF2	3481	Intervertebral Disc Degeneration	MESH:D055959		Dexamethasone|Nicotine|Resveratrol	13.46	3		Intervertebral Disc Degeneration	C0158266	FOXC2	2303	0.01	AlteredExpression		BEFREE	In degenerative NP tissue, <span class="gene" id="26824865-8-27-32">FoxC2</span> was markedly upregulated and positively correlated with increased <span class="disease" id="26824865-8-99-116">disc degeneration</span>.	26824865	2016
MT-TH	Mitochondrially Encoded TRNA-His (CAU/C)	RNA Gene		15	GCMTP012140	3.49061	https://www.genecards.org/cgi-bin/carddisp.pl?gene=MT-TH							SNAI2	6591	Intervertebral Disc Degeneration	MESH:D055959		Dexamethasone|Nicotine|Resveratrol	13.46	3		Intervertebral Disc Degeneration	C0158266	VDR	7421	0.1	GeneticVariation		BEFREE	Two intragenic polymorphisms of the <span class="gene" id="9854746-8-36-54">vitamin D receptor</span> gene revealed an association with <span class="disease" id="9854746-8-89-106">disc degeneration</span>.	9854746	1998
MIR15A	MicroRNA 15a	RNA Gene		17	GC13M050049	3.48902	https://www.genecards.org/cgi-bin/carddisp.pl?gene=MIR15A							KLF4	9314	Intervertebral Disc Degeneration	MESH:D055959		Dexamethasone|Nicotine|Resveratrol	13.45	3		Intervertebral Disc Degeneration	C0158266	TNF	7124	0.1	Biomarker		BEFREE	Circular RNA circ-4099 is induced by <span class="gene" id="29651107-0-37-42">TNF-α</span> and regulates ECM synthesis by blocking miR-616-5p inhibition of Sox9 in <span class="disease" id="29651107-0-116-148">intervertebral disc degeneration</span>.	29651107	2018
MAPK3	Mitogen-Activated Protein Kinase 3	Protein Coding	P27361	53	GC16M041633	3.48191	https://www.genecards.org/cgi-bin/carddisp.pl?gene=MAPK3							RAC1	5879	Intervertebral Disc Degeneration	MESH:D055959		Dexamethasone|Resveratrol|Simvastatin	13.45	3		Intervertebral Disc Degeneration	C0158266	MAPK1	5594	0.03	Biomarker		BEFREE	These key findings demonstrate that overexpressed IGFBP5 inactivates the <span class="gene" id="31310371-9-73-76">ERK</span>/MAPK axis to stimulate the proliferation and inhibit apoptosis of NP cells in a rat model of <span class="disease" id="31310371-9-170-172">DD</span>.	31310371	2019
SERPINE2	Serpin Family E Member 2	Protein Coding	P07093	45	GC02M223975	3.47756	https://www.genecards.org/cgi-bin/carddisp.pl?gene=SERPINE2							SLC7A5	8140	Intervertebral Disc Degeneration	MESH:D055959		Dexamethasone|Nicotine|Resveratrol	13.45	3		Intervertebral Disc Degeneration	C0158266	VDR	7421	0.1	GeneticVariation		BEFREE	Using logistic regression analysis and adjusting for age and sex, the t allele of Taq I in <span class="gene" id="16648751-8-91-109">vitamin D receptor</span> gene was significantly associated with <span class="disease" id="16648751-8-149-174">degenerative disc disease</span>, with an odds ratio (OR) of 2.61 (95% confidence interval [CI] 1.15-5.90, P = 0.041).	16648751	2006
MIR127	MicroRNA 127	RNA Gene		22	GC14P112881	3.47606	https://www.genecards.org/cgi-bin/carddisp.pl?gene=MIR127							CASP12	100506742	Intervertebral Disc Degeneration	MESH:D055959		Nicotine|Resveratrol|Simvastatin	13.44	3		Intervertebral Disc Degeneration	C0158266	TGFB1	7040	0.36	Biomarker		BEFREE	We explored the feasibility of reversing <span class="disease" id="23479156-3-41-73">intervertebral disc degeneration</span> using human vascular endothelial growth factor165 (hVEGF165) and <span class="gene" id="23479156-3-139-168">transforming growth factor-β1</span> (<span class="gene" id="23479156-3-170-176">TGF-β1</span>) gene therapy. hVEGF165 complementary DNA was obtained from pcDNA3(+)-h…	23479156	2013
TIMP2	TIMP Metallopeptidase Inhibitor 2	Protein Coding	P16035	45	GC17M078852	3.46626	https://www.genecards.org/cgi-bin/carddisp.pl?gene=TIMP2							ID3	3399	Intervertebral Disc Degeneration	MESH:D055959		Dexamethasone|Nicotine|Resveratrol	13.44	3		Intervertebral Disc Degeneration	C0158266	MMP13	4322	0.05	AlteredExpression		BEFREE	IL-1β and hypoxia synergetically contributed to the catabolic effects of the nucleus pulposus cells by upregulating the expression of MMP-3, <span class="gene" id="30468453-9-141-147">MMP-13</span>, ADAMTS-4 and ADAMTS-5 through the activation of NF-κB signaling pathway, indicating that the NF-κB signaling pathway is a key mediator of <span class="disease" id="30468453-9-287-319">intervertebral d…	30468453	2018
BGLAP	Bone Gamma-Carboxyglutamate Protein	Protein Coding	P02818	44	GC01P156242	3.46335	https://www.genecards.org/cgi-bin/carddisp.pl?gene=BGLAP							INSR	3643	Intervertebral Disc Degeneration	MESH:D055959		Dexamethasone|Nicotine|Resveratrol	13.44	3		Intervertebral Disc Degeneration	C0158266	GORASP1	64689	0.02	AlteredExpression		BEFREE	IL-1β increases asporin expression via the NF-κB <span class="gene" id="28646230-0-49-52">p65</span> pathway in nucleus pulposus cells during <span class="disease" id="28646230-0-94-126">intervertebral disc degeneration</span>.	28646230	2017
CREB1	CAMP Responsive Element Binding Protein 1	Protein Coding	P16220	54	GC02P207529	3.45876	https://www.genecards.org/cgi-bin/carddisp.pl?gene=CREB1							BMP2	650	Intervertebral Disc Degeneration	MESH:D055959		Dexamethasone|Resveratrol|Simvastatin	13.43	3		Intervertebral Disc Degeneration	C0158266	GDF6	392255	0.02	Biomarker		BEFREE	<span class="gene" id="29460012-7-0-4">GDF6</span> injections resulted in partial restoration of disc height and improvement of MRI <span class="disease" id="29460012-7-86-103">disc degeneration</span> grades with statistical significance in rabbit structural analyses.	29460012	2018
HCCAT5	Hepatocellular Carcinoma Associated Transcript 5	RNA Gene		17	GC16P073092	3.45319	https://www.genecards.org/cgi-bin/carddisp.pl?gene=HCCAT5							TIMP3	7078	Intervertebral Disc Degeneration	MESH:D055959		Dexamethasone|Nicotine|Resveratrol	13.43	3		Intervertebral Disc Degeneration	C0158266	ANGPTL8	55908	0.01	AlteredExpression		BEFREE	<span class="gene" id="31211513-0-0-27">Angiopoietin-like protein 8</span> expression and association with extracellular matrix metabolism and inflammation during <span class="disease" id="31211513-0-116-148">intervertebral disc degeneration</span>.	31211513	2019
OSGEP	O-Sialoglycoprotein Endopeptidase	Protein Coding	Q9NPF4	46	GC14M020446	3.451	https://www.genecards.org/cgi-bin/carddisp.pl?gene=OSGEP							RHOA	387	Intervertebral Disc Degeneration	MESH:D055959		Dexamethasone|Resveratrol|Simvastatin	13.41	3		Intervertebral Disc Degeneration	C0158266	CDKN1B	1027	0.01	Biomarker		BEFREE	Targeting of <span class="gene" id="30984546-0-13-19">CDKN1B</span> by miR-222-3p may contribute to the development of <span class="disease" id="30984546-0-71-103">intervertebral disc degeneration</span>.	30984546	2019
TP53RK	TP53 Regulating Kinase	Protein Coding	Q96S44	46	GC20M046684	3.451	https://www.genecards.org/cgi-bin/carddisp.pl?gene=TP53RK							SOX9	6662	Intervertebral Disc Degeneration	MESH:D055959		Dexamethasone|Nicotine|Resveratrol	13.4	3		Intervertebral Disc Degeneration	C0158266	CAV1	857	0.01	Biomarker		BEFREE	Thus, <span class="gene" id="29039595-10-6-16">caveolin‑1</span> may represent a novel therapeutic target for the prevention of <span class="disease" id="29039595-10-80-112">intervertebral disc degeneration</span>.	29039595	2017
LAGE3	L Antigen Family Member 3	Protein Coding	Q14657	40	GC0XM154477	3.451	https://www.genecards.org/cgi-bin/carddisp.pl?gene=LAGE3							S100A9	6280	Intervertebral Disc Degeneration	MESH:D055959		Dexamethasone|Resveratrol|Simvastatin	13.39	3		Intervertebral Disc Degeneration	C0158266	SIRT3	23410	0.02	AlteredExpression		BEFREE	We found that the expression of <span class="gene" id="30420619-8-32-37">SIRT3</span> decreased with <span class="disease" id="30420619-8-53-57">IVDD</span>, and SIRT3 knockdown reduced the tolerance of NPCs to oxidative stress.	30420619	2018
SIRT6	Sirtuin 6	Protein Coding	Q8N6T7	49	GC19M004174	3.43987	https://www.genecards.org/cgi-bin/carddisp.pl?gene=SIRT6							NUPR1	26471	Intervertebral Disc Degeneration	MESH:D055959		Dexamethasone|Nicotine|Resveratrol	13.38	3		Intervertebral Disc Degeneration	C0158266	MIR184	406960	0.01	AlteredExpression		BEFREE	We demonstrated that expression of <span class="gene" id="26805687-8-35-42">miR-184</span> was upregulated in degenerative NP tissues compared with that in the control NP tissues, and the expression of <span class="gene" id="26805687-8-154-161">miR-184</span> was positively correlated with <span class="disease" id="26805687-8-193-210">disk degeneration</span> grade.	26805687	2017
BRD4	Bromodomain Containing 4	Protein Coding	O60885	52	GC19M015968	3.42829	https://www.genecards.org/cgi-bin/carddisp.pl?gene=BRD4							MSMO1	6307	Intervertebral Disc Degeneration	MESH:D055959		Dexamethasone|Nicotine|Resveratrol	13.37	3		Intervertebral Disc Degeneration	C0158266	ADAMTS5	11096	0.04	Biomarker		BEFREE	<span class="gene" id="28570296-0-0-7">ADAMTS5</span> Deficiency Protects Mice From Chronic Tobacco Smoking-induced <span class="disease" id="28570296-0-70-102">Intervertebral Disc Degeneration</span>.	28570296	2017
MIR451A	MicroRNA 451a	RNA Gene		19	GC17M028861	3.42275	https://www.genecards.org/cgi-bin/carddisp.pl?gene=MIR451A							PRKCB	5579	Intervertebral Disc Degeneration	MESH:D055959		Dexamethasone|Nicotine|Resveratrol	13.37	3		Intervertebral Disc Degeneration	C0158266	XIAP	331	0.01	Biomarker		BEFREE	Circular RNA VMA21 protects against <span class="disease" id="29343508-0-36-68">intervertebral disc degeneration</span> through targeting miR-200c and <span class="gene" id="29343508-0-100-139">X linked inhibitor-of-apoptosis protein</span>.	29343508	2018
PARS2	Prolyl-TRNA Synthetase 2, Mitochondrial	Protein Coding	Q7L3T8	44	GC01M054756	3.41825	https://www.genecards.org/cgi-bin/carddisp.pl?gene=PARS2							S100A8	6279	Intervertebral Disc Degeneration	MESH:D055959		Dexamethasone|Resveratrol|Simvastatin	13.37	3		Intervertebral Disc Degeneration	C0158266	JUN	3725	0.03	Biomarker		BEFREE	The interaction network analysis indicated that <span class="gene" id="26439025-6-48-51">JUN</span>, CCL3, ANHK and other genes may play key roles in <span class="disease" id="26439025-6-102-134">intervertebral disc degeneration</span>.	26439025	2015
HDAC4	Histone Deacetylase 4	Protein Coding	P56524	56	GC02M239048	3.40835	https://www.genecards.org/cgi-bin/carddisp.pl?gene=HDAC4							CFLAR	8837	Intervertebral Disc Degeneration	MESH:D055959		Dexamethasone|Resveratrol|Simvastatin	13.36	3		Intervertebral Disc Degeneration	C0158266	PPM1D	8493	0.01	Biomarker		BEFREE	Effect of the adenovirus‑mediated <span class="gene" id="29039507-0-34-38">Wip1</span> gene on lumbar <span class="disease" id="29039507-0-54-86">intervertebral disc degeneration</span> in a rabbit model.	29039507	2017
PNPLA3	Patatin Like Phospholipase Domain Containing 3	Protein Coding	Q9NST1	46	GC22P043923	3.40424	https://www.genecards.org/cgi-bin/carddisp.pl?gene=PNPLA3							FLT1	2321	Intervertebral Disc Degeneration	MESH:D055959		Dexamethasone|Resveratrol|Simvastatin	13.35	3		Intervertebral Disc Degeneration	C0158266	PIK3CG	5294	0.03	Biomarker		BEFREE	The <span class="gene" id="28915718-0-4-8">PI3K</span>/Akt pathway: a critical player in <span class="disease" id="28915718-0-43-75">intervertebral disc degeneration</span>.	28915718	2017
AHCY	Adenosylhomocysteinase	Protein Coding	P23526	53	GC20M035459	3.40387	https://www.genecards.org/cgi-bin/carddisp.pl?gene=AHCY							PYCARD	29108	Intervertebral Disc Degeneration	MESH:D055959		Dexamethasone|Nicotine|Resveratrol	13.35	3		Intervertebral Disc Degeneration	C0158266	PRL	5617	0.01	Biomarker		BEFREE	Based on prior studies, we hypothesized that <span class="gene" id="29367664-4-45-54">prolactin</span> might have therapeutic effects on <span class="disease" id="29367664-4-89-93">IVDD</span> by inhibiting the apoptosis of degenerative human disc NP cells.	29367664	2018
CASP8	Caspase 8	Protein Coding	Q14790	56	GC02P201233	3.39644	https://www.genecards.org/cgi-bin/carddisp.pl?gene=CASP8							CD40	958	Intervertebral Disc Degeneration	MESH:D055959		Dexamethasone|Resveratrol|Simvastatin	13.34	3		Intervertebral Disc Degeneration	C0158266	TRP-TGG3-1	7219	0.04	GeneticVariation		BEFREE	From 45% to 71% of <span class="disease" id="12461395-12-19-36">disc degeneration</span> among persistently obese individuals with the <span class="gene" id="12461395-12-83-87">Trp3</span> allele could be attributed to the synergism of these two factors.	12461395	2002
USP14	Ubiquitin Specific Peptidase 14	Protein Coding	P54578	48	GC18P000158	3.39211	https://www.genecards.org/cgi-bin/carddisp.pl?gene=USP14							CHUK	1147	Intervertebral Disc Degeneration	MESH:D055959		Dexamethasone|Resveratrol|Simvastatin	13.33	3		Intervertebral Disc Degeneration	C0158266	LINC00641	283624	0.01	Biomarker		BEFREE	<span class="gene" id="30378116-0-0-9">LINC00641</span> regulates autophagy and <span class="disease" id="30378116-0-34-66">intervertebral disc degeneration</span> by acting as a competitive endogenous RNA of miR-153-3p under nutrition deprivation stress.	30378116	2019
MT-CO2	Mitochondrially Encoded Cytochrome C Oxidase II	Protein Coding	P00403	38	GCMTP007587	3.39031	https://www.genecards.org/cgi-bin/carddisp.pl?gene=MT-CO2							IL1R1	3554	Intervertebral Disc Degeneration	MESH:D055959		Dexamethasone|Nicotine|Resveratrol	13.3	3		Intervertebral Disc Degeneration	C0158266	MIR21	406991	0.06	Biomarker		BEFREE	Our study also underscores the potential of <span class="gene" id="24603539-7-44-50">miR-21</span> and the PTEN/Akt pathway as novel therapeutic targets in <span class="disease" id="24603539-7-108-140">intervertebral disc degeneration</span>.	24603539	2014
TRPV1	Transient Receptor Potential Cation Channel Subfamily V Member 1	Protein Coding	Q8NER1	52	GC17M003565	3.38955	https://www.genecards.org/cgi-bin/carddisp.pl?gene=TRPV1							VDR	7421	Intervertebral Disc Degeneration	MESH:D055959		Dexamethasone|Resveratrol|Simvastatin	13.3	3		Intervertebral Disc Degeneration	C0158266	VDR	7421	0.1	GeneticVariation		BEFREE	Association Between <span class="gene" id="26772150-0-20-23">VDR</span> FokI Polymorphism and <span class="disease" id="26772150-0-46-78">Intervertebral Disk Degeneration</span>.	26772150	2015
NF1	Neurofibromin 1	Protein Coding	P21359	52	GC17P031094	3.38927	https://www.genecards.org/cgi-bin/carddisp.pl?gene=NF1							HSD11B1	3290	Intervertebral Disc Degeneration	MESH:D055959		Dexamethasone|Nicotine|Resveratrol	13.27	3		Intervertebral Disc Degeneration	C0158266	PIK3CD	5293	0.03	Biomarker		BEFREE	Taken together, our results suggest that H&lt;sub&gt;2&lt;/sub&gt;S plays a protective role in <span class="disease" id="28087442-8-83-87">IVDD</span> and the underlying mechanism involves <span class="gene" id="28087442-8-126-130">PI3K</span>/Akt and ERK1/2 signaling pathways-mediated suppression of ER stress and mitochondrial dysfunction in IL-1β-induced NP cells.	28087442	2017
ADAMTSL1	ADAMTS Like 1	Protein Coding	Q8N6G6	46	GC09P017906	3.38666	https://www.genecards.org/cgi-bin/carddisp.pl?gene=ADAMTSL1							THBS1	7057	Intervertebral Disc Degeneration	MESH:D055959		Dexamethasone|Resveratrol|Simvastatin	13.27	3		Intervertebral Disc Degeneration	C0158266	CSF1	1435	0.01	Biomarker		BEFREE	Increased <span class="gene" id="30326776-14-10-37">colony-stimulating factor 1</span>/colony-stimulating factor 1 receptor signaling is involved in the <span class="disease" id="30326776-14-104-121">disc degeneration</span>-induced microglia activation and back pain.	30326776	2019
CLASP1	Cytoplasmic Linker Associated Protein 1	Protein Coding	Q7Z460	46	GC02M121337	3.37949	https://www.genecards.org/cgi-bin/carddisp.pl?gene=CLASP1							CALR	811	Intervertebral Disc Degeneration	MESH:D055959		Dexamethasone|Nicotine|Resveratrol	13.24	3		Intervertebral Disc Degeneration	C0158266	MIR494	574452	0.02	AlteredExpression		BEFREE	This study investigated the expression and function of the <span class="gene" id="28427186-1-59-71">microRNA-494</span> in <span class="disease" id="28427186-1-75-107">intervertebral disc degeneration</span> (IDD).	28427186	2017
OIP5-AS1	OIP5 Antisense RNA 1	RNA Gene		20	GC15P057239	3.37851	https://www.genecards.org/cgi-bin/carddisp.pl?gene=OIP5-AS1							APOB	338	Intervertebral Disc Degeneration	MESH:D055959		Dexamethasone|Resveratrol|Simvastatin	13.23	3		Intervertebral Disc Degeneration	C0158266	TRPC3	7222	0.04	GeneticVariation		BEFREE	However, it is not known whether the Trp2 or <span class="gene" id="16133074-3-45-49">Trp3</span> alleles contribute to <span class="disease" id="16133074-3-72-89">disc degeneration</span> (<span class="disease" id="16133074-3-91-93">DD</span>).	16133074	2006
MIR211	MicroRNA 211	RNA Gene		22	GC15M031065	3.37059	https://www.genecards.org/cgi-bin/carddisp.pl?gene=MIR211							CRYAB	1410	Intervertebral Disc Degeneration	MESH:D055959		Dexamethasone|Nicotine|Resveratrol	13.23	3		Intervertebral Disc Degeneration	C0158266	SMAD3	4088	0.12	Biomarker		HPO
DANCR	Differentiation Antagonizing Non-Protein Coding RNA	RNA Gene	P0C864	24	GC04P052712	3.34755	https://www.genecards.org/cgi-bin/carddisp.pl?gene=DANCR							NOTCH1	4851	Intervertebral Disc Degeneration	MESH:D055959		Dexamethasone|Resveratrol|Simvastatin	13.23	3		Intervertebral Disc Degeneration	C0158266	TNFRSF11B	4982	0.01	Biomarker		BEFREE	Expression of the RANK/RANKL/<span class="gene" id="31101043-0-29-32">OPG</span> system in the human intervertebral disc: implication for the pathogenesis of <span class="disease" id="31101043-0-110-142">intervertebral disc degeneration</span>.	31101043	2019
SDHAF1	Succinate Dehydrogenase Complex Assembly Factor 1	Protein Coding	A6NFY7	39	GC19P035995	3.34517	https://www.genecards.org/cgi-bin/carddisp.pl?gene=SDHAF1							SNAI1	6615	Intervertebral Disc Degeneration	MESH:D055959		Dexamethasone|Nicotine|Resveratrol	13.23	3		Intervertebral Disc Degeneration	C0158266	RANBP2	5903	0.04	GeneticVariation		BEFREE	Degeneration scores were significantly worse in cases with COL1A1 Sp1, COL9a3 Trp3, and VDR TaqI mutations; however, COL9a2 <span class="gene" id="26342701-7-124-128">Trp2</span> mutation was <span class="negexp">not associated with a difference</span> in the severity of <span class="disease" id="26342701-7-194-211">disc degeneration</span>.	26342701	2015
NRP1	Neuropilin 1	Protein Coding	O14786	52	GC10M033177	3.34416	https://www.genecards.org/cgi-bin/carddisp.pl?gene=NRP1							BNIP3	664	Intervertebral Disc Degeneration	MESH:D055959		Dexamethasone|Nicotine|Simvastatin	13.22	3		Intervertebral Disc Degeneration	C0158266	IL1B	3553	0.1	Biomarker		BEFREE	Finally, mRNA and protein levels of known matrix components and of matrix degradation enzymes were determined to elucidate the function of miR-7 in <span class="gene" id="27583982-6-148-153">IL-1β</span>-induced <span class="disease" id="27583982-6-162-179">disc degeneration</span>.	27583982	2016
CUL4A	Cullin 4A	Protein Coding	Q13619	48	GC13P113208	3.33348	https://www.genecards.org/cgi-bin/carddisp.pl?gene=CUL4A							CCL2	6347	Intervertebral Disc Degeneration	MESH:D055959		Dexamethasone|Nicotine|Resveratrol|Simvastatin	13.2	4		Intervertebral Disc Degeneration	C0158266	ADAMTS3	9508	0.04	Biomarker		BEFREE	In vitro study to develop an <span class="disease" id="23778376-1-29-61">intervertebral disc degeneration</span> organ culture model, using coccygeal bovine intervertebral discs (IVDs) and injection of proteolytic enzymes MMP-3, <span class="gene" id="23778376-1-178-186">ADAMTS-4</span>, and HTRA1.	23778376	2013
MMP19	Matrix Metallopeptidase 19	Protein Coding	Q99542	52	GC12M055835	3.32775	https://www.genecards.org/cgi-bin/carddisp.pl?gene=MMP19							PLIN2	123	Intervertebral Disc Degeneration	MESH:D055959		Dexamethasone|Nicotine|Resveratrol	13.19	3		Intervertebral Disc Degeneration	C0158266	TRP-TGG3-1	7219	0.04	GeneticVariation		BEFREE	Degeneration scores were significantly worse in cases with COL1A1 Sp1, COL9a3 <span class="gene" id="26342701-7-78-82">Trp3</span>, and VDR TaqI mutations; however, COL9a2 Trp2 mutation was <span class="negexp">not associated with a difference</span> in the severity of <span class="disease" id="26342701-7-194-211">disc degeneration</span>.	26342701	2015
KRT18	Keratin 18	Protein Coding	P05783	54	GC12P052948	3.32729	https://www.genecards.org/cgi-bin/carddisp.pl?gene=KRT18							E2F1	1869	Intervertebral Disc Degeneration	MESH:D055959		Nicotine|Resveratrol|Simvastatin	13.18	3		Intervertebral Disc Degeneration	C0158266	BMP7	655	0.09	Biomarker		BEFREE	Human <span class="gene" id="26218641-0-6-34">bone morphogenetic protein 7</span> transfected nucleus pulposus cells delay the <span class="disease" id="26218641-0-80-115">degeneration of intervertebral disc</span> in dogs.	26218641	2017
SLC40A1	Solute Carrier Family 40 Member 1	Protein Coding	Q9NP59	51	GC02M189560	3.31926	https://www.genecards.org/cgi-bin/carddisp.pl?gene=SLC40A1							GPX3	2878	Intervertebral Disc Degeneration	MESH:D055959		Dexamethasone|Nicotine|Resveratrol	13.18	3		Intervertebral Disc Degeneration	C0158266	NGF	4803	0.03	AlteredExpression		BEFREE	Our results demonstrate that degenerating and painful human <span class="disease" id="24650225-10-60-63">IVD</span>s release increased levels of <span class="gene" id="24650225-10-93-96">NGF</span>, inflammatory and nociceptive factors ex vivo that induce neuronal plasticity and may actively diffuse to induce neo-innervation and pain in vivo.	24650225	2014
MIR570HG	MIR570 Host Gene	RNA Gene		13	GC03P197096	3.31439	https://www.genecards.org/cgi-bin/carddisp.pl?gene=MIR570HG							CDKN1A	1026	Intervertebral Disc Degeneration	MESH:D055959		Dexamethasone|Nicotine|Resveratrol|Simvastatin	13.17	4		Intervertebral Disc Degeneration	C0158266	MAP3K9	4293	0.01	Biomarker		BEFREE	Role of miR-15a in <span class="disease" id="28081468-0-19-51">intervertebral disc degeneration</span> through targeting <span class="gene" id="28081468-0-70-76">MAP3K9</span>.	28081468	2017
DVL1	Dishevelled Segment Polarity Protein 1	Protein Coding	O14640	50	GC01M001335	3.31177	https://www.genecards.org/cgi-bin/carddisp.pl?gene=DVL1							SP1	6667	Intervertebral Disc Degeneration	MESH:D055959		Nicotine|Resveratrol|Simvastatin	13.17	3		Intervertebral Disc Degeneration	C0158266	TNF	7124	0.1	Biomarker		BEFREE	During <span class="disease" id="30561076-11-7-39">intervertebral disc degeneration</span> (<span class="disease" id="30561076-11-41-45">IVDD</span>), <span class="gene" id="30561076-11-48-53">TNF-α</span> binds to TNF receptors and controls the JNK/ERK-MAPK, and NF-κB signaling pathways in NP cells, increasing CHOP expression.	30561076	2019
PPP1CB	Protein Phosphatase 1 Catalytic Subunit Beta	Protein Coding	P62140	50	GC02P028755	3.30774	https://www.genecards.org/cgi-bin/carddisp.pl?gene=PPP1CB							TF	7018	Intervertebral Disc Degeneration	MESH:D055959		Dexamethasone|Resveratrol|Simvastatin	13.17	3		Intervertebral Disc Degeneration	C0158266	ASPN	54829	0.03	Biomarker		BEFREE	Methods included immunohistochemical localization of <span class="gene" id="19327154-6-53-60">asporin</span> in the disc of humans and the sand rat (a small rodent with spontaneous age-related <span class="disease" id="19327154-6-145-162">disc degeneration</span>), and Affymetrix microarray analysis of <span class="gene" id="19327154-6-203-210">asporin</span> gene expression in vivo and in vitro.	19327154	2009
EP300	E1A Binding Protein P300	Protein Coding	Q09472	56	GC22P056779	3.30208	https://www.genecards.org/cgi-bin/carddisp.pl?gene=EP300							SELE	6401	Intervertebral Disc Degeneration	MESH:D055959		Dexamethasone|Resveratrol|Simvastatin	13.16	3		Intervertebral Disc Degeneration	C0158266	KIAA1217	56243	0.01	Biomarker		BEFREE	Our results indicate that IL6, <span class="gene" id="22107760-12-31-34">SKT</span> and CILP are involved in the etiology of <span class="disease" id="22107760-12-76-78">DD</span> among young adults.	22107760	2011
IAPP	Islet Amyloid Polypeptide	Protein Coding	P10997	44	GC12P021354	3.30105	https://www.genecards.org/cgi-bin/carddisp.pl?gene=IAPP							TNFSF11	8600	Intervertebral Disc Degeneration	MESH:D055959		Dexamethasone|Nicotine|Resveratrol	13.15	3		Intervertebral Disc Degeneration	C0158266	CPQ	10404	0.01	AlteredExpression		BEFREE	&lt;b&gt;Conclusion:&lt;/b&gt; The expression level of various proteolytic enzymes such as <span class="gene" id="31851863-9-79-93">aminopeptidase</span> in the intervertebral disc and the linear relationship between microvessel formation and nerve fiber ingrowth in the intervertebral disc are helpful to further explore the molecular level of <span class="disease" id="31851863-9-285-302">disc deg…	31851863	2019
NFAT5	Nuclear Factor Of Activated T Cells 5	Protein Coding	O94916	46	GC16P069565	3.29477	https://www.genecards.org/cgi-bin/carddisp.pl?gene=NFAT5							HSF1	3297	Intervertebral Disc Degeneration	MESH:D055959		Dexamethasone|Resveratrol|Simvastatin	13.13	3		Intervertebral Disc Degeneration	C0158266	ACAN	176	0.1	GeneticVariation		BEFREE	This study revealed that the polymorphisms of the VDR and <span class="gene" id="20367178-8-58-66">aggrecan</span> genes are associated with <span class="disease" id="20367178-8-93-110">disc degeneration</span> and herniation.	20367178	2010
MIR4450	MicroRNA 4450	RNA Gene		14	GC04P076573	3.29114	https://www.genecards.org/cgi-bin/carddisp.pl?gene=MIR4450							RAF1	5894	Intervertebral Disc Degeneration	MESH:D055959		Nicotine|Resveratrol|Simvastatin	13.13	3		Intervertebral Disc Degeneration	C0158266	LDHA	3939	0.01	AlteredExpression		BEFREE	PHD3&lt;sup&gt;-/-&lt;/sup&gt; mice (12.5 mo old) showed increased incidence of <span class="disease" id="28495754-3-68-100">intervertebral disc degeneration</span> with a concomitant decrease in expression of the HIF-1α targets VEGF-A, glucose transporter-1, and <span class="gene" id="28495754-3-200-223">lactate dehydrogenase A</span>. PHD3 silencing decreased hypoxic activation of HIF-1α C-term…	28495754	2017
EWSR1	EWS RNA Binding Protein 1	Protein Coding	Q01844	49	GC22P056383	3.28472	https://www.genecards.org/cgi-bin/carddisp.pl?gene=EWSR1							IL12A	3592	Intervertebral Disc Degeneration	MESH:D055959		Dexamethasone|Nicotine|Resveratrol	13.12	3		Intervertebral Disc Degeneration	C0158266	RELA	5970	0.02	AlteredExpression		BEFREE	IL-1β increases asporin expression via the NF-κB <span class="gene" id="28646230-0-49-52">p65</span> pathway in nucleus pulposus cells during <span class="disease" id="28646230-0-94-126">intervertebral disc degeneration</span>.	28646230	2017
ASIC3	Acid Sensing Ion Channel Subunit 3	Protein Coding	Q9UHC3	45	GC07P151048	3.28407	https://www.genecards.org/cgi-bin/carddisp.pl?gene=ASIC3							CCN1	3491	Intervertebral Disc Degeneration	MESH:D055959		Dexamethasone|Nicotine|Simvastatin	13.08	3		Intervertebral Disc Degeneration	C0158266	TNF	7124	0.1	Biomarker		BEFREE	<span class="disease" id="29312639-2-0-32">Intervertebral disc degeneration</span> (IDD) is involved in inflammation in which <span class="gene" id="29312639-2-76-81">TNF-α</span> plays a key role.	29312639	2017
DPP6	Dipeptidyl Peptidase Like 6	Protein Coding	P42658	49	GC07P153748	3.27988	https://www.genecards.org/cgi-bin/carddisp.pl?gene=DPP6							NPPB	4879	Intervertebral Disc Degeneration	MESH:D055959		Dexamethasone|Resveratrol|Simvastatin	13.07	3		Intervertebral Disc Degeneration	C0158266	RAB7B	338382	0.01	Biomarker		BEFREE	<span class="gene" id="31079930-7-0-4">Rab7</span> is a protective factor for intervertebral discs and could delays <span class="disease" id="31079930-7-70-102">intervertebral disc degeneration</span> through the inhibition of the p38MAPK pathway.	31079930	2019
CAPN1	Calpain 1	Protein Coding	P07384	54	GC11P079832	3.27659	https://www.genecards.org/cgi-bin/carddisp.pl?gene=CAPN1							PDK4	5166	Intervertebral Disc Degeneration	MESH:D055959		Dexamethasone|Resveratrol|Simvastatin	13.07	3		Intervertebral Disc Degeneration	C0158266	PTGS2	5743	0.01	Biomarker		BEFREE	Overall, these findings further validated the involvement of &lt;i&gt;P. acnes&lt;/i&gt; in the pathology of <span class="disease" id="30210652-7-97-101">IVDD</span> and provided evidence that &lt;i&gt;P. acnes&lt;/i&gt;-induced iNOS/NO and <span class="gene" id="30210652-7-165-170">COX-2</span>/PGE&lt;sub&gt;2&lt;/sub&gt; activation via the ROS-dependent NF-&lt;i&gt;κ&lt;/i&gt;B pathway is likel…	30210652	2018
RREB1	Ras Responsive Element Binding Protein 1	Protein Coding	Q92766	46	GC06P007107	3.26857	https://www.genecards.org/cgi-bin/carddisp.pl?gene=RREB1							PLAUR	5329	Intervertebral Disc Degeneration	MESH:D055959		Dexamethasone|Nicotine|Resveratrol	13.07	3		Intervertebral Disc Degeneration	C0158266	FOS	2353	0.02	Biomarker		BEFREE	These findings suggest that the inhibition of <span class="gene" id="29208967-8-46-56">c-Fos/AP-1</span> prevents <span class="disease" id="29208967-8-66-83">disc degeneration</span> and its associated pain and that T-5224 may serve as a drug for the prevention of IVD degeneration.	29208967	2017
MIR203A	MicroRNA 203a	RNA Gene		22	GC14P112953	3.26844	https://www.genecards.org/cgi-bin/carddisp.pl?gene=MIR203A							NOX4	50507	Intervertebral Disc Degeneration	MESH:D055959		Dexamethasone|Nicotine|Resveratrol	13.03	3		Intervertebral Disc Degeneration	C0158266	TNF	7124	0.1	Biomarker		BEFREE	Sparstolonin B significantly inhibited the <span class="disease" id="29115481-6-43-47">IVDD</span>‑induced inflammatory factors <span class="gene" id="29115481-6-77-100">tumor necrosis factor‑α</span>, interleukin (IL)‑1β and IL‑6, oxidative stress factors (malondialdehyde), and superoxide dismutase and caspase‑3/9 activities.	29115481	2018
MGME1	Mitochondrial Genome Maintenance Exonuclease 1	Protein Coding	Q9BQP7	42	GC20P017968	3.26531	https://www.genecards.org/cgi-bin/carddisp.pl?gene=MGME1							HGF	3082	Intervertebral Disc Degeneration	MESH:D055959		Dexamethasone|Nicotine|Resveratrol	13.02	3		Intervertebral Disc Degeneration	C0158266	COL11A2	1302	0.01	GeneticVariation		BEFREE	Genetic variants in <span class="gene" id="30548218-0-20-27">COL11A2</span> of lumbar <span class="disease" id="30548218-0-38-55">disk degeneration</span> among Chinese Han population.	30548218	2019
PTN	Pleiotrophin	Protein Coding	P21246	45	GC07M137227	3.25116	https://www.genecards.org/cgi-bin/carddisp.pl?gene=PTN							FOXO3	2309	Intervertebral Disc Degeneration	MESH:D055959		Dexamethasone|Resveratrol|Simvastatin	13.01	3		Intervertebral Disc Degeneration	C0158266	TGFB1	7040	0.36	Therapeutic		CTD_human	The in vitro effects of dexamethasone, insulin and triiodothyronine on degenerative human intervertebral disc cells under normoxic and hypoxic conditions.	21351055	2011
CCL3	C-C Motif Chemokine Ligand 3	Protein Coding	P10147	44	GC17M036088	3.25014	https://www.genecards.org/cgi-bin/carddisp.pl?gene=CCL3							G6PC1	2538	Intervertebral Disc Degeneration	MESH:D055959		Dexamethasone|Resveratrol|Simvastatin	13.01	3		Intervertebral Disc Degeneration	C0158266	HTRA1	5654	0.33	Biomarker		BEFREE	In vitro study to develop an <span class="disease" id="23778376-1-29-61">intervertebral disc degeneration</span> organ culture model, using coccygeal bovine intervertebral discs (IVDs) and injection of proteolytic enzymes MMP-3, ADAMTS-4, and <span class="gene" id="23778376-1-192-197">HTRA1</span>.	23778376	2013
LIF	LIF Interleukin 6 Family Cytokine	Protein Coding	P15018	48	GC22M030240	3.24069	https://www.genecards.org/cgi-bin/carddisp.pl?gene=LIF							RNA18SN4	109864273	Intervertebral Disc Degeneration	MESH:D055959		Dexamethasone|Resveratrol	13	2		Intervertebral Disc Degeneration	C0158266	DDIT4	54541	0.01	AlteredExpression		BEFREE	Analysis of clinical tissue samples showed <span class="gene" id="30312603-4-43-48">REDD1</span> expression was up-regulated during IDD and was correlated with the grade of <span class="disease" id="30312603-4-125-142">disc degeneration</span>.	30312603	2018
TPRKB	TP53RK Binding Protein	Protein Coding	Q9Y3C4	43	GC02M073730	3.2378	https://www.genecards.org/cgi-bin/carddisp.pl?gene=TPRKB							CDK6	1021	Intervertebral Disc Degeneration	MESH:D055959		Dexamethasone|Nicotine|Resveratrol	12.99	3		Intervertebral Disc Degeneration	C0158266	BMP7	655	0.09	Biomarker		BEFREE	The present study sheds a new light on the protective role of <span class="gene" id="30459239-11-62-66">OP-1</span> in regulating disc cell biology and provides some theoretical basis for the application of <span class="gene" id="30459239-11-158-162">OP-1</span> in retarding/regenerating <span class="disease" id="30459239-11-189-206">disc degeneration</span>.	30459239	2018
RUNX1	RUNX Family Transcription Factor 1	Protein Coding	Q01196	53	GC21M034787	3.23702	https://www.genecards.org/cgi-bin/carddisp.pl?gene=RUNX1							CXCL8	3576	Intervertebral Disc Degeneration	MESH:D055959		Dexamethasone|Nicotine|Resveratrol|Simvastatin	12.98	4		Intervertebral Disc Degeneration	C0158266	MIR625	693210	0.01	AlteredExpression		BEFREE	TLR4/NF-κB axis signaling pathway-dependent up-regulation of <span class="gene" id="30972168-0-61-68">miR-625</span>-5p contributes to human <span class="disease" id="30972168-0-93-125">intervertebral disc degeneration</span> by targeting &lt;i&gt;COL1A1&lt;/i&gt;.	30972168	2019
MIR424	MicroRNA 424	RNA Gene		20	GC0XM134736	3.20682	https://www.genecards.org/cgi-bin/carddisp.pl?gene=MIR424							NOS1	4842	Intervertebral Disc Degeneration	MESH:D055959		Dexamethasone|Resveratrol|Simvastatin	12.97	3		Intervertebral Disc Degeneration	C0158266	PIK3CB	5291	0.03	Biomarker		BEFREE	The <span class="gene" id="31746390-4-4-8">PI3K</span>‑AKT signaling pathway, advanced glycation endproducts‑receptor for advanced glycation endproducts signaling pathway, p53 signaling pathway, and transforming growth factor‑b signaling pathway were activated in <span class="disease" id="31746390-4-218-235">disc degeneration</span>.	31746390	2020
BGN	Biglycan	Protein Coding	P21810	48	GC0XP153494	3.20035	https://www.genecards.org/cgi-bin/carddisp.pl?gene=BGN							PARP1	142	Intervertebral Disc Degeneration	MESH:D055959		Dexamethasone|Nicotine|Resveratrol|Simvastatin	12.97	4		Intervertebral Disc Degeneration	C0158266	PTEN	5728	0.01	Biomarker		BEFREE	Our study also underscores the potential of miR-21 and the <span class="gene" id="24603539-7-59-63">PTEN</span>/Akt pathway as novel therapeutic targets in <span class="disease" id="24603539-7-108-140">intervertebral disc degeneration</span>.	24603539	2014
TGM2	Transglutaminase 2	Protein Coding	P21980	51	GC20M038127	3.19473	https://www.genecards.org/cgi-bin/carddisp.pl?gene=TGM2							ME1	4199	Intervertebral Disc Degeneration	MESH:D055959		Dexamethasone|Nicotine|Resveratrol	12.94	3		Intervertebral Disc Degeneration	C0158266	SIRT6	51548	0.02	Biomarker		BEFREE	<span class="gene" id="28215636-0-0-9">Sirtuin 6</span> prevents matrix degradation through inhibition of the NF-κB pathway in <span class="disease" id="28215636-0-81-113">intervertebral disc degeneration</span>.	28215636	2017
ADIPOQ	Adiponectin, C1Q And Collagen Domain Containing	Protein Coding	Q15848	50	GC03P186842	3.1868	https://www.genecards.org/cgi-bin/carddisp.pl?gene=ADIPOQ							GSTA4	2941	Intervertebral Disc Degeneration	MESH:D055959		Dexamethasone|Nicotine|Resveratrol	12.93	3		Intervertebral Disc Degeneration	C0158266	LIF	3976	0.02	AlteredExpression		BEFREE	In addition, the protein expression levels of <span class="gene" id="30664218-9-46-49">LIF</span> were initially increased in patients with lumbar disc herniation and in rabbit models, particularly in the 2‑week modeling group; however, its expression decreased with the progression of <span class="disease" id="30664218-9-238-255">disc degeneration</span>.	30664218	2019
MMP20	Matrix Metallopeptidase 20	Protein Coding	O60882	48	GC11M102576	3.18482	https://www.genecards.org/cgi-bin/carddisp.pl?gene=MMP20							ITGAM	3684	Intervertebral Disc Degeneration	MESH:D055959		Dexamethasone|Resveratrol|Simvastatin	12.93	3		Intervertebral Disc Degeneration	C0158266	EDN1	1906	0.01	AlteredExpression		BEFREE	The expression of <span class="gene" id="23565184-3-18-22">ET-1</span> in human IVD cartilage endplate (CEP) and its role in <span class="disease" id="23565184-3-77-94">disc degeneration</span> have <span class="negexp">not been</span> explored.	23565184	2013
PAPPA	Pappalysin 1	Protein Coding	Q13219	46	GC09P121616	3.18476	https://www.genecards.org/cgi-bin/carddisp.pl?gene=PAPPA							BBC3	27113	Intervertebral Disc Degeneration	MESH:D055959		Dexamethasone|Resveratrol|Simvastatin	12.92	3		Intervertebral Disc Degeneration	C0158266	TRP-TGG3-1	7219	0.04	GeneticVariation		BEFREE	Association of COL9A3 <span class="gene" id="30342505-0-22-26">trp3</span> polymorphism with <span class="disease" id="30342505-0-45-77">intervertebral disk degeneration</span>: a meta-analysis.	30342505	2018
ACAD9	Acyl-CoA Dehydrogenase Family Member 9	Protein Coding	Q9H845	49	GC03P136802	3.18323	https://www.genecards.org/cgi-bin/carddisp.pl?gene=ACAD9							ALOX5	240	Intervertebral Disc Degeneration	MESH:D055959		Dexamethasone|Nicotine|Resveratrol	12.91	3		Intervertebral Disc Degeneration	C0158266	RANBP2	5903	0.04	GeneticVariation		BEFREE	However, it is not known whether the <span class="gene" id="16133074-3-37-41">Trp2</span> or Trp3 alleles contribute to <span class="disease" id="16133074-3-72-89">disc degeneration</span> (<span class="disease" id="16133074-3-91-93">DD</span>).	16133074	2006
HSPD1	Heat Shock Protein Family D (Hsp60) Member 1	Protein Coding	P10809	53	GC02M197486	3.18032	https://www.genecards.org/cgi-bin/carddisp.pl?gene=HSPD1							BTG2	7832	Intervertebral Disc Degeneration	MESH:D055959		Dexamethasone|Nicotine|Resveratrol	12.91	3		Intervertebral Disc Degeneration	C0158266	SIM2	6493	0.01	Biomarker		BEFREE	Histological analysis showed that the OVX + V and OVX + <span class="gene" id="28450913-9-56-59">SIM</span> groups exhibited significantly higher <span class="disease" id="28450913-9-98-115">disc degeneration</span> scores and significantly lower IVD height than the sham group.	28450913	2017
CCL11	C-C Motif Chemokine Ligand 11	Protein Coding	P51671	49	GC17P034285	3.17266	https://www.genecards.org/cgi-bin/carddisp.pl?gene=CCL11							IKBKB	3551	Intervertebral Disc Degeneration	MESH:D055959		Dexamethasone|Resveratrol|Simvastatin	12.9	3		Intervertebral Disc Degeneration	C0158266	IGFBP5	3488	0.02	AlteredExpression		BEFREE	Down-regulation of <span class="gene" id="31290273-0-19-63">insulin-like growth factor binding protein 5</span> is involved in <span class="disease" id="31290273-0-79-111">intervertebral disc degeneration</span> via the ERK signalling pathway.	31290273	2019
CTBP2	C-Terminal Binding Protein 2	Protein Coding	P56545	47	GC10M124984	3.1717	https://www.genecards.org/cgi-bin/carddisp.pl?gene=CTBP2							CCND2	894	Intervertebral Disc Degeneration	MESH:D055959		Dexamethasone|Nicotine|Resveratrol	12.89	3		Intervertebral Disc Degeneration	C0158266	PIK3CD	5293	0.03	Biomarker		BEFREE	The <span class="gene" id="28915718-0-4-8">PI3K</span>/Akt pathway: a critical player in <span class="disease" id="28915718-0-43-75">intervertebral disc degeneration</span>.	28915718	2017
CDKN1B	Cyclin Dependent Kinase Inhibitor 1B	Protein Coding	P46527	53	GC12P030709	3.17141	https://www.genecards.org/cgi-bin/carddisp.pl?gene=CDKN1B							IL1RN	3557	Intervertebral Disc Degeneration	MESH:D055959		Dexamethasone|Nicotine|Resveratrol	12.88	3		Intervertebral Disc Degeneration	C0158266	ERRFI1	54206	0.01	AlteredExpression		BEFREE	We monitored the expression of miR-2355-5p and <span class="gene" id="30817728-8-47-53">ERRFI1</span> in <span class="disease" id="30817728-8-57-61">IVDD</span> tissues and lipopolysaccharides (LPS)-treated nucleus pulposus (NP) cells.	30817728	2019
NCAM1	Neural Cell Adhesion Molecule 1	Protein Coding	P13591	52	GC11P112961	3.16654	https://www.genecards.org/cgi-bin/carddisp.pl?gene=NCAM1							NDRG1	10397	Intervertebral Disc Degeneration	MESH:D055959		Dexamethasone|Resveratrol|Simvastatin	12.88	3		Intervertebral Disc Degeneration	C0158266	RELA	5970	0.02	Biomarker		BEFREE	Nuclear factor (NF)-κB <span class="gene" id="30076618-1-23-26">p65</span> plays a key role in the development of <span class="disease" id="30076618-1-66-98">intervertebral disc degeneration</span> (IDD).	30076618	2018
EDN1	Endothelin 1	Protein Coding	P05305	53	GC06P012236	3.16052	https://www.genecards.org/cgi-bin/carddisp.pl?gene=EDN1							AKR1C3	8644	Intervertebral Disc Degeneration	MESH:D055959		Dexamethasone|Resveratrol|Simvastatin	12.85	3		Intervertebral Disc Degeneration	C0158266	TLR4	7099	0.03	AlteredExpression		BEFREE	Treatment with Sparstolonin B significantly suppressed <span class="gene" id="29115481-7-55-75">toll‑like receptor 4</span> (<span class="gene" id="29115481-7-77-81">TLR4</span>), myeloid differentiation primary response protein 88 (MyD88) and nuclear factor (NF)‑κB protein expression, inhibited NAPDH oxidase 2 protein expression and induced phosphoinositide 3‑kinase and phosphorylated protein ki…	29115481	2018
MT-RNR2	Mitochondrially Encoded 16S RRNA	RNA Gene	Q8IVG9	21	GCMTP000953	3.15338	https://www.genecards.org/cgi-bin/carddisp.pl?gene=MT-RNR2							CD14	929	Intervertebral Disc Degeneration	MESH:D055959		Dexamethasone|Resveratrol|Simvastatin	12.84	3		Intervertebral Disc Degeneration	C0158266	ACAN	176	0.1	Biomarker		BEFREE	The stable expression of &lt;i&gt;CTGF&lt;/i&gt; and &lt;i&gt;TIMP1&lt;/i&gt; genes &lt;i&gt;in vivo&lt;/i&gt; promoted the synthesis of <span class="gene" id="29736202-10-101-109">aggrecan</span> and type II collagen in the nucleus pulposus in the rhesus monkey model of <span class="disease" id="29736202-10-185-217">intervertebral disc degeneration</span>, which has a potential for intervertebra…	29736202	2018
TMEM53	Transmembrane Protein 53	Protein Coding	Q6P2H8	40	GC01M044635	3.14548	https://www.genecards.org/cgi-bin/carddisp.pl?gene=TMEM53							IL13	3596	Intervertebral Disc Degeneration	MESH:D055959		Dexamethasone|Resveratrol|Simvastatin	12.84	3		Intervertebral Disc Degeneration	C0158266	MAPK14	1432	0.02	Biomarker		BEFREE	These results support the hypothesis that IL-1β and the <span class="gene" id="20661932-9-56-59">p38</span> MAPK signal may be responsible for many of the inflammatory and catabolic changes seen in the human <span class="disease" id="20661932-9-160-177">disk degeneration</span>, and support our proposal that HBO treatment-induced increase of the anabolic factor (TIMP-1)/catabolic factor (MMP-3) r…	20661932	2011
PLA2G2A	Phospholipase A2 Group IIA	Protein Coding	P14555	50	GC01M019975	3.13753	https://www.genecards.org/cgi-bin/carddisp.pl?gene=PLA2G2A							CCL4	6351	Intervertebral Disc Degeneration	MESH:D055959		Dexamethasone|Resveratrol|Simvastatin	12.83	3		Intervertebral Disc Degeneration	C0158266	TNF	7124	0.1	Biomarker		BEFREE	These data, which mimic our novel, direct cell-based in vitro findings, stress the importance of mitochondrial changes related to apoptosis and <span class="gene" id="25909354-13-144-149">TNF-α</span> during human <span class="disease" id="25909354-13-163-180">disc degeneration</span>.	25909354	2015
CANT1	Calcium Activated Nucleotidase 1	Protein Coding	Q8WVQ1	49	GC17M078992	3.11459	https://www.genecards.org/cgi-bin/carddisp.pl?gene=CANT1							INSIG1	3638	Intervertebral Disc Degeneration	MESH:D055959		Dexamethasone|Nicotine|Resveratrol	12.82	3		Intervertebral Disc Degeneration	C0158266	VDR	7421	0.1	GeneticVariation		BEFREE	<span class="gene" id="30155592-2-0-18">Vitamin D receptor</span> (<span class="gene" id="30155592-2-20-23">VDR</span>) polymorphisms have been shown to be associated with <span class="disease" id="30155592-2-77-94">disc degeneration</span>-linked pathologies, particularly osteoarthritis (OA).	30155592	2018
HP	Haptoglobin	Protein Coding	P00738	50	GC16P073656	3.11154	https://www.genecards.org/cgi-bin/carddisp.pl?gene=HP							ATM	472	Intervertebral Disc Degeneration	MESH:D055959		Nicotine|Resveratrol|Simvastatin	12.81	3		Intervertebral Disc Degeneration	C0158266	EGLN3	112399	0.02	Biomarker		BEFREE	These findings show that by enhancing the activity of inflammatory cytokines, <span class="gene" id="22948157-9-78-82">PHD3</span> may serve a critical role in <span class="disease" id="22948157-9-112-137">degenerative disc disease</span>.	22948157	2012
OGG1	8-Oxoguanine DNA Glycosylase	Protein Coding	O15527	51	GC03P018314	3.11098	https://www.genecards.org/cgi-bin/carddisp.pl?gene=OGG1							EIF2S1	1965	Intervertebral Disc Degeneration	MESH:D055959		Dexamethasone|Nicotine|Resveratrol	12.81	3		Intervertebral Disc Degeneration	C0158266	MMP3	4314	0.06	GeneticVariation		BEFREE	Protein levels and immunopositive cell rates of MMP-1 and <span class="gene" id="27706715-9-58-63">MMP-3</span> were associated with <span class="disease" id="27706715-9-85-102">disc degeneration</span> grades.	27706715	2016
RELA	RELA Proto-Oncogene, NF-KB Subunit	Protein Coding	Q04206	55	GC11M065653	3.11018	https://www.genecards.org/cgi-bin/carddisp.pl?gene=RELA							FOSL1	8061	Intervertebral Disc Degeneration	MESH:D055959		Dexamethasone|Resveratrol|Simvastatin	12.8	3		Intervertebral Disc Degeneration	C0158266	COX2	4513	0.02	Biomarker		BEFREE	Overall, these findings further validated the involvement of &lt;i&gt;P. acnes&lt;/i&gt; in the pathology of <span class="disease" id="30210652-7-97-101">IVDD</span> and provided evidence that &lt;i&gt;P. acnes&lt;/i&gt;-induced iNOS/NO and <span class="gene" id="30210652-7-165-170">COX-2</span>/PGE&lt;sub&gt;2&lt;/sub&gt; activation via the ROS-dependent NF-&lt;i&gt;κ&lt;/i&gt;B pathway is likel…	30210652	2018
COL1A2	Collagen Type I Alpha 2 Chain	Protein Coding	P08123	52	GC07P094394	3.0901	https://www.genecards.org/cgi-bin/carddisp.pl?gene=COL1A2							SCD	6319	Intervertebral Disc Degeneration	MESH:D055959		Dexamethasone|Nicotine|Resveratrol	12.79	3		Intervertebral Disc Degeneration	C0158266	NOS1	4842	0.01	Biomarker		BEFREE	We also analyzed the potential role of <span class="gene" id="27761804-4-39-43">nNOS</span> modulation in the tail needle puncture model of <span class="disease" id="27761804-4-92-124">intervertebral disk degeneration</span>.	27761804	2017
FTO	FTO Alpha-Ketoglutarate Dependent Dioxygenase	Protein Coding	Q9C0B1	51	GC16P055858	3.08902	https://www.genecards.org/cgi-bin/carddisp.pl?gene=FTO							MAOA	4128	Intervertebral Disc Degeneration	MESH:D055959		Dexamethasone|Nicotine|Resveratrol	12.77	3		Intervertebral Disc Degeneration	C0158266	MMP3	4314	0.06	AlteredExpression		BEFREE	Furthermore, the results of IHC, Western blot and qRT-PCR revealed that OVX-induced <span class="disease" id="30056756-6-84-88">IVDD</span> was protected by E2 through decreasing the expression of caspase-3 and intracellular matrix metalloproteinases (MMPs), including <span class="gene" id="30056756-6-218-223">MMP-3</span> and MMP-13, while increasing the expression of collagen Type II.	30056756	2018
BACE1-AS	BACE1 Antisense RNA	RNA Gene		15	GC11P117395	3.0816	https://www.genecards.org/cgi-bin/carddisp.pl?gene=BACE1-AS							TXNIP	10628	Intervertebral Disc Degeneration	MESH:D055959		Dexamethasone|Nicotine|Resveratrol	12.76	3		Intervertebral Disc Degeneration	C0158266	IVD	3712	0.03	AlteredExpression		BEFREE	There is a large and growing body of evidence that many members of MMPs and ADAMTSs are highly expressed in degenerative <span class="gene" id="26162271-5-121-124">IVD</span> tissue and cells, and are closely involved in ECM breakdown and the process of <span class="disease" id="26162271-5-204-221">disc degeneration</span>.	26162271	2015
CERK	Ceramide Kinase	Protein Coding	Q8TCT0	44	GC22M046684	3.08008	https://www.genecards.org/cgi-bin/carddisp.pl?gene=CERK							CRP	1401	Intervertebral Disc Degeneration	MESH:D055959		Nicotine|Resveratrol|Simvastatin	12.75	3		Intervertebral Disc Degeneration	C0158266	IL1B	3553	0.1	Biomarker		BEFREE	<span class="gene" id="31427974-2-0-18">Interleukin 1 beta</span> (<span class="gene" id="31427974-2-20-25">IL-1β</span>) is a major inflammatory factor that accelerates <span class="disease" id="31427974-2-75-92">disk degeneration</span>, and IL-1β levels increase in degenerative disks.	31427974	2019
DNA2	DNA Replication Helicase/Nuclease 2	Protein Coding	P51530	45	GC10M068414	3.07805	https://www.genecards.org/cgi-bin/carddisp.pl?gene=DNA2							DNMT1	1786	Intervertebral Disc Degeneration	MESH:D055959		Dexamethasone|Nicotine|Resveratrol	12.75	3		Intervertebral Disc Degeneration	C0158266	CASP3	836	0.04	AlteredExpression		BEFREE	Furthermore, the results of IHC, Western blot and qRT-PCR revealed that OVX-induced <span class="disease" id="30056756-6-84-88">IVDD</span> was protected by E2 through decreasing the expression of <span class="gene" id="30056756-6-146-155">caspase-3</span> and intracellular matrix metalloproteinases (MMPs), including MMP-3 and MMP-13, while increasing the expression of collagen Type II.	30056756	2018
CXCR2	C-X-C Motif Chemokine Receptor 2	Protein Coding	P25025	55	GC02P218125	3.05834	https://www.genecards.org/cgi-bin/carddisp.pl?gene=CXCR2							ACE	1636	Intervertebral Disc Degeneration	MESH:D055959		Dexamethasone|Nicotine|Resveratrol	12.74	3		Intervertebral Disc Degeneration	C0158266	NEAT1	283131	0.01	AlteredExpression		BEFREE	<span class="gene" id="29534600-6-0-5">NEAT1</span>, p53, and p21 were dramatically upregulated in <span class="disease" id="29534600-6-53-85">intervertebral disc degeneration</span>.	29534600	2018
CAST	Calpastatin	Protein Coding	P20810	48	GC05P096525	3.04698	https://www.genecards.org/cgi-bin/carddisp.pl?gene=CAST							CASP9	842	Intervertebral Disc Degeneration	MESH:D055959		Dexamethasone|Nicotine|Resveratrol|Simvastatin	12.73	4		Intervertebral Disc Degeneration	C0158266	IL1B	3553	0.1	Biomarker		BEFREE	CircSEMA4B targets miR-431 modulating <span class="gene" id="30251693-0-38-43">IL-1β</span>-induced degradative changes in nucleus pulposus cells in <span class="disease" id="30251693-0-101-133">intervertebral disc degeneration</span> via Wnt pathway.	30251693	2018
CNMD	Chondromodulin	Protein Coding	O75829	42	GC13M052704	3.03284	https://www.genecards.org/cgi-bin/carddisp.pl?gene=CNMD							BIRC3	330	Intervertebral Disc Degeneration	MESH:D055959		Dexamethasone|Resveratrol|Simvastatin	12.72	3		Intervertebral Disc Degeneration	C0158266	ACAN	176	0.1	GeneticVariation		BEFREE	An association between the <span class="gene" id="17632389-3-27-35">aggrecan</span> VNTR polymorphism and multilevel <span class="disease" id="17632389-3-69-86">disc degeneration</span> has been previously reported in young Japanese women.	17632389	2007
IL13	Interleukin 13	Protein Coding	P35225	47	GC05P132656	3.0327	https://www.genecards.org/cgi-bin/carddisp.pl?gene=IL13							CD86	942	Intervertebral Disc Degeneration	MESH:D055959		Nicotine|Resveratrol|Simvastatin	12.72	3		Intervertebral Disc Degeneration	C0158266	MIR21	406991	0.06	Biomarker		BEFREE	A rat model of <span class="disease" id="29896228-5-15-47">intervertebral disc degeneration</span> was established and <span class="gene" id="29896228-5-68-74">miR-21</span> inhibitor (antagomiR-21) was administered.	29896228	2018
BBC3	BCL2 Binding Component 3	Protein Coding	Q96PG8	45	GC19M047220	3.02975	https://www.genecards.org/cgi-bin/carddisp.pl?gene=BBC3							DDIT4	54541	Intervertebral Disc Degeneration	MESH:D055959		Dexamethasone|Nicotine|Resveratrol	12.72	3		Intervertebral Disc Degeneration	C0158266	JUND	3727	0.02	Biomarker		BEFREE	The results of the present study indicated that the MAPK‑regulated <span class="gene" id="29286093-12-67-70">AP1</span> pathway may contribute to senescence‑associated <span class="disease" id="29286093-12-119-136">disc degeneration</span>.	29286093	2018
NRG1	Neuregulin 1	Protein Coding	Q02297	52	GC08P031639	3.01648	https://www.genecards.org/cgi-bin/carddisp.pl?gene=NRG1							CYBB	1536	Intervertebral Disc Degeneration	MESH:D055959		Dexamethasone|Resveratrol|Simvastatin	12.71	3		Intervertebral Disc Degeneration	C0158266	MIR221	407006	0.02	Biomarker		BEFREE	Protective effect of estrogen against <span class="disease" id="29529124-0-38-70">intervertebral disc degeneration</span> is attenuated by <span class="gene" id="29529124-0-88-95">miR-221</span> through targeting estrogen receptor α.	29529124	2018
DDIT3	DNA Damage Inducible Transcript 3	Protein Coding	P35638	50	GC12M057516	3.01412	https://www.genecards.org/cgi-bin/carddisp.pl?gene=DDIT3							NR4A1	3164	Intervertebral Disc Degeneration	MESH:D055959		Dexamethasone|Nicotine|Resveratrol	12.71	3		Intervertebral Disc Degeneration	C0158266	MIR10B	406903	0.02	AlteredExpression		BEFREE	Here, we showed that miR-21 was significantly upregulated in degenerative nucleus pulposus tissues when compared with nucleus pulposus tissues that were isolated from patients with idiopathic scoliosis and that <span class="gene" id="24603539-3-211-218">miR-10b</span> levels were associated with <span class="disease" id="24603539-3-247-264">disc degeneration</span> grade.	24603539	2014
PLA2G1B	Phospholipase A2 Group IB	Protein Coding	P04054	49	GC12M120322	3.01365	https://www.genecards.org/cgi-bin/carddisp.pl?gene=PLA2G1B							TJP1	7082	Intervertebral Disc Degeneration	MESH:D055959		Dexamethasone|Nicotine|Resveratrol	12.71	3		Intervertebral Disc Degeneration	C0158266	MMP2	4313	0.03	Biomarker		BEFREE	This study demonstrates for the first time an upregulation of periostin in addition to the expression levels of Type I collagen and <span class="gene" id="23453657-13-132-158">matrix metalloproteinase-2</span> in human <span class="disease" id="23453657-13-168-185">disc degeneration</span>.	23453657	2013
TRPC6	Transient Receptor Potential Cation Channel Subfamily C Member 6	Protein Coding	Q9Y210	53	GC11M101451	3.00721	https://www.genecards.org/cgi-bin/carddisp.pl?gene=TRPC6							CAV1	857	Intervertebral Disc Degeneration	MESH:D055959		Dexamethasone|Resveratrol|Simvastatin	12.7	3		Intervertebral Disc Degeneration	C0158266	NGF	4803	0.03	AlteredExpression		BEFREE	The aim of the study was to assess if <span class="gene" id="25062286-2-38-57">nerve growth factor</span> (<span class="gene" id="25062286-2-59-62">NGF</span>) might alter gene expression of IVD cells and contribute to <span class="disease" id="25062286-2-123-140">disc degeneration</span> by enhancing expression or activity of factors that cause breakdown of IVD matrix.	25062286	2014
PHF6	PHD Finger Protein 6	Protein Coding	Q8IWS0	45	GC0XP134373	3.00312	https://www.genecards.org/cgi-bin/carddisp.pl?gene=PHF6							NOS2	4843	Intervertebral Disc Degeneration	MESH:D055959		Dexamethasone|Nicotine|Resveratrol|Simvastatin	12.7	4		Intervertebral Disc Degeneration	C0158266	CSGALNACT1	55790	0.01	Biomarker		BEFREE	Upregulation of glycosaminoglycan synthesis by Neurotropin in nucleus pulposus cells via stimulation of <span class="gene" id="30148873-0-104-159">chondroitin sulfate N-acetylgalactosaminyltransferase 1</span>: A new approach to attenuation of <span class="disease" id="30148873-0-194-226">intervertebral disc degeneration</span>.	30148873	2018
WDR4	WD Repeat Domain 4	Protein Coding	P57081	42	GC21M042843	2.99306	https://www.genecards.org/cgi-bin/carddisp.pl?gene=WDR4							PRKCA	5578	Intervertebral Disc Degeneration	MESH:D055959		Dexamethasone|Nicotine|Resveratrol	12.7	3		Intervertebral Disc Degeneration	C0158266	MMP14	4323	0.01	Biomarker		BEFREE	Downregulation of miR-193a-3p promoted loss of type II collagen by directly targeting <span class="gene" id="26620678-17-86-91">MMP14</span> in IDD. miR-193a-3p inhibited IDD in vitro and in vivo. miR-193a-3p may be a promising candidate for prevention of <span class="disease" id="26620678-17-207-232">degenerative disc disease</span>.	26620678	2016
HSF1	Heat Shock Transcription Factor 1	Protein Coding	Q00613	51	GC08P144291	2.99257	https://www.genecards.org/cgi-bin/carddisp.pl?gene=HSF1							CD44	960	Intervertebral Disc Degeneration	MESH:D055959		Nicotine|Resveratrol|Simvastatin	12.69	3		Intervertebral Disc Degeneration	C0158266	PIK3CB	5291	0.03	Biomarker		BEFREE	Taken together, our results suggest that H&lt;sub&gt;2&lt;/sub&gt;S plays a protective role in <span class="disease" id="28087442-8-83-87">IVDD</span> and the underlying mechanism involves <span class="gene" id="28087442-8-126-130">PI3K</span>/Akt and ERK1/2 signaling pathways-mediated suppression of ER stress and mitochondrial dysfunction in IL-1β-induced NP cells.	28087442	2017
RIPPLY2	Ripply Transcriptional Repressor 2	Protein Coding	Q5TAB7	40	GC06P112650	2.99212	https://www.genecards.org/cgi-bin/carddisp.pl?gene=RIPPLY2							RUNX2	860	Intervertebral Disc Degeneration	MESH:D055959		Dexamethasone|Resveratrol|Simvastatin	12.69	3		Intervertebral Disc Degeneration	C0158266	CCN2	1490	0.04	AlteredExpression		BEFREE	CONCLUSIONS The findings that ectopic expression of Smurf2 driven by the Col2a1 promoter accelerated <span class="disease" id="28387615-9-101-118">disc degeneration</span> in Col2a1-Smurf2 transgenic mice, and that higher levels of <span class="gene" id="28387615-9-179-183">CTGF</span> protein and mRNA were present in Col2a1-Smurf2 transgenic discs, indicate that Smurf2 accelerates <span class="d…	28387615	2017
SIRT2	Sirtuin 2	Protein Coding	Q8IXJ6	51	GC19M038878	2.99003	https://www.genecards.org/cgi-bin/carddisp.pl?gene=SIRT2							CYCSB	415158	Intervertebral Disc Degeneration	MESH:D055959		Dexamethasone|Resveratrol	12.68	2		Intervertebral Disc Degeneration	C0158266	GDF5	8200	0.05	GeneticVariation		BEFREE	Several studies have assessed the association between <span class="gene" id="30217184-1-54-58">GDF5</span> <span class="variant" dbSNP="rs143383" genes_norm="8200">rs143383</span> polymorphism and the susceptibility of musculoskeletal degenerative diseases, such as <span class="disease" id="30217184-1-154-186">intervertebral disc degeneration</span> (IDD) and osteoarthritis (OA), but the results …	30217184	2018
AKT3	AKT Serine/Threonine Kinase 3	Protein Coding	Q9Y243	58	GC01M243488	2.98969	https://www.genecards.org/cgi-bin/carddisp.pl?gene=AKT3							SCD1	20249	Intervertebral Disc Degeneration	MESH:D055959		Dexamethasone|Nicotine|Resveratrol	12.68	3		Intervertebral Disc Degeneration	C0158266	KLF5	688	0.01	Biomarker		BEFREE	These results indicate the critical role of <span class="gene" id="29196238-6-44-48">KLF5</span> in regulating intervertebral disc metabolism and suggest <span class="gene" id="29196238-6-106-110">KLF5</span> inhibitor such as ML264 as potential compound for treatment of <span class="disease" id="29196238-6-174-199">degenerative disc disease</span>.	29196238	2018
CD4	CD4 Molecule	Protein Coding	P01730	53	GC12P006786	2.9868	https://www.genecards.org/cgi-bin/carddisp.pl?gene=CD4							AKT1	207	Intervertebral Disc Degeneration	MESH:D055959		Dexamethasone|Nicotine|Resveratrol|Simvastatin	12.64	4		Intervertebral Disc Degeneration	C0158266	CRK	1398	0.02	Biomarker		BEFREE	These results support the hypothesis that IL-1β and the <span class="gene" id="20661932-9-56-59">p38</span> MAPK signal may be responsible for many of the inflammatory and catabolic changes seen in the human <span class="disease" id="20661932-9-160-177">disk degeneration</span>, and support our proposal that HBO treatment-induced increase of the anabolic factor (TIMP-1)/catabolic factor (MMP-3) r…	20661932	2011
MIR382	MicroRNA 382	RNA Gene		17	GC14P113602	2.96039	https://www.genecards.org/cgi-bin/carddisp.pl?gene=MIR382							NGF	4803	Intervertebral Disc Degeneration	MESH:D055959		Dexamethasone|Nicotine|Resveratrol	12.64	3		Intervertebral Disc Degeneration	C0158266	TIMP1	7076	0.04	AlteredExpression		BEFREE	Expression profiles of MMP-1 and <span class="gene" id="26782559-0-33-39">TIMP-1</span> in lumbar <span class="disease" id="26782559-0-50-82">intervertebral disc degeneration</span>.	26782559	2015
FADD	Fas Associated Via Death Domain	Protein Coding	Q13158	50	GC11P070203	2.95437	https://www.genecards.org/cgi-bin/carddisp.pl?gene=FADD							ERN1	2081	Intervertebral Disc Degeneration	MESH:D055959		Dexamethasone|Nicotine|Resveratrol	12.63	3		Intervertebral Disc Degeneration	C0158266	BEST1	7439	0.01	Biomarker		BEFREE	In older men, severe <span class="disease" id="27703044-12-21-23">DD</span> is associated with higher <span class="gene" id="27703044-12-50-53">BMD</span>.	27703044	2017
ERN1	Endoplasmic Reticulum To Nucleus Signaling 1	Protein Coding	O75460	51	GC17M064039	2.95387	https://www.genecards.org/cgi-bin/carddisp.pl?gene=ERN1							MAP2K1	5604	Intervertebral Disc Degeneration	MESH:D055959		Dexamethasone|Nicotine|Resveratrol	12.63	3		Intervertebral Disc Degeneration	C0158266	MMP13	4322	0.05	AlteredExpression		BEFREE	Our study demonstrates that inhibition of BRD4 may suppress MAPK and NF-κB signaling and activate autophagy to suppress <span class="gene" id="31331201-9-120-126">MMP-13</span> expression in diabetic <span class="disease" id="31331201-9-150-154">IVDD</span>, and diabetic IVDD may be compromised by BRD4 inhibitors.-Wang, J., Hu, J., Chen, X., Huang, C., Lin, J., Shao, Z., Gu, M., Wu, Y., Tian, N.,…	31331201	2019
RAB4B-EGLN2	RAB4B-EGLN2 Readthrough (NMD Candidate)	RNA Gene		16	GC19P040778	2.95043	https://www.genecards.org/cgi-bin/carddisp.pl?gene=RAB4B-EGLN2							DRD2	1813	Intervertebral Disc Degeneration	MESH:D055959		Nicotine|Resveratrol|Simvastatin	12.61	3		Intervertebral Disc Degeneration	C0158266	DGCR2	9993	0.01	Biomarker		BEFREE	Moreover, TUNEL assay and histological analysis showed that ligustilide could inhibit the apoptosis of nucleus pulposus cells and ameliorate the progression of <span class="disease" id="30785069-9-160-192">intervertebral disc degeneration</span> in punctured Rat <span class="gene" id="30785069-9-210-213">IDD</span> model.	30785069	2019
U2AF1	U2 Small Nuclear RNA Auxiliary Factor 1	Protein Coding	Q01081	47	GC21M043092	2.94502	https://www.genecards.org/cgi-bin/carddisp.pl?gene=U2AF1							CDH2	1000	Intervertebral Disc Degeneration	MESH:D055959		Dexamethasone|Nicotine|Resveratrol	12.6	3		Intervertebral Disc Degeneration	C0158266	YAP1	10413	0.02	Biomarker		BEFREE	AMOT130 linking F-actin to <span class="gene" id="30039887-0-27-30">YAP</span> is involved in <span class="disease" id="30039887-0-46-78">intervertebral disc degeneration</span>.	30039887	2018
ASIC1	Acid Sensing Ion Channel Subunit 1	Protein Coding	P78348	49	GC12P050057	2.94207	https://www.genecards.org/cgi-bin/carddisp.pl?gene=ASIC1							NPPA	4878	Intervertebral Disc Degeneration	MESH:D055959		Dexamethasone|Resveratrol|Simvastatin	12.6	3		Intervertebral Disc Degeneration	C0158266	IL1B	3553	0.1	GeneticVariation		BEFREE	<span class="gene" id="15308963-8-0-4">IL-1</span> gene cluster polymorphisms could affect the risk of <span class="disease" id="15308963-8-57-74">disc degeneration</span>.	15308963	2004
NR1H4	Nuclear Receptor Subfamily 1 Group H Member 4	Protein Coding	Q96RI1	52	GC12P100473	2.91719	https://www.genecards.org/cgi-bin/carddisp.pl?gene=NR1H4							ST20	400410	Intervertebral Disc Degeneration	MESH:D055959		Nicotine|Resveratrol	12.58	2		Intervertebral Disc Degeneration	C0158266	MMP2	4313	0.03	Biomarker		BEFREE	Potential genetic factors include those related to <span class="gene" id="25839387-12-51-56">MMP-2</span> and collagen IX for <span class="disease" id="25839387-12-77-102">degenerative disc disease</span>, and collagen VI and XI for ossification of the posterior longitudinal ligament.	25839387	2015
BCL2L11	BCL2 Like 11	Protein Coding	O43521	49	GC02P111119	2.91499	https://www.genecards.org/cgi-bin/carddisp.pl?gene=BCL2L11							CYP1A1	1543	Intervertebral Disc Degeneration	MESH:D055959		Dexamethasone|Nicotine|Resveratrol|Simvastatin	12.57	4		Intervertebral Disc Degeneration	C0158266	HAPLN1	1404	0.01	GeneticVariation		BEFREE	Single-nucleotide polymorphism in the <span class="gene" id="20953637-0-38-80">hyaluronan and proteoglycan link protein 1</span> (<span class="gene" id="20953637-0-82-88">HAPLN1</span>) gene is associated with spinal osteophyte formation and <span class="disease" id="20953637-0-146-163">disc degeneration</span> in Japanese women.	20953637	2011
RETN	Resistin	Protein Coding	Q9HD89	46	GC19P007669	2.91424	https://www.genecards.org/cgi-bin/carddisp.pl?gene=RETN							HMGB1	3146	Intervertebral Disc Degeneration	MESH:D055959		Dexamethasone|Resveratrol|Simvastatin	12.57	3		Intervertebral Disc Degeneration	C0158266	THBS2	7058	0.03	Biomarker		BEFREE	A population-based study identifies an association of <span class="gene" id="31233787-0-54-59">THBS2</span> with <span class="disease" id="31233787-0-65-97">intervertebral disc degeneration</span>.	31233787	2019
RAC1	Rac Family Small GTPase 1	Protein Coding	P63000	53	GC07P007923	2.91412	https://www.genecards.org/cgi-bin/carddisp.pl?gene=RAC1							CDKN2A	1029	Intervertebral Disc Degeneration	MESH:D055959		Nicotine|Resveratrol|Simvastatin	12.56	3		Intervertebral Disc Degeneration	C0158266	TGFB1	7040	0.36	Biomarker		BEFREE	In vivo, <span class="gene" id="28935976-9-9-15">TGF-β1</span> injection inhibited the development of degenerative features in the <span class="disease" id="28935976-9-84-88">IVDD</span> model.	28935976	2017
XPA	XPA, DNA Damage Recognition And Repair Factor	Protein Coding	P23025	49	GC09M097654	2.90804	https://www.genecards.org/cgi-bin/carddisp.pl?gene=XPA							ALPL	249	Intervertebral Disc Degeneration	MESH:D055959		Dexamethasone|Resveratrol|Simvastatin	12.55	3		Intervertebral Disc Degeneration	C0158266	HTRA1	5654	0.33	GeneticVariation		BEFREE	A genetic variation at the <span class="gene" id="19798546-8-27-32">HTRA1</span> gene promoter locus is associated with spinal <span class="disease" id="19798546-8-79-96">disc degeneration</span>, suggesting an involvement of the HTRA1 gene in osteoarthritis.	19798546	2010
SLC19A3	Solute Carrier Family 19 Member 3	Protein Coding	Q9BZV2	50	GC02M227685	2.90546	https://www.genecards.org/cgi-bin/carddisp.pl?gene=SLC19A3							GPR139	124274	Intervertebral Disc Degeneration	MESH:D055959		Dexamethasone|Resveratrol	12.55	2		Intervertebral Disc Degeneration	C0158266	TNF	7124	0.1	Biomarker		BEFREE	A role for <span class="gene" id="23438440-0-11-15">TNFα</span> in <span class="disease" id="23438440-0-19-51">intervertebral disc degeneration</span>: a non-recoverable catabolic shift.	23438440	2013
MIR519D	MicroRNA 519d	RNA Gene		19	GC19P053713	2.89944	https://www.genecards.org/cgi-bin/carddisp.pl?gene=MIR519D							HERC2P2	400322	Intervertebral Disc Degeneration	MESH:D055959		Dexamethasone|Resveratrol	12.55	2		Intervertebral Disc Degeneration	C0158266	COL1A1	1277	0.02	GeneticVariation		BEFREE	Our results indicate that <span class="gene" id="29088884-8-26-32">COL1A1</span> <span class="variant" dbSNP="rs1800012" genes_norm="1277">rs1800012</span> polymorphism associates with the susceptibility of <span class="disease" id="29088884-8-94-98">IVDD</span>.	29088884	2017
SEMA3C	Semaphorin 3C	Protein Coding	Q99985	48	GC07M080742	2.89596	https://www.genecards.org/cgi-bin/carddisp.pl?gene=SEMA3C							CXCL12	6387	Intervertebral Disc Degeneration	MESH:D055959		Dexamethasone|Resveratrol|Simvastatin	12.51	3		Intervertebral Disc Degeneration	C0158266	HTRA1	5654	0.33	Biomarker		GENOMICS_ENGLAND	Heterozygous HTRA1 mutations are associated with autosomal dominant cerebral small vessel disease.	26063658	2015
TMEM63A	Transmembrane Protein 63A	Protein Coding	O94886	44	GC01M225847	2.89588	https://www.genecards.org/cgi-bin/carddisp.pl?gene=TMEM63A							APOA1	335	Intervertebral Disc Degeneration	MESH:D055959		Dexamethasone|Resveratrol|Simvastatin	12.5	3		Intervertebral Disc Degeneration	C0158266	MIR155	406947	0.04	Biomarker		BEFREE	Dual luciferase reporter assay, real-time PCR, western blotting and knockdown experiments were performed to demonstrate the role of NF-κB signaling in matrix regulation by TCF7L2 and the regulation of TCF7L2 by <span class="gene" id="30245464-5-211-218">miR-155</span> in <span class="disease" id="30245464-5-222-254">intervertebral disc degeneration</span>.	30245464	2018
HYAL1	Hyaluronidase 1	Protein Coding	Q12794	51	GC03M050299	2.89397	https://www.genecards.org/cgi-bin/carddisp.pl?gene=HYAL1							CEBPA	1050	Intervertebral Disc Degeneration	MESH:D055959		Dexamethasone|Nicotine|Resveratrol	12.49	3		Intervertebral Disc Degeneration	C0158266	VDR	7421	0.1	GeneticVariation		BEFREE	PubMed, Embase, and Science Direct databases were searched for studies that investigated associations of the FokI (<span class="variant" dbSNP="rs2228570" genes_norm="7421">rs2228570</span>, <span class="variant" dbSNP="rs10735810" genes_norm="7421">rs10735810</span>), and ApaI (<span class="variant" dbSNP="rs7975253" genes_norm="7421">rs7975253</span>) polymorphisms of the <span class="gene" id=…	27797588	2017
MMP14	Matrix Metallopeptidase 14	Protein Coding	P50281	55	GC14P040147	2.89004	https://www.genecards.org/cgi-bin/carddisp.pl?gene=MMP14							COL1A2	1278	Intervertebral Disc Degeneration	MESH:D055959		Dexamethasone|Nicotine|Resveratrol	12.48	3		Intervertebral Disc Degeneration	C0158266	TCF7L2	6934	0.01	Biomarker		BEFREE	Dual luciferase reporter assay, real-time PCR, western blotting and knockdown experiments were performed to demonstrate the role of NF-κB signaling in matrix regulation by <span class="gene" id="30245464-5-172-178">TCF7L2</span> and the regulation of <span class="gene" id="30245464-5-201-207">TCF7L2</span> by miR-155 in <span class="disease" id="30245464-5-222-254">intervertebral disc degeneratio…	30245464	2018
CAPN2	Calpain 2	Protein Coding	P17655	51	GC01P223701	2.87784	https://www.genecards.org/cgi-bin/carddisp.pl?gene=CAPN2							CYP2B1	24300	Intervertebral Disc Degeneration	MESH:D055959		Dexamethasone|Nicotine|Resveratrol	12.45	3		Intervertebral Disc Degeneration	C0158266	PIK3CG	5294	0.03	Biomarker		BEFREE	The <span class="gene" id="31746390-4-4-8">PI3K</span>‑AKT signaling pathway, advanced glycation endproducts‑receptor for advanced glycation endproducts signaling pathway, p53 signaling pathway, and transforming growth factor‑b signaling pathway were activated in <span class="disease" id="31746390-4-218-235">disc degeneration</span>.	31746390	2020
OLR1	Oxidized Low Density Lipoprotein Receptor 1	Protein Coding	P78380	46	GC12M025972	2.86246	https://www.genecards.org/cgi-bin/carddisp.pl?gene=OLR1							PRL	5617	Intervertebral Disc Degeneration	MESH:D055959		Dexamethasone|Nicotine|Resveratrol	12.43	3		Intervertebral Disc Degeneration	C0158266	GDF6	392255	0.02	Biomarker		BEFREE	The present study indicates that <span class="gene" id="30177520-10-33-39">CDMP-2</span> may be helpful to retard hyperosmolarity niche-mediated <span class="disease" id="30177520-10-96-113">disc degeneration</span>.	30177520	2018
ENSG00000274760		RNA Gene		9	GC20P049279	2.84732	https://www.genecards.org/cgi-bin/carddisp.pl?gene=ENSG00000274760							ACCSL	390110	Intervertebral Disc Degeneration	MESH:D055959		Dexamethasone|Resveratrol	12.42	2		Intervertebral Disc Degeneration	C0158266	MIR210	406992	0.01	AlteredExpression		BEFREE	Our results showed that <span class="gene" id="28667916-4-24-31">miR-210</span> levels were significantly increased in degenerated NP tissues compared with healthy controls, and positively correlated with <span class="disease" id="28667916-4-157-174">disc degeneration</span> grade.	28667916	2017
ENSG00000277967		RNA Gene		9	GC20P049280	2.84732	https://www.genecards.org/cgi-bin/carddisp.pl?gene=ENSG00000277967							HMGCS1	3157	Intervertebral Disc Degeneration	MESH:D055959		Dexamethasone|Nicotine|Resveratrol	12.38	3		Intervertebral Disc Degeneration	C0158266	BCL2	596	0.01	Biomarker		BEFREE	Our results suggest that miRNA-143 promotes the progression of nucleus pulposus apoptosis by directly targeting <span class="gene" id="28716711-14-112-116">BCL2</span>, providing a potential therapeutic target for the treatment of <span class="disease" id="28716711-14-180-212">intervertebral disc degeneration</span> disease.	28716711	2017
EXTL2	Exostosin Like Glycosyltransferase 2	Protein Coding	Q9UBQ6	44	GC01M100872	2.84365	https://www.genecards.org/cgi-bin/carddisp.pl?gene=EXTL2							FSHB	2488	Intervertebral Disc Degeneration	MESH:D055959		Dexamethasone|Nicotine|Resveratrol	12.36	3		Intervertebral Disc Degeneration	C0158266	IL1B	3553	0.1	AlteredExpression		BEFREE	<span class="gene" id="26341894-3-0-5">IL-1β</span> is highly expressed in degenerative intervertebral disk (IVD) tissues and cells, and it has been shown to be involved in multiple pathological processes during <span class="disease" id="26341894-3-166-183">disk degeneration</span>, including inflammatory responses, matrix destruction, angiogenesis and innervation, cellular apoptosis, oxidative s…	26341894	2015
MIR93	MicroRNA 93	RNA Gene		22	GC07M104208	2.82121	https://www.genecards.org/cgi-bin/carddisp.pl?gene=MIR93							CYP7A1	1581	Intervertebral Disc Degeneration	MESH:D055959		Dexamethasone|Resveratrol|Simvastatin	12.33	3		Intervertebral Disc Degeneration	C0158266	MIR640	693225	0.01	Biomarker		BEFREE	<span class="gene" id="31343104-12-0-7">miR-640</span> plays an important role in the <span class="disease" id="31343104-12-39-74">degeneration of intervertebral disc</span> and the relative inflammatory microenvironment.	31343104	2019
MKI67	Marker Of Proliferation Ki-67	Protein Coding	P46013	48	GC10M128096	2.82	https://www.genecards.org/cgi-bin/carddisp.pl?gene=MKI67							ANKRD34C	390616	Intervertebral Disc Degeneration	MESH:D055959		Dexamethasone|Resveratrol	12.3	2		Intervertebral Disc Degeneration	C0158266	BMP7	655	0.09	Biomarker		BEFREE	This study provides that <span class="gene" id="29367112-13-25-29">OP-1</span> may be efficacy in retarding inflammation-exacerbated <span class="disease" id="29367112-13-84-101">disc degeneration</span>.	29367112	2018
MIR4306	MicroRNA 4306	RNA Gene		12	GC13P099643	2.81372	https://www.genecards.org/cgi-bin/carddisp.pl?gene=MIR4306							ANKRD36BP1	84832	Intervertebral Disc Degeneration	MESH:D055959		Dexamethasone|Resveratrol	12.3	2		Intervertebral Disc Degeneration	C0158266	MIR155	406947	0.04	AlteredExpression		BEFREE	MRI, hematoxylin-eosin staining, or Collagen-II immunochemistry were performed to observe <span class="disease" id="29852820-3-90-122">intervertebral disk degeneration</span> in conditional <span class="gene" id="29852820-3-138-145">miR-155</span> overexpression mice and <span class="gene" id="29852820-3-170-177">miR-155</span> knockout mice.	29852820	2019
TAT	Tyrosine Aminotransferase	Protein Coding	P17735	48	GC16M071565	2.80941	https://www.genecards.org/cgi-bin/carddisp.pl?gene=TAT							C8ORF44	56260	Intervertebral Disc Degeneration	MESH:D055959		Dexamethasone|Resveratrol	12.3	2		Intervertebral Disc Degeneration	C0158266	TNF	7124	0.1	AlteredExpression		BEFREE	Animal models of caudal vertebra <span class="disease" id="31029152-9-33-65">intervertebral disc degeneration</span> further demonstrated that apoptosis was induced by up-regulation of tumor necrosis factor (<span class="gene" id="31029152-9-157-160">TNF</span>) accompanied by down-regulation of NF-κB and MAPKs cascades that are dependent on caspase and RIPK1.	31029152	2019
EGFR	Epidermal Growth Factor Receptor	Protein Coding	P00533	59	GC07P055019	2.80563	https://www.genecards.org/cgi-bin/carddisp.pl?gene=EGFR							C9ORF50	375759	Intervertebral Disc Degeneration	MESH:D055959		Dexamethasone|Resveratrol	12.3	2		Intervertebral Disc Degeneration	C0158266	GDF5	8200	0.05	Biomarker		BEFREE	Sustained release of <span class="gene" id="30660009-0-21-25">GDF5</span> from a designed coacervate attenuates <span class="disease" id="30660009-0-64-81">disc degeneration</span> in a rat model.	30660009	2019
MIR338	MicroRNA 338	RNA Gene		19	GC17M081242	2.80521	https://www.genecards.org/cgi-bin/carddisp.pl?gene=MIR338							HMGB1P1	10357	Intervertebral Disc Degeneration	MESH:D055959		Dexamethasone|Resveratrol	12.3	2		Intervertebral Disc Degeneration	C0158266	BMP7	655	0.09	Biomarker		BEFREE	The present study provides that <span class="gene" id="30872412-10-32-36">OP-1</span> may be promising in retarding <span class="disease" id="30872412-10-67-84">disc degeneration</span> in DM patients.	30872412	2019
IL1RAPL2	Interleukin 1 Receptor Accessory Protein Like 2	Protein Coding	Q9NP60	43	GC0XP104566	2.80004	https://www.genecards.org/cgi-bin/carddisp.pl?gene=IL1RAPL2							NT5DC4	284958	Intervertebral Disc Degeneration	MESH:D055959		Dexamethasone|Resveratrol	12.3	2		Intervertebral Disc Degeneration	C0158266	POLDIP2	26073	0.02	Biomarker		BEFREE	These results support the hypothesis that IL-1β and the <span class="gene" id="20661932-9-56-59">p38</span> MAPK signal may be responsible for many of the inflammatory and catabolic changes seen in the human <span class="disease" id="20661932-9-160-177">disk degeneration</span>, and support our proposal that HBO treatment-induced increase of the anabolic factor (TIMP-1)/catabolic factor (MMP-3) r…	20661932	2011
LINC00504	Long Intergenic Non-Protein Coding RNA 504	RNA Gene		19	GC04M014480	2.79962	https://www.genecards.org/cgi-bin/carddisp.pl?gene=LINC00504							RDH2	107460	Intervertebral Disc Degeneration	MESH:D055959		Dexamethasone|Resveratrol	12.3	2		Intervertebral Disc Degeneration	C0158266	MIR193A	406968	0.01	Biomarker		BEFREE	Downregulation of <span class="gene" id="26620678-17-18-26">miR-193a</span>-3p promoted loss of type II collagen by directly targeting MMP14 in IDD. <span class="gene" id="26620678-17-100-108">miR-193a</span>-3p inhibited IDD in vitro and in vivo. <span class="gene" id="26620678-17-148-156">miR-193a</span>-3p may be a promising candidate for prevention of <span class="disease" id="26620678-17-207…	26620678	2016
ARF4-AS1	ARF4 Antisense RNA 1	RNA Gene		15	GC03P057597	2.79962	https://www.genecards.org/cgi-bin/carddisp.pl?gene=ARF4-AS1							RELA	5970	Intervertebral Disc Degeneration	MESH:D055959		Dexamethasone|Nicotine|Resveratrol|Simvastatin	12.27	4		Intervertebral Disc Degeneration	C0158266	JUNB	3726	0.02	Biomarker		BEFREE	The results of the present study indicated that the MAPK‑regulated <span class="gene" id="29286093-12-67-70">AP1</span> pathway may contribute to senescence‑associated <span class="disease" id="29286093-12-119-136">disc degeneration</span>.	29286093	2018
LINC01258	Long Intergenic Non-Protein Coding RNA 1258	RNA Gene		15	GC04M038423	2.79962	https://www.genecards.org/cgi-bin/carddisp.pl?gene=LINC01258							XBP1	7494	Intervertebral Disc Degeneration	MESH:D055959		Nicotine|Resveratrol|Simvastatin	12.27	3		Intervertebral Disc Degeneration	C0158266	IL18RAP	8807	0.01	Biomarker		BEFREE	<span class="gene" id="31147177-2-0-41">Interleukin 18 Receptor Accessory Protein</span> (<span class="gene" id="31147177-2-43-50">IL18RAP</span>) gene is involved in <span class="disease" id="31147177-2-72-89">disc degeneration</span> and inflammatory processes like matrix degeneration.	31147177	2019
LINC01725	Long Intergenic Non-Protein Coding RNA 1725	RNA Gene		15	GC01M083348	2.79962	https://www.genecards.org/cgi-bin/carddisp.pl?gene=LINC01725							NR1H4	9971	Intervertebral Disc Degeneration	MESH:D055959		Dexamethasone|Resveratrol|Simvastatin	12.24	3		Intervertebral Disc Degeneration	C0158266	SOST	50964	0.01	GeneticVariation		BEFREE	Cervical and lumbar <span class="disease" id="17660224-1-20-45">degenerative disc disease</span> (<span class="gene" id="17660224-1-47-50">CDD</span> and LDD, respectively) form part of the spine osteoarthritis (OA) phenotype and are known to be influenced by genetic factors.	17660224	2008
LINC02882	Long Intergenic Non-Protein Coding RNA 2882	RNA Gene		15	GC12M073212	2.79962	https://www.genecards.org/cgi-bin/carddisp.pl?gene=LINC02882							GFAP	2670	Intervertebral Disc Degeneration	MESH:D055959		Dexamethasone|Nicotine|Resveratrol	12.23	3		Intervertebral Disc Degeneration	C0158266	IL1B	3553	0.1	AlteredExpression		BEFREE	We found that serglycin expression increased with increasing <span class="disease" id="29319363-8-61-78">disc degeneration</span> both in vivo and in vitro, and also increased with exposure in vitro to <span class="gene" id="29319363-8-151-155">IL-1</span>ß and TNF-α.	29319363	2018
LINC02955	Long Intergenic Non-Protein Coding RNA 2955	RNA Gene		15	GC12P030918	2.79962	https://www.genecards.org/cgi-bin/carddisp.pl?gene=LINC02955							HMOX1	3162	Intervertebral Disc Degeneration	MESH:D055959		Dexamethasone|Nicotine|Resveratrol|Simvastatin	12.23	4		Intervertebral Disc Degeneration	C0158266	YAP1	10413	0.02	Biomarker		BEFREE	However, the role of <span class="gene" id="30511395-3-21-25">YAP1</span> in <span class="disease" id="30511395-3-29-61">intervertebral disc degeneration</span> (IDD) remains elusive.	30511395	2019
LINC02895	Long Intergenic Non-Protein Coding RNA 2895	RNA Gene		13	GC15M038012	2.79962	https://www.genecards.org/cgi-bin/carddisp.pl?gene=LINC02895							GJA1	2697	Intervertebral Disc Degeneration	MESH:D055959		Dexamethasone|Resveratrol|Simvastatin	12.22	3		Intervertebral Disc Degeneration	C0158266	MIR182	406958	0.01	Biomarker		BEFREE	In conclusion, this study provides the first evidence that circERCC2 could ameliorate <span class="disease" id="31582722-8-86-90">IVDD</span> through <span class="gene" id="31582722-8-99-106">miR-182</span>-5p/SIRT1 axis by activating mitophagy and inhibiting apoptosis, and suggests that circERCC2 is a potentially effective therapeutic target for <span class="disease" id="31582722-8-249-253">IVDD…	31582722	2019
ENSG00000230490	Novel Transcript	RNA Gene		11	GC13M038796	2.79962	https://www.genecards.org/cgi-bin/carddisp.pl?gene=ENSG00000230490							GJD4	219770	Intervertebral Disc Degeneration	MESH:D055959		Dexamethasone|Resveratrol	12.2	2		Intervertebral Disc Degeneration	C0158266	IL22	50616	0.01	Biomarker		BEFREE	<span class="gene" id="28233079-0-0-5">IL-21</span> Is Positively Associated with <span class="disease" id="28233079-0-36-68">Intervertebral Disc Degeneration</span> by Interaction with TNF-α Through the JAK-STAT Signaling Pathway.	28233079	2017
ENSG00000245768	Novel Transcript	RNA Gene		11	GC16P058733	2.79962	https://www.genecards.org/cgi-bin/carddisp.pl?gene=ENSG00000245768							LINC01140	339524	Intervertebral Disc Degeneration	MESH:D055959		Dexamethasone|Resveratrol	12.2	2		Intervertebral Disc Degeneration	C0158266	CTNNB1	1499	0.02	Biomarker		BEFREE	Aquaporin 3 protects against lumbar <span class="disease" id="26820815-0-36-68">intervertebral disc degeneration</span> via the Wnt/<span class="gene" id="26820815-0-81-90">β-catenin</span> pathway.	26820815	2016
ENSG00000250519	Novel Transcript	RNA Gene		11	GC11P094182	2.79962	https://www.genecards.org/cgi-bin/carddisp.pl?gene=ENSG00000250519							PRKACG	5568	Intervertebral Disc Degeneration	MESH:D055959		Dexamethasone|Resveratrol	12.2	2		Intervertebral Disc Degeneration	C0158266	IL1A	3552	0.08	AlteredExpression		BEFREE	We found that serglycin expression increased with increasing <span class="disease" id="29319363-8-61-78">disc degeneration</span> both in vivo and in vitro, and also increased with exposure in vitro to <span class="gene" id="29319363-8-151-155">IL-1</span>ß and TNF-α.	29319363	2018
ENSG00000258081	Novel Transcript	RNA Gene		11	GC14P040192	2.79962	https://www.genecards.org/cgi-bin/carddisp.pl?gene=ENSG00000258081							TTTY14	83869	Intervertebral Disc Degeneration	MESH:D055959		Dexamethasone|Resveratrol	12.2	2		Intervertebral Disc Degeneration	C0158266	IL1B	3553	0.1	GeneticVariation		BEFREE	We performed a meta-analysis to assess association between interleukin 1 (<span class="gene" id="27253397-1-74-78">IL-1</span>) polymorphisms and the risk of <span class="disease" id="27253397-1-110-142">Intervertebral Disc Degeneration</span> (IDD).	27253397	2016
ENSG00000235450	Novel Transcript	RNA Gene		10	GC07M091366	2.79962	https://www.genecards.org/cgi-bin/carddisp.pl?gene=ENSG00000235450							TP53	7157	Intervertebral Disc Degeneration	MESH:D055959		Dexamethasone|Nicotine|Resveratrol|Simvastatin	12.19	4		Intervertebral Disc Degeneration	C0158266	ADAMTS5	11096	0.04	Biomarker		BEFREE	The purpose of this study is to demonstrate the regenerative potential of small interfering RNA (siRNA) designed against Caspase 3 and <span class="gene" id="30439528-5-135-142">ADAMTS5</span> genes in an in vitro and animal model of <span class="disease" id="30439528-5-184-201">disc degeneration</span>.	30439528	2019
ENSG00000251216	Novel Transcript	RNA Gene		9	GC04M173924	2.79962	https://www.genecards.org/cgi-bin/carddisp.pl?gene=ENSG00000251216							SRC	6714	Intervertebral Disc Degeneration	MESH:D055959		Dexamethasone|Nicotine|Resveratrol	12.17	3		Intervertebral Disc Degeneration	C0158266	IL1B	3553	0.1	Biomarker		BEFREE	Together, our study demonstrates that celastrol could reduce <span class="gene" id="28458159-6-61-66">IL-1β</span> induced matrix catabolism, oxidative stress and inflammation in human nucleus pulposus cells and attenuates rat <span class="disease" id="28458159-6-179-211">intervertebral disc degeneration</span> in vivo, which shows its potential to be a therapeutic drug for IDD.	28458159	2017
LOC101927560	Uncharacterized LOC101927560	RNA Gene		9	GC01M083801	2.79962	https://www.genecards.org/cgi-bin/carddisp.pl?gene=LOC101927560							ACACA	31	Intervertebral Disc Degeneration	MESH:D055959		Dexamethasone|Nicotine|Resveratrol	12.16	3		Intervertebral Disc Degeneration	C0158266	IL1A	3552	0.08	Biomarker		BEFREE	This in vitro study has shown that the use of ex vivo gene transfer to degenerate disc tissue is a feasible therapy for the inhibition of <span class="gene" id="16436110-11-138-142">IL-1</span>-mediated events during <span class="disease" id="16436110-11-166-183">disc degeneration</span>.	16436110	2006
ENSG00000253288	Novel Transcript	RNA Gene		8	GC08M137749	2.79962	https://www.genecards.org/cgi-bin/carddisp.pl?gene=ENSG00000253288							CSF2	1437	Intervertebral Disc Degeneration	MESH:D055959		Dexamethasone|Nicotine|Resveratrol	12.15	3		Intervertebral Disc Degeneration	C0158266	MIR616	693201	0.01	Biomarker		BEFREE	Circular RNA circ-4099 is induced by TNF-α and regulates ECM synthesis by blocking <span class="gene" id="29651107-0-83-90">miR-616</span>-5p inhibition of Sox9 in <span class="disease" id="29651107-0-116-148">intervertebral disc degeneration</span>.	29651107	2018
lnc-IQCM-2		RNA Gene		8	GC04M149353	2.79962	https://www.genecards.org/cgi-bin/carddisp.pl?gene=lnc-IQCM-2							G6PD	2539	Intervertebral Disc Degeneration	MESH:D055959		Dexamethasone|Nicotine|Resveratrol	12.14	3		Intervertebral Disc Degeneration	C0158266	SYT1	6857	0.02	Biomarker		BEFREE	Nuclear factor (NF)-κB <span class="gene" id="30076618-1-23-26">p65</span> plays a key role in the development of <span class="disease" id="30076618-1-66-98">intervertebral disc degeneration</span> (IDD).	30076618	2018
lnc-HMGXB4-8		RNA Gene		7	GC22P056544	2.79962	https://www.genecards.org/cgi-bin/carddisp.pl?gene=lnc-HMGXB4-8							MDM2	4193	Intervertebral Disc Degeneration	MESH:D055959		Nicotine|Resveratrol|Simvastatin	12.13	3		Intervertebral Disc Degeneration	C0158266	HCG18	414777	0.01	AlteredExpression		BEFREE	In addition, <span class="gene" id="29038477-5-13-18">HCG18</span> expression was up-regulated in the patients with IDD, bulging or herniated discs, and its level was positively correlated with the <span class="disease" id="29038477-5-150-167">disc degeneration</span> grade.	29038477	2017
MK280073-023		RNA Gene		6	GC01P173326	2.79962	https://www.genecards.org/cgi-bin/carddisp.pl?gene=MK280073-023							XDH	7498	Intervertebral Disc Degeneration	MESH:D055959		Dexamethasone|Nicotine|Resveratrol	12.13	3		Intervertebral Disc Degeneration	C0158266	ASIC3	9311	0.03	Biomarker		BEFREE	Acidic pH promotes <span class="disease" id="27853274-0-19-51">intervertebral disc degeneration</span>: <span class="gene" id="27853274-0-53-80">Acid-sensing ion channel -3</span> as a potential therapeutic target.	27853274	2016
MK280073-058		RNA Gene		6	GC10P112107	2.79962	https://www.genecards.org/cgi-bin/carddisp.pl?gene=MK280073-058							MCL1	4170	Intervertebral Disc Degeneration	MESH:D055959		Dexamethasone|Nicotine|Resveratrol	12.12	3		Intervertebral Disc Degeneration	C0158266	GRN	2896	0.03	Biomarker		BEFREE	<span class="gene" id="25777988-0-0-11">Progranulin</span> knockout accelerates <span class="disease" id="25777988-0-33-65">intervertebral disc degeneration</span> in aging mice.	25777988	2015
MK280073-197		RNA Gene		6	GC15P057700	2.79962	https://www.genecards.org/cgi-bin/carddisp.pl?gene=MK280073-197							RT1-DMA	294274	Intervertebral Disc Degeneration	MESH:D055959		Resveratrol|Simvastatin	12.12	2		Intervertebral Disc Degeneration	C0158266	STAT3	6774	0.02	Biomarker		BEFREE	Potential Involvement of the IL-6/JAK/<span class="gene" id="27879577-0-38-43">STAT3</span> Pathway in the Pathogenesis of <span class="disease" id="27879577-0-75-107">Intervertebral Disc Degeneration</span>.	27879577	2017
[truncated: 12,516 more rows]
