# Supplementary material for: Research on the mechanism of Duhuo in treating intervertebral disc degeneration based on bioinformatics and network pharmacology
Source: Medicine (Baltimore). 2026 Jun 5;105(23):e48991. doi: 10.1097/MD.0000000000048991 (PMC13246036; doi:10.1097/MD.0000000000048991)
Supplement: Supplementary file 5 [file medi-105-e48991-s005.xlsx]

## Sheet: Sheet1
	30 common elements in "GeneCard", "CTD ", "DisGenet " and "DEGs":								13 common elements in "GeneCard", "CTD ", "DisGenet " and "Model Hub Gene":									39 common Hub Gene
	COL9A3								CSF1R									COL9A3
	ACAN								AKT1									ACAN
	VEGFA								IL1RN									VEGFA
	TLR4								FASLG									TLR4
	NEAT1								COMT									NEAT1
	MMP9								TNFSF10									MMP9
	MMP3								SPARC									MMP3
	IL6								CSF1									IL6
	TGFB1								PDLIM7									TGFB1
	NLRP3								AQP3									NLRP3
	IGF1								TFAP2A									IGF1
	HMOX1								DCT									HMOX1
	TIMP1								CD74									TIMP1
	IL1RN																	IL1RN
	FASLG																	FASLG
	MAPK1																	MAPK1
	STAT3																	STAT3
	POSTN																	POSTN
	CCL3																	CCL3
	RETN																	RETN
	PDLIM7																	PDLIM7
	ADAMTS1																	ADAMTS1
	DDIT4																	DDIT4
	GPC6																	GPC6
	SHOX2																	SHOX2
	ERRFI1																	ERRFI1
	TNFAIP6																	TNFAIP6
	CD74																	CD74
	IL16																	IL16
	JUND																	JUND
																		CSF1R
																		AKT1
																		COMT
																		TNFSF10
																		SPARC
																		CSF1
																		AQP3
																		TFAP2A
																		DCT
