# Supplementary material for: Research on the mechanism of Duhuo in treating intervertebral disc degeneration based on bioinformatics and network pharmacology
Source: Medicine (Baltimore). 2026 Jun 5;105(23):e48991. doi: 10.1097/MD.0000000000048991 (PMC13246036; doi:10.1097/MD.0000000000048991)
Supplement: Supplementary file 6 [file medi-105-e48991-s006.xlsx]

## Sheet: Sheet1
枢纽基因			Differential analysis of raw data for key hub genes
IL6		Group	NLRP3	IL6	TGFB1	TLR4	AKT1	MMP9	MMP3	TIMP1	CCL3	STAT3		Tag
MMP9		Normal	6.66334	4.16358	8.04315	8.43836	7.73061	9.63829	1.36054	8.80599	8.05251	6.64861		GSM1354764
TGFB1		Normal	7.08797	2.96944	7.17152	8.82045	11.1182	10.6144	1.14021	8.54694	7.62868	6.78902		GSM1354765
TLR4		Normal	7.82802	3.98033	7.98321	8.88388	8.94485	9.94121	1.33537	8.5402	8.38205	6.57691		GSM1354766
CCL3		Normal	7.74129	2.95182	7.84532	9.9334	10.6014	9.98559	0.926809	8.41423	7.42741	6.58719		GSM1354767
IGF1		Normal	7.86206	3.71222	7.74099	8.85078	9.18507	10.1482	1.84737	8.25245	7.51176	6.68541		GSM1354768
STAT3		IVDD	7.14322	2.85679	9.25708	9.14559	10.2923	11.0959	2.71748	9.67218	9.92008	6.45712		GSM1354769
TIMP1		IVDD	7.5761	3.21045	8.90595	8.4962	11.3635	10.2262	2.25876	9.76555	9.55502	7.99909		GSM1354770
AKT1		IVDD	7.2012	2.99032	9.28263	9.31287	10.0596	10.9889	2.64702	9.71501	9.41053	6.80804		GSM1354771
MMP3		IVDD	6.42	1.85298	9.4331	9.05222	7.98436	11.3722	3.01349	9.69347	10.2318	6.18796		GSM1354772
CSF1		IVDD	7.36249	1.57189	9.35027	8.81114	9.96667	11.0937	2.79577	9.66219	10.2856	6.8395		GSM1354773
FASLG		IVDD	7.35017	2.07632	9.39875	9.2065	11.0719	11.3254	1.75225	9.9847	9.36298	7.22427		GSM3526782
HMOX1		IVDD	6.80945	3.35777	8.0659	8.94792	9.13373	10.1875	1.84483	9.01265	8.03473	6.53362		GSM3526783
IL1RN		IVDD	8.02441	3.48378	9.20904	9.36426	9.50104	9.7077	1.77071	9.84107	9.8833	7.27964		GSM3526784
CSF1R		IVDD	6.99469	3.5022	7.9905	8.80071	8.57257	10.0365	1.87571	8.55387	10.085	6.53481		GSM3526785
ACAN		IVDD	9.05998	2.9662	9.20756	10.6299	9.6064	13.4125	2.39487	9.2444	10.331	8.1465		GSM3526786
NLRP3		IVDD	7.89144	2.05834	8.36529	9.21233	11.226	11.4176	4.0831	9.29626	7.55928	6.76814		GSM3526787
POSTN		IVDD	7.33067	3.6356	8.15998	9.13062	8.3874	10.1963	1.72988	9.22832	9.40457	6.74018		GSM3526788
TNFAIP6		IVDD	7.58011	3.90737	8.63919	9.18407	12.9064	11.3877	1.8661	9.28317	7.26888	6.83693		GSM3526789
SPARC		Normal	6.64853	2.15693	7.88536	8.06679	8.54855	8.24021	1.76359	8.11337	8.12441	6.01974		GSM3526790
		Normal	6.39684	3.00042	8.00911	8.31352	8.92475	9.52998	1.85124	8.56167	8.82402	6.1687		GSM3526791
		Normal	7.12562	2.38426	8.02741	8.71847	8.4377	10.4307	1.78973	8.50448	9.84378	6.3702		GSM3526792
		Normal	7.3155	2.61033	8.20539	9.12994	8.53774	11.2133	1.86134	9.00911	7.44986	6.75521		GSM3526793
		Normal	7.54254	2.7235	8.87546	8.9624	11.1348	10.3837	1.80355	9.57308	10.124	6.85641		GSM3526794
		Normal	7.33232	4.41484	9.45628	8.83387	12.1588	11.0699	1.89134	9.97711	7.47188	6.90877		GSM3526795
		Normal	6.7563	3.14805	8.40006	8.51843	8.37726	9.66697	1.88454	8.68568	10.0393	6.53923		GSM3526796
		Normal	6.87495	2.72924	8.58239	8.89786	9.76716	10.527	1.78192	8.97921	8.35155	6.6248		GSM3526797
		Normal	5.8517	1.90982	8.4517	8.73279	12.5995	10.421	1.80961	8.92794	9.37292	6.45586		GSM4548691
		Normal	7.1398	2.33682	8.20391	9.38925	8.34866	10.4283	1.79784	8.92989	8.6688	6.90486		GSM4548692
		Normal	7.02633	1.94872	7.8619	8.71591	8.578	7.84989	1.82205	8.90535	8.10763	6.35432		GSM4548693
		Normal	6.56366	2.29123	8.48321	8.67608	9.30632	9.38789	1.7777	9.28356	9.19256	6.68183		GSM4548694
		Normal	6.00939	3.63515	8.72532	8.86167	12.0606	10.573	1.79345	9.52117	7.22249	6.41901		GSM4548695
		Normal	6.91633	3.67404	8.82891	8.49008	12.0057	10.084	1.80707	9.2472	9.69953	6.88512		GSM4548696
		Normal	7.24662	2.54642	8.15301	8.91945	8.34288	9.79818	1.78391	8.5654	9.19078	6.37376		GSM4548697
		Normal	6.97004	4.23301	8.13008	8.33389	10.7863	10.5604	1.82589	8.50952	7.98565	6.06509		GSM4548698
		Normal	7.01442	3.10692	7.98584	9.3094	7.96328	10.9275	1.76324	8.72695	8.17779	6.45279		GSM4548699
		Normal	7.20042	3.28798	7.83087	8.11257	8.47742	8.60317	1.76324	8.66509	8.24265	6.14695		GSM4548700
		Normal	6.56954	3.04358	8.30513	9.30016	10.1925	11.3199	1.78291	8.44883	9.01209	6.94198		GSM4548701
		Normal	7.32019	4.467	7.70054	9.16339	8.44303	9.20772	1.80428	8.78233	8.91219	6.40352		GSM4548702
		Normal	6.62368	5.72041	8.39658	9.47276	12.3116	10.5343	1.79554	9.28108	10.8652	6.70223		GSM4548703
		Normal	7.929	3.09627	8.94977	8.63699	8.55686	10.4974	1.76817	9.11853	7.636	6.74151		GSM4548704
		Normal	7.98865	3.42345	8.73681	9.0721	8.50514	10.6129	1.76158	8.8601	8.07584	6.6454		GSM4548705
		Normal	8.06217	3.21684	8.59085	8.84535	10.7085	10.548	1.79473	9.39903	7.91676	6.52328		GSM4548706
		Normal	7.91057	3.19415	9.16762	8.76498	9.27664	10.3989	1.75878	9.34478	8.54115	6.95642		GSM4548707
		IVDD	7.28934	2.79313	7.5277	8.44419	8.3216	9.56389	1.79599	8.45807	9.7268	6.55225		GSM4548708
		IVDD	7.53549	2.61165	8.35752	9.30462	8.91817	9.52605	1.78561	8.77437	8.15046	6.81964		GSM4548709
		IVDD	7.08104	2.17505	7.75265	9.41373	7.87155	11.4142	6.4633	8.62386	11.5871	6.76426		GSM4548710
		IVDD	7.27126	2.2364	7.97172	9.10953	11.7594	11.2339	1.85256	8.85424	9.06538	6.69338		GSM4548711
		IVDD	6.7991	1.92192	8.00231	8.63255	11.7417	9.38403	1.81918	8.79125	7.80646	6.61246		GSM4548712
		IVDD	7.06939	3.07422	9.03569	9.6707	10.5813	12.0697	2.23604	9.46482	9.88789	7.32126		GSM4548713
		IVDD	7.26654	3.30786	8.49934	8.82999	11.5473	11.7492	1.79146	8.86135	9.46539	6.77637		GSM4548714
		IVDD	7.96285	2.70544	9.41525	9.83031	8.63584	10.4453	2.34857	9.51134	8.52409	7.65325		GSM4548715
		IVDD	7.89314	2.95118	8.68381	8.86695	8.84298	11.9394	1.80947	9.5971	7.9944	6.9365		GSM4548716
		IVDD	6.84852	3.14779	8.52089	8.61429	11.8154	10.2868	2.85352	9.40931	9.50808	5.86423		GSM4548717
		IVDD	7.47193	2.82141	8.29758	8.54378	8.86757	10.5052	1.78616	9.20126	10.7688	6.52602		GSM4548718
		IVDD	7.48108	2.65643	7.77251	8.81585	11.5909	10.2107	2.02877	8.94665	7.91942	6.67416		GSM4548719
		IVDD	7.71774	2.77038	9.4897	9.48119	9.5283	11.5697	1.75813	9.51825	9.90202	7.46692		GSM4548720
		IVDD	7.90287	3.43677	9.4681	9.1379	8.47235	11.3926	1.78618	10.1227	7.45076	7.08038		GSM4548721
		IVDD	7.86504	2.94972	9.60631	9.40644	9.70234	11.4284	1.76887	9.83693	10.9054	7.78557		GSM4548722
		IVDD	8.54257	2.672	9.59975	9.7006	8.53476	11.9643	1.76741	9.6717	8.42438	7.58999		GSM4548723
		IVDD	8.05364	3.07494	9.42078	8.9981	8.90175	11.6503	1.76474	9.62968	7.77855	7.31612		GSM4548724
