# Supplementary material for: Research on the mechanism of Duhuo in treating intervertebral disc degeneration based on bioinformatics and network pharmacology
Source: Medicine (Baltimore). 2026 Jun 5;105(23):e48991. doi: 10.1097/MD.0000000000048991 (PMC13246036; doi:10.1097/MD.0000000000048991)
Supplement: Supplementary file 7 [file medi-105-e48991-s007.xlsx]

## Sheet: Sheet1
Analysis of KEGG signaling pathway based on 13 hub genes
TRUE	Cytokine-cytokine receptor interaction	45056	294/7914	1.47848e-05	0.00159676	0.00116722	5	CSF1R/IL1RN/FASLG/TNFSF10/CSF1	Environmental Information Processing
TRUE	Ras signaling pathway	45026	232/7914	0.000131514	0.00710177	0.00519135	4	CSF1R/AKT1/FASLG/CSF1	Environmental Information Processing
FALSE	Viral protein interaction with cytokine and cytokine receptor	44995	100/7914	0.000220281	0.00793012	0.00579687	3	CSF1R/TNFSF10/CSF1	Environmental Information Processing
TRUE	MAPK signaling pathway	45026	295/7914	0.000332486	0.00841343	0.00615017	4	CSF1R/AKT1/FASLG/CSF1	Environmental Information Processing
FALSE	Osteoclast differentiation	44995	128/7914	0.000456433	0.00841343	0.00615017	3	CSF1R/AKT1/CSF1	Organismal Systems
TRUE	FoxO signaling pathway	44995	131/7914	0.000488569	0.00841343	0.00615017	3	AKT1/FASLG/TNFSF10	Environmental Information Processing
TRUE	Apoptosis	44995	136/7914	0.000545315	0.00841343	0.00615017	3	AKT1/FASLG/TNFSF10	Cellular Processes
TRUE	PI3K-Akt signaling pathway	45026	354/7914	0.000666845	0.00900241	0.00658071	4	CSF1R/AKT1/FASLG/CSF1	Environmental Information Processing
TRUE	Tyrosine metabolism	44967	36/7914	0.000884886	0.0106186	0.00776216	2	COMT/DCT	Metabolism
TRUE	Influenza A	44995	170/7914	0.00104575	0.0112942	0.00825596	3	AKT1/FASLG/TNFSF10	Human Diseases
FALSE	Rap1 signaling pathway	44995	210/7914	0.00192558	0.0189057	0.0138199	3	CSF1R/AKT1/CSF1	Environmental Information Processing
FALSE	Acute myeloid leukemia	44967	67/7914	0.00304126	0.0273713	0.0200083	2	CSF1R/AKT1	Human Diseases
FALSE	Platinum drug resistance	44967	73/7914	0.00360024	0.0299097	0.0218638	2	AKT1/FASLG	Human Diseases
FALSE	Hematopoietic cell lineage	44967	98/7914	0.00640246	0.0493904	0.0361041	2	CSF1R/CSF1	Organismal Systems
FALSE	Chagas disease (American trypanosomiasis)	44967	102/7914	0.00691988	0.0498231	0.0364204	2	AKT1/FASLG	Human Diseases
FALSE	TNF signaling pathway	44967	112/7914	0.00829443	0.0559874	0.0409265	2	AKT1/CSF1	Environmental Information Processing
FALSE	Neurotrophin signaling pathway	44967	119/7914	0.00932444	0.0592376	0.0433023	2	AKT1/FASLG	Organismal Systems
FALSE	Natural killer cell mediated cytotoxicity	44967	131/7914	0.0112174	0.0637618	0.0466095	2	FASLG/TNFSF10	Organismal Systems
FALSE	Dopaminergic synapse	44967	131/7914	0.0112174	0.0637618	0.0466095	2	AKT1/COMT	Organismal Systems
FALSE	Measles	44967	138/7914	0.0123943	0.0669294	0.048925	2	AKT1/FASLG	Human Diseases
FALSE	Non-alcoholic fatty liver disease (NAFLD)	44967	149/7914	0.0143498	0.0737991	0.0539467	2	AKT1/FASLG	Human Diseases
FALSE	Hepatitis C	44967	155/7914	0.01547	0.0757077	0.0553419	2	AKT1/FASLG	Human Diseases
FALSE	Necroptosis	44967	162/7914	0.0168239	0.0757077	0.0553419	2	FASLG/TNFSF10	Cellular Processes
FALSE	Hepatitis B	44967	162/7914	0.0168239	0.0757077	0.0553419	2	AKT1/FASLG	Human Diseases
FALSE	Tuberculosis	44967	179/7914	0.0203177	0.0852319	0.062304	2	AKT1/CD74	Human Diseases
FALSE	Herpes simplex virus 1 infection	44995	491/7914	0.0205188	0.0852319	0.062304	3	AKT1/FASLG/CD74	Human Diseases
FALSE	Pathways in cancer	44995	530/7914	0.0251406	0.096699	0.0706864	3	CSF1R/AKT1/FASLG	Human Diseases
FALSE	Pathogenic Escherichia coli infection	44967	201/7914	0.0252567	0.096699	0.0706864	2	FASLG/TNFSF10	Human Diseases
FALSE	Proteoglycans in cancer	44967	204/7914	0.0259655	0.096699	0.0706864	2	AKT1/FASLG	Human Diseases
FALSE	Human immunodeficiency virus 1 infection	44967	212/7914	0.027896	0.100426	0.0734106	2	AKT1/FASLG	Human Diseases
FALSE	Human cytomegalovirus infection	44967	225/7914	0.031156	0.108543	0.0793446	2	AKT1/FASLG	Human Diseases
FALSE	African trypanosomiasis	44936	37/7914	0.0458066	0.153877	0.112483	1	FASLG	Human Diseases
FALSE	Allograft rejection	44936	38/7914	0.047018	0.153877	0.112483	1	FASLG	Human Diseases
FALSE	Graft-versus-host disease	44936	41/7914	0.0506438	0.160869	0.117594	1	FASLG	Human Diseases
FALSE	Type I diabetes mellitus	44936	43/7914	0.0530541	0.162772	0.118985	1	FASLG	Human Diseases
FALSE	Vasopressin-regulated water reabsorption	44936	44/7914	0.0542572	0.162772	0.118985	1	AQP3	Organismal Systems
FALSE	Carbohydrate digestion and absorption	44936	47/7914	0.0578582	0.168883	0.123453	1	AKT1	Organismal Systems
FALSE	Human papillomavirus infection	44967	330/7914	0.0625203	0.177689	0.12989	2	AKT1/FASLG	Human Diseases
FALSE	Autoimmune thyroid disease	44936	53/7914	0.0650232	0.180064	0.131626	1	FASLG	Human Diseases
FALSE	Regulation of lipolysis in adipocytes	44936	55/7914	0.0674006	0.180124	0.131669	1	AKT1	Organismal Systems
FALSE	Endometrial cancer	44936	58/7914	0.0709565	0.180124	0.131669	1	AKT1	Human Diseases
FALSE	VEGF signaling pathway	44936	59/7914	0.0721391	0.180124	0.131669	1	AKT1	Environmental Information Processing
FALSE	Steroid hormone biosynthesis	44936	60/7914	0.0733203	0.180124	0.131669	1	COMT	Metabolism
FALSE	Longevity regulating pathway - multiple species	44936	62/7914	0.0756788	0.180124	0.131669	1	AKT1	Organismal Systems
FALSE	GnRH secretion New!	44936	64/7914	0.0780318	0.180124	0.131669	1	AKT1	Organismal Systems
FALSE	Non-small cell lung cancer	44936	66/7914	0.0803794	0.180124	0.131669	1	AKT1	Human Diseases
FALSE	Fc epsilon RI signaling pathway	44936	68/7914	0.0827216	0.180124	0.131669	1	AKT1	Organismal Systems
FALSE	Adipocytokine signaling pathway	44936	69/7914	0.0838907	0.180124	0.131669	1	AKT1	Organismal Systems
FALSE	Renal cell carcinoma	44936	69/7914	0.0838907	0.180124	0.131669	1	AKT1	Human Diseases
FALSE	Central carbon metabolism in cancer	44936	69/7914	0.0838907	0.180124	0.131669	1	AKT1	Human Diseases
FALSE	Prolactin signaling pathway	44936	70/7914	0.0850585	0.180124	0.131669	1	AKT1	Organismal Systems
FALSE	Melanoma	44936	72/7914	0.08739	0.180727	0.13211	1	AKT1	Human Diseases
FALSE	Pancreatic cancer	44936	75/7914	0.0908772	0.180727	0.13211	1	AKT1	Human Diseases
FALSE	Glioma	44936	75/7914	0.0908772	0.180727	0.13211	1	AKT1	Human Diseases
FALSE	Chronic myeloid leukemia	44936	76/7914	0.092037	0.180727	0.13211	1	AKT1	Human Diseases
FALSE	Antigen processing and presentation	44936	78/7914	0.0943525	0.180935	0.132263	1	CD74	Organismal Systems
FALSE	EGFR tyrosine kinase inhibitor resistance	44936	79/7914	0.0955082	0.180935	0.132263	1	AKT1	Human Diseases
TRUE	B cell receptor signaling pathway	44936	82/7914	0.0989675	0.180935	0.132263	1	AKT1	Organismal Systems
FALSE	ErbB signaling pathway	44936	85/7914	0.102415	0.180935	0.132263	1	AKT1	Environmental Information Processing
FALSE	Colorectal cancer	44936	86/7914	0.103561	0.180935	0.132263	1	AKT1	Human Diseases
FALSE	Longevity regulating pathway	44936	89/7914	0.106993	0.180935	0.132263	1	AKT1	Organismal Systems
FALSE	PD-L1 expression and PD-1 checkpoint pathway in cancer	44936	89/7914	0.106993	0.180935	0.132263	1	AKT1	Human Diseases
FALSE	Small cell lung cancer	44936	92/7914	0.110413	0.180935	0.132263	1	AKT1	Human Diseases
FALSE	Fc gamma R-mediated phagocytosis	44936	93/7914	0.11155	0.180935	0.132263	1	AKT1	Organismal Systems
FALSE	Rheumatoid arthritis	44936	93/7914	0.11155	0.180935	0.132263	1	CSF1	Human Diseases
FALSE	Prostate cancer	44936	97/7914	0.116086	0.180935	0.132263	1	AKT1	Human Diseases
FALSE	Endocrine resistance	44936	98/7914	0.117217	0.180935	0.132263	1	AKT1	Human Diseases
FALSE	Progesterone-mediated oocyte maturation	44936	98/7914	0.117217	0.180935	0.132263	1	AKT1	Organismal Systems
FALSE	Choline metabolism in cancer	44936	98/7914	0.117217	0.180935	0.132263	1	AKT1	Human Diseases
FALSE	AGE-RAGE signaling pathway in diabetic complications	44936	100/7914	0.119474	0.180935	0.132263	1	AKT1	Human Diseases
FALSE	Melanogenesis	44936	101/7914	0.120601	0.180935	0.132263	1	DCT	Organismal Systems
FALSE	Toll-like receptor signaling pathway	44936	104/7914	0.123974	0.180935	0.132263	1	AKT1	Organismal Systems
FALSE	C-type lectin receptor signaling pathway	44936	104/7914	0.123974	0.180935	0.132263	1	AKT1	Organismal Systems
TRUE	T cell receptor signaling pathway	44936	104/7914	0.123974	0.180935	0.132263	1	AKT1	Organismal Systems
FALSE	Glucagon signaling pathway	44936	106/7914	0.126216	0.181702	0.132823	1	AKT1	Organismal Systems
FALSE	Insulin resistance	44936	108/7914	0.128453	0.181702	0.132823	1	AKT1	Human Diseases
TRUE	HIF-1 signaling pathway	44936	109/7914	0.12957	0.181702	0.132823	1	AKT1	Environmental Information Processing
FALSE	Cholinergic synapse	44936	112/7914	0.132911	0.181702	0.132823	1	AKT1	Organismal Systems
FALSE	Toxoplasmosis	44936	112/7914	0.132911	0.181702	0.132823	1	AKT1	Human Diseases
FALSE	Sphingolipid signaling pathway	44936	119/7914	0.140664	0.184467	0.134844	1	AKT1	Environmental Information Processing
FALSE	Thyroid hormone signaling pathway	44936	119/7914	0.140664	0.184467	0.134844	1	AKT1	Organismal Systems
FALSE	AMPK signaling pathway	44936	120/7914	0.141766	0.184467	0.134844	1	AKT1	Environmental Information Processing
FALSE	Yersinia infection	44936	120/7914	0.141766	0.184467	0.134844	1	AKT1	Human Diseases
FALSE	Platelet activation	44936	124/7914	0.146163	0.187924	0.137372	1	AKT1	Organismal Systems
FALSE	Relaxin signaling pathway	44936	129/7914	0.151631	0.192661	0.140834	1	AKT1	Organismal Systems
TRUE	Autophagy - animal	44936	137/7914	0.160314	0.194102	0.141888	1	AKT1	Cellular Processes
FALSE	Apelin signaling pathway	44936	137/7914	0.160314	0.194102	0.141888	1	AKT1	Environmental Information Processing
FALSE	Insulin signaling pathway	44936	137/7914	0.160314	0.194102	0.141888	1	AKT1	Organismal Systems
FALSE	Estrogen signaling pathway	44936	138/7914	0.161394	0.194102	0.141888	1	AKT1	Organismal Systems
FALSE	Fluid shear stress and atherosclerosis	44936	139/7914	0.162472	0.194102	0.141888	1	AKT1	Human Diseases
FALSE	Signaling pathways regulating pluripotency of stem cells	44936	140/7914	0.163549	0.194102	0.141888	1	AKT1	Cellular Processes
FALSE	Breast cancer	44936	147/7914	0.171055	0.196888	0.143924	1	AKT1	Human Diseases
FALSE	Phospholipase D signaling pathway	44936	148/7914	0.172122	0.196888	0.143924	1	AKT1	Environmental Information Processing
FALSE	Adrenergic signaling in cardiomyocytes	44936	149/7914	0.173188	0.196888	0.143924	1	AKT1	Organismal Systems
FALSE	Gastric cancer	44936	149/7914	0.173188	0.196888	0.143924	1	AKT1	Human Diseases
TRUE	mTOR signaling pathway	44936	153/7914	0.17744	0.19962	0.145921	1	AKT1	Environmental Information Processing
TRUE	Cellular senescence	44936	160/7914	0.184833	0.205794	0.150434	1	AKT1	Cellular Processes
FALSE	Jak-STAT signaling pathway	44936	162/7914	0.186935	0.206009	0.150592	1	AKT1	Environmental Information Processing
FALSE	cGMP-PKG signaling pathway	44936	167/7914	0.192167	0.208666	0.152534	1	AKT1	Environmental Information Processing
FALSE	Hepatocellular carcinoma	44936	168/7914	0.193209	0.208666	0.152534	1	AKT1	Human Diseases
FALSE	Kaposi sarcoma-associated herpesvirus infection	44936	186/7914	0.211773	0.22423	0.163911	1	AKT1	Human Diseases
FALSE	Transcriptional misregulation in cancer	44936	186/7914	0.211773	0.22423	0.163911	1	CSF1R	Human Diseases
FALSE	Chemokine signaling pathway	44936	189/7914	0.21483	0.225258	0.164662	1	AKT1	Organismal Systems
FALSE	Focal adhesion	44936	199/7914	0.22494	0.233433	0.170638	1	AKT1	Cellular Processes
FALSE	Epstein-Barr virus infection	44936	201/7914	0.226948	0.233433	0.170638	1	AKT1	Human Diseases
FALSE	cAMP signaling pathway	44936	216/7914	0.24186	0.246424	0.180134	1	AKT1	Environmental Information Processing
FALSE	Human T-cell leukemia virus 1 infection	44936	219/7914	0.244811	0.247099	0.180628	1	AKT1	Human Diseases
TRUE	Metabolic pathways	44967	1439/7914	0.567005	0.567005	0.414477	2	COMT/DCT	Metabolism
