# Supplementary material for: Research on the mechanism of Duhuo in treating intervertebral disc degeneration based on bioinformatics and network pharmacology
Source: Medicine (Baltimore). 2026 Jun 5;105(23):e48991. doi: 10.1097/MD.0000000000048991 (PMC13246036; doi:10.1097/MD.0000000000048991)
Supplement: Supplementary file 8 [file medi-105-e48991-s008.xlsx]

## Sheet: Sheet1
GO enrichment analysis based on 20 hub genes.
TRUE	inflammatory response	16/20	784/17910	6.44461e-19	1.72393e-15	4.74866e-16	16	IL6/MMP9/TGFB1/TLR4/CCL3/IGF1/STAT3/TIMP1/AKT1/MMP3/CSF1/HMOX1/IL1RN/CSF1R/NLRP3/TNFAIP6	BP
TRUE	response to cytokine	16/20	1167/17910	3.61822e-16	4.66825e-13	1.28589e-13	16	IL6/MMP9/TGFB1/TLR4/CCL3/STAT3/TIMP1/AKT1/MMP3/CSF1/FASLG/HMOX1/IL1RN/CSF1R/POSTN/SPARC	BP
TRUE	positive regulation of cell migration	13/20	516/17910	5.23543e-16	4.66825e-13	1.28589e-13	13	IL6/MMP9/TGFB1/CCL3/IGF1/STAT3/AKT1/CSF1/HMOX1/CSF1R/POSTN/TNFAIP6/SPARC	BP
TRUE	positive regulation of cell motility	13/20	540/17910	9.43415e-16	6.30909e-13	1.73787e-13	13	IL6/MMP9/TGFB1/CCL3/IGF1/STAT3/AKT1/CSF1/HMOX1/CSF1R/POSTN/TNFAIP6/SPARC	BP
TRUE	positive regulation of cellular component movement	13/20	555/17910	1.34488e-15	7.19509e-13	1.98192e-13	13	IL6/MMP9/TGFB1/CCL3/IGF1/STAT3/AKT1/CSF1/HMOX1/CSF1R/POSTN/TNFAIP6/SPARC	BP
TRUE	positive regulation of locomotion	13/20	570/17910	1.89865e-15	8.46479e-13	2.33167e-13	13	IL6/MMP9/TGFB1/CCL3/IGF1/STAT3/AKT1/CSF1/HMOX1/CSF1R/POSTN/TNFAIP6/SPARC	BP
TRUE	cellular response to cytokine stimulus	15/20	1084/17910	5.68379e-15	2.17202e-12	5.98294e-13	15	IL6/MMP9/TGFB1/TLR4/CCL3/STAT3/TIMP1/AKT1/MMP3/CSF1/FASLG/HMOX1/IL1RN/CSF1R/POSTN	BP
TRUE	regulation of cell migration	14/20	906/17910	1.90164e-14	6.35862e-12	1.75151e-12	14	IL6/MMP9/TGFB1/CCL3/IGF1/STAT3/TIMP1/AKT1/CSF1/HMOX1/CSF1R/POSTN/TNFAIP6/SPARC	BP
TRUE	regulation of cell motility	14/20	966/17910	4.60461e-14	1.36859e-11	3.76986e-12	14	IL6/MMP9/TGFB1/CCL3/IGF1/STAT3/TIMP1/AKT1/CSF1/HMOX1/CSF1R/POSTN/TNFAIP6/SPARC	BP
TRUE	cytokine-mediated signaling pathway	13/20	764/17910	8.23999e-14	2.0964e-11	5.77465e-12	13	IL6/MMP9/TGFB1/CCL3/STAT3/TIMP1/AKT1/MMP3/CSF1/FASLG/HMOX1/IL1RN/CSF1R	BP
FALSE	cellular response to organic substance	18/20	2564/17910	8.62073e-14	2.0964e-11	5.77465e-12	18	IL6/MMP9/TGFB1/TLR4/CCL3/IGF1/STAT3/TIMP1/AKT1/MMP3/CSF1/FASLG/HMOX1/IL1RN/CSF1R/NLRP3/POSTN/SPARC	BP
FALSE	defense response	16/20	1681/17910	1.14162e-13	2.44871e-11	6.74508e-12	16	IL6/MMP9/TGFB1/TLR4/CCL3/IGF1/STAT3/TIMP1/AKT1/MMP3/CSF1/HMOX1/IL1RN/CSF1R/NLRP3/TNFAIP6	BP
FALSE	regulation of locomotion	14/20	1035/17910	1.19003e-13	2.44871e-11	6.74508e-12	14	IL6/MMP9/TGFB1/CCL3/IGF1/STAT3/TIMP1/AKT1/CSF1/HMOX1/CSF1R/POSTN/TNFAIP6/SPARC	BP
FALSE	regulation of cellular component movement	14/20	1046/17910	1.37614e-13	2.62941e-11	7.24284e-12	14	IL6/MMP9/TGFB1/CCL3/IGF1/STAT3/TIMP1/AKT1/CSF1/HMOX1/CSF1R/POSTN/TNFAIP6/SPARC	BP
FALSE	response to oxygen-containing compound	15/20	1551/17910	1.10709e-12	1.97431e-10	5.43834e-11	15	IL6/MMP9/TGFB1/TLR4/CCL3/IGF1/STAT3/TIMP1/AKT1/MMP3/FASLG/HMOX1/NLRP3/POSTN/SPARC	BP
FALSE	cellular response to chemical stimulus	18/20	3100/17910	2.48356e-12	4.15221e-10	1.14375e-10	18	IL6/MMP9/TGFB1/TLR4/CCL3/IGF1/STAT3/TIMP1/AKT1/MMP3/CSF1/FASLG/HMOX1/IL1RN/CSF1R/NLRP3/POSTN/SPARC	BP
FALSE	regulation of cell death	15/20	1659/17910	2.95968e-12	4.57657e-10	1.26064e-10	15	IL6/MMP9/TGFB1/TLR4/CCL3/IGF1/STAT3/TIMP1/AKT1/MMP3/CSF1/FASLG/HMOX1/CSF1R/NLRP3	BP
FALSE	response to organic substance	18/20	3138/17910	3.07956e-12	4.57657e-10	1.26064e-10	18	IL6/MMP9/TGFB1/TLR4/CCL3/IGF1/STAT3/TIMP1/AKT1/MMP3/CSF1/FASLG/HMOX1/IL1RN/CSF1R/NLRP3/POSTN/SPARC	BP
FALSE	regulation of developmental process	17/20	2598/17910	3.91689e-12	5.51458e-10	1.51902e-10	17	IL6/MMP9/TGFB1/TLR4/CCL3/IGF1/STAT3/TIMP1/AKT1/CSF1/FASLG/HMOX1/IL1RN/CSF1R/NLRP3/POSTN/SPARC	BP
FALSE	regulation of localization	17/20	2688/17910	6.8859e-12	9.2099e-10	2.53691e-10	17	IL6/MMP9/TGFB1/TLR4/CCL3/IGF1/STAT3/TIMP1/AKT1/CSF1/FASLG/HMOX1/CSF1R/NLRP3/POSTN/TNFAIP6/SPARC	BP
FALSE	secretion by cell	14/20	1449/17910	1.18118e-11	1.5046e-09	4.1445e-10	14	IL6/MMP9/TGFB1/TLR4/CCL3/IGF1/TIMP1/HMOX1/IL1RN/CSF1R/NLRP3/POSTN/TNFAIP6/SPARC	BP
FALSE	cell migration	14/20	1474/17910	1.48978e-11	1.81144e-09	4.98969e-10	14	IL6/MMP9/TGFB1/CCL3/IGF1/STAT3/TIMP1/AKT1/CSF1/HMOX1/CSF1R/POSTN/TNFAIP6/SPARC	BP
FALSE	response to external stimulus	16/20	2331/17910	1.86874e-11	2.17342e-09	5.9868e-10	16	IL6/MMP9/TGFB1/TLR4/CCL3/IGF1/AKT1/MMP3/CSF1/FASLG/HMOX1/CSF1R/NLRP3/POSTN/TNFAIP6/SPARC	BP
FALSE	positive regulation of cell proliferation	45280	931/17910	3.1092e-11	3.46546e-09	9.54578e-10	12	IL6/MMP9/TGFB1/TLR4/IGF1/STAT3/TIMP1/AKT1/CSF1/FASLG/HMOX1/CSF1R	BP
FALSE	secretion	14/20	1584/17910	3.94824e-11	4.22462e-09	1.16369e-09	14	IL6/MMP9/TGFB1/TLR4/CCL3/IGF1/TIMP1/HMOX1/IL1RN/CSF1R/NLRP3/POSTN/TNFAIP6/SPARC	BP
FALSE	cell motility	14/20	1611/17910	4.96133e-11	4.91539e-09	1.35397e-09	14	IL6/MMP9/TGFB1/CCL3/IGF1/STAT3/TIMP1/AKT1/CSF1/HMOX1/CSF1R/POSTN/TNFAIP6/SPARC	BP
FALSE	localization of cell	14/20	1611/17910	4.96133e-11	4.91539e-09	1.35397e-09	14	IL6/MMP9/TGFB1/CCL3/IGF1/STAT3/TIMP1/AKT1/CSF1/HMOX1/CSF1R/POSTN/TNFAIP6/SPARC	BP
FALSE	regulation of multicellular organismal development	15/20	2077/17910	7.72831e-11	7.38329e-09	2.03376e-09	15	IL6/MMP9/TGFB1/TLR4/CCL3/IGF1/STAT3/TIMP1/AKT1/CSF1/FASLG/HMOX1/IL1RN/NLRP3/SPARC	BP
FALSE	regulation of multicellular organismal process	17/20	3144/17910	9.14294e-11	8.43357e-09	2.32307e-09	17	IL6/MMP9/TGFB1/TLR4/CCL3/IGF1/STAT3/TIMP1/AKT1/CSF1/FASLG/HMOX1/IL1RN/CSF1R/NLRP3/POSTN/SPARC	BP
FALSE	response to stress	18/20	3822/17910	9.89176e-11	8.82015e-09	2.42955e-09	18	IL6/MMP9/TGFB1/TLR4/CCL3/IGF1/STAT3/TIMP1/AKT1/MMP3/CSF1/HMOX1/IL1RN/CSF1R/NLRP3/POSTN/TNFAIP6/SPARC	BP
FALSE	cell activation	13/20	1342/17910	1.04604e-10	9.0263e-09	2.48634e-09	13	IL6/MMP9/TGFB1/TLR4/CCL3/IGF1/STAT3/TIMP1/AKT1/CSF1/HMOX1/NLRP3/TNFAIP6	BP
FALSE	positive regulation of multicellular organismal process	14/20	1750/17910	1.51395e-10	1.24264e-08	3.42291e-09	14	IL6/MMP9/TGFB1/TLR4/CCL3/IGF1/STAT3/AKT1/CSF1/HMOX1/CSF1R/NLRP3/POSTN/SPARC	BP
FALSE	cell death	15/20	2178/17910	1.53298e-10	1.24264e-08	3.42291e-09	15	IL6/MMP9/TGFB1/TLR4/CCL3/IGF1/STAT3/TIMP1/AKT1/MMP3/CSF1/FASLG/HMOX1/CSF1R/NLRP3	BP
FALSE	positive regulation of protein secretion	45158	256/17910	1.69666e-10	1.33487e-08	3.67697e-09	8	IL6/TGFB1/TLR4/CCL3/IGF1/CSF1R/NLRP3/POSTN	BP
FALSE	locomotion	14/20	1835/17910	2.86307e-10	2.18821e-08	6.02752e-09	14	IL6/MMP9/TGFB1/CCL3/IGF1/STAT3/TIMP1/AKT1/CSF1/HMOX1/CSF1R/POSTN/TNFAIP6/SPARC	BP
FALSE	positive regulation of peptide secretion	45158	275/17910	2.99715e-10	2.22705e-08	6.13453e-09	8	IL6/TGFB1/TLR4/CCL3/IGF1/CSF1R/NLRP3/POSTN	BP
FALSE	cell surface receptor signaling pathway	16/20	2831/17910	3.74245e-10	2.70569e-08	7.45296e-09	16	IL6/MMP9/TGFB1/TLR4/CCL3/IGF1/STAT3/TIMP1/AKT1/MMP3/CSF1/FASLG/HMOX1/IL1RN/CSF1R/POSTN	BP
FALSE	gliogenesis	45158	285/17910	3.97894e-10	2.80096e-08	7.7154e-09	8	IL6/TGFB1/TLR4/CCL3/STAT3/AKT1/CSF1/CSF1R	BP
FALSE	response to lipid	45250	883/17910	4.39068e-10	2.99352e-08	8.2458e-09	11	IL6/TGFB1/TLR4/CCL3/STAT3/AKT1/FASLG/IL1RN/NLRP3/POSTN/SPARC	BP
FALSE	positive regulation of cytokine production	45189	446/17910	4.47629e-10	2.99352e-08	8.2458e-09	9	IL6/TGFB1/TLR4/CCL3/STAT3/HMOX1/CSF1R/NLRP3/POSTN	BP
FALSE	leukocyte activation	45280	1186/17910	5.16121e-10	3.33051e-08	9.17406e-09	12	IL6/MMP9/TGFB1/TLR4/CCL3/IGF1/STAT3/AKT1/CSF1/HMOX1/NLRP3/TNFAIP6	BP
FALSE	response to lipopolysaccharide	45158	295/17910	5.22922e-10	3.33051e-08	9.17406e-09	8	IL6/TGFB1/TLR4/CCL3/AKT1/FASLG/NLRP3/SPARC	BP
FALSE	positive regulation of protein metabolic process	13/20	1548/17910	6.22523e-10	3.87267e-08	1.06675e-08	13	IL6/MMP9/TGFB1/TLR4/CCL3/IGF1/STAT3/AKT1/CSF1/FASLG/HMOX1/CSF1R/NLRP3	BP
FALSE	regulation of response to stimulus	18/20	4275/17910	7.01899e-10	4.26723e-08	1.17543e-08	18	IL6/MMP9/TGFB1/TLR4/CCL3/IGF1/STAT3/TIMP1/AKT1/MMP3/CSF1/FASLG/HMOX1/IL1RN/CSF1R/NLRP3/POSTN/TNFAIP6	BP
FALSE	response to molecule of bacterial origin	45158	309/17910	7.54671e-10	4.4861e-08	1.23572e-08	8	IL6/TGFB1/TLR4/CCL3/AKT1/FASLG/NLRP3/SPARC	BP
FALSE	response to organonitrogen compound	45250	932/17910	7.79326e-10	4.53195e-08	1.24835e-08	11	IL6/MMP9/TGFB1/TLR4/IGF1/STAT3/TIMP1/AKT1/MMP3/NLRP3/SPARC	BP
FALSE	leukocyte differentiation	45189	485/17910	9.37277e-10	5.3345e-08	1.46941e-08	9	IL6/MMP9/TGFB1/TLR4/CCL3/STAT3/CSF1/CSF1R/NLRP3	BP
FALSE	movement of cell or subcellular component	14/20	2012/17910	9.81701e-10	5.37039e-08	1.4793e-08	14	IL6/MMP9/TGFB1/CCL3/IGF1/STAT3/TIMP1/AKT1/CSF1/HMOX1/CSF1R/POSTN/TNFAIP6/SPARC	BP
FALSE	regulation of cytokine production	45219	698/17910	9.83734e-10	5.37039e-08	1.4793e-08	10	IL6/TGFB1/TLR4/CCL3/IGF1/STAT3/HMOX1/CSF1R/NLRP3/POSTN	BP
FALSE	cytokine activity	45127	154/16967	3.10688e-10	5.56132e-08	3.40122e-08	7	IL6/TGFB1/CCL3/TIMP1/CSF1/FASLG/IL1RN	MF
FALSE	response to peptide	45189	491/17910	1.04436e-09	5.58734e-08	1.53906e-08	9	MMP9/TGFB1/TLR4/IGF1/STAT3/TIMP1/AKT1/MMP3/SPARC	BP
FALSE	positive regulation of cell death	45219	710/17910	1.16051e-09	6.08698e-08	1.67669e-08	10	IL6/MMP9/TGFB1/TLR4/CCL3/AKT1/MMP3/FASLG/HMOX1/NLRP3	BP
FALSE	negative regulation of multicellular organismal process	45280	1276/17910	1.19812e-09	6.16339e-08	1.69774e-08	12	IL6/MMP9/TGFB1/TLR4/CCL3/IGF1/STAT3/TIMP1/FASLG/HMOX1/NLRP3/SPARC	BP
FALSE	regulation of cell proliferation	13/20	1664/17910	1.52677e-09	7.70585e-08	2.12262e-08	13	IL6/MMP9/TGFB1/TLR4/IGF1/STAT3/TIMP1/AKT1/CSF1/FASLG/HMOX1/CSF1R/SPARC	BP
FALSE	response to nitrogen compound	45250	1006/17910	1.75021e-09	8.67e-08	2.38819e-08	11	IL6/MMP9/TGFB1/TLR4/IGF1/STAT3/TIMP1/AKT1/MMP3/NLRP3/SPARC	BP
FALSE	response to chemical	18/20	4520/17910	1.85399e-09	9.01712e-08	2.48381e-08	18	IL6/MMP9/TGFB1/TLR4/CCL3/IGF1/STAT3/TIMP1/AKT1/MMP3/CSF1/FASLG/HMOX1/IL1RN/CSF1R/NLRP3/POSTN/SPARC	BP
FALSE	negative regulation of developmental process	45250	1017/17910	1.9633e-09	9.37826e-08	2.58329e-08	11	IL6/MMP9/TGFB1/TLR4/CCL3/IGF1/STAT3/TIMP1/FASLG/POSTN/SPARC	BP
FALSE	positive regulation of intracellular signal transduction	45250	1019/17910	2.00446e-09	9.4069e-08	2.59118e-08	11	IL6/TGFB1/TLR4/CCL3/IGF1/STAT3/AKT1/CSF1/FASLG/HMOX1/CSF1R	BP
FALSE	regulation of neuroinflammatory response	45066	51/17910	2.29786e-09	1.05738e-07	2.91261e-08	5	IL6/MMP9/CCL3/IGF1/MMP3	BP
FALSE	negative regulation of cellular process	18/20	4580/17910	2.33217e-09	1.05738e-07	2.91261e-08	18	IL6/MMP9/TGFB1/TLR4/CCL3/IGF1/STAT3/TIMP1/AKT1/MMP3/CSF1/FASLG/HMOX1/IL1RN/CSF1R/NLRP3/POSTN/SPARC	BP
FALSE	cytokine production	45219	765/17910	2.38844e-09	1.06485e-07	2.93317e-08	10	IL6/TGFB1/TLR4/CCL3/IGF1/STAT3/HMOX1/CSF1R/NLRP3/POSTN	BP
FALSE	protein secretion	45189	549/17910	2.78233e-09	1.22012e-07	3.36088e-08	9	IL6/TGFB1/TLR4/CCL3/IGF1/IL1RN/CSF1R/NLRP3/POSTN	BP
FALSE	regulation of signal transduction	16/20	3265/17910	3.30851e-09	1.42746e-07	3.93201e-08	16	IL6/MMP9/TGFB1/TLR4/CCL3/IGF1/STAT3/TIMP1/AKT1/CSF1/FASLG/HMOX1/IL1RN/CSF1R/NLRP3/POSTN	BP
FALSE	positive regulation of chemokine production	45066	55/17910	3.39343e-09	1.44086e-07	3.96892e-08	5	IL6/TLR4/HMOX1/CSF1R/POSTN	BP
FALSE	positive regulation of secretion by cell	45158	381/17910	3.92762e-09	1.64162e-07	4.52193e-08	8	IL6/TGFB1/TLR4/CCL3/IGF1/CSF1R/NLRP3/POSTN	BP
FALSE	ossification	45158	388/17910	4.53028e-09	1.8506e-07	5.09757e-08	8	IL6/MMP9/TGFB1/CCL3/IGF1/AKT1/CSF1/SPARC	BP
FALSE	regulation of anatomical structure morphogenesis	45250	1102/17910	4.57462e-09	1.8506e-07	5.09757e-08	11	IL6/TGFB1/CCL3/STAT3/CSF1/FASLG/HMOX1/IL1RN/CSF1R/POSTN/SPARC	BP
FALSE	peptide secretion	45189	582/17910	4.63515e-09	1.8506e-07	5.09757e-08	9	IL6/TGFB1/TLR4/CCL3/IGF1/IL1RN/CSF1R/NLRP3/POSTN	BP
FALSE	regulation of intracellular signal transduction	13/20	1838/17910	5.21364e-09	2.05095e-07	5.64945e-08	13	IL6/MMP9/TGFB1/TLR4/CCL3/IGF1/STAT3/AKT1/CSF1/FASLG/HMOX1/CSF1R/NLRP3	BP
FALSE	positive regulation of cellular protein metabolic process	45280	1458/17910	5.51129e-09	2.13662e-07	5.88544e-08	12	IL6/MMP9/TGFB1/TLR4/CCL3/IGF1/STAT3/AKT1/CSF1/FASLG/CSF1R/NLRP3	BP
FALSE	positive regulation of protein transport	45158	403/17910	6.09741e-09	2.33008e-07	6.41833e-08	8	IL6/TGFB1/TLR4/CCL3/IGF1/CSF1R/NLRP3/POSTN	BP
FALSE	animal organ development	16/20	3403/17910	6.2045e-09	2.33761e-07	6.43906e-08	16	IL6/MMP9/TGFB1/TLR4/CCL3/IGF1/STAT3/TIMP1/AKT1/CSF1/FASLG/HMOX1/CSF1R/ACAN/NLRP3/SPARC	BP
FALSE	cytokine receptor binding	45127	210/16967	2.72249e-09	2.43663e-07	1.49021e-07	7	IL6/TGFB1/CCL3/STAT3/CSF1/FASLG/IL1RN	MF
FALSE	positive regulation of response to stimulus	14/20	2322/17910	6.58539e-09	2.44666e-07	6.73943e-08	14	IL6/MMP9/TGFB1/TLR4/CCL3/IGF1/STAT3/AKT1/MMP3/CSF1/FASLG/HMOX1/CSF1R/NLRP3	BP
FALSE	positive regulation of secretion	45158	409/17910	6.84479e-09	2.50819e-07	6.90894e-08	8	IL6/TGFB1/TLR4/CCL3/IGF1/CSF1R/NLRP3/POSTN	BP
FALSE	apoptotic process	13/20	1907/17910	8.20117e-09	2.96461e-07	8.16617e-08	13	IL6/MMP9/TGFB1/TLR4/CCL3/IGF1/STAT3/TIMP1/AKT1/FASLG/HMOX1/CSF1R/NLRP3	BP
FALSE	regulation of apoptotic process	45280	1512/17910	8.3379e-09	2.97385e-07	8.19162e-08	12	IL6/MMP9/TGFB1/CCL3/IGF1/STAT3/TIMP1/AKT1/FASLG/HMOX1/CSF1R/NLRP3	BP
FALSE	regulation of response to external stimulus	45219	873/17910	8.51266e-09	2.99623e-07	8.25327e-08	10	IL6/MMP9/TGFB1/TLR4/CCL3/IGF1/MMP3/CSF1/NLRP3/TNFAIP6	BP
FALSE	regulation of programmed cell death	45280	1539/17910	1.01954e-08	3.54191e-07	9.75638e-08	12	IL6/MMP9/TGFB1/CCL3/IGF1/STAT3/TIMP1/AKT1/FASLG/HMOX1/CSF1R/NLRP3	BP
FALSE	positive regulation of establishment of protein localization	45158	440/17910	1.21101e-08	4.10442e-07	1.13058e-07	8	IL6/TGFB1/TLR4/CCL3/IGF1/CSF1R/NLRP3/POSTN	BP
FALSE	cell proliferation	13/20	1969/17910	1.21408e-08	4.10442e-07	1.13058e-07	13	IL6/MMP9/TGFB1/TLR4/IGF1/STAT3/TIMP1/AKT1/CSF1/FASLG/HMOX1/CSF1R/SPARC	BP
FALSE	positive regulation of protein phosphorylation	45219	907/17910	1.22749e-08	4.10442e-07	1.13058e-07	10	IL6/MMP9/TGFB1/TLR4/CCL3/IGF1/STAT3/AKT1/CSF1/CSF1R	BP
FALSE	regulation of cell communication	16/20	3589/17910	1.38849e-08	4.58544e-07	1.26308e-07	16	IL6/MMP9/TGFB1/TLR4/CCL3/IGF1/STAT3/TIMP1/AKT1/CSF1/FASLG/HMOX1/IL1RN/CSF1R/NLRP3/POSTN	BP
FALSE	positive regulation of signal transduction	45280	1591/17910	1.4863e-08	4.84859e-07	1.33557e-07	12	IL6/MMP9/TGFB1/TLR4/CCL3/IGF1/STAT3/AKT1/CSF1/FASLG/HMOX1/CSF1R	BP
FALSE	receptor ligand activity	45158	397/16967	8.24919e-09	4.92202e-07	3.01023e-07	8	IL6/TGFB1/CCL3/IGF1/TIMP1/CSF1/FASLG/IL1RN	MF
FALSE	regulation of protein secretion	45158	456/17910	1.59957e-08	5.15525e-07	1.42004e-07	8	IL6/TGFB1/TLR4/CCL3/IGF1/CSF1R/NLRP3/POSTN	BP
FALSE	regulation of signaling	16/20	3635/17910	1.68288e-08	5.35918e-07	1.47621e-07	16	IL6/MMP9/TGFB1/TLR4/CCL3/IGF1/STAT3/TIMP1/AKT1/CSF1/FASLG/HMOX1/IL1RN/CSF1R/NLRP3/POSTN	BP
FALSE	neuroinflammatory response	45066	76/17910	1.77589e-08	5.58882e-07	1.53947e-07	5	IL6/MMP9/CCL3/IGF1/MMP3	BP
FALSE	leukocyte activation involved in immune response	45189	684/17910	1.88839e-08	5.87378e-07	1.61796e-07	9	IL6/MMP9/TGFB1/TLR4/CCL3/STAT3/HMOX1/NLRP3/TNFAIP6	BP
FALSE	programmed cell death	13/20	2049/17910	1.97585e-08	5.89214e-07	1.62302e-07	13	IL6/MMP9/TGFB1/TLR4/CCL3/IGF1/STAT3/TIMP1/AKT1/FASLG/HMOX1/CSF1R/NLRP3	BP
FALSE	immune system process	15/20	3063/17910	1.97995e-08	5.89214e-07	1.62302e-07	15	IL6/MMP9/TGFB1/TLR4/CCL3/IGF1/STAT3/AKT1/CSF1/FASLG/HMOX1/IL1RN/CSF1R/NLRP3/TNFAIP6	BP
FALSE	cell activation involved in immune response	45189	688/17910	1.98622e-08	5.89214e-07	1.62302e-07	9	IL6/MMP9/TGFB1/TLR4/CCL3/STAT3/HMOX1/NLRP3/TNFAIP6	BP
FALSE	regulation of molecular function	15/20	3065/17910	1.99824e-08	5.89214e-07	1.62302e-07	15	IL6/MMP9/TGFB1/TLR4/CCL3/IGF1/STAT3/TIMP1/AKT1/CSF1/FASLG/HMOX1/IL1RN/CSF1R/NLRP3	BP
FALSE	positive regulation of phosphorylation	45219	955/17910	2.00911e-08	5.89214e-07	1.62302e-07	10	IL6/MMP9/TGFB1/TLR4/CCL3/IGF1/STAT3/AKT1/CSF1/CSF1R	BP
FALSE	extracellular matrix disassembly	45066	78/17910	2.02646e-08	5.89214e-07	1.62302e-07	5	IL6/MMP9/TGFB1/TIMP1/MMP3	BP
FALSE	anatomical structure morphogenesis	14/20	2535/17910	2.09238e-08	6.01841e-07	1.6578e-07	14	IL6/MMP9/TGFB1/CCL3/STAT3/AKT1/CSF1/FASLG/HMOX1/IL1RN/CSF1R/ACAN/POSTN/SPARC	BP
FALSE	regulation of chemokine production	45066	79/17910	2.16187e-08	6.15212e-07	1.69463e-07	5	IL6/TLR4/HMOX1/CSF1R/POSTN	BP
FALSE	receptor regulator activity	45158	425/16967	1.40427e-08	6.2841e-07	3.84326e-07	8	IL6/TGFB1/CCL3/IGF1/TIMP1/CSF1/FASLG/IL1RN	MF
FALSE	regulation of inflammatory response	45158	479/17910	2.34526e-08	6.60376e-07	1.81904e-07	8	IL6/MMP9/TLR4/CCL3/IGF1/MMP3/NLRP3/TNFAIP6	BP
FALSE	regulation of secretion by cell	45189	703/17910	2.39386e-08	6.6704e-07	1.83739e-07	9	IL6/TGFB1/TLR4/CCL3/IGF1/HMOX1/CSF1R/NLRP3/POSTN	BP
FALSE	positive regulation of leukocyte activation	45127	305/17910	2.48597e-08	6.8287e-07	1.881e-07	7	IL6/TGFB1/TLR4/CCL3/IGF1/AKT1/NLRP3	BP
FALSE	regulation of peptide secretion	45158	483/17910	2.50173e-08	6.8287e-07	1.881e-07	8	IL6/TGFB1/TLR4/CCL3/IGF1/CSF1R/NLRP3/POSTN	BP
FALSE	regulation of cytokine production involved in immune response	45066	83/17910	2.77728e-08	7.50427e-07	2.06709e-07	5	IL6/TGFB1/TLR4/HMOX1/NLRP3	BP
FALSE	cellular response to lipopolysaccharide	45097	176/17910	2.8589e-08	7.64669e-07	2.10632e-07	6	IL6/TGFB1/TLR4/CCL3/AKT1/NLRP3	BP
FALSE	regulation of leukocyte activation	45158	492/17910	2.88716e-08	7.64669e-07	2.10632e-07	8	IL6/TGFB1/TLR4/CCL3/IGF1/AKT1/HMOX1/NLRP3	BP
FALSE	regulation of neuron death	45127	313/17910	2.96994e-08	7.78882e-07	2.14547e-07	7	TLR4/CCL3/STAT3/AKT1/CSF1/FASLG/HMOX1	BP
FALSE	negative regulation of cell death	45219	1003/17910	3.20535e-08	8.32456e-07	2.29304e-07	10	IL6/MMP9/IGF1/STAT3/TIMP1/AKT1/CSF1/FASLG/HMOX1/CSF1R	BP
FALSE	chemokine production	45066	86/17910	3.32432e-08	8.55053e-07	2.35528e-07	5	IL6/TLR4/HMOX1/CSF1R/POSTN	BP
FALSE	positive regulation of cell activation	45127	319/17910	3.38339e-08	8.61958e-07	2.37431e-07	7	IL6/TGFB1/TLR4/CCL3/IGF1/AKT1/NLRP3	BP
FALSE	immune response	13/20	2148/17910	3.51141e-08	8.86134e-07	2.4409e-07	13	IL6/MMP9/TGFB1/TLR4/CCL3/STAT3/CSF1/FASLG/HMOX1/IL1RN/CSF1R/NLRP3/TNFAIP6	BP
FALSE	cellular response to molecule of bacterial origin	45097	183/17910	3.60764e-08	9.01911e-07	2.48436e-07	6	IL6/TGFB1/TLR4/CCL3/AKT1/NLRP3	BP
FALSE	positive regulation of cell communication	45280	1730/17910	3.82792e-08	9.4812e-07	2.61164e-07	12	IL6/MMP9/TGFB1/TLR4/CCL3/IGF1/STAT3/AKT1/CSF1/FASLG/HMOX1/CSF1R	BP
FALSE	positive regulation of phosphorus metabolic process	45219	1025/17910	3.93943e-08	9.50595e-07	2.61846e-07	10	IL6/MMP9/TGFB1/TLR4/CCL3/IGF1/STAT3/AKT1/CSF1/CSF1R	BP
FALSE	positive regulation of phosphate metabolic process	45219	1025/17910	3.93943e-08	9.50595e-07	2.61846e-07	10	IL6/MMP9/TGFB1/TLR4/CCL3/IGF1/STAT3/AKT1/CSF1/CSF1R	BP
FALSE	regulation of leukocyte migration	45097	186/17910	3.97468e-08	9.50595e-07	2.61846e-07	6	IL6/TGFB1/CCL3/AKT1/CSF1/HMOX1	BP
FALSE	positive regulation of signaling	45280	1736/17910	3.98006e-08	9.50595e-07	2.61846e-07	12	IL6/MMP9/TGFB1/TLR4/CCL3/IGF1/STAT3/AKT1/CSF1/FASLG/HMOX1/CSF1R	BP
FALSE	regulation of secretion	45189	757/17910	4.53478e-08	1.0735e-06	2.95701e-07	9	IL6/TGFB1/TLR4/CCL3/IGF1/HMOX1/CSF1R/NLRP3/POSTN	BP
FALSE	extracellular matrix organization	45127	334/17910	4.63607e-08	1.08785e-06	2.99654e-07	7	IL6/MMP9/TGFB1/TIMP1/MMP3/ACAN/SPARC	BP
FALSE	regulation of protein metabolic process	14/20	2700/17910	4.77702e-08	1.11118e-06	3.06079e-07	14	IL6/MMP9/TGFB1/TLR4/CCL3/IGF1/STAT3/TIMP1/AKT1/CSF1/FASLG/HMOX1/CSF1R/NLRP3	BP
FALSE	osteoclast differentiation	45066	94/17910	5.21032e-08	1.20152e-06	3.30964e-07	5	TGFB1/TLR4/CCL3/CSF1/CSF1R	BP
FALSE	regulation of cell activation	45158	535/17910	5.52348e-08	1.26285e-06	3.47857e-07	8	IL6/TGFB1/TLR4/CCL3/IGF1/AKT1/HMOX1/NLRP3	BP
FALSE	system development	17/20	4670/17910	5.70847e-08	1.29408e-06	3.56461e-07	17	IL6/MMP9/TGFB1/TLR4/CCL3/IGF1/STAT3/TIMP1/AKT1/CSF1/FASLG/HMOX1/CSF1R/ACAN/NLRP3/POSTN/SPARC	BP
FALSE	cellular response to oxygen-containing compound	45219	1068/17910	5.81716e-08	1.30764e-06	3.60196e-07	10	IL6/MMP9/TGFB1/TLR4/CCL3/IGF1/STAT3/AKT1/MMP3/NLRP3	BP
FALSE	neuron death	45127	347/17910	6.02049e-08	1.34207e-06	3.69679e-07	7	TLR4/CCL3/STAT3/AKT1/CSF1/FASLG/HMOX1	BP
FALSE	myeloid leukocyte differentiation	45097	201/17910	6.30476e-08	1.39382e-06	3.83935e-07	6	MMP9/TGFB1/TLR4/CCL3/CSF1/CSF1R	BP
FALSE	wound healing involved in inflammatory response	45005	8/17910	6.64482e-08	1.45696e-06	4.01327e-07	3	TGFB1/TIMP1/HMOX1	BP
FALSE	wound healing	45158	550/17910	6.83812e-08	1.48288e-06	4.08467e-07	8	IL6/TGFB1/TLR4/IGF1/TIMP1/HMOX1/POSTN/SPARC	BP
FALSE	positive regulation of immune system process	45219	1087/17910	6.87392e-08	1.48288e-06	4.08467e-07	10	IL6/TGFB1/TLR4/CCL3/IGF1/STAT3/AKT1/CSF1/HMOX1/NLRP3	BP
FALSE	cellular response to biotic stimulus	45097	206/17910	7.29509e-08	1.56115e-06	4.30026e-07	6	IL6/TGFB1/TLR4/CCL3/AKT1/NLRP3	BP
FALSE	cytokine production involved in immune response	45066	101/17910	7.48182e-08	1.5759e-06	4.34088e-07	5	IL6/TGFB1/TLR4/HMOX1/NLRP3	BP
FALSE	positive regulation of smooth muscle cell proliferation	45066	101/17910	7.48182e-08	1.5759e-06	4.34088e-07	5	IL6/MMP9/IGF1/AKT1/HMOX1	BP
FALSE	transport	17/20	4785/17910	8.43206e-08	1.76217e-06	4.85398e-07	17	IL6/MMP9/TGFB1/TLR4/CCL3/IGF1/STAT3/TIMP1/AKT1/FASLG/HMOX1/IL1RN/CSF1R/NLRP3/POSTN/TNFAIP6/SPARC	BP
FALSE	positive regulation of protein modification process	45219	1117/17910	8.89105e-08	1.84369e-06	5.07852e-07	10	IL6/MMP9/TGFB1/TLR4/CCL3/IGF1/STAT3/AKT1/CSF1/CSF1R	BP
FALSE	response to bacterium	45158	588/17910	1.14398e-07	2.33599e-06	6.43461e-07	8	IL6/TGFB1/TLR4/CCL3/AKT1/FASLG/NLRP3/SPARC	BP
FALSE	regulation of signaling receptor activity	45158	588/17910	1.14398e-07	2.33599e-06	6.43461e-07	8	IL6/TGFB1/CCL3/IGF1/TIMP1/CSF1/FASLG/IL1RN	BP
FALSE	hemopoiesis	45189	847/17910	1.18969e-07	2.41093e-06	6.64104e-07	9	IL6/MMP9/TGFB1/TLR4/CCL3/STAT3/CSF1/CSF1R/NLRP3	BP
FALSE	establishment of localization	17/20	4908/17910	1.26563e-07	2.52971e-06	6.96823e-07	17	IL6/MMP9/TGFB1/TLR4/CCL3/IGF1/STAT3/TIMP1/AKT1/FASLG/HMOX1/IL1RN/CSF1R/NLRP3/POSTN/TNFAIP6/SPARC	BP
FALSE	extracellular structure organization	45127	387/17910	1.26722e-07	2.52971e-06	6.96823e-07	7	IL6/MMP9/TGFB1/TIMP1/MMP3/ACAN/SPARC	BP
FALSE	macrophage differentiation	45036	44/17910	1.49137e-07	2.95512e-06	8.14002e-07	4	MMP9/TGFB1/CSF1/CSF1R	BP
FALSE	cell development	45280	1971/17910	1.64894e-07	3.24332e-06	8.93389e-07	12	IL6/TGFB1/TLR4/CCL3/IGF1/STAT3/AKT1/CSF1/FASLG/CSF1R/ACAN/POSTN	BP
FALSE	response to endogenous stimulus	45250	1560/17910	1.69518e-07	3.30993e-06	9.11738e-07	11	IL6/TGFB1/TLR4/IGF1/STAT3/TIMP1/AKT1/IL1RN/NLRP3/POSTN/SPARC	BP
FALSE	regulation of cellular protein metabolic process	13/20	2452/17910	1.74026e-07	3.37333e-06	9.29199e-07	13	IL6/MMP9/TGFB1/TLR4/CCL3/IGF1/STAT3/TIMP1/AKT1/CSF1/FASLG/CSF1R/NLRP3	BP
FALSE	hematopoietic or lymphoid organ development	45189	890/17910	1.81614e-07	3.49508e-06	9.62738e-07	9	IL6/MMP9/TGFB1/TLR4/CCL3/STAT3/CSF1/CSF1R/NLRP3	BP
FALSE	homeostasis of number of cells	45097	241/17910	1.84642e-07	3.52799e-06	9.71802e-07	6	IL6/TGFB1/STAT3/AKT1/CSF1/HMOX1	BP
FALSE	negative regulation of apoptotic process	45189	894/17910	1.88692e-07	3.5798e-06	9.86075e-07	9	IL6/MMP9/IGF1/STAT3/TIMP1/AKT1/FASLG/HMOX1/CSF1R	BP
FALSE	myeloid cell differentiation	45127	411/17910	1.90736e-07	3.59309e-06	9.89733e-07	7	MMP9/TGFB1/TLR4/CCL3/STAT3/CSF1/CSF1R	BP
FALSE	muscle cell proliferation	45097	243/17910	1.93868e-07	3.62655e-06	9.9895e-07	6	IL6/MMP9/IGF1/STAT3/AKT1/HMOX1	BP
FALSE	tube morphogenesis	45189	905/17910	2.09419e-07	3.89025e-06	1.07159e-06	9	IL6/TGFB1/STAT3/AKT1/CSF1/FASLG/HMOX1/CSF1R/SPARC	BP
FALSE	multi-organism process	13/20	2496/17910	2.15455e-07	3.97478e-06	1.09487e-06	13	IL6/MMP9/TGFB1/TLR4/CCL3/IGF1/STAT3/TIMP1/AKT1/FASLG/NLRP3/TNFAIP6/SPARC	BP
FALSE	negative regulation of programmed cell death	45189	916/17910	2.32109e-07	4.25269e-06	1.17142e-06	9	IL6/MMP9/IGF1/STAT3/TIMP1/AKT1/FASLG/HMOX1/CSF1R	BP
FALSE	negative regulation of response to stimulus	45250	1620/17910	2.49507e-07	4.5348e-06	1.24913e-06	11	IL6/MMP9/TGFB1/TLR4/IGF1/AKT1/FASLG/HMOX1/IL1RN/NLRP3/TNFAIP6	BP
FALSE	myeloid leukocyte activation	45158	652/17910	2.52593e-07	4.5348e-06	1.24913e-06	8	IL6/MMP9/TGFB1/TLR4/CCL3/CSF1/HMOX1/TNFAIP6	BP
FALSE	positive regulation of apoptotic process	45158	652/17910	2.52593e-07	4.5348e-06	1.24913e-06	8	IL6/MMP9/TGFB1/CCL3/AKT1/FASLG/HMOX1/NLRP3	BP
FALSE	regulation of DNA-binding transcription factor activity	45127	429/17910	2.55053e-07	4.54845e-06	1.25289e-06	7	IL6/TGFB1/TLR4/STAT3/AKT1/HMOX1/NLRP3	BP
FALSE	response to macrophage colony-stimulating factor	45005	12/17910	2.60304e-07	4.58101e-06	1.26186e-06	3	TLR4/CSF1/CSF1R	BP
FALSE	cellular response to macrophage colony-stimulating factor stimulus	45005	12/17910	2.60304e-07	4.58101e-06	1.26186e-06	3	TLR4/CSF1/CSF1R	BP
FALSE	positive regulation of DNA-binding transcription factor activity	45097	257/17910	2.69673e-07	4.71487e-06	1.29873e-06	6	IL6/TGFB1/TLR4/STAT3/AKT1/NLRP3	BP
FALSE	regulation of cell adhesion	45158	659/17910	2.74069e-07	4.72405e-06	1.30126e-06	8	IL6/TGFB1/IGF1/AKT1/CSF1/IL1RN/NLRP3/POSTN	BP
FALSE	positive regulation of molecular function	45250	1636/17910	2.75871e-07	4.72405e-06	1.30126e-06	11	IL6/MMP9/TGFB1/TLR4/IGF1/STAT3/AKT1/CSF1/FASLG/CSF1R/NLRP3	BP
FALSE	positive regulation of lymphocyte activation	45097	258/17910	2.75907e-07	4.72405e-06	1.30126e-06	6	IL6/TGFB1/TLR4/IGF1/AKT1/NLRP3	BP
FALSE	positive regulation of programmed cell death	45158	660/17910	2.77262e-07	4.72405e-06	1.30126e-06	8	IL6/MMP9/TGFB1/CCL3/AKT1/FASLG/HMOX1/NLRP3	BP
FALSE	immune system development	45189	938/17910	2.84021e-07	4.80858e-06	1.32455e-06	9	IL6/MMP9/TGFB1/TLR4/CCL3/STAT3/CSF1/CSF1R/NLRP3	BP
FALSE	positive regulation of cytokine secretion	45066	132/17910	2.85897e-07	4.80991e-06	1.32491e-06	5	TLR4/CCL3/CSF1R/NLRP3/POSTN	BP
FALSE	negative regulation of signal transduction	45219	1266/17910	2.88431e-07	4.82221e-06	1.3283e-06	10	IL6/MMP9/TGFB1/TLR4/IGF1/AKT1/FASLG/HMOX1/IL1RN/NLRP3	BP
FALSE	response to wounding	45158	665/17910	2.93711e-07	4.8625e-06	1.3394e-06	8	IL6/TGFB1/TLR4/IGF1/TIMP1/HMOX1/POSTN/SPARC	BP
FALSE	positive regulation of transport	45189	942/17910	2.94477e-07	4.8625e-06	1.3394e-06	9	IL6/TGFB1/TLR4/CCL3/IGF1/AKT1/CSF1R/NLRP3/POSTN	BP
FALSE	transmembrane receptor protein tyrosine kinase signaling pathway	45158	669/17910	3.07469e-07	5.04589e-06	1.38991e-06	8	MMP9/TGFB1/IGF1/STAT3/AKT1/CSF1/FASLG/CSF1R	BP
FALSE	regulation of protein transport	45158	677/17910	3.36657e-07	5.4822e-06	1.5101e-06	8	IL6/TGFB1/TLR4/CCL3/IGF1/CSF1R/NLRP3/POSTN	BP
FALSE	inflammatory response to wounding	45005	13/17910	3.38154e-07	5.4822e-06	1.5101e-06	3	TGFB1/TIMP1/HMOX1	BP
FALSE	response to amyloid-beta	45036	54/17910	3.44957e-07	5.5588e-06	1.5312e-06	4	MMP9/TLR4/IGF1/MMP3	BP
FALSE	regulation of production of molecular mediator of immune response	45066	138/17910	3.56757e-07	5.71452e-06	1.57409e-06	5	IL6/TGFB1/TLR4/HMOX1/NLRP3	BP
FALSE	leukocyte proliferation	45097	270/17910	3.60446e-07	5.73924e-06	1.5809e-06	6	IL6/TGFB1/TLR4/IGF1/CSF1/CSF1R	BP
FALSE	lipopolysaccharide-mediated signaling pathway	45036	55/17910	3.71747e-07	5.88416e-06	1.62082e-06	4	TGFB1/TLR4/CCL3/AKT1	BP
FALSE	protein transport	45250	1689/17910	3.81902e-07	6.00935e-06	1.6553e-06	11	IL6/TGFB1/TLR4/CCL3/IGF1/STAT3/AKT1/IL1RN/CSF1R/NLRP3/POSTN	BP
FALSE	intracellular signal transduction	13/20	2624/17910	3.91953e-07	6.13143e-06	1.68893e-06	13	IL6/MMP9/TGFB1/TLR4/CCL3/IGF1/STAT3/AKT1/CSF1/FASLG/HMOX1/CSF1R/NLRP3	BP
FALSE	regulation of protein localization	45189	979/17910	4.08304e-07	6.35008e-06	1.74916e-06	9	IL6/TGFB1/TLR4/CCL3/IGF1/AKT1/CSF1R/NLRP3/POSTN	BP
FALSE	response to cadmium ion	45036	57/17910	4.29941e-07	6.64794e-06	1.83121e-06	4	MMP9/AKT1/HMOX1/SPARC	BP
FALSE	regulation of protein phosphorylation	45219	1324/17910	4.38182e-07	6.73642e-06	1.85558e-06	10	IL6/MMP9/TGFB1/TLR4/CCL3/IGF1/STAT3/AKT1/CSF1/CSF1R	BP
FALSE	leukocyte migration	45127	467/17910	4.52608e-07	6.91844e-06	1.90572e-06	7	IL6/MMP9/TGFB1/CCL3/AKT1/CSF1/HMOX1	BP
FALSE	regulation of peptide transport	45158	706/17910	4.63371e-07	7.02785e-06	1.93586e-06	8	IL6/TGFB1/TLR4/CCL3/IGF1/CSF1R/NLRP3/POSTN	BP
FALSE	peptide transport	45250	1722/17910	4.6502e-07	7.02785e-06	1.93586e-06	11	IL6/TGFB1/TLR4/CCL3/IGF1/STAT3/AKT1/IL1RN/CSF1R/NLRP3/POSTN	BP
FALSE	cell adhesion	45219	1338/17910	4.83282e-07	7.2628e-06	2.00058e-06	10	IL6/TGFB1/IGF1/AKT1/CSF1/IL1RN/ACAN/NLRP3/POSTN/TNFAIP6	BP
FALSE	biological adhesion	45219	1345/17910	5.07332e-07	7.58164e-06	2.0884e-06	10	IL6/TGFB1/IGF1/AKT1/CSF1/IL1RN/ACAN/NLRP3/POSTN/TNFAIP6	BP
FALSE	negative regulation of cytokine production	45097	290/17910	5.48091e-07	8.14523e-06	2.24365e-06	6	IL6/TGFB1/TLR4/IGF1/HMOX1/NLRP3	BP
FALSE	amide transport	45250	1752/17910	5.54208e-07	8.16059e-06	2.24788e-06	11	IL6/TGFB1/TLR4/CCL3/IGF1/STAT3/AKT1/IL1RN/CSF1R/NLRP3/POSTN	BP
FALSE	regulation of establishment of protein localization	45158	723/17910	5.55225e-07	8.16059e-06	2.24788e-06	8	IL6/TGFB1/TLR4/CCL3/IGF1/CSF1R/NLRP3/POSTN	BP
FALSE	negative regulation of cell differentiation	45158	725/17910	5.66996e-07	8.28805e-06	2.28299e-06	8	IL6/MMP9/TGFB1/TLR4/CCL3/IGF1/STAT3/POSTN	BP
FALSE	negative regulation of cell communication	45219	1364/17910	5.78023e-07	8.40332e-06	2.31474e-06	10	IL6/MMP9/TGFB1/TLR4/IGF1/AKT1/FASLG/HMOX1/IL1RN/NLRP3	BP
FALSE	negative regulation of signaling	45219	1368/17910	5.93967e-07	8.58845e-06	2.36573e-06	10	IL6/MMP9/TGFB1/TLR4/IGF1/AKT1/FASLG/HMOX1/IL1RN/NLRP3	BP
FALSE	cellular response to oxidative stress	45097	296/17910	6.1789e-07	8.88632e-06	2.44778e-06	6	IL6/MMP9/TLR4/AKT1/MMP3/HMOX1	BP
FALSE	regulation of transport	45250	1773/17910	6.25412e-07	8.9464e-06	2.46433e-06	11	IL6/MMP9/TGFB1/TLR4/CCL3/IGF1/AKT1/HMOX1/CSF1R/NLRP3/POSTN	BP
FALSE	positive regulation of cytokine biosynthetic process	45036	63/17910	6.45562e-07	9.18553e-06	2.5302e-06	4	IL6/TLR4/STAT3/HMOX1	BP
FALSE	lymphocyte activation involved in immune response	45066	158/17910	6.98617e-07	9.88784e-06	2.72365e-06	5	IL6/TGFB1/TLR4/STAT3/NLRP3	BP
FALSE	establishment of protein localization	45250	1803/17910	7.41281e-07	1.04365e-05	2.87477e-06	11	IL6/TGFB1/TLR4/CCL3/IGF1/STAT3/AKT1/IL1RN/CSF1R/NLRP3/POSTN	BP
FALSE	regulation of cell differentiation	45250	1808/17910	7.62349e-07	1.06769e-05	2.941e-06	11	IL6/MMP9/TGFB1/TLR4/CCL3/IGF1/STAT3/AKT1/CSF1/NLRP3/POSTN	BP
FALSE	positive regulation of tyrosine phosphorylation of STAT protein	45036	67/17910	8.28311e-07	1.14805e-05	3.16235e-06	4	IL6/IGF1/STAT3/CSF1R	BP
FALSE	mammary gland epithelium development	45036	67/17910	8.28311e-07	1.14805e-05	3.16235e-06	4	TGFB1/AKT1/CSF1/CSF1R	BP
FALSE	regulated exocytosis	45158	768/17910	8.77449e-07	1.20643e-05	3.32316e-06	8	MMP9/TGFB1/CCL3/IGF1/TIMP1/HMOX1/TNFAIP6/SPARC	BP
FALSE	mononuclear cell migration	45036	68/17910	8.79451e-07	1.20643e-05	3.32316e-06	4	IL6/TGFB1/CCL3/CSF1	BP
FALSE	tube development	45189	1093/17910	1.03393e-06	1.4111e-05	3.88695e-06	9	IL6/TGFB1/STAT3/AKT1/CSF1/FASLG/HMOX1/CSF1R/SPARC	BP
FALSE	regulation of smooth muscle cell proliferation	45066	172/17910	1.06319e-06	1.44367e-05	3.97666e-06	5	IL6/MMP9/IGF1/AKT1/HMOX1	BP
FALSE	cellular developmental process	15/20	4088/17910	1.0917e-06	1.47066e-05	4.05101e-06	15	IL6/MMP9/TGFB1/TLR4/CCL3/IGF1/STAT3/AKT1/CSF1/FASLG/CSF1R/ACAN/NLRP3/POSTN/SPARC	BP
FALSE	positive regulation of epithelial cell migration	45066	173/17910	1.09406e-06	1.47066e-05	4.05101e-06	5	MMP9/TGFB1/AKT1/HMOX1/SPARC	BP
FALSE	smooth muscle cell proliferation	45066	174/17910	1.12564e-06	1.50421e-05	4.14342e-06	5	IL6/MMP9/IGF1/AKT1/HMOX1	BP
FALSE	regulation of phosphorylation	45219	1467/17910	1.13449e-06	1.50421e-05	4.14342e-06	10	IL6/MMP9/TGFB1/TLR4/CCL3/IGF1/STAT3/AKT1/CSF1/CSF1R	BP
FALSE	positive regulation of nitrogen compound metabolic process	13/20	2870/17910	1.13589e-06	1.50421e-05	4.14342e-06	13	IL6/MMP9/TGFB1/TLR4/CCL3/IGF1/STAT3/AKT1/CSF1/FASLG/HMOX1/CSF1R/NLRP3	BP
FALSE	extracellular region	16/20	4295/18675	1.10019e-07	1.68328e-05	1.13493e-05	16	IL6/MMP9/TGFB1/CCL3/IGF1/TIMP1/MMP3/CSF1/FASLG/HMOX1/IL1RN/ACAN/NLRP3/POSTN/TNFAIP6/SPARC	CC
FALSE	circulatory system development	45189	1128/17910	1.34677e-06	1.77468e-05	4.88846e-06	9	IL6/TGFB1/IGF1/STAT3/AKT1/FASLG/HMOX1/ACAN/SPARC	BP
FALSE	leukocyte mediated immunity	45158	814/17910	1.36117e-06	1.78487e-05	4.91652e-06	8	IL6/MMP9/TGFB1/TLR4/CCL3/HMOX1/NLRP3/TNFAIP6	BP
FALSE	positive regulation of gliogenesis	45036	76/17910	1.37757e-06	1.79756e-05	4.95146e-06	4	IL6/TGFB1/CCL3/CSF1	BP
FALSE	positive regulation of peptidyl-tyrosine phosphorylation	45066	184/17910	1.48277e-06	1.92545e-05	5.30374e-06	5	IL6/TGFB1/IGF1/STAT3/CSF1R	BP
FALSE	regulation of leukocyte mediated immunity	45066	185/17910	1.52289e-06	1.96799e-05	5.42093e-06	5	IL6/TGFB1/TLR4/HMOX1/NLRP3	BP
FALSE	extracellular matrix	45127	468/18675	3.46832e-07	2.0004e-05	1.34874e-05	7	MMP9/TGFB1/TIMP1/MMP3/ACAN/POSTN/SPARC	CC
FALSE	extracellular region part	14/20	3312/18675	3.92235e-07	2.0004e-05	1.34874e-05	14	IL6/MMP9/TGFB1/CCL3/IGF1/TIMP1/MMP3/CSF1/FASLG/HMOX1/IL1RN/ACAN/POSTN/SPARC	CC
FALSE	regulation of tyrosine phosphorylation of STAT protein	45036	79/17910	1.60982e-06	2.07032e-05	5.70279e-06	4	IL6/IGF1/STAT3/CSF1R	BP
FALSE	tissue development	45250	1964/17910	1.75496e-06	2.24618e-05	6.18721e-06	11	IL6/MMP9/TGFB1/CCL3/IGF1/TIMP1/AKT1/CSF1/CSF1R/ACAN/POSTN	BP
FALSE	production of molecular mediator of immune response	45066	191/17910	1.78196e-06	2.26988e-05	6.2525e-06	5	IL6/TGFB1/TLR4/HMOX1/NLRP3	BP
FALSE	growth factor activity	45066	147/16967	6.36581e-07	2.27896e-05	1.39378e-05	5	IL6/TGFB1/IGF1/TIMP1/CSF1	MF
FALSE	tyrosine phosphorylation of STAT protein	45036	82/17910	1.86996e-06	2.35951e-05	6.49938e-06	4	IL6/IGF1/STAT3/CSF1R	BP
FALSE	regulation of interleukin-1 beta production	45036	82/17910	1.86996e-06	2.35951e-05	6.49938e-06	4	TLR4/CCL3/IGF1/NLRP3	BP
FALSE	apoptotic signaling pathway	45127	579/17910	1.91211e-06	2.40136e-05	6.61468e-06	7	MMP9/TGFB1/TLR4/IGF1/AKT1/FASLG/HMOX1	BP
FALSE	regulation of reactive oxygen species metabolic process	45066	194/17910	1.9239e-06	2.40488e-05	6.62435e-06	5	TGFB1/TLR4/STAT3/AKT1/MMP3	BP
FALSE	positive regulation of cellular metabolic process	13/20	3007/17910	1.96715e-06	2.4475e-05	6.74177e-06	13	IL6/MMP9/TGFB1/TLR4/CCL3/IGF1/STAT3/AKT1/CSF1/FASLG/HMOX1/CSF1R/NLRP3	BP
FALSE	exocytosis	45158	862/17910	2.09381e-06	2.59303e-05	7.14263e-06	8	MMP9/TGFB1/CCL3/IGF1/TIMP1/HMOX1/TNFAIP6/SPARC	BP
FALSE	regulation of immune system process	45219	1570/17910	2.11806e-06	2.59788e-05	7.15599e-06	10	IL6/TGFB1/TLR4/CCL3/IGF1/STAT3/AKT1/CSF1/HMOX1/NLRP3	BP
FALSE	positive regulation of immune effector process	45066	198/17910	2.12686e-06	2.59788e-05	7.15599e-06	5	IL6/TGFB1/TLR4/HMOX1/NLRP3	BP
FALSE	positive regulation of T cell activation	45066	198/17910	2.12686e-06	2.59788e-05	7.15599e-06	5	IL6/TGFB1/IGF1/AKT1/NLRP3	BP
FALSE	positive regulation of JAK-STAT cascade	45036	85/17910	2.1601e-06	2.62649e-05	7.2348e-06	4	IL6/IGF1/STAT3/CSF1R	BP
FALSE	regulation of ossification	45066	199/17910	2.18015e-06	2.62698e-05	7.23615e-06	5	IL6/TGFB1/CCL3/IGF1/CSF1	BP
FALSE	positive regulation of epithelial cell proliferation	45066	199/17910	2.18015e-06	2.62698e-05	7.23615e-06	5	TGFB1/IGF1/STAT3/AKT1/HMOX1	BP
FALSE	immune effector process	45189	1197/17910	2.21149e-06	2.6528e-05	7.30726e-06	9	IL6/MMP9/TGFB1/TLR4/CCL3/STAT3/HMOX1/NLRP3/TNFAIP6	BP
FALSE	regulation of epithelial cell proliferation	45097	369/17910	2.22959e-06	2.65655e-05	7.3176e-06	6	TGFB1/IGF1/STAT3/AKT1/HMOX1/SPARC	BP
FALSE	regulation of mononuclear cell proliferation	45066	200/17910	2.23448e-06	2.65655e-05	7.3176e-06	5	IL6/TGFB1/TLR4/IGF1/CSF1	BP
FALSE	positive regulation of macromolecule metabolic process	13/20	3041/17910	2.24456e-06	2.65673e-05	7.31808e-06	13	IL6/MMP9/TGFB1/TLR4/CCL3/IGF1/STAT3/AKT1/CSF1/FASLG/HMOX1/CSF1R/NLRP3	BP
FALSE	regulation of endopeptidase activity	45097	370/17910	2.2648e-06	2.66888e-05	7.35155e-06	6	MMP9/STAT3/TIMP1/AKT1/FASLG/NLRP3	BP
FALSE	platelet alpha granule lumen	45036	67/18675	7.01989e-07	2.68511e-05	1.81039e-05	4	TGFB1/IGF1/TIMP1/SPARC	CC
FALSE	regulation of cytokine secretion	45066	201/17910	2.28987e-06	2.68658e-05	7.40033e-06	5	TLR4/CCL3/CSF1R/NLRP3/POSTN	BP
FALSE	regulation of biological quality	14/20	3661/17910	2.39155e-06	2.79362e-05	7.69517e-06	14	IL6/TGFB1/TLR4/CCL3/IGF1/STAT3/AKT1/CSF1/FASLG/HMOX1/IL1RN/CSF1R/POSTN/SPARC	BP
FALSE	response to organic cyclic compound	45158	878/17910	2.40323e-06	2.79507e-05	7.69915e-06	8	IL6/TGFB1/CCL3/STAT3/AKT1/IL1RN/POSTN/SPARC	BP
FALSE	positive regulation of STAT cascade	45036	88/17910	2.4824e-06	2.87464e-05	7.91833e-06	4	IL6/IGF1/STAT3/CSF1R	BP
FALSE	nitrogen compound transport	45250	2035/17910	2.50401e-06	2.88716e-05	7.95283e-06	11	IL6/TGFB1/TLR4/CCL3/IGF1/STAT3/AKT1/IL1RN/CSF1R/NLRP3/POSTN	BP
FALSE	regulation of defense response	45158	885/17910	2.55044e-06	2.92808e-05	8.06554e-06	8	IL6/MMP9/TLR4/CCL3/IGF1/MMP3/NLRP3/TNFAIP6	BP
FALSE	regulation of cell development	45158	893/17910	2.72806e-06	3.11861e-05	8.59038e-06	8	IL6/TGFB1/CCL3/IGF1/STAT3/AKT1/CSF1/POSTN	BP
FALSE	signaling receptor binding	45219	1386/16967	1.10502e-06	3.29665e-05	2.01618e-05	10	IL6/TGFB1/TLR4/CCL3/IGF1/STAT3/TIMP1/CSF1/FASLG/IL1RN	MF
FALSE	response to other organism	45158	903/17910	2.96487e-06	3.36435e-05	9.26728e-06	8	IL6/TGFB1/TLR4/CCL3/AKT1/FASLG/NLRP3/SPARC	BP
FALSE	glial cell differentiation	45066	212/17910	2.97367e-06	3.36435e-05	9.26728e-06	5	IL6/TGFB1/TLR4/STAT3/AKT1	BP
FALSE	positive regulation of cell adhesion	45097	388/17910	2.98075e-06	3.36435e-05	9.26728e-06	6	IL6/TGFB1/IGF1/AKT1/CSF1/NLRP3	BP
FALSE	cellular response to nitrogen compound	45127	620/17910	3.0128e-06	3.36674e-05	9.27385e-06	7	TGFB1/TLR4/IGF1/STAT3/AKT1/MMP3/NLRP3	BP
FALSE	response to external biotic stimulus	45158	905/17910	3.01429e-06	3.36674e-05	9.27385e-06	8	IL6/TGFB1/TLR4/CCL3/AKT1/FASLG/NLRP3/SPARC	BP
FALSE	regulation of cell-cell adhesion	45097	389/17910	3.02539e-06	3.36674e-05	9.27385e-06	6	IL6/TGFB1/IGF1/AKT1/IL1RN/NLRP3	BP
FALSE	extrinsic apoptotic signaling pathway	45066	213/17910	3.04302e-06	3.36674e-05	9.27385e-06	5	TGFB1/IGF1/AKT1/FASLG/HMOX1	BP
FALSE	T-helper 17 cell differentiation	45005	26/17910	3.0458e-06	3.36674e-05	9.27385e-06	3	IL6/STAT3/NLRP3	BP
FALSE	positive regulation of production of molecular mediator of immune response	45036	93/17910	3.09707e-06	3.38576e-05	9.32624e-06	4	IL6/TGFB1/TLR4/NLRP3	BP
FALSE	interleukin-1 beta production	45036	93/17910	3.09707e-06	3.38576e-05	9.32624e-06	4	TLR4/CCL3/IGF1/NLRP3	BP
FALSE	regulation of leukocyte proliferation	45066	214/17910	3.11363e-06	3.38576e-05	9.32624e-06	5	IL6/TGFB1/TLR4/IGF1/CSF1	BP
FALSE	positive regulation of leukocyte cell-cell adhesion	45066	214/17910	3.11363e-06	3.38576e-05	9.32624e-06	5	IL6/TGFB1/IGF1/AKT1/NLRP3	BP
FALSE	lymphocyte activation	45127	630/17910	3.34981e-06	3.62783e-05	9.99303e-06	7	IL6/TGFB1/TLR4/IGF1/STAT3/AKT1/NLRP3	BP
FALSE	response to hormone	45158	919/17910	3.38033e-06	3.64612e-05	1.00434e-05	8	IL6/TGFB1/STAT3/TIMP1/AKT1/IL1RN/POSTN/SPARC	BP
FALSE	regulation of peptidase activity	45097	398/17910	3.4523e-06	3.7088e-05	1.02161e-05	6	MMP9/STAT3/TIMP1/AKT1/FASLG/NLRP3	BP
FALSE	regulation of interleukin-1 production	45036	96/17910	3.51616e-06	3.7623e-05	1.03634e-05	4	TLR4/CCL3/IGF1/NLRP3	BP
FALSE	positive regulation of response to macrophage colony-stimulating factor	44977	3/17910	3.55179e-06	3.77025e-05	1.03853e-05	2	TLR4/CSF1	BP
FALSE	positive regulation of cellular response to macrophage colony-stimulating factor stimulus	44977	3/17910	3.55179e-06	3.77025e-05	1.03853e-05	2	TLR4/CSF1	BP
FALSE	regulation of lymphocyte activation	45097	401/17910	3.60508e-06	3.8117e-05	1.04995e-05	6	IL6/TGFB1/TLR4/IGF1/AKT1/NLRP3	BP
FALSE	regulation of catalytic activity	45250	2116/17910	3.6945e-06	3.89086e-05	1.07176e-05	11	MMP9/TGFB1/TLR4/IGF1/STAT3/TIMP1/AKT1/CSF1/FASLG/CSF1R/NLRP3	BP
FALSE	regulation of phosphate metabolic process	45219	1671/17910	3.74438e-06	3.92792e-05	1.08197e-05	10	IL6/MMP9/TGFB1/TLR4/CCL3/IGF1/STAT3/AKT1/CSF1/CSF1R	BP
FALSE	regulation of phosphorus metabolic process	45219	1673/17910	3.78539e-06	3.95543e-05	1.08954e-05	10	IL6/MMP9/TGFB1/TLR4/CCL3/IGF1/STAT3/AKT1/CSF1/CSF1R	BP
FALSE	negative regulation of apoptotic signaling pathway	45066	223/17910	3.80897e-06	3.96459e-05	1.09207e-05	5	MMP9/IGF1/AKT1/FASLG/HMOX1	BP
FALSE	response to biotic stimulus	45158	938/17910	3.93741e-06	4.08239e-05	1.12451e-05	8	IL6/TGFB1/TLR4/CCL3/AKT1/FASLG/NLRP3/SPARC	BP
FALSE	negative regulation of extrinsic apoptotic signaling pathway	45036	100/17910	4.13859e-06	4.27441e-05	1.17741e-05	4	IGF1/AKT1/FASLG/HMOX1	BP
FALSE	positive regulation of catalytic activity	45189	1293/17910	4.19556e-06	4.31659e-05	1.18903e-05	9	TGFB1/TLR4/IGF1/STAT3/AKT1/CSF1/FASLG/CSF1R/NLRP3	BP
FALSE	positive regulation of interleukin-1 beta secretion	45005	29/17910	4.27138e-06	4.36105e-05	1.20127e-05	3	TLR4/CCL3/NLRP3	BP
FALSE	T-helper 17 type immune response	45005	29/17910	4.27138e-06	4.36105e-05	1.20127e-05	3	IL6/STAT3/NLRP3	BP
FALSE	response to reactive oxygen species	45066	230/17910	4.42983e-06	4.48856e-05	1.2364e-05	5	IL6/MMP9/AKT1/MMP3/HMOX1	BP
FALSE	cytokine secretion	45066	230/17910	4.42983e-06	4.48856e-05	1.2364e-05	5	TLR4/CCL3/CSF1R/NLRP3/POSTN	BP
FALSE	collagen metabolic process	45036	102/17910	4.47872e-06	4.52097e-05	1.24532e-05	4	IL6/MMP9/TGFB1/MMP3	BP
FALSE	response to alcohol	45066	232/17910	4.62107e-06	4.64712e-05	1.28007e-05	5	TGFB1/CCL3/STAT3/AKT1/SPARC	BP
FALSE	mammary gland duct morphogenesis	45005	30/17910	4.7426e-06	4.72515e-05	1.30157e-05	3	TGFB1/CSF1/CSF1R	BP
FALSE	myeloid leukocyte cytokine production	45005	30/17910	4.7426e-06	4.72515e-05	1.30157e-05	3	TGFB1/TLR4/HMOX1	BP
FALSE	positive regulation of cell differentiation	45158	962/17910	4.75165e-06	4.72515e-05	1.30157e-05	8	IL6/TGFB1/CCL3/IGF1/STAT3/AKT1/CSF1/NLRP3	BP
FALSE	regulation of protein modification process	45219	1718/17910	4.81859e-06	4.77398e-05	1.31502e-05	10	IL6/MMP9/TGFB1/TLR4/CCL3/IGF1/STAT3/AKT1/CSF1/CSF1R	BP
FALSE	enzyme linked receptor protein signaling pathway	45158	968/17910	4.9763e-06	4.91203e-05	1.35304e-05	8	MMP9/TGFB1/IGF1/STAT3/AKT1/CSF1/FASLG/CSF1R	BP
FALSE	blood vessel morphogenesis	45127	670/17910	5.03159e-06	4.93608e-05	1.35967e-05	7	IL6/TGFB1/STAT3/AKT1/FASLG/HMOX1/SPARC	BP
FALSE	epithelial cell proliferation	45097	425/17910	5.03757e-06	4.93608e-05	1.35967e-05	6	TGFB1/IGF1/STAT3/AKT1/HMOX1/SPARC	BP
FALSE	homeostatic process	45219	1730/17910	5.13278e-06	5.01102e-05	1.38031e-05	10	IL6/TGFB1/TLR4/CCL3/STAT3/AKT1/CSF1/FASLG/HMOX1/CSF1R	BP
FALSE	positive regulation of epidermal growth factor receptor signaling pathway	45005	31/17910	5.247e-06	5.1039e-05	1.40589e-05	3	MMP9/AKT1/FASLG	BP
FALSE	interleukin-1 production	45036	108/17910	5.62385e-06	5.45065e-05	1.50141e-05	4	TLR4/CCL3/IGF1/NLRP3	BP
FALSE	cell differentiation	14/20	3923/17910	5.69679e-06	5.50141e-05	1.51539e-05	14	IL6/MMP9/TGFB1/TLR4/CCL3/IGF1/STAT3/AKT1/CSF1/FASLG/CSF1R/ACAN/NLRP3/POSTN	BP
FALSE	cellular response to cadmium ion	45005	32/17910	5.78567e-06	5.56714e-05	1.5335e-05	3	MMP9/AKT1/HMOX1	BP
FALSE	regulation of peptidyl-tyrosine phosphorylation	45066	245/17910	6.02796e-06	5.75908e-05	1.58637e-05	5	IL6/TGFB1/IGF1/STAT3/CSF1R	BP
FALSE	regulation of MAPK cascade	45127	689/17910	6.04936e-06	5.75908e-05	1.58637e-05	7	IL6/TGFB1/TLR4/CCL3/IGF1/AKT1/CSF1R	BP
FALSE	regulation of cytokine biosynthetic process	45036	110/17910	6.04972e-06	5.75908e-05	1.58637e-05	4	IL6/TLR4/STAT3/HMOX1	BP
FALSE	positive regulation of metabolic process	13/20	3313/17910	6.09209e-06	5.77885e-05	1.59181e-05	13	IL6/MMP9/TGFB1/TLR4/CCL3/IGF1/STAT3/AKT1/CSF1/FASLG/HMOX1/CSF1R/NLRP3	BP
FALSE	mononuclear cell proliferation	45066	246/17910	6.1487e-06	5.81193e-05	1.60093e-05	5	IL6/TGFB1/TLR4/IGF1/CSF1	BP
FALSE	glial cell development	45036	111/17910	6.27139e-06	5.90703e-05	1.62712e-05	4	IL6/TGFB1/TLR4/AKT1	BP
FALSE	response to oxidative stress	45097	442/17910	6.30946e-06	5.92204e-05	1.63125e-05	6	IL6/MMP9/TLR4/AKT1/MMP3/HMOX1	BP
FALSE	positive regulation of ERBB signaling pathway	45005	33/17910	6.3597e-06	5.94832e-05	1.6385e-05	3	MMP9/AKT1/FASLG	BP
FALSE	T cell activation	45097	443/17910	6.39173e-06	5.95745e-05	1.64101e-05	6	IL6/TGFB1/IGF1/STAT3/AKT1/NLRP3	BP
FALSE	ameboidal-type cell migration	45097	446/17910	6.64383e-06	6.156e-05	1.6957e-05	6	MMP9/TGFB1/TIMP1/AKT1/HMOX1/SPARC	BP
FALSE	regulation of myeloid cell differentiation	45066	250/17910	6.65078e-06	6.156e-05	1.6957e-05	5	TGFB1/TLR4/CCL3/STAT3/CSF1	BP
FALSE	positive regulation of cell-cell adhesion	45066	251/17910	6.78119e-06	6.25506e-05	1.72299e-05	5	IL6/TGFB1/IGF1/AKT1/NLRP3	BP
FALSE	regulation of interleukin-17 production	45005	34/17910	6.97019e-06	6.40731e-05	1.76492e-05	3	IL6/TGFB1/TLR4	BP
FALSE	positive regulation of developmental process	45189	1378/17910	7.09076e-06	6.49581e-05	1.7893e-05	9	IL6/TGFB1/CCL3/IGF1/STAT3/AKT1/CSF1/HMOX1/NLRP3	BP
FALSE	epidermal growth factor receptor signaling pathway	45036	115/17910	7.21859e-06	6.59035e-05	1.81534e-05	4	MMP9/TGFB1/AKT1/FASLG	BP
FALSE	positive regulation of interleukin-1 secretion	45005	35/17910	7.61822e-06	6.93154e-05	1.90933e-05	3	TLR4/CCL3/NLRP3	BP
FALSE	regulation of myeloid leukocyte differentiation	45036	117/17910	7.72996e-06	7.00937e-05	1.93077e-05	4	TGFB1/TLR4/CCL3/CSF1	BP
FALSE	platelet alpha granule	45036	91/18675	2.40779e-06	7.02559e-05	4.7369e-05	4	TGFB1/IGF1/TIMP1/SPARC	CC
FALSE	collagen-containing extracellular matrix	45097	399/18675	2.75513e-06	7.02559e-05	4.7369e-05	6	MMP9/TGFB1/TIMP1/ACAN/POSTN/SPARC	CC
FALSE	regulation of polysaccharide biosynthetic process	45005	36/17910	8.30487e-06	7.50525e-05	2.06736e-05	3	TGFB1/IGF1/AKT1	BP
FALSE	cytokine biosynthetic process	45036	120/17910	8.5466e-06	7.64621e-05	2.10619e-05	4	IL6/TLR4/STAT3/HMOX1	BP
FALSE	regulation of JAK-STAT cascade	45036	120/17910	8.5466e-06	7.64621e-05	2.10619e-05	4	IL6/IGF1/STAT3/CSF1R	BP
FALSE	regulation of DNA binding	45036	120/17910	8.5466e-06	7.64621e-05	2.10619e-05	4	MMP9/TGFB1/IGF1/HMOX1	BP
FALSE	protein phosphorylation	45219	1835/17910	8.74306e-06	7.77728e-05	2.14229e-05	10	IL6/MMP9/TGFB1/TLR4/CCL3/IGF1/STAT3/AKT1/CSF1/CSF1R	BP
FALSE	regulation of hemopoiesis	45097	468/17910	8.75126e-06	7.77728e-05	2.14229e-05	6	TGFB1/TLR4/CCL3/STAT3/CSF1/NLRP3	BP
FALSE	positive regulation of leukocyte migration	45036	121/17910	8.83246e-06	7.79764e-05	2.1479e-05	4	IL6/TGFB1/CCL3/CSF1	BP
FALSE	cytokine metabolic process	45036	121/17910	8.83246e-06	7.79764e-05	2.1479e-05	4	IL6/TLR4/STAT3/HMOX1	BP
FALSE	regulation of leukocyte differentiation	45066	267/17910	9.15495e-06	8.05575e-05	2.219e-05	5	TGFB1/TLR4/CCL3/CSF1/NLRP3	BP
FALSE	reactive oxygen species metabolic process	45066	269/17910	9.49232e-06	8.32523e-05	2.29323e-05	5	TGFB1/TLR4/STAT3/AKT1/MMP3	BP
FALSE	interleukin-17 production	45005	38/17910	9.79834e-06	8.56554e-05	2.35942e-05	3	IL6/TGFB1/TLR4	BP
FALSE	regulation of cellular component organization	45250	2340/17910	9.98116e-06	8.67858e-05	2.39056e-05	11	IL6/MMP9/TGFB1/TLR4/CCL3/IGF1/AKT1/MMP3/CSF1R/POSTN/SPARC	BP
FALSE	skeletal system development	45097	479/17910	9.99253e-06	8.67858e-05	2.39056e-05	6	MMP9/TGFB1/IGF1/TIMP1/ACAN/SPARC	BP
FALSE	positive regulation of mononuclear cell proliferation	45036	126/17910	1.0369e-05	8.97642e-05	2.4726e-05	4	IL6/TLR4/IGF1/CSF1	BP
FALSE	blood vessel development	45127	751/17910	1.06452e-05	9.18576e-05	2.53026e-05	7	IL6/TGFB1/STAT3/AKT1/FASLG/HMOX1/SPARC	BP
FALSE	platelet degranulation	45036	128/17910	1.10358e-05	9.46175e-05	2.60629e-05	4	TGFB1/IGF1/TIMP1/SPARC	BP
FALSE	regulation of gliogenesis	45036	128/17910	1.10358e-05	9.46175e-05	2.60629e-05	4	IL6/TGFB1/CCL3/CSF1	BP
FALSE	positive regulation of endothelial cell migration	45036	129/17910	1.13807e-05	9.69538e-05	2.67064e-05	4	TGFB1/AKT1/HMOX1/SPARC	BP
FALSE	regulation of STAT cascade	45036	129/17910	1.13807e-05	9.69538e-05	2.67064e-05	4	IL6/IGF1/STAT3/CSF1R	BP
FALSE	positive regulation of chemotaxis	45036	130/17910	1.17336e-05	9.91463e-05	2.73103e-05	4	IL6/TGFB1/CCL3/CSF1	BP
FALSE	regulation of response to macrophage colony-stimulating factor	44977	5/17910	1.18234e-05	9.91463e-05	2.73103e-05	2	TLR4/CSF1	BP
FALSE	regulation of cellular response to macrophage colony-stimulating factor stimulus	44977	5/17910	1.18234e-05	9.91463e-05	2.73103e-05	2	TLR4/CSF1	BP
FALSE	positive regulation of microglial cell migration	44977	5/17910	1.18234e-05	9.91463e-05	2.73103e-05	2	CCL3/CSF1	BP
FALSE	negative regulation of interleukin-1-mediated signaling pathway	44977	5/17910	1.18234e-05	9.91463e-05	2.73103e-05	2	IL6/IL1RN	BP
FALSE	regulation of polysaccharide metabolic process	45005	41/17910	1.23551e-05	0.000103281	2.84492e-05	3	TGFB1/IGF1/AKT1	BP
FALSE	positive regulation of MAPK cascade	45097	499/17910	1.26152e-05	0.000105127	2.89576e-05	6	IL6/TGFB1/TLR4/CCL3/IGF1/CSF1R	BP
FALSE	maintenance of location	45066	286/17910	1.27708e-05	0.000106092	2.92237e-05	5	IL6/TGFB1/CCL3/AKT1/FASLG	BP
FALSE	positive regulation of protein kinase activity	45097	501/17910	1.29056e-05	0.00010688	2.94408e-05	6	TGFB1/TLR4/IGF1/AKT1/CSF1/CSF1R	BP
FALSE	positive regulation of leukocyte proliferation	45036	134/17910	1.32264e-05	0.0001092	3.00796e-05	4	IL6/TLR4/IGF1/CSF1	BP
FALSE	positive regulation of interleukin-1 beta production	45005	42/17910	1.3296e-05	0.000109436	3.01448e-05	3	TLR4/CCL3/NLRP3	BP
FALSE	ERK1 and ERK2 cascade	45066	289/17910	1.34313e-05	0.000110211	3.03581e-05	5	TGFB1/TLR4/CCL3/IGF1/CSF1R	BP
FALSE	neurogenesis	45189	1492/17910	1.3583e-05	0.000111115	3.06072e-05	9	IL6/TGFB1/TLR4/CCL3/STAT3/AKT1/CSF1/CSF1R/POSTN	BP
FALSE	organic substance transport	45250	2416/17910	1.36471e-05	0.000111299	3.06578e-05	11	IL6/TGFB1/TLR4/CCL3/IGF1/STAT3/AKT1/IL1RN/CSF1R/NLRP3/POSTN	BP
FALSE	protein localization	45250	2417/17910	1.37024e-05	0.00011141	3.06884e-05	11	IL6/TGFB1/TLR4/CCL3/IGF1/STAT3/AKT1/IL1RN/CSF1R/NLRP3/POSTN	BP
FALSE	vasculature development	45127	784/17910	1.40934e-05	0.000114242	3.14684e-05	7	IL6/TGFB1/STAT3/AKT1/FASLG/HMOX1/SPARC	BP
FALSE	negative regulation of protein metabolic process	45158	1116/17910	1.42181e-05	0.000114904	3.16509e-05	8	IL6/MMP9/TGFB1/TLR4/IGF1/STAT3/TIMP1/AKT1	BP
FALSE	mammary gland morphogenesis	45005	43/17910	1.4283e-05	0.000115082	3.16998e-05	3	TGFB1/CSF1/CSF1R	BP
FALSE	negative regulation of cellular metabolic process	45250	2432/17910	1.45552e-05	0.000116862	3.21902e-05	11	IL6/MMP9/TGFB1/TLR4/IGF1/STAT3/TIMP1/AKT1/MMP3/FASLG/HMOX1	BP
FALSE	regulation of epithelial cell migration	45066	294/17910	1.45913e-05	0.000116862	3.21902e-05	5	MMP9/TGFB1/AKT1/HMOX1/SPARC	BP
FALSE	adaptive immune response based on somatic recombination of immune receptors built from immunoglobulin superfamily domains	45066	295/17910	1.48325e-05	0.000117564	3.23837e-05	5	IL6/TGFB1/TLR4/STAT3/NLRP3	BP
FALSE	regulation of leukocyte cell-cell adhesion	45066	295/17910	1.48325e-05	0.000117564	3.23837e-05	5	IL6/TGFB1/IGF1/AKT1/NLRP3	BP
FALSE	mammary gland development	45036	138/17910	1.48549e-05	0.000117564	3.23837e-05	4	TGFB1/AKT1/CSF1/CSF1R	BP
FALSE	ERBB signaling pathway	45036	138/17910	1.48549e-05	0.000117564	3.23837e-05	4	MMP9/TGFB1/AKT1/FASLG	BP
FALSE	anatomical structure formation involved in morphogenesis	45158	1124/17910	1.49818e-05	0.000118219	3.2564e-05	8	IL6/MMP9/TGFB1/STAT3/AKT1/FASLG/HMOX1/SPARC	BP
FALSE	cardiovascular system development	45127	792/17910	1.50563e-05	0.000118458	3.26299e-05	7	IL6/TGFB1/STAT3/AKT1/FASLG/HMOX1/SPARC	BP
FALSE	response to glucocorticoid	45036	139/17910	1.5284e-05	0.000119806	3.3001e-05	4	IL6/TGFB1/IL1RN/SPARC	BP
FALSE	regulation of interleukin-1 beta secretion	45005	44/17910	1.53172e-05	0.000119806	3.3001e-05	3	TLR4/CCL3/NLRP3	BP
FALSE	JAK-STAT cascade	45036	140/17910	1.57223e-05	0.000122616	3.37751e-05	4	IL6/IGF1/STAT3/CSF1R	BP
FALSE	response to inorganic substance	45097	528/17910	1.73869e-05	0.000135204	3.72425e-05	6	IL6/MMP9/AKT1/MMP3/HMOX1/SPARC	BP
FALSE	regulation of release of cytochrome c from mitochondria	45005	46/17910	1.75313e-05	0.000135931	3.74428e-05	3	MMP9/IGF1/AKT1	BP
FALSE	macrophage colony-stimulating factor signaling pathway	44977	6/17910	1.77233e-05	0.000136627	3.76347e-05	2	CSF1/CSF1R	BP
FALSE	microglial cell proliferation	44977	6/17910	1.77233e-05	0.000136627	3.76347e-05	2	CSF1/CSF1R	BP
FALSE	regulation of T cell activation	45066	307/17910	1.79766e-05	0.000138182	3.8063e-05	5	IL6/TGFB1/IGF1/AKT1/NLRP3	BP
FALSE	positive regulation of kinase activity	45097	541/17910	1.99548e-05	0.000152949	4.21305e-05	6	TGFB1/TLR4/IGF1/AKT1/CSF1/CSF1R	BP
FALSE	positive regulation of NF-kappaB transcription factor activity	45036	149/17910	2.00951e-05	0.000153584	4.23055e-05	4	TGFB1/TLR4/STAT3/NLRP3	BP
FALSE	positive regulation of response to external stimulus	45066	315/17910	2.03463e-05	0.00015506	4.27122e-05	5	IL6/TGFB1/TLR4/CCL3/CSF1	BP
FALSE	identical protein binding	45219	1670/16967	6.07934e-06	0.000155457	9.50754e-05	10	MMP9/TGFB1/TLR4/CCL3/STAT3/AKT1/CSF1/HMOX1/CSF1R/NLRP3	MF
FALSE	STAT cascade	45036	150/17910	2.06309e-05	0.000156783	4.31866e-05	4	IL6/IGF1/STAT3/CSF1R	BP
FALSE	negative regulation of cell development	45066	317/17910	2.09751e-05	0.000158947	4.37828e-05	5	IL6/TGFB1/IGF1/STAT3/POSTN	BP
FALSE	regulation of extrinsic apoptotic signaling pathway	45036	151/17910	2.11771e-05	0.000160024	4.40795e-05	4	IGF1/AKT1/FASLG/HMOX1	BP
FALSE	cellular response to external stimulus	45066	320/17910	2.19467e-05	0.000165373	4.55529e-05	5	TGFB1/TLR4/AKT1/HMOX1/POSTN	BP
FALSE	glial cell proliferation	45005	50/17910	2.25715e-05	0.000168971	4.6544e-05	3	IL6/CSF1/CSF1R	BP
FALSE	positive regulation of interleukin-1 production	45005	50/17910	2.25715e-05	0.000168971	4.6544e-05	3	TLR4/CCL3/NLRP3	BP
FALSE	positive regulation of protein serine/threonine kinase activity	45066	322/17910	2.26137e-05	0.000168971	4.6544e-05	5	TGFB1/TLR4/IGF1/AKT1/CSF1R	BP
FALSE	regulation of response to stress	45189	1592/17910	2.29851e-05	0.000171268	4.71766e-05	9	IL6/MMP9/TLR4/CCL3/IGF1/AKT1/MMP3/NLRP3/TNFAIP6	BP
FALSE	response to corticosteroid	45036	155/17910	2.34688e-05	0.000174387	4.80356e-05	4	IL6/TGFB1/IL1RN/SPARC	BP
FALSE	interleukin-1 beta secretion	45005	51/17910	2.39652e-05	0.000177419	4.88709e-05	3	TLR4/CCL3/NLRP3	BP
FALSE	cellular response to organonitrogen compound	45097	559/17910	2.40096e-05	0.000177419	4.88709e-05	6	TGFB1/TLR4/IGF1/STAT3/AKT1/NLRP3	BP
FALSE	leukocyte cell-cell adhesion	45066	328/17910	2.47102e-05	0.000180242	4.96486e-05	5	IL6/TGFB1/IGF1/AKT1/NLRP3	BP
FALSE	connective tissue replacement involved in inflammatory response wound healing	44977	7/17910	2.47959e-05	0.000180242	4.96486e-05	2	TGFB1/TIMP1	BP
FALSE	microglial cell migration	44977	7/17910	2.47959e-05	0.000180242	4.96486e-05	2	CCL3/CSF1	BP
FALSE	regulation of microglial cell migration	44977	7/17910	2.47959e-05	0.000180242	4.96486e-05	2	CCL3/CSF1	BP
FALSE	positive regulation of T-helper 2 cell cytokine production	44977	7/17910	2.47959e-05	0.000180242	4.96486e-05	2	IL6/NLRP3	BP
FALSE	regulation of interleukin-1-mediated signaling pathway	44977	7/17910	2.47959e-05	0.000180242	4.96486e-05	2	IL6/IL1RN	BP
FALSE	positive regulation of cytokine production involved in immune response	45005	52/17910	2.54143e-05	0.000183739	5.06117e-05	3	IL6/TLR4/NLRP3	BP
FALSE	regulation of interleukin-1 secretion	45005	52/17910	2.54143e-05	0.000183739	5.06117e-05	3	TLR4/CCL3/NLRP3	BP
FALSE	negative regulation of cell migration	45066	332/17910	2.61899e-05	0.000188835	5.20157e-05	5	TGFB1/STAT3/TIMP1/AKT1/HMOX1	BP
FALSE	cellular response to lipid	45097	575/17910	2.81513e-05	0.000202432	5.57609e-05	6	IL6/TGFB1/TLR4/CCL3/AKT1/NLRP3	BP
FALSE	angiogenesis	45097	576/17910	2.84282e-05	0.000203875	5.61583e-05	6	IL6/STAT3/AKT1/FASLG/HMOX1/SPARC	BP
FALSE	proteolysis	45189	1645/17910	2.99266e-05	0.000213951	5.89338e-05	9	MMP9/TGFB1/STAT3/TIMP1/AKT1/MMP3/FASLG/ACAN/NLRP3	BP
FALSE	cellular response to reactive oxygen species	45036	165/17910	2.99931e-05	0.000213951	5.89338e-05	4	IL6/MMP9/AKT1/MMP3	BP
FALSE	MAPK cascade	45127	882/17910	3.023e-05	0.000215067	5.92414e-05	7	IL6/TGFB1/TLR4/CCL3/IGF1/AKT1/CSF1R	BP
FALSE	signal transduction by protein phosphorylation	45127	886/17910	3.11242e-05	0.000220842	6.08319e-05	7	IL6/TGFB1/TLR4/CCL3/IGF1/AKT1/CSF1R	BP
FALSE	peptidyl-tyrosine phosphorylation	45066	346/17910	3.19207e-05	0.000225894	6.22236e-05	5	IL6/TGFB1/IGF1/STAT3/CSF1R	BP
FALSE	negative regulation of cell motility	45066	347/17910	3.23646e-05	0.000228431	6.29224e-05	5	TGFB1/STAT3/TIMP1/AKT1/HMOX1	BP
FALSE	negative regulation of hydrogen peroxide metabolic process	44977	8/17910	3.30391e-05	0.000231967	6.38966e-05	2	STAT3/MMP3	BP
FALSE	macrophage proliferation	44977	8/17910	3.30391e-05	0.000231967	6.38966e-05	2	CSF1/CSF1R	BP
FALSE	peptidyl-tyrosine modification	45066	349/17910	3.32667e-05	0.000232954	6.41684e-05	5	IL6/TGFB1/IGF1/STAT3/CSF1R	BP
FALSE	release of cytochrome c from mitochondria	45005	57/17910	3.35285e-05	0.000234174	6.45044e-05	3	MMP9/IGF1/AKT1	BP
FALSE	regulation of endothelial cell proliferation	45036	170/17910	3.37128e-05	0.000234239	6.45222e-05	4	STAT3/AKT1/HMOX1/SPARC	BP
FALSE	tissue remodeling	45036	170/17910	3.37128e-05	0.000234239	6.45222e-05	4	IL6/TGFB1/TIMP1/CSF1R	BP
FALSE	positive regulation of I-kappaB kinase/NF-kappaB signaling	45036	172/17910	3.52916e-05	0.000244221	6.72718e-05	4	TLR4/AKT1/FASLG/HMOX1	BP
FALSE	T-helper cell differentiation	45005	58/17910	3.53321e-05	0.000244221	6.72718e-05	3	IL6/STAT3/NLRP3	BP
FALSE	epithelial cell migration	45066	354/17910	3.56078e-05	0.000245492	6.7622e-05	5	MMP9/TGFB1/AKT1/HMOX1/SPARC	BP
FALSE	epithelium migration	45066	357/17910	3.70728e-05	0.000254935	7.02232e-05	5	MMP9/TGFB1/AKT1/HMOX1/SPARC	BP
FALSE	positive regulation of transferase activity	45097	609/17910	3.88803e-05	0.000266679	7.34581e-05	6	TGFB1/TLR4/IGF1/AKT1/CSF1/CSF1R	BP
FALSE	CD4-positive, alpha-beta T cell differentiation involved in immune response	45005	60/17910	3.91284e-05	0.000267011	7.35495e-05	3	IL6/STAT3/NLRP3	BP
FALSE	interleukin-1 secretion	45005	60/17910	3.91284e-05	0.000267011	7.35495e-05	3	TLR4/CCL3/NLRP3	BP
FALSE	tissue migration	45066	363/17910	4.01433e-05	0.00027324	7.52653e-05	5	MMP9/TGFB1/AKT1/HMOX1/SPARC	BP
FALSE	cellular response to peptide	45066	364/17910	4.06737e-05	0.000276148	7.60662e-05	5	TGFB1/TLR4/IGF1/STAT3/AKT1	BP
FALSE	alpha-beta T cell activation involved in immune response	45005	61/17910	4.11229e-05	0.000276529	7.61714e-05	3	IL6/STAT3/NLRP3	BP
FALSE	alpha-beta T cell differentiation involved in immune response	45005	61/17910	4.11229e-05	0.000276529	7.61714e-05	3	IL6/STAT3/NLRP3	BP
FALSE	positive regulation of DNA binding	45005	61/17910	4.11229e-05	0.000276529	7.61714e-05	3	MMP9/TGFB1/IGF1	BP
FALSE	negative regulation of cellular component movement	45066	365/17910	4.12095e-05	0.000276529	7.61714e-05	5	TGFB1/STAT3/TIMP1/AKT1/HMOX1	BP
FALSE	Notch signaling pathway	45036	179/17910	4.12468e-05	0.000276529	7.61714e-05	4	TGFB1/STAT3/AKT1/POSTN	BP
FALSE	interleukin-23 production	44977	9/17910	4.24504e-05	0.000282475	7.7809e-05	2	TGFB1/TLR4	BP
FALSE	regulation of interleukin-23 production	44977	9/17910	4.24504e-05	0.000282475	7.7809e-05	2	TGFB1/TLR4	BP
FALSE	positive regulation of odontogenesis	44977	9/17910	4.24504e-05	0.000282475	7.7809e-05	2	TGFB1/CSF1	BP
FALSE	regulation of binding	45066	368/17910	4.28501e-05	0.000284427	7.83467e-05	5	MMP9/TGFB1/IGF1/AKT1/HMOX1	BP
FALSE	positive regulation of hemopoiesis	45036	182/17910	4.40121e-05	0.000291417	8.02722e-05	4	TGFB1/STAT3/CSF1/NLRP3	BP
FALSE	developmental growth	45097	624/17910	4.45587e-05	0.000294307	8.10684e-05	6	TGFB1/IGF1/STAT3/AKT1/CSF1/POSTN	BP
FALSE	regulation of response to cytokine stimulus	45036	183/17910	4.49634e-05	0.000296249	8.16032e-05	4	IL6/TLR4/CSF1/IL1RN	BP
FALSE	macromolecule localization	45250	2735/17910	4.52792e-05	0.000297597	8.19745e-05	11	IL6/TGFB1/TLR4/CCL3/IGF1/STAT3/AKT1/IL1RN/CSF1R/NLRP3/POSTN	BP
FALSE	negative regulation of metabolic process	45280	3321/17910	4.61598e-05	0.000302641	8.3364e-05	12	IL6/MMP9/TGFB1/TLR4/CCL3/IGF1/STAT3/TIMP1/AKT1/MMP3/FASLG/HMOX1	BP
FALSE	endothelial cell proliferation	45036	185/17910	4.6911e-05	0.000306814	8.45134e-05	4	STAT3/AKT1/HMOX1/SPARC	BP
FALSE	regulation of osteoclast differentiation	45005	64/17910	4.75046e-05	0.000309938	8.53741e-05	3	TLR4/CCL3/CSF1	BP
FALSE	regulation of chemotaxis	45036	186/17910	4.79076e-05	0.000311051	8.56805e-05	4	IL6/TGFB1/CCL3/CSF1	BP
FALSE	positive regulation of ERK1 and ERK2 cascade	45036	186/17910	4.79076e-05	0.000311051	8.56805e-05	4	TGFB1/TLR4/CCL3/CSF1R	BP
FALSE	negative regulation of locomotion	45066	377/17910	4.8078e-05	0.000311401	8.57769e-05	5	TGFB1/STAT3/TIMP1/AKT1/HMOX1	BP
FALSE	regulation of angiogenesis	45066	383/17910	5.18295e-05	0.000333418	9.18418e-05	5	IL6/STAT3/FASLG/HMOX1/SPARC	BP
FALSE	phosphorylation	45219	2243/17910	5.20245e-05	0.000333418	9.18418e-05	10	IL6/MMP9/TGFB1/TLR4/CCL3/IGF1/STAT3/AKT1/CSF1/CSF1R	BP
FALSE	polysaccharide biosynthetic process	45005	66/17910	5.21005e-05	0.000333418	9.18418e-05	3	TGFB1/IGF1/AKT1	BP
FALSE	T cell differentiation involved in immune response	45005	66/17910	5.21005e-05	0.000333418	9.18418e-05	3	IL6/STAT3/NLRP3	BP
FALSE	regulation of macrophage activation	45005	66/17910	5.21005e-05	0.000333418	9.18418e-05	3	IL6/TLR4/CCL3	BP
FALSE	regulation of multicellular organism growth	45005	67/17910	5.45039e-05	0.000347966	9.58491e-05	3	IGF1/STAT3/CSF1	BP
FALSE	female pregnancy	45036	193/17910	5.53243e-05	0.000352363	9.70602e-05	4	MMP9/TGFB1/TIMP1/AKT1	BP
FALSE	regeneration	45036	194/17910	5.64485e-05	0.00035782	9.85632e-05	4	TGFB1/IGF1/HMOX1/POSTN	BP
FALSE	cellular response to inorganic substance	45036	194/17910	5.64485e-05	0.00035782	9.85632e-05	4	MMP9/AKT1/MMP3/HMOX1	BP
FALSE	reproductive process	45158	1353/17910	5.7432e-05	0.000363193	0.000100043	8	MMP9/TGFB1/IGF1/STAT3/TIMP1/AKT1/CSF1/TNFAIP6	BP
FALSE	reproduction	45158	1354/17910	5.77369e-05	0.00036426	0.000100337	8	MMP9/TGFB1/IGF1/STAT3/TIMP1/AKT1/CSF1/TNFAIP6	BP
FALSE	regulation of cysteine-type endopeptidase activity involved in apoptotic process	45036	196/17910	5.8747e-05	0.000369761	0.000101852	4	MMP9/AKT1/FASLG/NLRP3	BP
FALSE	multi-organism reproductive process	45127	980/17910	5.93923e-05	0.000372944	0.000102729	7	MMP9/TGFB1/IGF1/STAT3/TIMP1/AKT1/TNFAIP6	BP
FALSE	regulation of carbohydrate metabolic process	45036	198/17910	6.11132e-05	0.000382852	0.000105459	4	TGFB1/IGF1/STAT3/AKT1	BP
FALSE	regulation of apoptotic signaling pathway	45066	397/17910	6.14678e-05	0.000384174	0.000105823	5	MMP9/IGF1/AKT1/FASLG/HMOX1	BP
FALSE	positive regulation of B cell activation	45005	70/17910	6.21475e-05	0.000387517	0.000106743	3	IL6/TGFB1/TLR4	BP
FALSE	regulation of lymphocyte proliferation	45036	199/17910	6.23221e-05	0.000387701	0.000106794	4	IL6/TGFB1/TLR4/IGF1	BP
FALSE	response to mechanical stimulus	45036	200/17910	6.35484e-05	0.000394413	0.000108643	4	TGFB1/TLR4/AKT1/POSTN	BP
FALSE	response to peptidoglycan	44977	11/17910	6.47679e-05	0.000398285	0.00010971	2	IL6/NLRP3	BP
FALSE	cellular response to oxidised low-density lipoprotein particle stimulus	44977	11/17910	6.47679e-05	0.000398285	0.00010971	2	TLR4/AKT1	BP
FALSE	positive regulation of glial cell migration	44977	11/17910	6.47679e-05	0.000398285	0.00010971	2	CCL3/CSF1	BP
FALSE	regulation of T-helper 2 cell cytokine production	44977	11/17910	6.47679e-05	0.000398285	0.00010971	2	IL6/NLRP3	BP
FALSE	response to peptide hormone	45066	404/17910	6.67801e-05	0.000409717	0.000112859	5	TGFB1/STAT3/TIMP1/AKT1/SPARC	BP
FALSE	positive regulation of gene expression	45189	1827/17910	6.91535e-05	0.000423308	0.000116602	9	IL6/TGFB1/TLR4/CCL3/IGF1/STAT3/AKT1/CSF1/NLRP3	BP
FALSE	catabolic process	45219	2320/17910	6.9841e-05	0.00042654	0.000117493	10	IL6/MMP9/TGFB1/IGF1/STAT3/TIMP1/AKT1/MMP3/HMOX1/ACAN	BP
FALSE	generation of neurons	45158	1398/17910	7.25714e-05	0.000441572	0.000121633	8	IL6/TGFB1/CCL3/STAT3/AKT1/CSF1/CSF1R/POSTN	BP
FALSE	negative regulation of neuron death	45036	207/17910	7.26324e-05	0.000441572	0.000121633	4	STAT3/AKT1/CSF1/HMOX1	BP
FALSE	CD4-positive, alpha-beta T cell differentiation	45005	74/17910	7.33868e-05	0.000445146	0.000122618	3	IL6/STAT3/NLRP3	BP
FALSE	anatomical structure homeostasis	45066	413/17910	7.41254e-05	0.000448609	0.000123572	5	IL6/TGFB1/TLR4/CSF1/CSF1R	BP
FALSE	cytoplasmic vesicle lumen	45066	338/18675	2.33758e-05	0.000453448	0.00030573	5	TGFB1/IGF1/TIMP1/FASLG/SPARC	CC
FALSE	vesicle lumen	45066	339/18675	2.37097e-05	0.000453448	0.00030573	5	TGFB1/IGF1/TIMP1/FASLG/SPARC	CC
FALSE	regulation of oxidative stress-induced cell death	45005	75/17910	7.63901e-05	0.000461272	0.00012706	3	TLR4/AKT1/MMP3	BP
FALSE	T-helper 17 cell lineage commitment	44977	12/17910	7.76694e-05	0.000467941	0.000128897	2	IL6/STAT3	BP
FALSE	molecular function regulator	45189	1492/16967	2.10477e-05	0.000470941	0.000288021	9	IL6/TGFB1/CCL3/IGF1/TIMP1/AKT1/CSF1/FASLG/IL1RN	MF
FALSE	positive regulation of transcription by RNA polymerase II	45127	1031/17910	8.19937e-05	0.000492304	0.000135608	7	IL6/TGFB1/TLR4/IGF1/STAT3/AKT1/NLRP3	BP
FALSE	gland development	45066	422/17910	8.20813e-05	0.000492304	0.000135608	5	TGFB1/AKT1/CSF1/HMOX1/CSF1R	BP
FALSE	tissue homeostasis	45036	214/17910	8.26304e-05	0.000492318	0.000135612	4	IL6/TLR4/CSF1/CSF1R	BP
FALSE	astrocyte differentiation	45005	77/17910	8.26358e-05	0.000492318	0.000135612	3	IL6/TLR4/STAT3	BP
FALSE	cellular response to mechanical stimulus	45005	77/17910	8.26358e-05	0.000492318	0.000135612	3	TGFB1/TLR4/AKT1	BP
FALSE	response to nutrient	45036	215/17910	8.41364e-05	0.000500144	0.000137767	4	TGFB1/HMOX1/POSTN/SPARC	BP
FALSE	regulation of vasculature development	45066	425/17910	8.4875e-05	0.000503416	0.000138668	5	IL6/STAT3/FASLG/HMOX1/SPARC	BP
FALSE	positive regulation of fibroblast migration	44977	13/17910	9.17296e-05	0.000540478	0.000148877	2	TGFB1/AKT1	BP
FALSE	T-helper 2 cell cytokine production	44977	13/17910	9.17296e-05	0.000540478	0.000148877	2	IL6/NLRP3	BP
FALSE	regulation of chemokine biosynthetic process	44977	13/17910	9.17296e-05	0.000540478	0.000148877	2	IL6/HMOX1	BP
FALSE	positive regulation of blood vessel endothelial cell migration	45005	80/17910	9.26162e-05	0.000544502	0.000149986	3	TGFB1/AKT1/HMOX1	BP
FALSE	CCR5 chemokine receptor binding	44977	7/16967	2.76237e-05	0.000549405	0.000336008	2	CCL3/STAT3	MF
FALSE	vesicle-mediated transport	45189	1899/17910	9.38372e-05	0.000550471	0.00015163	9	MMP9/TGFB1/TLR4/CCL3/IGF1/TIMP1/HMOX1/TNFAIP6/SPARC	BP
FALSE	osteoblast differentiation	45036	222/17910	9.52461e-05	0.000556295	0.000153234	4	IL6/CCL3/IGF1/AKT1	BP
FALSE	regulation of cysteine-type endopeptidase activity	45036	222/17910	9.52461e-05	0.000556295	0.000153234	4	MMP9/AKT1/FASLG/NLRP3	BP
FALSE	positive regulation of leukocyte chemotaxis	45005	81/17910	9.61099e-05	0.000557687	0.000153618	3	IL6/CCL3/CSF1	BP
FALSE	positive regulation of interleukin-6 production	45005	81/17910	9.61099e-05	0.000557687	0.000153618	3	IL6/TLR4/STAT3	BP
FALSE	bone remodeling	45005	81/17910	9.61099e-05	0.000557687	0.000153618	3	IL6/TGFB1/CSF1R	BP
FALSE	regulation of I-kappaB kinase/NF-kappaB signaling	45036	224/17910	9.86075e-05	0.000570942	0.000157269	4	TLR4/AKT1/FASLG/HMOX1	BP
FALSE	multi-multicellular organism process	45036	225/17910	0.00010032	0.000579604	0.000159655	4	MMP9/TGFB1/TIMP1/AKT1	BP
FALSE	regulation of immune effector process	45066	441/17910	0.00010104	0.000582503	0.000160453	5	IL6/TGFB1/TLR4/HMOX1/NLRP3	BP
FALSE	negative regulation of autophagy	45005	83/17910	0.000103353	0.000594559	0.000163774	3	STAT3/AKT1/HMOX1	BP
FALSE	regulation of macrophage cytokine production	44977	14/17910	0.000106946	0.000607003	0.000167202	2	TGFB1/TLR4	BP
FALSE	chemokine biosynthetic process	44977	14/17910	0.000106946	0.000607003	0.000167202	2	IL6/HMOX1	BP
FALSE	NLRP3 inflammasome complex assembly	44977	14/17910	0.000106946	0.000607003	0.000167202	2	TLR4/NLRP3	BP
FALSE	positive regulation of macrophage differentiation	44977	14/17910	0.000106946	0.000607003	0.000167202	2	TGFB1/CSF1	BP
FALSE	chemokine metabolic process	44977	14/17910	0.000106946	0.000607003	0.000167202	2	IL6/HMOX1	BP
FALSE	leukocyte homeostasis	45005	84/17910	0.000107105	0.000607003	0.000167202	3	IL6/TGFB1/AKT1	BP
FALSE	regulation of epidermal growth factor receptor signaling pathway	45005	84/17910	0.000107105	0.000607003	0.000167202	3	MMP9/AKT1/FASLG	BP
FALSE	regulation of protein kinase activity	45097	732/17910	0.000108208	0.000611961	0.000168568	6	TGFB1/TLR4/IGF1/AKT1/CSF1/CSF1R	BP
FALSE	regulation of endothelial cell migration	45036	231/17910	0.000111056	0.000626737	0.000172638	4	TGFB1/AKT1/HMOX1/SPARC	BP
FALSE	negative regulation of immune system process	45066	451/17910	0.000112288	0.000632358	0.000174186	5	TGFB1/TLR4/CCL3/AKT1/HMOX1	BP
FALSE	positive regulation of peptidyl-serine phosphorylation	45005	86/17910	0.000114873	0.000644201	0.000177448	3	IL6/TGFB1/AKT1	BP
FALSE	regulation of tissue remodeling	45005	86/17910	0.000114873	0.000644201	0.000177448	3	IL6/TGFB1/CSF1R	BP
FALSE	T cell differentiation	45036	234/17910	0.000116726	0.000653225	0.000179934	4	IL6/TGFB1/STAT3/NLRP3	BP
FALSE	T cell activation involved in immune response	45005	88/17910	0.000122999	0.000681205	0.000187641	3	IL6/STAT3/NLRP3	BP
FALSE	regulation of cellular response to oxidative stress	45005	88/17910	0.000122999	0.000681205	0.000187641	3	TLR4/AKT1/MMP3	BP
FALSE	regulation of epithelial cell apoptotic process	45005	88/17910	0.000122999	0.000681205	0.000187641	3	IL6/FASLG/HMOX1	BP
FALSE	regulation of vascular smooth muscle cell proliferation	45005	88/17910	0.000122999	0.000681205	0.000187641	3	MMP9/IGF1/HMOX1	BP
FALSE	vascular smooth muscle cell proliferation	45005	88/17910	0.000122999	0.000681205	0.000187641	3	MMP9/IGF1/HMOX1	BP
FALSE	positive regulation of chemokine secretion	44977	15/17910	0.000123317	0.000681555	0.000187738	2	CSF1R/POSTN	BP
FALSE	negative regulation of cell proliferation	45097	751/17910	0.00012462	0.000687337	0.00018933	6	IL6/TGFB1/STAT3/HMOX1/CSF1R/SPARC	BP
FALSE	positive regulation of adaptive immune response based on somatic recombination of immune receptors built from immunoglobulin superfamily domains	45005	89/17910	0.000127199	0.000700118	0.000192851	3	IL6/TGFB1/NLRP3	BP
FALSE	response to nutrient levels	45066	466/17910	0.000130944	0.000719252	0.000198121	5	TGFB1/AKT1/HMOX1/POSTN/SPARC	BP
FALSE	CD4-positive, alpha-beta T cell activation	45005	90/17910	0.000131492	0.000719304	0.000198136	3	IL6/STAT3/NLRP3	BP
FALSE	positive regulation of myeloid cell differentiation	45005	90/17910	0.000131492	0.000719304	0.000198136	3	TGFB1/STAT3/CSF1	BP
FALSE	regulation of proteolysis	45097	762/17910	0.000134995	0.000735498	0.000202597	6	MMP9/STAT3/TIMP1/AKT1/FASLG/NLRP3	BP
FALSE	connective tissue development	45036	243/17910	0.000135002	0.000735498	0.000202597	4	TGFB1/TIMP1/CSF1/ACAN	BP
FALSE	positive regulation of lymphocyte mediated immunity	45005	91/17910	0.000135877	0.000737266	0.000203084	3	IL6/TGFB1/NLRP3	BP
FALSE	regulation of ERBB signaling pathway	45005	91/17910	0.000135877	0.000737266	0.000203084	3	MMP9/AKT1/FASLG	BP
FALSE	negative regulation of cellular catabolic process	45036	244/17910	0.000137153	0.000741182	0.000204162	4	STAT3/TIMP1/AKT1/HMOX1	BP
FALSE	lymphocyte proliferation	45036	244/17910	0.000137153	0.000741182	0.000204162	4	IL6/TGFB1/TLR4/IGF1	BP
FALSE	multicellular organismal homeostasis	45066	472/17910	0.000139041	0.000749868	0.000206555	5	IL6/TLR4/STAT3/CSF1/CSF1R	BP
FALSE	cell death in response to oxidative stress	45005	92/17910	0.000140358	0.000751016	0.000206871	3	TLR4/AKT1/MMP3	BP
FALSE	T-helper cell lineage commitment	44977	16/17910	0.000140839	0.000751016	0.000206871	2	IL6/STAT3	BP
FALSE	positive regulation of type 2 immune response	44977	16/17910	0.000140839	0.000751016	0.000206871	2	IL6/NLRP3	BP
FALSE	macrophage cytokine production	44977	16/17910	0.000140839	0.000751016	0.000206871	2	TGFB1/TLR4	BP
FALSE	positive regulation of glycogen biosynthetic process	44977	16/17910	0.000140839	0.000751016	0.000206871	2	IGF1/AKT1	BP
FALSE	regulation of neurogenesis	45097	768/17910	0.000140938	0.000751016	0.000206871	6	IL6/TGFB1/CCL3/STAT3/AKT1/CSF1	BP
FALSE	cell-cell adhesion	45097	771/17910	0.000143988	0.000765739	0.000210927	6	IL6/TGFB1/IGF1/AKT1/IL1RN/NLRP3	BP
FALSE	positive regulation of neuron death	45005	93/17910	0.000144933	0.000769237	0.00021189	3	TLR4/CCL3/FASLG	BP
FALSE	regulation of protein serine/threonine kinase activity	45066	479/17910	0.000148969	0.000787779	0.000216998	5	TGFB1/TLR4/IGF1/AKT1/CSF1R	BP
FALSE	positive regulation of adaptive immune response	45005	94/17910	0.000149604	0.000787779	0.000216998	3	IL6/TGFB1/NLRP3	BP
FALSE	regulation of carbohydrate biosynthetic process	45005	94/17910	0.000149604	0.000787779	0.000216998	3	TGFB1/IGF1/AKT1	BP
FALSE	positive regulation of ossification	45005	94/17910	0.000149604	0.000787779	0.000216998	3	IL6/TGFB1/IGF1	BP
FALSE	response to vitamin	45005	95/17910	0.000154373	0.000811291	0.000223474	3	TGFB1/POSTN/SPARC	BP
FALSE	I-kappaB kinase/NF-kappaB signaling	45036	253/17910	0.000157655	0.000825322	0.000227339	4	TLR4/AKT1/FASLG/HMOX1	BP
FALSE	macrophage activation	45005	96/17910	0.000159239	0.000825322	0.000227339	3	IL6/TLR4/CCL3	BP
FALSE	regulation of extracellular matrix disassembly	44977	17/17910	0.000159511	0.000825322	0.000227339	2	IL6/TGFB1	BP
FALSE	positive regulation of interleukin-17 production	44977	17/17910	0.000159511	0.000825322	0.000227339	2	IL6/TGFB1	BP
FALSE	CD4-positive, alpha-beta T cell lineage commitment	44977	17/17910	0.000159511	0.000825322	0.000227339	2	IL6/STAT3	BP
FALSE	positive regulation of glycogen metabolic process	44977	17/17910	0.000159511	0.000825322	0.000227339	2	IGF1/AKT1	BP
FALSE	positive regulation of oxidative stress-induced cell death	44977	17/17910	0.000159511	0.000825322	0.000227339	2	TLR4/MMP3	BP
FALSE	regulation of glial cell migration	44977	17/17910	0.000159511	0.000825322	0.000227339	2	CCL3/CSF1	BP
FALSE	negative regulation of ion transmembrane transport	45005	97/17910	0.000164204	0.000846332	0.000233126	3	MMP9/TGFB1/AKT1	BP
FALSE	regulation of response to oxidative stress	45005	97/17910	0.000164204	0.000846332	0.000233126	3	TLR4/AKT1/MMP3	BP
FALSE	drug metabolic process	45097	792/17910	0.000166838	0.000858256	0.000236411	6	TGFB1/TLR4/IGF1/STAT3/AKT1/MMP3	BP
FALSE	cellular component disassembly	45066	492/17910	0.000168846	0.000866915	0.000238796	5	IL6/MMP9/TGFB1/TIMP1/MMP3	BP
FALSE	polysaccharide metabolic process	45005	99/17910	0.000174435	0.000890482	0.000245288	3	TGFB1/IGF1/AKT1	BP
FALSE	regulation of Notch signaling pathway	45005	99/17910	0.000174435	0.000890482	0.000245288	3	STAT3/AKT1/POSTN	BP
FALSE	alpha-beta T cell differentiation	45005	99/17910	0.000174435	0.000890482	0.000245288	3	IL6/STAT3/NLRP3	BP
FALSE	response to extracellular stimulus	45066	498/17910	0.00017868	0.000910259	0.000250735	5	TGFB1/AKT1/HMOX1/POSTN/SPARC	BP
FALSE	I-kappaB phosphorylation	44977	18/17910	0.00017933	0.000910259	0.000250735	2	TLR4/AKT1	BP
FALSE	regulation of chemokine secretion	44977	18/17910	0.00017933	0.000910259	0.000250735	2	CSF1R/POSTN	BP
FALSE	response to toxic substance	45066	499/17910	0.00018036	0.000913758	0.000251699	5	IL6/CCL3/STAT3/HMOX1/SPARC	BP
FALSE	regulation of kinase activity	45097	807/17910	0.000184864	0.000932324	0.000256813	6	TGFB1/TLR4/IGF1/AKT1/CSF1/CSF1R	BP
FALSE	regulation of reactive oxygen species biosynthetic process	45005	101/17910	0.000185071	0.000932324	0.000256813	3	TLR4/STAT3/AKT1	BP
FALSE	positive regulation of reactive oxygen species metabolic process	45005	101/17910	0.000185071	0.000932324	0.000256813	3	TGFB1/TLR4/AKT1	BP
FALSE	negative regulation of transport	45066	502/17910	0.000185476	0.000932608	0.000256892	5	MMP9/TGFB1/AKT1/HMOX1/NLRP3	BP
FALSE	regulation of cellular catabolic process	45097	814/17910	0.000193791	0.000972589	0.000267904	6	IL6/IGF1/STAT3/TIMP1/AKT1/HMOX1	BP
FALSE	protein import into nucleus	45005	103/17910	0.00019612	0.000980599	0.000270111	3	TGFB1/STAT3/AKT1	BP
FALSE	leukocyte apoptotic process	45005	103/17910	0.00019612	0.000980599	0.000270111	3	IL6/AKT1/FASLG	BP
FALSE	protein kinase B signaling	45036	268/17910	0.000196638	0.000981358	0.00027032	4	TGFB1/CCL3/IGF1/AKT1	BP
FALSE	alpha-beta T cell lineage commitment	44977	19/17910	0.000200293	0.000990358	0.000272799	2	IL6/STAT3	BP
FALSE	positive regulation of T cell cytokine production	44977	19/17910	0.000200293	0.000990358	0.000272799	2	IL6/NLRP3	BP
FALSE	negative regulation of interleukin-17 production	44977	19/17910	0.000200293	0.000990358	0.000272799	2	TGFB1/TLR4	BP
FALSE	negative regulation of release of cytochrome c from mitochondria	44977	19/17910	0.000200293	0.000990358	0.000272799	2	IGF1/AKT1	BP
FALSE	positive regulation of cellular response to oxidative stress	44977	19/17910	0.000200293	0.000990358	0.000272799	2	TLR4/MMP3	BP
FALSE	endomembrane system	13/20	4213/18675	5.84929e-05	0.000994379	0.000670445	13	IL6/MMP9/TGFB1/TLR4/IGF1/TIMP1/CSF1/HMOX1/ACAN/NLRP3/POSTN/TNFAIP6/SPARC	CC
FALSE	response to abiotic stimulus	45127	1191/17910	0.000202968	0.00100174	0.000275933	7	TGFB1/TLR4/IGF1/AKT1/HMOX1/POSTN/SPARC	BP
FALSE	negative regulation of cell adhesion	45036	271/17910	0.000205201	0.00100903	0.000277942	4	TGFB1/AKT1/IL1RN/POSTN	BP
FALSE	regulation of ERK1 and ERK2 cascade	45036	271/17910	0.000205201	0.00100903	0.000277942	4	TGFB1/TLR4/CCL3/CSF1R	BP
FALSE	regulation of leukocyte chemotaxis	45005	105/17910	0.000207589	0.0010189	0.000280661	3	IL6/CCL3/CSF1	BP
FALSE	cellular protein modification process	45280	3851/17910	0.000209944	0.00102669	0.000282807	12	IL6/MMP9/TGFB1/TLR4/CCL3/IGF1/STAT3/TIMP1/AKT1/CSF1/CSF1R/NLRP3	BP
FALSE	protein modification process	45280	3851/17910	0.000209944	0.00102669	0.000282807	12	IL6/MMP9/TGFB1/TLR4/CCL3/IGF1/STAT3/TIMP1/AKT1/CSF1/CSF1R/NLRP3	BP
FALSE	endothelial cell migration	45036	275/17910	0.000217033	0.00105942	0.000291824	4	TGFB1/AKT1/HMOX1/SPARC	BP
FALSE	positive regulation of endothelial cell proliferation	45005	107/17910	0.000219485	0.00106749	0.000294047	3	STAT3/AKT1/HMOX1	BP
FALSE	negative regulation of small molecule metabolic process	45005	107/17910	0.000219485	0.00106749	0.000294047	3	TGFB1/STAT3/AKT1	BP
FALSE	cytoplasmic vesicle part	45158	1450/18675	6.99151e-05	0.0010697	0.000721229	8	MMP9/TGFB1/TLR4/IGF1/TIMP1/FASLG/TNFAIP6/SPARC	CC
FALSE	CD4-positive or CD8-positive, alpha-beta T cell lineage commitment	44977	20/17910	0.000222399	0.0010758	0.000296334	2	IL6/STAT3	BP
FALSE	chemokine secretion	44977	20/17910	0.000222399	0.0010758	0.000296334	2	CSF1R/POSTN	BP
FALSE	positive regulation of macrophage migration	44977	20/17910	0.000222399	0.0010758	0.000296334	2	CCL3/CSF1	BP
FALSE	bone mineralization	45005	108/17910	0.000225595	0.00108929	0.000300051	3	TGFB1/CCL3/IGF1	BP
FALSE	positive regulation of cell development	45066	528/17910	0.000234624	0.00113085	0.000311497	5	IL6/TGFB1/CCL3/IGF1/CSF1	BP
FALSE	regulation of B cell activation	45005	110/17910	0.000238145	0.00114575	0.000315603	3	IL6/TGFB1/TLR4	BP
FALSE	epithelial cell apoptotic process	45005	111/17910	0.000244586	0.00116714	0.000321494	3	IL6/FASLG/HMOX1	BP
FALSE	inflammatory cell apoptotic process	44977	21/17910	0.000245644	0.00116714	0.000321494	2	IL6/FASLG	BP
FALSE	regulation of hydrogen peroxide metabolic process	44977	21/17910	0.000245644	0.00116714	0.000321494	2	STAT3/MMP3	BP
FALSE	CD4-positive, alpha-beta T cell cytokine production	44977	21/17910	0.000245644	0.00116714	0.000321494	2	IL6/NLRP3	BP
FALSE	connective tissue replacement	44977	21/17910	0.000245644	0.00116714	0.000321494	2	TGFB1/TIMP1	BP
FALSE	positive regulation of response to oxidative stress	44977	21/17910	0.000245644	0.00116714	0.000321494	2	TLR4/MMP3	BP
FALSE	positive regulation of extracellular matrix organization	44977	21/17910	0.000245644	0.00116714	0.000321494	2	IL6/TGFB1	BP
FALSE	release of sequestered calcium ion into cytosol	45005	112/17910	0.000251139	0.00118692	0.000326942	3	TGFB1/CCL3/FASLG	BP
FALSE	negative regulation of sequestering of calcium ion	45005	112/17910	0.000251139	0.00118692	0.000326942	3	TGFB1/CCL3/FASLG	BP
FALSE	mucopolysaccharide metabolic process	45005	112/17910	0.000251139	0.00118692	0.000326942	3	TGFB1/AKT1/ACAN	BP
FALSE	negative regulation of catabolic process	45036	288/17910	0.000258906	0.00122147	0.00033646	4	STAT3/TIMP1/AKT1/HMOX1	BP
FALSE	regulation of cofactor metabolic process	45005	114/17910	0.000264583	0.00124387	0.000342629	3	IGF1/STAT3/MMP3	BP
FALSE	regulation of sequestering of calcium ion	45005	114/17910	0.000264583	0.00124387	0.000342629	3	TGFB1/CCL3/FASLG	BP
FALSE	cofactor metabolic process	45066	543/17910	0.000267187	0.00125391	0.000345395	5	IGF1/STAT3/AKT1/MMP3/HMOX1	BP
FALSE	detection of biotic stimulus	44977	22/17910	0.000270028	0.00125841	0.000346634	2	TLR4/NLRP3	BP
FALSE	regulation of macrophage differentiation	44977	22/17910	0.000270028	0.00125841	0.000346634	2	TGFB1/CSF1	BP
FALSE	negative regulation of cofactor metabolic process	44977	22/17910	0.000270028	0.00125841	0.000346634	2	STAT3/MMP3	BP
FALSE	branching involved in mammary gland duct morphogenesis	44977	22/17910	0.000270028	0.00125841	0.000346634	2	TGFB1/CSF1	BP
FALSE	regulation of nervous system development	45097	870/17910	0.000278255	0.00129332	0.00035625	6	IL6/TGFB1/CCL3/STAT3/AKT1/CSF1	BP
FALSE	gland morphogenesis	45005	116/17910	0.000278486	0.00129332	0.00035625	3	TGFB1/CSF1/CSF1R	BP
FALSE	myeloid leukocyte mediated immunity	45066	549/17910	0.000281138	0.00130337	0.00035902	5	IL6/MMP9/CCL3/HMOX1/TNFAIP6	BP
FALSE	positive regulation of macromolecule biosynthetic process	45158	1698/17910	0.000284954	0.00131637	0.0003626	8	IL6/TGFB1/TLR4/IGF1/STAT3/AKT1/HMOX1/NLRP3	BP
FALSE	positive regulation of leukocyte mediated immunity	45005	117/17910	0.000285611	0.00131637	0.0003626	3	IL6/TGFB1/NLRP3	BP
FALSE	sequestering of calcium ion	45005	117/17910	0.000285611	0.00131637	0.0003626	3	TGFB1/CCL3/FASLG	BP
FALSE	chemotaxis	45066	551/17910	0.00028591	0.00131637	0.0003626	5	IL6/TGFB1/CCL3/CSF1/CSF1R	BP
FALSE	taxis	45066	553/17910	0.000290744	0.00133632	0.000368097	5	IL6/TGFB1/CCL3/CSF1/CSF1R	BP
FALSE	positive regulation of gene silencing by miRNA	44977	23/17910	0.000295547	0.00135607	0.000373536	2	TGFB1/STAT3	BP
FALSE	apoptotic mitochondrial changes	45005	119/17910	0.000300213	0.00137277	0.000378136	3	MMP9/IGF1/AKT1	BP
FALSE	regulation of peptidyl-serine phosphorylation	45005	119/17910	0.000300213	0.00137277	0.000378136	3	IL6/TGFB1/AKT1	BP
FALSE	glycosaminoglycan binding	45036	199/16967	7.67774e-05	0.00137432	0.000840511	4	ACAN/NLRP3/POSTN/TNFAIP6	MF
FALSE	nervous system development	45189	2216/17910	0.000311343	0.00142123	0.000391486	9	IL6/TGFB1/TLR4/CCL3/STAT3/AKT1/CSF1/CSF1R/POSTN	BP
FALSE	adaptive immune response	45066	563/17910	0.000315856	0.00143938	0.000396484	5	IL6/TGFB1/TLR4/STAT3/NLRP3	BP
FALSE	innate immune response	45097	893/17910	0.000320428	0.00145708	0.00040136	6	TGFB1/TLR4/CCL3/CSF1/CSF1R/NLRP3	BP
FALSE	regulation of odontogenesis	44977	24/17910	0.000322199	0.00145708	0.00040136	2	TGFB1/CSF1	BP
FALSE	positive regulation of posttranscriptional gene silencing	44977	24/17910	0.000322199	0.00145708	0.00040136	2	TGFB1/STAT3	BP
FALSE	positive regulation of neuroinflammatory response	44977	24/17910	0.000322199	0.00145708	0.00040136	2	IL6/CCL3	BP
FALSE	negative regulation of transmembrane transport	45005	122/17910	0.000323009	0.00145708	0.00040136	3	MMP9/TGFB1/AKT1	BP
FALSE	reactive oxygen species biosynthetic process	45005	122/17910	0.000323009	0.00145708	0.00040136	3	TLR4/STAT3/AKT1	BP
FALSE	macromolecule modification	45280	4027/17910	0.000328357	0.00147871	0.000407318	12	IL6/MMP9/TGFB1/TLR4/CCL3/IGF1/STAT3/TIMP1/AKT1/CSF1/CSF1R/NLRP3	BP
FALSE	regulation of transferase activity	45097	902/17910	0.000338246	0.00152069	0.00041888	6	TGFB1/TLR4/IGF1/AKT1/CSF1/CSF1R	BP
FALSE	positive regulation of lymphocyte proliferation	45005	125/17910	0.000346894	0.00155434	0.000428151	3	IL6/TLR4/IGF1	BP
FALSE	import into nucleus	45005	125/17910	0.000346894	0.00155434	0.000428151	3	TGFB1/STAT3/AKT1	BP
FALSE	negative regulation of cytokine production involved in immune response	44977	25/17910	0.000349982	0.00156555	0.00043124	2	TGFB1/HMOX1	BP
FALSE	calcium ion transmembrane import into cytosol	45005	126/17910	0.000355102	0.00158581	0.000436818	3	TGFB1/CCL3/FASLG	BP
FALSE	cellular response to endogenous stimulus	45127	1305/17910	0.000357239	0.00159269	0.000438714	7	TGFB1/TLR4/IGF1/STAT3/AKT1/NLRP3/POSTN	BP
FALSE	regulation of catabolic process	45097	916/17910	0.000367514	0.00163577	0.000450582	6	IL6/IGF1/STAT3/TIMP1/AKT1/HMOX1	BP
FALSE	response to estradiol	45005	128/17910	0.000371892	0.00165251	0.000455192	3	TGFB1/STAT3/POSTN	BP
FALSE	negative regulation of nitrogen compound metabolic process	45189	2271/17910	0.000375477	0.00166567	0.000458818	9	IL6/MMP9/TGFB1/TLR4/IGF1/STAT3/TIMP1/AKT1/FASLG	BP
FALSE	aging	45036	318/17910	0.000377381	0.001667	0.000459185	4	TGFB1/STAT3/TIMP1/AKT1	BP
FALSE	T cell lineage commitment	44977	26/17910	0.000378893	0.001667	0.000459185	2	IL6/STAT3	BP
FALSE	negative regulation of biomineral tissue development	44977	26/17910	0.000378893	0.001667	0.000459185	2	TGFB1/CCL3	BP
FALSE	regulation of metallopeptidase activity	44977	26/17910	0.000378893	0.001667	0.000459185	2	STAT3/TIMP1	BP
FALSE	positive regulation of transcription regulatory region DNA binding	44977	26/17910	0.000378893	0.001667	0.000459185	2	TGFB1/IGF1	BP
FALSE	basement membrane	45005	91/18675	0.000120161	0.00167133	0.00112687	3	TIMP1/ACAN/SPARC	CC
FALSE	regulation of fat cell differentiation	45005	131/17910	0.000398024	0.0017483	0.000481578	3	IL6/TGFB1/AKT1	BP
FALSE	negative regulation of osteoclast differentiation	44977	27/17910	0.000408931	0.0017909	0.000493312	2	TLR4/CCL3	BP
FALSE	lymphocyte differentiation	45036	325/17910	0.000409825	0.0017909	0.000493312	4	IL6/TGFB1/STAT3/NLRP3	BP
FALSE	regulation of developmental growth	45036	325/17910	0.000409825	0.0017909	0.000493312	4	IGF1/STAT3/AKT1/CSF1	BP
FALSE	central nervous system development	45097	935/17910	0.000410401	0.0017909	0.000493312	6	IL6/TGFB1/TLR4/STAT3/AKT1/CSF1R	BP
FALSE	alpha-beta T cell activation	45005	133/17910	0.000416086	0.00181275	0.000499332	3	IL6/STAT3/NLRP3	BP
FALSE	response to antibiotic	45036	328/17910	0.000424324	0.00184564	0.00050839	4	IL6/STAT3/HMOX1/SPARC	BP
FALSE	secretory granule	45097	806/18675	0.000146121	0.00186304	0.00125613	6	MMP9/TGFB1/IGF1/TIMP1/TNFAIP6/SPARC	CC
FALSE	regulation of adaptive immune response based on somatic recombination of immune receptors built from immunoglobulin superfamily domains	45005	135/17910	0.000434669	0.00188756	0.000519939	3	IL6/TGFB1/NLRP3	BP
FALSE	regulation of glycogen biosynthetic process	44977	28/17910	0.000440092	0.00190493	0.000524722	2	IGF1/AKT1	BP
FALSE	regulation of glucan biosynthetic process	44977	28/17910	0.000440092	0.00190493	0.000524722	2	IGF1/AKT1	BP
FALSE	positive regulation of cellular biosynthetic process	45158	1809/17910	0.000440807	0.00190494	0.000524725	8	IL6/TGFB1/TLR4/IGF1/STAT3/AKT1/HMOX1/NLRP3	BP
FALSE	growth	45097	948/17910	0.000441954	0.00190682	0.000525242	6	TGFB1/IGF1/STAT3/AKT1/CSF1/POSTN	BP
FALSE	regulation of lymphocyte mediated immunity	45005	136/17910	0.000444157	0.00191324	0.00052701	3	IL6/TGFB1/NLRP3	BP
FALSE	positive regulation of proteolysis	45036	333/17910	0.000449303	0.00193229	0.000532259	4	STAT3/AKT1/FASLG/NLRP3	BP
FALSE	cellular protein metabolic process	13/20	4871/17910	0.000452619	0.00194343	0.000535327	13	IL6/MMP9/TGFB1/TLR4/CCL3/IGF1/STAT3/TIMP1/AKT1/CSF1/FASLG/CSF1R/NLRP3	BP
FALSE	response to metal ion	45036	335/17910	0.000459583	0.00197017	0.000542693	4	MMP9/AKT1/HMOX1/SPARC	BP
FALSE	regulation of cellular carbohydrate metabolic process	45005	138/17910	0.000463531	0.00198391	0.000546479	3	IGF1/STAT3/AKT1	BP
FALSE	response to drug	45097	958/17910	0.000467504	0.00199772	0.000550282	6	IL6/TGFB1/STAT3/MMP3/HMOX1/SPARC	BP
FALSE	positive regulation of vascular endothelial growth factor production	44977	29/17910	0.000472375	0.00200572	0.000552485	2	IL6/TGFB1	BP
FALSE	interleukin-6-mediated signaling pathway	44977	29/17910	0.000472375	0.00200572	0.000552485	2	IL6/STAT3	BP
FALSE	response to cholesterol	44977	29/17910	0.000472375	0.00200572	0.000552485	2	TGFB1/CCL3	BP
FALSE	positive regulation of cardiac muscle cell differentiation	44977	29/17910	0.000472375	0.00200572	0.000552485	2	TGFB1/IGF1	BP
FALSE	regulation of interleukin-6 production	45005	139/17910	0.000473419	0.00200697	0.000552829	3	IL6/TLR4/STAT3	BP
FALSE	positive regulation of transcription, DNA-templated	45127	1368/17910	0.000476753	0.0020179	0.000555841	7	IL6/TGFB1/TLR4/IGF1/STAT3/AKT1/NLRP3	BP
FALSE	protein import	45005	140/17910	0.000483442	0.00204298	0.000562749	3	TGFB1/STAT3/AKT1	BP
FALSE	positive regulation of cellular catabolic process	45036	341/17910	0.000491436	0.00207349	0.000571153	4	IL6/IGF1/AKT1/HMOX1	BP
FALSE	positive regulation of biosynthetic process	45158	1842/17910	0.000498816	0.00210131	0.000578817	8	IL6/TGFB1/TLR4/IGF1/STAT3/AKT1/HMOX1/NLRP3	BP
FALSE	regulation of type 2 immune response	44977	30/17910	0.000505777	0.00212395	0.000585052	2	IL6/NLRP3	BP
FALSE	positive regulation of pri-miRNA transcription by RNA polymerase II	44977	30/17910	0.000505777	0.00212395	0.000585052	2	TGFB1/STAT3	BP
FALSE	positive regulation of small molecule metabolic process	45005	143/17910	0.000514326	0.00215308	0.000593078	3	IGF1/STAT3/AKT1	BP
FALSE	positive regulation of leukocyte differentiation	45005	143/17910	0.000514326	0.00215308	0.000593078	3	TGFB1/CSF1/NLRP3	BP
FALSE	negative regulation of ion transport	45005	144/17910	0.000524895	0.00219047	0.000603377	3	MMP9/TGFB1/AKT1	BP
FALSE	regulation of generation of precursor metabolites and energy	45005	144/17910	0.000524895	0.00219047	0.000603377	3	IGF1/STAT3/AKT1	BP
FALSE	myeloid cell homeostasis	45005	145/17910	0.000535603	0.00222821	0.000613771	3	IL6/STAT3/HMOX1	BP
FALSE	calcium ion transport into cytosol	45005	145/17910	0.000535603	0.00222821	0.000613771	3	TGFB1/CCL3/FASLG	BP
FALSE	regulation of T cell cytokine production	44977	31/17910	0.000540297	0.00224077	0.00061723	2	IL6/NLRP3	BP
FALSE	regulation of microglial cell activation	44977	31/17910	0.000540297	0.00224077	0.00061723	2	IL6/CCL3	BP
FALSE	animal organ morphogenesis	45097	989/17910	0.000554187	0.00229482	0.000632119	6	TGFB1/STAT3/CSF1/FASLG/CSF1R/ACAN	BP
FALSE	response to hypoxia	45036	354/17910	0.000565831	0.00233941	0.000644402	4	TGFB1/AKT1/HMOX1/POSTN	BP
FALSE	heterocycle catabolic process	45066	641/17910	0.000572986	0.00236534	0.000651544	5	IL6/IGF1/STAT3/AKT1/HMOX1	BP
FALSE	positive T cell selection	44977	32/17910	0.000575931	0.00236654	0.000651874	2	IL6/STAT3	BP
FALSE	liver regeneration	44977	32/17910	0.000575931	0.00236654	0.000651874	2	TGFB1/HMOX1	BP
FALSE	positive regulation of ATP biosynthetic process	44977	32/17910	0.000575931	0.00236654	0.000651874	2	IGF1/STAT3	BP
FALSE	cellular nitrogen compound catabolic process	45066	642/17910	0.000577074	0.0023676	0.000652166	5	IL6/IGF1/STAT3/AKT1/HMOX1	BP
FALSE	interleukin-6 production	45005	149/17910	0.000579836	0.00236803	0.000652286	3	IL6/TLR4/STAT3	BP
FALSE	multicellular organism growth	45005	149/17910	0.000579836	0.00236803	0.000652286	3	IGF1/STAT3/CSF1	BP
FALSE	regulation of T cell proliferation	45005	149/17910	0.000579836	0.00236803	0.000652286	3	IL6/TGFB1/IGF1	BP
FALSE	regulation of adaptive immune response	45005	150/17910	0.000591248	0.00240729	0.0006631	3	IL6/TGFB1/NLRP3	BP
FALSE	ATP biosynthetic process	45005	150/17910	0.000591248	0.00240729	0.0006631	3	TGFB1/IGF1/STAT3	BP
FALSE	regulation of tumor necrosis factor production	45005	151/17910	0.000602804	0.00245061	0.000675032	3	TLR4/CCL3/IGF1	BP
FALSE	regulation of transcription by RNA polymerase II	45189	2420/17910	0.000607442	0.00246571	0.000679193	9	IL6/TGFB1/TLR4/IGF1/STAT3/AKT1/FASLG/HMOX1/NLRP3	BP
FALSE	negative regulation of macroautophagy	44977	33/17910	0.000612677	0.00246824	0.000679889	2	AKT1/HMOX1	BP
FALSE	response to sterol	44977	33/17910	0.000612677	0.00246824	0.000679889	2	TGFB1/CCL3	BP
FALSE	positive regulation of macrophage activation	44977	33/17910	0.000612677	0.00246824	0.000679889	2	TLR4/CCL3	BP
FALSE	response to lipoprotein particle	44977	33/17910	0.000612677	0.00246824	0.000679889	2	TLR4/AKT1	BP
FALSE	regulation of glycogen metabolic process	44977	33/17910	0.000612677	0.00246824	0.000679889	2	IGF1/AKT1	BP
FALSE	cellular response to drug	45036	362/17910	0.000615423	0.00247557	0.000681909	4	IL6/TGFB1/MMP3/HMOX1	BP
FALSE	positive regulation of inflammatory response	45005	153/17910	0.000626347	0.00251573	0.000692971	3	IL6/TLR4/CCL3	BP
FALSE	aromatic compound catabolic process	45066	655/17910	0.000632247	0.00253562	0.00069845	5	IL6/IGF1/STAT3/AKT1/HMOX1	BP
FALSE	response to decreased oxygen levels	45036	365/17910	0.000634795	0.00254203	0.000700215	4	TGFB1/AKT1/HMOX1/POSTN	BP
FALSE	chemical homeostasis	45097	1015/17910	0.000636231	0.00254397	0.00070075	6	TGFB1/CCL3/STAT3/AKT1/FASLG/HMOX1	BP
FALSE	biomineral tissue development	45005	154/17910	0.000638337	0.00254478	0.000700974	3	TGFB1/CCL3/IGF1	BP
FALSE	positive regulation of mitotic cell cycle	45005	154/17910	0.000638337	0.00254478	0.000700974	3	TGFB1/IGF1/AKT1	BP
FALSE	tumor necrosis factor production	45005	155/17910	0.000650472	0.00257043	0.000708037	3	TLR4/CCL3/IGF1	BP
FALSE	regulation of tumor necrosis factor superfamily cytokine production	45005	155/17910	0.000650472	0.00257043	0.000708037	3	TLR4/CCL3/IGF1	BP
FALSE	regulation of vascular endothelial growth factor production	44977	34/17910	0.000650534	0.00257043	0.000708037	2	IL6/TGFB1	BP
FALSE	activation of protein kinase B activity	44977	34/17910	0.000650534	0.00257043	0.000708037	2	IGF1/AKT1	BP
FALSE	negative regulation of interleukin-1 beta production	44977	34/17910	0.000650534	0.00257043	0.000708037	2	IGF1/NLRP3	BP
FALSE	regulation of actin cytoskeleton reorganization	44977	34/17910	0.000650534	0.00257043	0.000708037	2	TGFB1/CSF1R	BP
FALSE	cellular response to interleukin-1	45005	156/17910	0.000662754	0.00261485	0.000720273	3	IL6/CCL3/IL1RN	BP
FALSE	organic substance catabolic process	45158	1925/17910	0.000673076	0.00265166	0.000730413	8	IL6/TGFB1/IGF1/STAT3/TIMP1/AKT1/HMOX1/ACAN	BP
FALSE	glycosaminoglycan metabolic process	45005	157/17910	0.000675184	0.00265216	0.00073055	3	TGFB1/AKT1/ACAN	BP
FALSE	cytosolic calcium ion transport	45005	157/17910	0.000675184	0.00265216	0.00073055	3	TGFB1/CCL3/FASLG	BP
FALSE	positive regulation of nucleic acid-templated transcription	45127	1453/17910	0.000687318	0.00266411	0.000733843	7	IL6/TGFB1/TLR4/IGF1/STAT3/AKT1/NLRP3	BP
FALSE	response to heat	45005	158/17910	0.000687763	0.00266411	0.000733843	3	IGF1/AKT1/HMOX1	BP
FALSE	regulation of blood vessel endothelial cell migration	45005	158/17910	0.000687763	0.00266411	0.000733843	3	TGFB1/AKT1/HMOX1	BP
FALSE	negative regulation of production of molecular mediator of immune response	44977	35/17910	0.000689499	0.00266411	0.000733843	2	TGFB1/HMOX1	BP
FALSE	regulation of fibroblast migration	44977	35/17910	0.000689499	0.00266411	0.000733843	2	TGFB1/AKT1	BP
FALSE	monocyte differentiation	44977	35/17910	0.000689499	0.00266411	0.000733843	2	CSF1/CSF1R	BP
FALSE	type 2 immune response	44977	35/17910	0.000689499	0.00266411	0.000733843	2	IL6/NLRP3	BP
FALSE	macrophage chemotaxis	44977	35/17910	0.000689499	0.00266411	0.000733843	2	CCL3/CSF1	BP
FALSE	response to growth hormone	44977	35/17910	0.000689499	0.00266411	0.000733843	2	STAT3/AKT1	BP
FALSE	cellular response to lipoprotein particle stimulus	44977	35/17910	0.000689499	0.00266411	0.000733843	2	TLR4/AKT1	BP
FALSE	mononuclear cell differentiation	44977	35/17910	0.000689499	0.00266411	0.000733843	2	CSF1/CSF1R	BP
FALSE	positive regulation of RNA biosynthetic process	45127	1454/17910	0.000690179	0.00266411	0.000733843	7	IL6/TGFB1/TLR4/IGF1/STAT3/AKT1/NLRP3	BP
FALSE	regulation of growth	45066	668/17910	0.000691322	0.00266468	0.000733999	5	TGFB1/IGF1/STAT3/AKT1/CSF1	BP
FALSE	response to steroid hormone	45036	374/17910	0.000695521	0.00267701	0.000737395	4	IL6/TGFB1/IL1RN/SPARC	BP
FALSE	purine ribonucleoside triphosphate biosynthetic process	45005	159/17910	0.00070049	0.00269226	0.000741596	3	TGFB1/IGF1/STAT3	BP
FALSE	purine nucleoside triphosphate biosynthetic process	45005	160/17910	0.000713367	0.00273389	0.000753065	3	TGFB1/IGF1/STAT3	BP
FALSE	phosphatidylinositol-mediated signaling	45005	160/17910	0.000713367	0.00273389	0.000753065	3	IGF1/AKT1/CSF1R	BP
FALSE	vascular process in circulatory system	45005	161/17910	0.000726395	0.00275649	0.00075929	3	TGFB1/AKT1/HMOX1	BP
FALSE	aminoglycan metabolic process	45005	161/17910	0.000726395	0.00275649	0.00075929	3	TGFB1/AKT1/ACAN	BP
FALSE	positive regulation of endopeptidase activity	45005	161/17910	0.000726395	0.00275649	0.00075929	3	STAT3/FASLG/NLRP3	BP
FALSE	tumor necrosis factor superfamily cytokine production	45005	161/17910	0.000726395	0.00275649	0.00075929	3	TLR4/CCL3/IGF1	BP
FALSE	vascular endothelial growth factor production	44977	36/17910	0.000729569	0.00275649	0.00075929	2	IL6/TGFB1	BP
FALSE	macrophage derived foam cell differentiation	44977	36/17910	0.000729569	0.00275649	0.00075929	2	TGFB1/CSF1	BP
FALSE	insulin-like growth factor receptor signaling pathway	44977	36/17910	0.000729569	0.00275649	0.00075929	2	IGF1/AKT1	BP
FALSE	foam cell differentiation	44977	36/17910	0.000729569	0.00275649	0.00075929	2	TGFB1/CSF1	BP
FALSE	release of sequestered calcium ion into cytosol by endoplasmic reticulum	44977	36/17910	0.000729569	0.00275649	0.00075929	2	CCL3/FASLG	BP
FALSE	regulation of macrophage migration	44977	36/17910	0.000729569	0.00275649	0.00075929	2	CCL3/CSF1	BP
FALSE	inositol lipid-mediated signaling	45005	163/17910	0.000752905	0.00284065	0.000782471	3	IGF1/AKT1/CSF1R	BP
FALSE	negative regulation of cellular protein metabolic process	45097	1049/17910	0.000757584	0.00285428	0.000786225	6	MMP9/TGFB1/TLR4/STAT3/TIMP1/AKT1	BP
FALSE	ribonucleoside triphosphate biosynthetic process	45005	164/17910	0.000766388	0.0028755	0.000792072	3	TGFB1/IGF1/STAT3	BP
FALSE	hyaluronan metabolic process	44977	37/17910	0.000770742	0.0028755	0.000792072	2	TGFB1/AKT1	BP
FALSE	collagen catabolic process	44977	37/17910	0.000770742	0.0028755	0.000792072	2	MMP9/MMP3	BP
FALSE	response to fluid shear stress	44977	37/17910	0.000770742	0.0028755	0.000792072	2	TGFB1/AKT1	BP
FALSE	T cell homeostasis	44977	37/17910	0.000770742	0.0028755	0.000792072	2	TGFB1/AKT1	BP
FALSE	regulation of bone resorption	44977	37/17910	0.000770742	0.0028755	0.000792072	2	IL6/CSF1R	BP
FALSE	positive regulation of glucose import	44977	37/17910	0.000770742	0.0028755	0.000792072	2	IGF1/AKT1	BP
FALSE	organic cyclic compound catabolic process	45066	685/17910	0.000774755	0.00288645	0.000795087	5	IL6/IGF1/STAT3/AKT1/HMOX1	BP
FALSE	negative regulation of macromolecule metabolic process	45219	3087/17910	0.00078268	0.00291192	0.000802102	10	IL6/MMP9/TGFB1/TLR4/CCL3/IGF1/STAT3/TIMP1/AKT1/FASLG	BP
FALSE	response to oxygen levels	45036	389/17910	0.000805763	0.00299363	0.000824612	4	TGFB1/AKT1/HMOX1/POSTN	BP
FALSE	cellular response to metal ion	45005	167/17910	0.000807762	0.0029969	0.000825511	3	MMP9/AKT1/HMOX1	BP
FALSE	positive regulation of T cell mediated immunity	44977	38/17910	0.000813017	0.0030039	0.000827438	2	IL6/NLRP3	BP
FALSE	negative regulation of extrinsic apoptotic signaling pathway via death domain receptors	44977	38/17910	0.000813017	0.0030039	0.000827438	2	FASLG/HMOX1	BP
FALSE	positive regulation of epithelial cell apoptotic process	44977	38/17910	0.000813017	0.0030039	0.000827438	2	IL6/FASLG	BP
FALSE	positive regulation of catabolic process	45036	392/17910	0.000829216	0.00305952	0.000842761	4	IL6/IGF1/AKT1/HMOX1	BP
FALSE	negative regulation of cell-cell adhesion	45005	169/17910	0.000836121	0.00308075	0.000848608	3	TGFB1/AKT1/IL1RN	BP
FALSE	phosphate-containing compound metabolic process	45219	3115/17910	0.000842678	0.00310064	0.000854086	10	IL6/MMP9/TGFB1/TLR4/CCL3/IGF1/STAT3/AKT1/CSF1/CSF1R	BP
FALSE	regulation of cytokine-mediated signaling pathway	45005	170/17910	0.000850536	0.00311669	0.000858508	3	IL6/CSF1/IL1RN	BP
FALSE	negative regulation of inflammatory response	45005	170/17910	0.000850536	0.00311669	0.000858508	3	IGF1/NLRP3/TNFAIP6	BP
FALSE	myeloid leukocyte migration	45005	170/17910	0.000850536	0.00311669	0.000858508	3	IL6/CCL3/CSF1	BP
FALSE	cell-cell signaling	45127	1510/17910	0.000866384	0.00317042	0.000873308	7	IL6/CCL3/STAT3/AKT1/FASLG/IL1RN/TNFAIP6	BP
FALSE	response to growth factor	45066	704/17910	0.000876755	0.00320399	0.000882554	5	TGFB1/AKT1/FASLG/POSTN/SPARC	BP
FALSE	phosphorus metabolic process	45219	3139/17910	0.000897156	0.00326531	0.000899447	10	IL6/MMP9/TGFB1/TLR4/CCL3/IGF1/STAT3/AKT1/CSF1/CSF1R	BP
FALSE	T cell cytokine production	44977	40/17910	0.000900861	0.00326531	0.000899447	2	IL6/NLRP3	BP
FALSE	positive regulation of nucleotide biosynthetic process	44977	40/17910	0.000900861	0.00326531	0.000899447	2	IGF1/STAT3	BP
FALSE	negative regulation of interleukin-1 production	44977	40/17910	0.000900861	0.00326531	0.000899447	2	IGF1/NLRP3	BP
FALSE	positive regulation of purine nucleotide biosynthetic process	44977	40/17910	0.000900861	0.00326531	0.000899447	2	IGF1/STAT3	BP
FALSE	regulation of pri-miRNA transcription by RNA polymerase II	44977	40/17910	0.000900861	0.00326531	0.000899447	2	TGFB1/STAT3	BP
FALSE	purine nucleoside monophosphate biosynthetic process	45005	174/17910	0.000909777	0.00328872	0.000905895	3	TGFB1/IGF1/STAT3	BP
FALSE	purine ribonucleoside monophosphate biosynthetic process	45005	174/17910	0.000909777	0.00328872	0.000905895	3	TGFB1/IGF1/STAT3	BP
FALSE	nucleoside triphosphate biosynthetic process	45005	175/17910	0.000924987	0.00333469	0.000918557	3	TGFB1/IGF1/STAT3	BP
FALSE	regulation of mitochondrion organization	45005	175/17910	0.000924987	0.00333469	0.000918557	3	MMP9/IGF1/AKT1	BP
FALSE	positive regulation of RNA metabolic process	45127	1532/17910	0.000944775	0.00338009	0.000931062	7	IL6/TGFB1/TLR4/IGF1/STAT3/AKT1/NLRP3	BP
FALSE	positive regulation of immunoglobulin production	44977	41/17910	0.000946425	0.00338009	0.000931062	2	IL6/TGFB1	BP
FALSE	positive regulation of glucose metabolic process	44977	41/17910	0.000946425	0.00338009	0.000931062	2	IGF1/AKT1	BP
FALSE	astrocyte development	44977	41/17910	0.000946425	0.00338009	0.000931062	2	IL6/TLR4	BP
FALSE	regulation of extracellular matrix organization	44977	41/17910	0.000946425	0.00338009	0.000931062	2	IL6/TGFB1	BP
FALSE	positive regulation of ATP metabolic process	44977	41/17910	0.000946425	0.00338009	0.000931062	2	IGF1/STAT3	BP
FALSE	positive regulation of cardiocyte differentiation	44977	41/17910	0.000946425	0.00338009	0.000931062	2	TGFB1/IGF1	BP
FALSE	T cell proliferation	45005	177/17910	0.00095589	0.00340934	0.00093912	3	IL6/TGFB1/IGF1	BP
FALSE	transcription by RNA polymerase II	45189	2581/17910	0.000982303	0.00349888	0.000963785	9	IL6/TGFB1/TLR4/IGF1/STAT3/AKT1/FASLG/HMOX1/NLRP3	BP
FALSE	NIK/NF-kappaB signaling	45005	179/17910	0.000987443	0.00351251	0.000967539	3	TLR4/AKT1/NLRP3	BP
FALSE	positive regulation of nitric oxide biosynthetic process	44977	42/17910	0.000993081	0.00352788	0.000971772	2	TLR4/AKT1	BP
FALSE	positive regulation of peptidase activity	45005	180/17910	0.00100346	0.00356004	0.00098063	3	STAT3/FASLG/NLRP3	BP
FALSE	peptidyl-amino acid modification	45097	1107/17910	0.00100573	0.00356334	0.000981539	6	IL6/TGFB1/IGF1/STAT3/AKT1/CSF1R	BP
FALSE	secretory vesicle	45097	923/18675	0.000305732	0.00359823	0.00242605	6	MMP9/TGFB1/IGF1/TIMP1/TNFAIP6/SPARC	CC
FALSE	positive regulation of binding	45005	181/17910	0.00101965	0.00360789	0.000993812	3	MMP9/TGFB1/IGF1	BP
FALSE	blood vessel endothelial cell migration	45005	182/17910	0.001036	0.00363539	0.00100139	3	TGFB1/AKT1/HMOX1	BP
FALSE	negative regulation of multi-organism process	45005	182/17910	0.001036	0.00363539	0.00100139	3	CCL3/IGF1/TIMP1	BP
FALSE	cartilage development	45005	182/17910	0.001036	0.00363539	0.00100139	3	TGFB1/TIMP1/ACAN	BP
FALSE	fibroblast migration	44977	43/17910	0.00104083	0.00363539	0.00100139	2	TGFB1/AKT1	BP
FALSE	positive regulation of glucose transmembrane transport	44977	43/17910	0.00104083	0.00363539	0.00100139	2	IGF1/AKT1	BP
FALSE	endocrine pancreas development	44977	43/17910	0.00104083	0.00363539	0.00100139	2	IL6/AKT1	BP
FALSE	positive regulation of calcium-mediated signaling	44977	43/17910	0.00104083	0.00363539	0.00100139	2	CCL3/IGF1	BP
FALSE	positive regulation of nitric oxide metabolic process	44977	43/17910	0.00104083	0.00363539	0.00100139	2	TLR4/AKT1	BP
FALSE	cellular response to amyloid-beta	44977	43/17910	0.00104083	0.00363539	0.00100139	2	TLR4/IGF1	BP
FALSE	cellular catabolic process	45158	2054/17910	0.00104101	0.00363539	0.00100139	8	IL6/TGFB1/IGF1/STAT3/TIMP1/AKT1/HMOX1/ACAN	BP
FALSE	secretory granule lumen	45036	321/18675	0.000333904	0.00364909	0.00246034	4	TGFB1/IGF1/TIMP1/SPARC	CC
FALSE	positive regulation of developmental growth	45005	183/17910	0.00105252	0.003666	0.00100982	3	IGF1/AKT1/CSF1	BP
FALSE	response to interleukin-1	45005	183/17910	0.00105252	0.003666	0.00100982	3	IL6/CCL3/IL1RN	BP
FALSE	hyaluronic acid binding	44977	20/16967	0.000247641	0.0037496	0.0022932	2	ACAN/TNFAIP6	MF
FALSE	protein homodimerization activity	45097	809/16967	0.00025137	0.0037496	0.0022932	6	TGFB1/STAT3/AKT1/CSF1/HMOX1/CSF1R	MF
FALSE	monocyte chemotaxis	44977	44/17910	0.00108966	0.00378551	0.00104274	2	IL6/CCL3	BP
FALSE	regulation of collagen biosynthetic process	44977	44/17910	0.00108966	0.00378551	0.00104274	2	IL6/TGFB1	BP
FALSE	ribonucleoside monophosphate biosynthetic process	45005	188/17910	0.00113762	0.00391822	0.00107929	3	TGFB1/IGF1/STAT3	BP
FALSE	leukocyte chemotaxis	45005	188/17910	0.00113762	0.00391822	0.00107929	3	IL6/CCL3/CSF1	BP
FALSE	glycogen biosynthetic process	44977	45/17910	0.00113958	0.00391822	0.00107929	2	IGF1/AKT1	BP
FALSE	glucan biosynthetic process	44977	45/17910	0.00113958	0.00391822	0.00107929	2	IGF1/AKT1	BP
FALSE	T cell selection	44977	45/17910	0.00113958	0.00391822	0.00107929	2	IL6/STAT3	BP
FALSE	regulation of bone remodeling	44977	45/17910	0.00113958	0.00391822	0.00107929	2	IL6/CSF1R	BP
FALSE	necroptotic process	44977	45/17910	0.00113958	0.00391822	0.00107929	2	TLR4/FASLG	BP
FALSE	regulation of mononuclear cell migration	44977	45/17910	0.00113958	0.00391822	0.00107929	2	TGFB1/CSF1	BP
FALSE	bone development	45005	189/17910	0.00115514	0.00396663	0.00109263	3	TGFB1/IGF1/SPARC	BP
FALSE	regulation of cell morphogenesis	45036	429/17910	0.00115976	0.00397738	0.00109559	4	CCL3/CSF1R/POSTN/SPARC	BP
FALSE	pri-miRNA transcription by RNA polymerase II	44977	46/17910	0.00119058	0.00406744	0.0011204	2	TGFB1/STAT3	BP
FALSE	T cell apoptotic process	44977	46/17910	0.00119058	0.00406744	0.0011204	2	AKT1/FASLG	BP
FALSE	cellular response to interleukin-6	44977	46/17910	0.00119058	0.00406744	0.0011204	2	IL6/STAT3	BP
FALSE	acute-phase response	44977	47/17910	0.00124267	0.0042238	0.00116347	2	IL6/STAT3	BP
FALSE	positive regulation of smooth muscle cell migration	44977	47/17910	0.00124267	0.0042238	0.00116347	2	IGF1/POSTN	BP
FALSE	hydrogen peroxide metabolic process	44977	47/17910	0.00124267	0.0042238	0.00116347	2	STAT3/MMP3	BP
FALSE	negative regulation of carbohydrate metabolic process	44977	47/17910	0.00124267	0.0042238	0.00116347	2	TGFB1/STAT3	BP
FALSE	carbohydrate biosynthetic process	45005	194/17910	0.00124534	0.00422753	0.0011645	3	TGFB1/IGF1/AKT1	BP
FALSE	regulation of small molecule metabolic process	45036	439/17910	0.00126302	0.0042821	0.00117953	4	TGFB1/IGF1/STAT3/AKT1	BP
FALSE	nucleoside monophosphate biosynthetic process	45005	196/17910	0.00128264	0.0043424	0.00119614	3	TGFB1/IGF1/STAT3	BP
FALSE	regulation of hydrolase activity	45097	1160/17910	0.00128405	0.0043424	0.00119614	6	MMP9/STAT3/TIMP1/AKT1/FASLG/NLRP3	BP
FALSE	negative regulation of leukocyte migration	44977	48/17910	0.00129583	0.00436567	0.00120254	2	AKT1/HMOX1	BP
FALSE	negative regulation of myeloid leukocyte differentiation	44977	48/17910	0.00129583	0.00436567	0.00120254	2	TLR4/CCL3	BP
FALSE	positive regulation of mitotic nuclear division	44977	48/17910	0.00129583	0.00436567	0.00120254	2	TGFB1/IGF1	BP
FALSE	regulation of collagen metabolic process	44977	49/17910	0.00135007	0.00451993	0.00124504	2	IL6/TGFB1	BP
FALSE	positive regulation of nucleotide metabolic process	44977	49/17910	0.00135007	0.00451993	0.00124504	2	IGF1/STAT3	BP
FALSE	programmed necrotic cell death	44977	49/17910	0.00135007	0.00451993	0.00124504	2	TLR4/FASLG	BP
FALSE	positive regulation of purine nucleotide metabolic process	44977	49/17910	0.00135007	0.00451993	0.00124504	2	IGF1/STAT3	BP
FALSE	positive regulation of vascular smooth muscle cell proliferation	44977	49/17910	0.00135007	0.00451993	0.00124504	2	MMP9/IGF1	BP
FALSE	microglial cell activation	44977	50/17910	0.00140538	0.00465721	0.00128285	2	IL6/CCL3	BP
FALSE	leukocyte activation involved in inflammatory response	44977	50/17910	0.00140538	0.00465721	0.00128285	2	IL6/CCL3	BP
FALSE	response to ischemia	44977	50/17910	0.00140538	0.00465721	0.00128285	2	CSF1/CSF1R	BP
FALSE	glial cell migration	44977	50/17910	0.00140538	0.00465721	0.00128285	2	CCL3/CSF1	BP
FALSE	positive regulation of epithelial to mesenchymal transition	44977	50/17910	0.00140538	0.00465721	0.00128285	2	IL6/TGFB1	BP
FALSE	response to interleukin-6	44977	50/17910	0.00140538	0.00465721	0.00128285	2	IL6/STAT3	BP
FALSE	macrophage migration	44977	50/17910	0.00140538	0.00465721	0.00128285	2	CCL3/CSF1	BP
FALSE	regulation of cardiac muscle cell differentiation	44977	50/17910	0.00140538	0.00465721	0.00128285	2	TGFB1/IGF1	BP
FALSE	regulation of cellular amide metabolic process	45036	452/17910	0.00140674	0.00465721	0.00128285	4	IL6/IGF1/STAT3/AKT1	BP
FALSE	negative regulation of phosphorylation	45036	454/17910	0.00142983	0.00472779	0.00130229	4	TGFB1/TLR4/STAT3/AKT1	BP
FALSE	positive regulation of neurogenesis	45036	455/17910	0.00144147	0.00476041	0.00131128	4	IL6/TGFB1/CCL3/CSF1	BP
FALSE	positive regulation of cellular component organization	45097	1189/17910	0.00145976	0.00479193	0.00131996	6	IL6/MMP9/TGFB1/TLR4/IGF1/MMP3	BP
FALSE	response to fungus	44977	51/17910	0.00146176	0.00479193	0.00131996	2	TGFB1/TLR4	BP
FALSE	negative regulation of fat cell differentiation	44977	51/17910	0.00146176	0.00479193	0.00131996	2	IL6/TGFB1	BP
FALSE	positive regulation of Ras protein signal transduction	44977	51/17910	0.00146176	0.00479193	0.00131996	2	IGF1/CSF1	BP
FALSE	positive regulation of fibroblast proliferation	44977	51/17910	0.00146176	0.00479193	0.00131996	2	TGFB1/IGF1	BP
FALSE	regulation of transcription regulatory region DNA binding	44977	51/17910	0.00146176	0.00479193	0.00131996	2	TGFB1/IGF1	BP
FALSE	regulation of RNA biosynthetic process	45219	3348/17910	0.00151046	0.00494551	0.00136226	10	IL6/TGFB1/TLR4/CCL3/IGF1/STAT3/AKT1/FASLG/HMOX1/NLRP3	BP
FALSE	embryo implantation	44977	52/17910	0.00151922	0.00496203	0.00136682	2	MMP9/TIMP1	BP
FALSE	negative regulation of reproductive process	44977	52/17910	0.00151922	0.00496203	0.00136682	2	IGF1/TIMP1	BP
FALSE	negative regulation of endopeptidase activity	45005	210/17910	0.00156355	0.00509441	0.00140328	3	MMP9/TIMP1/AKT1	BP
FALSE	regulation of neuron apoptotic process	45005	210/17910	0.00156355	0.00509441	0.00140328	3	CCL3/FASLG/HMOX1	BP
FALSE	mitochondrion organization	45036	466/17910	0.00157398	0.00511569	0.00140914	4	MMP9/IGF1/STAT3/AKT1	BP
FALSE	cell growth	45036	466/17910	0.00157398	0.00511569	0.00140914	4	TGFB1/IGF1/AKT1/POSTN	BP
FALSE	proteoglycan biosynthetic process	44977	53/17910	0.00157774	0.00511569	0.00140914	2	IGF1/ACAN	BP
FALSE	collagen biosynthetic process	44977	53/17910	0.00157774	0.00511569	0.00140914	2	IL6/TGFB1	BP
FALSE	extracellular space	45219	3051/18675	0.000503441	0.00513509	0.00346226	10	IL6/MMP9/TGFB1/CCL3/IGF1/TIMP1/CSF1/FASLG/HMOX1/IL1RN	CC
FALSE	cellular metal ion homeostasis	45036	467/17910	0.00158644	0.00513767	0.0014152	4	TGFB1/CCL3/FASLG/HMOX1	BP
FALSE	sexual reproduction	45066	808/17910	0.00162442	0.00525431	0.00144733	5	TGFB1/IGF1/STAT3/AKT1/TNFAIP6	BP
FALSE	positive regulation of myeloid leukocyte differentiation	44977	54/17910	0.00163732	0.00527692	0.00145355	2	TGFB1/CSF1	BP
FALSE	negative regulation of mitochondrion organization	44977	54/17910	0.00163732	0.00527692	0.00145355	2	IGF1/AKT1	BP
FALSE	positive regulation of response to cytokine stimulus	44977	54/17910	0.00163732	0.00527692	0.00145355	2	TLR4/CSF1	BP
FALSE	developmental growth involved in morphogenesis	45005	214/17910	0.00165035	0.00531251	0.00146336	3	TGFB1/CSF1/POSTN	BP
FALSE	B cell activation	45005	215/17910	0.00167252	0.00537738	0.00148123	3	IL6/TGFB1/TLR4	BP
FALSE	cellular homeostasis	45066	814/17910	0.00167859	0.00539043	0.00148482	5	IL6/TGFB1/CCL3/FASLG/HMOX1	BP
FALSE	cell surface	45066	667/18675	0.000567889	0.00543044	0.00366139	5	TGFB1/TLR4/FASLG/CSF1R/SPARC	CC
FALSE	membrane protein proteolysis	44977	56/17910	0.00175968	0.00564407	0.00155469	2	TGFB1/TIMP1	BP
FALSE	response to temperature stimulus	45005	219/17910	0.00176304	0.00564807	0.00155579	3	IGF1/AKT1/HMOX1	BP
FALSE	defense response to other organism	45036	481/17910	0.00176816	0.00565768	0.00155843	4	IL6/TGFB1/TLR4/NLRP3	BP
FALSE	CCR chemokine receptor binding	44977	26/16967	0.000421804	0.00568334	0.00347584	2	CCL3/STAT3	MF
FALSE	protein dimerization activity	45127	1285/16967	0.000452389	0.00568334	0.00347584	7	TGFB1/TLR4/STAT3/AKT1/CSF1/HMOX1/CSF1R	MF
FALSE	protein phosphatase binding	45005	132/16967	0.000476258	0.00568334	0.00347584	3	STAT3/AKT1/CSF1R	MF
FALSE	acute inflammatory response	45005	220/17910	0.00178615	0.00570841	0.00157241	3	IL6/STAT3/NLRP3	BP
FALSE	positive regulation of neuron apoptotic process	44977	57/17910	0.00182245	0.00578986	0.00159485	2	CCL3/FASLG	BP
FALSE	bone resorption	44977	57/17910	0.00182245	0.00578986	0.00159485	2	IL6/CSF1R	BP
FALSE	regulation of kidney development	44977	57/17910	0.00182245	0.00578986	0.00159485	2	MMP9/TGFB1	BP
FALSE	regulation of extrinsic apoptotic signaling pathway via death domain receptors	44977	57/17910	0.00182245	0.00578986	0.00159485	2	FASLG/HMOX1	BP
FALSE	positive regulation of reactive oxygen species biosynthetic process	44977	57/17910	0.00182245	0.00578986	0.00159485	2	TLR4/AKT1	BP
FALSE	fat cell differentiation	45005	222/17910	0.00183292	0.00580931	0.0016002	3	IL6/TGFB1/AKT1	BP
FALSE	positive regulation of DNA metabolic process	45005	222/17910	0.00183292	0.00580931	0.0016002	3	IL6/TGFB1/AKT1	BP
FALSE	positive regulation of nucleobase-containing compound metabolic process	45127	1715/17910	0.00184167	0.00583013	0.00160594	7	IL6/TGFB1/TLR4/IGF1/STAT3/AKT1/NLRP3	BP
FALSE	negative regulation of peptidase activity	45005	223/17910	0.00185659	0.0058635	0.00161513	3	MMP9/TIMP1/AKT1	BP
FALSE	protein localization to nucleus	45005	223/17910	0.00185659	0.0058635	0.00161513	3	TGFB1/STAT3/AKT1	BP
FALSE	positive regulation of small GTPase mediated signal transduction	44977	58/17910	0.00188628	0.00595023	0.00163902	2	IGF1/CSF1	BP
FALSE	negative regulation of muscle cell apoptotic process	44977	59/17910	0.00195116	0.0061332	0.00168942	2	IGF1/HMOX1	BP
FALSE	cellular polysaccharide biosynthetic process	44977	59/17910	0.00195116	0.0061332	0.00168942	2	IGF1/AKT1	BP
FALSE	glial cell activation	44977	59/17910	0.00195116	0.0061332	0.00168942	2	IL6/CCL3	BP
FALSE	lymphocyte homeostasis	44977	60/17910	0.00201709	0.00629606	0.00173428	2	TGFB1/AKT1	BP
FALSE	positive regulation of cellular carbohydrate metabolic process	44977	60/17910	0.00201709	0.00629606	0.00173428	2	IGF1/AKT1	BP
FALSE	regulation of glucose import	44977	60/17910	0.00201709	0.00629606	0.00173428	2	IGF1/AKT1	BP
FALSE	positive regulation of nuclear division	44977	60/17910	0.00201709	0.00629606	0.00173428	2	TGFB1/IGF1	BP
FALSE	negative regulation of lipid localization	44977	60/17910	0.00201709	0.00629606	0.00173428	2	IL6/AKT1	BP
FALSE	regulation of lymphocyte migration	44977	60/17910	0.00201709	0.00629606	0.00173428	2	CCL3/AKT1	BP
FALSE	peptidyl-serine phosphorylation	45005	231/17910	0.00205291	0.00640038	0.00176302	3	IL6/TGFB1/AKT1	BP
FALSE	regulation of T cell mediated immunity	44977	61/17910	0.00208407	0.00648244	0.00178562	2	IL6/NLRP3	BP
FALSE	glycosaminoglycan catabolic process	44977	61/17910	0.00208407	0.00648244	0.00178562	2	TGFB1/ACAN	BP
FALSE	regulation of immunoglobulin production	44977	62/17910	0.0021521	0.00667851	0.00183963	2	IL6/TGFB1	BP
FALSE	necrotic cell death	44977	62/17910	0.0021521	0.00667851	0.00183963	2	TLR4/FASLG	BP
FALSE	negative regulation of defense response	45005	237/17910	0.00220835	0.00684512	0.00188552	3	IGF1/NLRP3/TNFAIP6	BP
FALSE	aminoglycan catabolic process	44977	63/17910	0.00222118	0.00686896	0.00189209	2	TGFB1/ACAN	BP
FALSE	positive regulation of cardiac muscle tissue development	44977	63/17910	0.00222118	0.00686896	0.00189209	2	TGFB1/IGF1	BP
FALSE	RNA biosynthetic process	45219	3516/17910	0.00222905	0.00688534	0.0018966	10	IL6/TGFB1/TLR4/CCL3/IGF1/STAT3/AKT1/FASLG/HMOX1/NLRP3	BP
FALSE	neuron apoptotic process	45005	238/17910	0.00223495	0.00689562	0.00189943	3	CCL3/FASLG/HMOX1	BP
FALSE	positive regulation of protein complex assembly	45005	239/17910	0.00226175	0.00697027	0.00191999	3	TGFB1/TLR4/MMP3	BP
FALSE	positive regulation of organ growth	44977	64/17910	0.0022913	0.00704508	0.0019406	2	IGF1/AKT1	BP
FALSE	negative regulation of reactive oxygen species metabolic process	44977	64/17910	0.0022913	0.00704508	0.0019406	2	STAT3/MMP3	BP
FALSE	regulation of protein kinase B signaling	45005	241/17910	0.00231596	0.00711017	0.00195853	3	TGFB1/CCL3/AKT1	BP
FALSE	cellular cation homeostasis	45036	518/17910	0.00231778	0.00711017	0.00195853	4	TGFB1/CCL3/FASLG/HMOX1	BP
FALSE	positive regulation of nervous system development	45036	519/17910	0.0023341	0.00715204	0.00197006	4	IL6/TGFB1/CCL3/CSF1	BP
FALSE	regulation of nitric oxide biosynthetic process	44977	65/17910	0.00236246	0.00722237	0.00198944	2	TLR4/AKT1	BP
FALSE	execution phase of apoptosis	44977	65/17910	0.00236246	0.00722237	0.00198944	2	IL6/AKT1	BP
FALSE	sensory organ development	45036	522/17910	0.00238354	0.00727851	0.0020049	4	TGFB1/STAT3/FASLG/SPARC	BP
FALSE	blood circulation	45036	523/17910	0.00240018	0.00732097	0.0020166	4	TGFB1/AKT1/HMOX1/POSTN	BP
FALSE	regulation of RNA metabolic process	45219	3552/17910	0.00241523	0.00735849	0.00202693	10	IL6/TGFB1/TLR4/CCL3/IGF1/STAT3/AKT1/FASLG/HMOX1/NLRP3	BP
FALSE	defense response to bacterium	45005	245/17910	0.00242678	0.00738525	0.0020343	3	IL6/TLR4/NLRP3	BP
FALSE	regulation of cardiocyte differentiation	44977	66/17910	0.00243466	0.0074008	0.00203859	2	TGFB1/IGF1	BP
FALSE	positive regulation of osteoblast differentiation	44977	67/17910	0.00250789	0.00760613	0.00209515	2	IL6/IGF1	BP
FALSE	lymphocyte apoptotic process	44977	67/17910	0.00250789	0.00760613	0.00209515	2	AKT1/FASLG	BP
FALSE	cellular ion homeostasis	45036	531/17910	0.00253622	0.00767466	0.00211402	4	TGFB1/CCL3/FASLG/HMOX1	BP
FALSE	metal ion homeostasis	45036	531/17910	0.00253622	0.00767466	0.00211402	4	TGFB1/CCL3/FASLG/HMOX1	BP
FALSE	circulatory system process	45036	532/17910	0.0025536	0.00770109	0.0021213	4	TGFB1/AKT1/HMOX1/POSTN	BP
FALSE	leukocyte degranulation	45036	532/17910	0.0025536	0.00770109	0.0021213	4	MMP9/CCL3/HMOX1/TNFAIP6	BP
FALSE	cellular response to organic cyclic compound	45036	532/17910	0.0025536	0.00770109	0.0021213	4	TGFB1/CCL3/STAT3/AKT1	BP
FALSE	positive regulation of MAP kinase activity	45005	250/17910	0.00256989	0.0077415	0.00213243	3	TGFB1/TLR4/IGF1	BP
FALSE	glucose import	44977	68/17910	0.00258216	0.00776972	0.00214021	2	IGF1/AKT1	BP
FALSE	organonitrogen compound biosynthetic process	45127	1819/17910	0.00259274	0.00779279	0.00214656	7	IL6/TGFB1/TLR4/IGF1/STAT3/AKT1/ACAN	BP
FALSE	peptidyl-serine modification	45005	252/17910	0.00262857	0.00789161	0.00217378	3	IL6/TGFB1/AKT1	BP
FALSE	negative regulation of tumor necrosis factor production	44977	69/17910	0.00265746	0.00794013	0.00218715	2	TLR4/IGF1	BP
FALSE	regulation of behavior	44977	69/17910	0.00265746	0.00794013	0.00218715	2	CCL3/STAT3	BP
FALSE	positive regulation of striated muscle cell differentiation	44977	69/17910	0.00265746	0.00794013	0.00218715	2	TGFB1/IGF1	BP
FALSE	cell chemotaxis	45005	253/17910	0.00265822	0.00794013	0.00218715	3	IL6/CCL3/CSF1	BP
FALSE	regulation of transmembrane transport	45036	538/17910	0.00265957	0.00794013	0.00218715	4	MMP9/TGFB1/IGF1/AKT1	BP
FALSE	positive regulation of cytosolic calcium ion concentration	45005	255/17910	0.00271815	0.00810595	0.00223283	3	TGFB1/CCL3/FASLG	BP
FALSE	myeloid cell activation involved in immune response	45036	542/17910	0.00273189	0.00813788	0.00224162	4	MMP9/CCL3/HMOX1/TNFAIP6	BP
FALSE	cellular carbohydrate metabolic process	45005	256/17910	0.00274842	0.008178	0.00225267	3	IGF1/STAT3/AKT1	BP
FALSE	negative regulation of cytokine-mediated signaling pathway	44977	71/17910	0.00281116	0.00830005	0.00228629	2	IL6/IL1RN	BP
FALSE	B cell activation involved in immune response	44977	71/17910	0.00281116	0.00830005	0.00228629	2	TGFB1/TLR4	BP
FALSE	glycogen metabolic process	44977	71/17910	0.00281116	0.00830005	0.00228629	2	IGF1/AKT1	BP
FALSE	regulation of bone mineralization	44977	71/17910	0.00281116	0.00830005	0.00228629	2	TGFB1/CCL3	BP
FALSE	cellular response to nutrient	44977	71/17910	0.00281116	0.00830005	0.00228629	2	HMOX1/POSTN	BP
FALSE	cellular carbohydrate biosynthetic process	44977	71/17910	0.00281116	0.00830005	0.00228629	2	IGF1/AKT1	BP
FALSE	negative regulation of tumor necrosis factor superfamily cytokine production	44977	71/17910	0.00281116	0.00830005	0.00228629	2	TLR4/IGF1	BP
FALSE	negative regulation of intracellular signal transduction	45036	550/17910	0.0028806	0.00848467	0.00233714	4	MMP9/TLR4/AKT1/NLRP3	BP
FALSE	regulation of sodium ion transport	44977	72/17910	0.00288954	0.00848467	0.00233714	2	TGFB1/AKT1	BP
FALSE	cellular glucan metabolic process	44977	72/17910	0.00288954	0.00848467	0.00233714	2	IGF1/AKT1	BP
FALSE	glucan metabolic process	44977	72/17910	0.00288954	0.00848467	0.00233714	2	IGF1/AKT1	BP
FALSE	defense response to Gram-negative bacterium	44977	72/17910	0.00288954	0.00848467	0.00233714	2	IL6/TLR4	BP
FALSE	striated muscle cell differentiation	45005	263/17910	0.00296623	0.00869875	0.00239611	3	TGFB1/IGF1/AKT1	BP
FALSE	endoderm development	44977	73/17910	0.00296896	0.00869875	0.00239611	2	MMP9/TGFB1	BP
FALSE	heart development	45036	556/17910	0.00299575	0.00876764	0.00241509	4	TGFB1/IGF1/ACAN/SPARC	BP
FALSE	tissue regeneration	44977	74/17910	0.00304939	0.00890514	0.00245297	2	IGF1/POSTN	BP
FALSE	positive regulation of protein localization to nucleus	44977	74/17910	0.00304939	0.00890514	0.00245297	2	TGFB1/AKT1	BP
FALSE	purine ribonucleotide biosynthetic process	45005	266/17910	0.00306275	0.00891496	0.00245567	3	TGFB1/IGF1/STAT3	BP
FALSE	positive regulation of growth	45005	266/17910	0.00306275	0.00891496	0.00245567	3	IGF1/AKT1/CSF1	BP
FALSE	cellular response to tumor necrosis factor	45005	266/17910	0.00306275	0.00891496	0.00245567	3	CCL3/AKT1/POSTN	BP
FALSE	extracellular matrix structural constituent	45005	158/16967	0.000803988	0.00899462	0.00550097	3	ACAN/POSTN/SPARC	MF
FALSE	regulation of glycolytic process	44977	75/17910	0.00313084	0.00907367	0.00249939	2	IGF1/STAT3	BP
FALSE	activation of cysteine-type endopeptidase activity involved in apoptotic process	44977	75/17910	0.00313084	0.00907367	0.00249939	2	FASLG/NLRP3	BP
FALSE	pancreas development	44977	75/17910	0.00313084	0.00907367	0.00249939	2	IL6/AKT1	BP
FALSE	animal organ regeneration	44977	75/17910	0.00313084	0.00907367	0.00249939	2	TGFB1/HMOX1	BP
FALSE	nitric oxide biosynthetic process	44977	76/17910	0.00321331	0.0093026	0.00256245	2	TLR4/AKT1	BP
FALSE	negative regulation of neurogenesis	45005	271/17910	0.0032279	0.00933474	0.0025713	3	IL6/TGFB1/STAT3	BP
FALSE	negative regulation of ossification	44977	77/17910	0.00329679	0.00945298	0.00260387	2	TGFB1/CCL3	BP
FALSE	regulation of nucleotide catabolic process	44977	77/17910	0.00329679	0.00945298	0.00260387	2	IGF1/STAT3	BP
FALSE	regulation of glial cell differentiation	44977	77/17910	0.00329679	0.00945298	0.00260387	2	IL6/TGFB1	BP
FALSE	negative regulation of response to cytokine stimulus	44977	77/17910	0.00329679	0.00945298	0.00260387	2	IL6/IL1RN	BP
FALSE	negative regulation of phosphate metabolic process	45036	572/17910	0.00331827	0.00945298	0.00260387	4	TGFB1/TLR4/STAT3/AKT1	BP
FALSE	negative regulation of phosphorus metabolic process	45036	573/17910	0.00333919	0.00945298	0.00260387	4	TGFB1/TLR4/STAT3/AKT1	BP
FALSE	glycolate metabolic process	44946	3/17910	0.00334653	0.00945298	0.00260387	1	IGF1	BP
FALSE	positive regulation of skeletal muscle cell proliferation	44946	3/17910	0.00334653	0.00945298	0.00260387	1	STAT3	BP
FALSE	negative regulation of interleukin-23 production	44946	3/17910	0.00334653	0.00945298	0.00260387	1	TLR4	BP
FALSE	maintenance of permeability of blood-brain barrier	44946	3/17910	0.00334653	0.00945298	0.00260387	1	IL6	BP
FALSE	interleukin-17 biosynthetic process	44946	3/17910	0.00334653	0.00945298	0.00260387	1	IL6	BP
FALSE	negative regulation of chemokine biosynthetic process	44946	3/17910	0.00334653	0.00945298	0.00260387	1	IL6	BP
FALSE	regulation of interleukin-17 biosynthetic process	44946	3/17910	0.00334653	0.00945298	0.00260387	1	IL6	BP
FALSE	endosomal lumen acidification	44946	3/17910	0.00334653	0.00945298	0.00260387	1	FASLG	BP
FALSE	mammary duct terminal end bud growth	44946	3/17910	0.00334653	0.00945298	0.00260387	1	CSF1	BP
FALSE	positive regulation of nucleotide-binding oligomerization domain containing signaling pathway	44946	3/17910	0.00334653	0.00945298	0.00260387	1	TLR4	BP
FALSE	positive regulation of nucleotide-binding oligomerization domain containing 2 signaling pathway	44946	3/17910	0.00334653	0.00945298	0.00260387	1	TLR4	BP
FALSE	regulation of NAD+ ADP-ribosyltransferase activity	44946	3/17910	0.00334653	0.00945298	0.00260387	1	TGFB1	BP
FALSE	positive regulation of NAD+ ADP-ribosyltransferase activity	44946	3/17910	0.00334653	0.00945298	0.00260387	1	TGFB1	BP
FALSE	regulation of macrophage colony-stimulating factor signaling pathway	44946	3/17910	0.00334653	0.00945298	0.00260387	1	CSF1	BP
FALSE	response to insulin-like growth factor stimulus	44946	3/17910	0.00334653	0.00945298	0.00260387	1	AKT1	BP
FALSE	positive regulation of type B pancreatic cell apoptotic process	44946	3/17910	0.00334653	0.00945298	0.00260387	1	IL6	BP
FALSE	regulation of glucose transmembrane transport	44977	78/17910	0.00338129	0.009521	0.00262261	2	IGF1/AKT1	BP
FALSE	positive regulation of tumor necrosis factor production	44977	78/17910	0.00338129	0.009521	0.00262261	2	TLR4/CCL3	BP
FALSE	positive regulation of carbohydrate metabolic process	44977	78/17910	0.00338129	0.009521	0.00262261	2	IGF1/AKT1	BP
FALSE	intrinsic apoptotic signaling pathway	45005	277/17910	0.00343323	0.00965709	0.00266009	3	MMP9/AKT1/HMOX1	BP
FALSE	proteoglycan metabolic process	44977	79/17910	0.0034668	0.00973105	0.00268047	2	IGF1/ACAN	BP
FALSE	negative regulation of cysteine-type endopeptidase activity involved in apoptotic process	44977	79/17910	0.0034668	0.00973105	0.00268047	2	MMP9/AKT1	BP
FALSE	ribonucleotide biosynthetic process	45005	279/17910	0.00350342	0.00982353	0.00270594	3	TGFB1/IGF1/STAT3	BP
FALSE	purine nucleotide biosynthetic process	45005	280/17910	0.00353885	0.00991247	0.00273044	3	TGFB1/IGF1/STAT3	BP
FALSE	positive regulation of animal organ morphogenesis	44977	80/17910	0.00355332	0.0099426	0.00273874	2	TGFB1/CSF1	BP
FALSE	embryo development	45066	968/17910	0.00358309	0.0100154	0.0027588	5	MMP9/TGFB1/IGF1/AKT1/IL1RN	BP
FALSE	cytoplasmic vesicle	45158	2179/18675	0.0011682	0.010021	0.00675647	8	MMP9/TGFB1/TLR4/IGF1/TIMP1/FASLG/TNFAIP6/SPARC	CC
FALSE	intracellular vesicle	45158	2182/18675	0.00117894	0.010021	0.00675647	8	MMP9/TGFB1/TLR4/IGF1/TIMP1/FASLG/TNFAIP6/SPARC	CC
FALSE	nitric oxide metabolic process	44977	81/17910	0.00364084	0.0101556	0.00279742	2	TLR4/AKT1	BP
FALSE	positive regulation of tumor necrosis factor superfamily cytokine production	44977	81/17910	0.00364084	0.0101556	0.00279742	2	TLR4/CCL3	BP
FALSE	positive regulation of cell cycle process	45005	283/17910	0.00364645	0.0101607	0.00279881	3	TGFB1/IGF1/AKT1	BP
FALSE	cation homeostasis	45036	588/17910	0.00366397	0.0101989	0.00280933	4	TGFB1/CCL3/FASLG/HMOX1	BP
FALSE	response to tumor necrosis factor	45005	284/17910	0.00368276	0.0102293	0.0028177	3	CCL3/AKT1/POSTN	BP
FALSE	ribose phosphate biosynthetic process	45005	284/17910	0.00368276	0.0102293	0.0028177	3	TGFB1/IGF1/STAT3	BP
FALSE	carbohydrate metabolic process	45036	589/17910	0.00368636	0.0102293	0.0028177	4	TGFB1/IGF1/STAT3/AKT1	BP
FALSE	myoblast differentiation	44977	82/17910	0.00372937	0.0103272	0.00284468	2	TGFB1/IGF1	BP
FALSE	positive regulation of mitotic cell cycle phase transition	44977	82/17910	0.00372937	0.0103272	0.00284468	2	TGFB1/AKT1	BP
