# Supplementary material for: Research on the mechanism of Duhuo in treating intervertebral disc degeneration based on bioinformatics and network pharmacology
Source: Medicine (Baltimore). 2026 Jun 5;105(23):e48991. doi: 10.1097/MD.0000000000048991 (PMC13246036; doi:10.1097/MD.0000000000048991)
Supplement: Supplementary file 9 [file medi-105-e48991-s009.xlsx]

## Sheet: Sheet1
Duhuo'S Targets		23 common elements in "IVDD Targets" and "Duhuo's Targets":
CHRM1		ACHE
PTGS2		ADRA1A
GABRA1		ADRA1B
PGR		ADRB2
NCOA2		AR
PTGS1		BAX
KCNH2		BCL2
CHRM3		CASP3
SCN5A		CASP8
CHRM4		CASP9
ADRA1A		CHRM2
CHRM2		CHRM3
ADRA1B		CHRM4
ADRB2		CHRNA2
CHRNA2		ESR1
SLC6A4		GABRA1
OPRM1		KCNH2
BCL2		MAP2
BAX		NCOA2
CASP9		OPRM1
CASP3		PTGS1
CASP8		RXRA
PRKCA		SCN5A
PON1
MAP2
ESR1
AR
RXRA
NCOA1
ACHE
													#N/A
