# Supplementary material for: Research on the mechanism of Duhuo in treating intervertebral disc degeneration based on bioinformatics and network pharmacology
Source: Medicine (Baltimore). 2026 Jun 5;105(23):e48991. doi: 10.1097/MD.0000000000048991 (PMC13246036; doi:10.1097/MD.0000000000048991)
Supplement: Supplementary file 10 [file medi-105-e48991-s010.xlsx]

## Sheet: Sheet1
Key Targets for the Treatment of IVDD with Duhuo
	BCL2	CASP3	CASP8	CASP9	ESR1	PTGS1
IVDD	7.83099	7.57856	7.84023	7.135	3.00162	5.96312
IVDD	7.82834	7.62195	7.87406	7.78797	2.72467	6.25738
IVDD	8.26888	7.62369	7.74966	7.58579	3.0991	6.0663
IVDD	8.24463	7.37243	8.1445	7.47009	3.36754	7.24593
IVDD	8.06542	7.55008	8.18319	7.77031	3.01135	5.56376
IVDD	8.15969	6.78627	7.90925	7.79855	2.83391	7.12666
IVDD	8.18918	7.56847	7.60084	7.30911	2.52939	7.11625
IVDD	7.94729	7.55054	7.83631	7.37652	3.63527	7.15733
IVDD	7.71028	7.64816	7.56143	7.35929	3.43159	7.40575
IVDD	6.53148	6.84884	8.72337	7.82412	2.22904	7.48643
IVDD	7.93635	7.16651	7.40669	7.78055	4.26015	7.54969
IVDD	7.92421	7.3929	7.9605	7.69168	3.07279	6.86414
IVDD	7.24994	7.22484	7.47141	7.61582	2.32659	7.63122
IVDD	8.34649	7.72	7.72822	6.94694	2.82395	6.56744
IVDD	7.99452	7.32759	7.79638	7.39762	2.0744	7.43146
IVDD	8.12098	7.63815	7.97304	7.12362	2.47316	6.24858
IVDD	7.46033	7.23219	7.83467	7.29331	2.72575	6.86187
IVDD	8.15391	6.63723	7.27755	7.08925	2.22544	8.06578
IVDD	7.49885	7.35133	8.00973	7.43886	2.57157	6.43821
IVDD	7.83561	7.30357	7.7449	7.56806	2.83588	5.59681
IVDD	7.79409	7.4735	8.1529	7.65854	2.33053	5.9073
IVDD	8.4031	7.2132	8.24984	7.32478	2.75314	5.97659
IVDD	7.58179	7.30706	6.79947	7.38095	2.53637	6.75666
IVDD	8.04217	7.54796	7.90133	7.56542	3.40313	7.74434
IVDD	7.55821	7.51323	8.03338	7.02139	3.37719	5.9239
IVDD	7.86391	7.39041	7.83675	7.89285	3.28398	6.36036
IVDD	8.72834	7.18025	7.46887	7.67921	3.44436	7.45619
IVDD	7.46299	7.32074	7.55947	7.79107	2.03276	6.16114
IVDD	7.93669	7.27725	7.98514	7.79562	2.48779	6.34021
IVDD	8.19338	7.35989	7.4294	7.62068	3.25503	6.47711
Normal	7.49747	6.88305	7.07305	7.30054	1.85615	8.12956
Normal	8.28849	6.93969	7.57671	7.08762	2.84836	7.30776
Normal	7.73406	7.59808	7.2555	7.34883	3.15818	6.06772
Normal	6.87316	7.20709	7.45887	7.49171	2.61195	6.84049
Normal	7.76115	7.3933	7.5543	7.32092	2.9384	5.99393
Normal	8.34174	7.37989	7.5983	7.16309	3.43327	6.08675
Normal	8.27457	7.66781	7.14796	7.08251	2.56441	6.61221
Normal	7.83072	7.65786	7.55954	7.59529	2.24979	6.58069
Normal	8.15675	7.51705	7.5722	7.52675	3.5722	8.27527
Normal	7.89432	7.35071	7.90034	7.31367	2.23846	6.52975
Normal	7.82337	7.22492	7.25379	7.46399	2.22834	6.32979
Normal	8.01074	7.72178	7.67328	7.00156	2.70751	6.40701
Normal	7.75524	7.57361	7.70536	7.10678	2.23626	7.01087
Normal	7.30843	6.77192	7.26325	7.26547	3.37391	9.75503
Normal	8.18261	7.4795	7.92071	7.41497	2.24073	6.26755
Normal	8.32181	7.74668	7.51477	7.29023	4.84917	5.40461
Normal	8.2765	7.23718	7.80017	6.99473	2.90596	6.68751
Normal	6.83924	7.26537	7.19868	7.10211	2.72877	6.78629
Normal	7.64133	7.46248	7.55857	7.21024	2.76442	6.51964
Normal	8.10741	7.42427	8.00546	7.67378	3.12912	6.98912
Normal	7.8001	7.24038	7.52916	7.68224	3.98102	6.40495
Normal	8.12468	7.70518	7.84355	7.35773	2.24122	6.61876
Normal	8.13743	7.79833	7.40982	7.26383	3.28473	6.19182
Normal	7.76422	7.62183	8.08368	7.46777	3.50831	6.64692
Normal	8.01716	7.64173	7.66095	7.30179	2.90658	6.2243
Normal	6.73309	7.36297	7.29789	7.67206	2.21	6.95244
Normal	7.66598	7.38594	7.65978	7.63893	2.39439	6.85601
Normal	7.79252	7.81102	7.52163	7.79981	2.48671	7.0502
Normal	7.66575	7.3775	7.44405	7.46575	2.09884	6.88831
Normal	7.86427	7.28331	7.65203	7.81188	3.26908	6.60295
