# Supplementary material for: Research on the mechanism of Duhuo in treating intervertebral disc degeneration based on bioinformatics and network pharmacology
Source: Medicine (Baltimore). 2026 Jun 5;105(23):e48991. doi: 10.1097/MD.0000000000048991 (PMC13246036; doi:10.1097/MD.0000000000048991)
Supplement: Supplementary file 11 [file medi-105-e48991-s011.xlsx]

## Sheet: Sheet1
	BCL2	CASP3	CASP8	CASP9	ESR1	PTGS1
beta-sitosterol	-9.5	-8.5	-8.6	-9.7	-9.9	-9.1
Celecoxib	-5.2	-6.1	-7.3	-6.7	-8.9	-6.9
