# Supplementary material for: Research on the mechanism of Duhuo in treating intervertebral disc degeneration based on bioinformatics and network pharmacology
Source: Medicine (Baltimore). 2026 Jun 5;105(23):e48991. doi: 10.1097/MD.0000000000048991 (PMC13246036; doi:10.1097/MD.0000000000048991)
Supplement: Supplementary file 12 [file medi-105-e48991-s012.xlsx]

## Sheet: Sheet1
TRUE	HIF-1 signaling pathway	45158	109/7914	1.0973e-10	1.71179e-08	8.0854e-09	8	VEGFA/TLR4/IL6/IGF1/HMOX1/TIMP1/MAPK1/STAT3	Environmental Information Processing
TRUE	Proteoglycans in cancer	45158	204/7914	1.64174e-08	1.28056e-06	6.04853e-07	8	VEGFA/TLR4/MMP9/TGFB1/IGF1/FASLG/MAPK1/STAT3	Human Diseases
TRUE	Rheumatoid arthritis	45097	93/7914	7.59775e-08	3.19755e-06	1.51031e-06	6	VEGFA/TLR4/MMP3/IL6/TGFB1/CCL3	Human Diseases
TRUE	Hepatitis B	45127	162/7914	8.19885e-08	3.19755e-06	1.51031e-06	7	TLR4/MMP9/IL6/TGFB1/FASLG/MAPK1/STAT3	Human Diseases
TRUE	Chagas disease (American trypanosomiasis)	45097	102/7914	1.32384e-07	4.13037e-06	1.95092e-06	6	TLR4/IL6/TGFB1/FASLG/MAPK1/CCL3	Human Diseases
TRUE	FoxO signaling pathway	45097	131/7914	5.87728e-07	1.52809e-05	7.21771e-06	6	IL6/TGFB1/IGF1/FASLG/MAPK1/STAT3	Environmental Information Processing
TRUE	PI3K-Akt signaling pathway	45158	354/7914	1.16346e-06	2.34523e-05	1.10773e-05	8	COL9A3/VEGFA/TLR4/IL6/IGF1/FASLG/MAPK1/DDIT4	Environmental Information Processing
TRUE	EGFR tyrosine kinase inhibitor resistance	45066	79/7914	1.20268e-06	2.34523e-05	1.10773e-05	5	VEGFA/IL6/IGF1/MAPK1/STAT3	Human Diseases
TRUE	Pathways in cancer	45189	530/7914	2.18341e-06	3.78458e-05	1.78759e-05	9	VEGFA/MMP9/IL6/TGFB1/IGF1/HMOX1/FASLG/MAPK1/STAT3	Human Diseases
TRUE	IL-17 signaling pathway	45066	93/7914	2.71233e-06	4.23123e-05	1.99856e-05	5	MMP9/MMP3/IL6/MAPK1/JUND	Organismal Systems
FALSE	AGE-RAGE signaling pathway in diabetic complications	45066	100/7914	3.88567e-06	5.51058e-05	2.60284e-05	5	VEGFA/IL6/TGFB1/MAPK1/STAT3	Human Diseases
FALSE	Human cytomegalovirus infection	45097	225/7914	1.37107e-05	0.000178239	8.41884e-05	6	VEGFA/IL6/FASLG/MAPK1/STAT3/CCL3	Human Diseases
FALSE	Inflammatory bowel disease (IBD)	45036	65/7914	1.81933e-05	0.00021832	0.00010312	4	TLR4/IL6/TGFB1/STAT3	Human Diseases
FALSE	Pancreatic cancer	45036	75/7914	3.21355e-05	0.000352204	0.000166358	4	VEGFA/TGFB1/MAPK1/STAT3	Human Diseases
FALSE	Pertussis	45036	76/7914	3.38658e-05	0.000352204	0.000166358	4	TLR4/IL6/NLRP3/MAPK1	Human Diseases
FALSE	Salmonella infection	45036	80/7914	4.14775e-05	0.000404406	0.000191015	4	TLR4/IL6/MAPK1/CCL3	Human Diseases
FALSE	Influenza A	45066	170/7914	5.14706e-05	0.000472318	0.000223092	5	TLR4/IL6/NLRP3/FASLG/MAPK1	Human Diseases
FALSE	Cytokine-cytokine receptor interaction	45097	294/7914	6.23062e-05	0.000513729	0.000242652	6	IL6/TGFB1/IL1RN/FASLG/CCL3/IL16	Environmental Information Processing
FALSE	MAPK signaling pathway	45097	295/7914	6.35011e-05	0.000513729	0.000242652	6	VEGFA/TGFB1/IGF1/FASLG/MAPK1/JUND	Environmental Information Processing
FALSE	Tuberculosis	45066	179/7914	6.58627e-05	0.000513729	0.000242652	5	TLR4/IL6/TGFB1/MAPK1/CD74	Human Diseases
FALSE	MicroRNAs in cancer	45097	310/7914	8.37488e-05	0.000622134	0.000293855	6	VEGFA/MMP9/HMOX1/MAPK1/STAT3/DDIT4	Human Diseases
FALSE	Prostate cancer	45036	97/7914	8.83918e-05	0.000626778	0.000296049	4	MMP9/MMP3/IGF1/MAPK1	Human Diseases
FALSE	Pathogenic Escherichia coli infection	45066	201/7914	0.000114227	0.000753846	0.000356067	5	TLR4/IL6/NLRP3/FASLG/MAPK1	Human Diseases
FALSE	Toll-like receptor signaling pathway	45036	104/7914	0.000115976	0.000753846	0.000356067	4	TLR4/IL6/MAPK1/CCL3	Organismal Systems
FALSE	Th17 cell differentiation	45036	107/7914	0.00012953	0.000808269	0.000381774	4	IL6/TGFB1/MAPK1/STAT3	Organismal Systems
FALSE	Bladder cancer	45005	41/7914	0.000138412	0.000830473	0.000392261	3	VEGFA/MMP9/MAPK1	Human Diseases
FALSE	TNF signaling pathway	45036	112/7914	0.000154628	0.000861501	0.000406917	4	MMP9/MMP3/IL6/MAPK1	Environmental Information Processing
FALSE	Toxoplasmosis	45036	112/7914	0.000154628	0.000861501	0.000406917	4	TLR4/TGFB1/MAPK1/STAT3	Human Diseases
FALSE	Yersinia infection	45036	120/7914	0.000201872	0.00108593	0.000512924	4	TLR4/IL6/NLRP3/MAPK1	Human Diseases
FALSE	Malaria	45005	49/7914	0.000236156	0.00122801	0.000580032	3	TLR4/IL6/TGFB1	Human Diseases
FALSE	Relaxin signaling pathway	45036	129/7914	0.000266623	0.00134171	0.000633738	4	VEGFA/MMP9/TGFB1/MAPK1	Organismal Systems
FALSE	Measles	45036	138/7914	0.000345173	0.00168272	0.000794805	4	TLR4/IL6/FASLG/STAT3	Human Diseases
FALSE	Necroptosis	45036	162/7914	0.000634535	0.00298359	0.00140925	4	TLR4/NLRP3/FASLG/STAT3	Cellular Processes
FALSE	Renal cell carcinoma	45005	69/7914	0.000650269	0.00298359	0.00140925	3	VEGFA/TGFB1/MAPK1	Human Diseases
FALSE	Leishmaniasis	45005	76/7914	0.000862712	0.00384523	0.00181624	3	TLR4/TGFB1/MAPK1	Human Diseases
FALSE	NOD-like receptor signaling pathway	45036	181/7914	0.000962457	0.00417065	0.00196994	4	TLR4/IL6/NLRP3/MAPK1	Organismal Systems
FALSE	Kaposi sarcoma-associated herpesvirus infection	45036	186/7914	0.00106555	0.00437435	0.00206616	4	VEGFA/IL6/MAPK1/STAT3	Human Diseases
FALSE	Transcriptional misregulation in cancer	45036	186/7914	0.00106555	0.00437435	0.00206616	4	MMP9/MMP3/IL6/IGF1	Human Diseases
FALSE	PD-L1 expression and PD-1 checkpoint pathway in cancer	45005	89/7914	0.00136475	0.00534222	0.00252332	3	TLR4/MAPK1/STAT3	Human Diseases
FALSE	Focal adhesion	45036	199/7914	0.0013698	0.00534222	0.00252332	4	COL9A3/VEGFA/IGF1/MAPK1	Cellular Processes
FALSE	Hypertrophic cardiomyopathy (HCM)	45005	90/7914	0.00140953	0.0053631	0.00253318	3	IL6/TGFB1/IGF1	Human Diseases
FALSE	Endocrine resistance	45005	98/7914	0.00180148	0.00669121	0.00316049	3	MMP9/IGF1/MAPK1	Human Diseases
FALSE	Amoebiasis	45005	102/7914	0.00202061	0.00733059	0.00346249	3	TLR4/IL6/TGFB1	Human Diseases
FALSE	C-type lectin receptor signaling pathway	45005	104/7914	0.00213615	0.00757363	0.00357729	3	IL6/NLRP3/MAPK1	Organismal Systems
FALSE	Ras signaling pathway	45036	232/7914	0.00240827	0.00834867	0.00394336	4	VEGFA/IGF1/FASLG/MAPK1	Environmental Information Processing
FALSE	Prion diseases	44977	35/7914	0.00343434	0.0116469	0.00550124	2	IL6/MAPK1	Human Diseases
FALSE	Aldosterone-regulated sodium reabsorption	44977	37/7914	0.00383254	0.0122654	0.00579338	2	IGF1/MAPK1	Organismal Systems
FALSE	African trypanosomiasis	44977	37/7914	0.00383254	0.0122654	0.00579338	2	IL6/FASLG	Human Diseases
FALSE	Osteoclast differentiation	45005	128/7914	0.0038526	0.0122654	0.00579338	3	TGFB1/MAPK1/JUND	Organismal Systems
FALSE	Graft-versus-host disease	44977	41/7914	0.00469028	0.0146337	0.006912	2	IL6/FASLG	Human Diseases
FALSE	Fluid shear stress and atherosclerosis	45005	139/7914	0.00485613	0.014854	0.00701607	3	VEGFA/MMP9/HMOX1	Human Diseases
FALSE	Signaling pathways regulating pluripotency of stem cells	45005	140/7914	0.00495448	0.0148634	0.00702052	3	IGF1/MAPK1/STAT3	Cellular Processes
FALSE	Non-alcoholic fatty liver disease (NAFLD)	45005	149/7914	0.0058945	0.0173499	0.00819494	3	IL6/TGFB1/FASLG	Human Diseases
FALSE	mTOR signaling pathway	45005	153/7914	0.00634449	0.0183285	0.0086572	3	IGF1/MAPK1/DDIT4	Environmental Information Processing
FALSE	Hepatitis C	45005	155/7914	0.00657704	0.018513	0.00874435	3	FASLG/MAPK1/STAT3	Human Diseases
FALSE	Intestinal immune network for IgA production	44977	49/7914	0.00664571	0.018513	0.00874435	2	IL6/TGFB1	Organismal Systems
FALSE	Cellular senescence	45005	160/7914	0.00718066	0.0196523	0.00928248	3	IL6/TGFB1/MAPK1	Cellular Processes
FALSE	Hepatocellular carcinoma	45005	168/7914	0.00821356	0.0220916	0.0104346	3	TGFB1/HMOX1/MAPK1	Human Diseases
FALSE	Human papillomavirus infection	45036	330/7914	0.00846513	0.0223824	0.010572	4	COL9A3/VEGFA/FASLG/MAPK1	Human Diseases
FALSE	Legionellosis	44977	56/7914	0.00861118	0.0223891	0.0105751	2	TLR4/IL6	Human Diseases
FALSE	VEGF signaling pathway	44977	59/7914	0.00952413	0.0243568	0.0115046	2	VEGFA/MAPK1	Environmental Information Processing
FALSE	Long-term depression	44977	60/7914	0.00983769	0.0247529	0.0116917	2	IGF1/MAPK1	Organismal Systems
FALSE	Chemokine signaling pathway	45005	189/7914	0.0113287	0.0280521	0.01325	3	MAPK1/STAT3/CCL3	Organismal Systems
FALSE	Non-small cell lung cancer	44977	66/7914	0.0118145	0.0287979	0.0136022	2	MAPK1/STAT3	Human Diseases
FALSE	Acute myeloid leukemia	44977	67/7914	0.0121597	0.0291832	0.0137843	2	MAPK1/STAT3	Human Diseases
FALSE	Prolactin signaling pathway	44977	70/7914	0.0132217	0.0312512	0.014761	2	MAPK1/STAT3	Organismal Systems
FALSE	Melanoma	44977	72/7914	0.0139515	0.032484	0.0153433	2	IGF1/MAPK1	Human Diseases
FALSE	Platinum drug resistance	44977	73/7914	0.0143229	0.0328584	0.0155201	2	FASLG/MAPK1	Human Diseases
FALSE	Rap1 signaling pathway	45005	210/7914	0.015048	0.0335026	0.0158244	3	VEGFA/IGF1/MAPK1	Environmental Information Processing
FALSE	Glioma	44977	75/7914	0.0150785	0.0335026	0.0158244	2	IGF1/MAPK1	Human Diseases
FALSE	Human immunodeficiency virus 1 infection	45005	212/7914	0.0154344	0.0335026	0.0158244	3	TLR4/FASLG/MAPK1	Human Diseases
FALSE	Chronic myeloid leukemia	44977	76/7914	0.0154627	0.0335026	0.0158244	2	TGFB1/MAPK1	Human Diseases
FALSE	Human T-cell leukemia virus 1 infection	45005	219/7914	0.0168316	0.0359689	0.0169893	3	IL6/TGFB1/MAPK1	Human Diseases
FALSE	Colorectal cancer	44977	86/7914	0.0195339	0.0411796	0.0194505	2	TGFB1/MAPK1	Human Diseases
FALSE	TGF-beta signaling pathway	44977	94/7914	0.023081	0.0480085	0.0226761	2	TGFB1/MAPK1	Environmental Information Processing
FALSE	Dilated cardiomyopathy (DCM)	44977	96/7914	0.0240067	0.049277	0.0232752	2	TGFB1/IGF1	Human Diseases
FALSE	Progesterone-mediated oocyte maturation	44977	98/7914	0.0249477	0.0505434	0.0238734	2	IGF1/MAPK1	Organismal Systems
FALSE	Viral protein interaction with cytokine and cytokine receptor	44977	100/7914	0.0259037	0.0518074	0.0244705	2	IL6/CCL3	Environmental Information Processing
FALSE	Parathyroid hormone synthesis, secretion and action	44977	106/7914	0.0288607	0.0569908	0.0269187	2	MAPK1/JUND	Organismal Systems
FALSE	Insulin resistance	44977	108/7914	0.0298755	0.0582572	0.0275169	2	IL6/STAT3	Human Diseases
FALSE	Neurotrophin signaling pathway	44977	119/7914	0.0357082	0.0687713	0.0324831	2	FASLG/MAPK1	Organismal Systems
FALSE	Oocyte meiosis	44977	127/7914	0.0402073	0.076492	0.0361298	2	IGF1/MAPK1	Cellular Processes
FALSE	Natural killer cell mediated cytotoxicity	44977	131/7914	0.0425347	0.0799447	0.0377606	2	FASLG/MAPK1	Organismal Systems
FALSE	Apoptosis	44977	136/7914	0.0455145	0.0845269	0.039925	2	FASLG/MAPK1	Cellular Processes
FALSE	Autophagy - animal	44977	137/7914	0.0461197	0.0846432	0.0399799	2	MAPK1/DDIT4	Cellular Processes
FALSE	Estrogen signaling pathway	44977	138/7914	0.046728	0.0847623	0.0400362	2	MMP9/MAPK1	Organismal Systems
FALSE	Breast cancer	44977	147/7914	0.0523361	0.093844	0.0443258	2	IGF1/MAPK1	Human Diseases
FALSE	Gastric cancer	44977	149/7914	0.0536143	0.0950435	0.0448923	2	TGFB1/MAPK1	Human Diseases
FALSE	Jak-STAT signaling pathway	44977	162/7914	0.062193	0.109012	0.0514904	2	IL6/STAT3	Environmental Information Processing
FALSE	Antifolate resistance	44946	31/7914	0.0755817	0.131008	0.0618797	1	IL6	Human Diseases
FALSE	Thyroid cancer	44946	37/7914	0.0895692	0.151723	0.0716638	1	MAPK1	Human Diseases
FALSE	Epstein-Barr virus infection	44977	201/7914	0.09045	0.151723	0.0716638	2	IL6/STAT3	Human Diseases
FALSE	Viral carcinogenesis	44977	201/7914	0.09045	0.151723	0.0716638	2	MAPK1/STAT3	Human Diseases
FALSE	Allograft rejection	44946	38/7914	0.0918808	0.152483	0.072023	1	FASLG	Human Diseases
FALSE	Ferroptosis	44946	40/7914	0.0964874	0.158442	0.0748378	1	HMOX1	Cellular Processes
FALSE	Porphyrin and chlorophyll metabolism	44946	42/7914	0.101072	0.164241	0.0775769	1	HMOX1	Metabolism
FALSE	Type I diabetes mellitus	44946	43/7914	0.103356	0.166221	0.0785121	1	FASLG	Human Diseases
FALSE	Type II diabetes mellitus	44946	46/7914	0.110174	0.175379	0.0828377	1	MAPK1	Human Diseases
FALSE	Ovarian steroidogenesis	44946	49/7914	0.116943	0.184274	0.0870392	1	IGF1	Organismal Systems
FALSE	Herpes simplex virus 1 infection	45005	491/7914	0.123658	0.192906	0.0911162	3	IL6/FASLG/CD74	Human Diseases
FALSE	Autoimmune thyroid disease	44946	53/7914	0.125893	0.194449	0.0918448	1	FASLG	Human Diseases
FALSE	Mineral absorption	44946	58/7914	0.136959	0.207433	0.0979778	1	HMOX1	Organismal Systems
FALSE	Endometrial cancer	44946	58/7914	0.136959	0.207433	0.0979778	1	MAPK1	Human Diseases
FALSE	Longevity regulating pathway - multiple species	44946	62/7914	0.145716	0.218574	0.10324	1	IGF1	Organismal Systems
FALSE	Cytosolic DNA-sensing pathway	44946	63/7914	0.147892	0.219725	0.103784	1	IL6	Organismal Systems
FALSE	GnRH secretion New!	44946	64/7914	0.150062	0.220846	0.104313	1	MAPK1	Organismal Systems
FALSE	Long-term potentiation	44946	67/7914	0.156543	0.226042	0.106767	1	MAPK1	Organismal Systems
FALSE	Shigellosis	44946	67/7914	0.156543	0.226042	0.106767	1	MAPK1	Human Diseases
FALSE	Fc epsilon RI signaling pathway	44946	68/7914	0.158693	0.226042	0.106767	1	MAPK1	Organismal Systems
FALSE	Adipocytokine signaling pathway	44946	69/7914	0.160837	0.226042	0.106767	1	STAT3	Organismal Systems
FALSE	Central carbon metabolism in cancer	44946	69/7914	0.160837	0.226042	0.106767	1	MAPK1	Human Diseases
FALSE	Adherens junction	44946	71/7914	0.165111	0.229976	0.108626	1	MAPK1	Cellular Processes
FALSE	p53 signaling pathway	44946	72/7914	0.16724	0.23088	0.109053	1	IGF1	Cellular Processes
FALSE	Antigen processing and presentation	44946	78/7914	0.179906	0.246187	0.116283	1	CD74	Organismal Systems
FALSE	B cell receptor signaling pathway	44946	82/7914	0.188248	0.255363	0.120617	1	MAPK1	Organismal Systems
FALSE	ErbB signaling pathway	44946	85/7914	0.194452	0.261504	0.123517	1	MAPK1	Environmental Information Processing
FALSE	ECM-receptor interaction	44946	88/7914	0.20061	0.265214	0.12527	1	COL9A3	Environmental Information Processing
FALSE	Gap junction	44946	88/7914	0.20061	0.265214	0.12527	1	MAPK1	Cellular Processes
FALSE	Longevity regulating pathway	44946	89/7914	0.202653	0.265663	0.125482	1	IGF1	Organismal Systems
FALSE	Th1 and Th2 cell differentiation	44946	92/7914	0.208752	0.269516	0.127302	1	MAPK1	Organismal Systems
FALSE	Fc gamma R-mediated phagocytosis	44946	93/7914	0.210775	0.269516	0.127302	1	MAPK1	Organismal Systems
FALSE	GnRH signaling pathway	44946	93/7914	0.210775	0.269516	0.127302	1	MAPK1	Organismal Systems
FALSE	Protein digestion and absorption	44946	95/7914	0.214807	0.272438	0.128682	1	COL9A3	Organismal Systems
FALSE	Circadian entrainment	44946	97/7914	0.218819	0.273393	0.129133	1	MAPK1	Organismal Systems
FALSE	Hematopoietic cell lineage	44946	98/7914	0.220818	0.273393	0.129133	1	IL6	Organismal Systems
FALSE	Choline metabolism in cancer	44946	98/7914	0.220818	0.273393	0.129133	1	MAPK1	Human Diseases
FALSE	Inflammatory mediator regulation of TRP channels	44946	100/7914	0.2248	0.276133	0.130427	1	IGF1	Organismal Systems
FALSE	Melanogenesis	44946	101/7914	0.226784	0.276394	0.13055	1	MAPK1	Organismal Systems
FALSE	NF-kappa B signaling pathway	44946	102/7914	0.228764	0.276645	0.130669	1	TLR4	Environmental Information Processing
FALSE	T cell receptor signaling pathway	44946	104/7914	0.232708	0.27925	0.131899	1	MAPK1	Organismal Systems
FALSE	Leukocyte transendothelial migration	44946	112/7914	0.248294	0.293438	0.138601	1	MMP9	Organismal Systems
FALSE	Cholinergic synapse	44946	112/7914	0.248294	0.293438	0.138601	1	MAPK1	Organismal Systems
FALSE	Glutamatergic synapse	44946	114/7914	0.252143	0.295747	0.139691	1	MAPK1	Organismal Systems
FALSE	Serotonergic synapse	44946	115/7914	0.254061	0.295772	0.139703	1	MAPK1	Organismal Systems
FALSE	Sphingolipid signaling pathway	44946	119/7914	0.261684	0.300133	0.141763	1	MAPK1	Environmental Information Processing
FALSE	Thyroid hormone signaling pathway	44946	119/7914	0.261684	0.300133	0.141763	1	MAPK1	Organismal Systems
FALSE	AMPK signaling pathway	44946	120/7914	0.263579	0.300133	0.141763	1	IGF1	Environmental Information Processing
FALSE	Cell cycle	44946	124/7914	0.27111	0.304267	0.143716	1	TGFB1	Cellular Processes
FALSE	Platelet activation	44946	124/7914	0.27111	0.304267	0.143716	1	MAPK1	Organismal Systems
FALSE	Vascular smooth muscle contraction	44946	132/7914	0.285954	0.318634	0.150502	1	MAPK1	Organismal Systems
FALSE	Apelin signaling pathway	44946	137/7914	0.295084	0.324177	0.15312	1	MAPK1	Environmental Information Processing
FALSE	Insulin signaling pathway	44946	137/7914	0.295084	0.324177	0.15312	1	MAPK1	Organismal Systems
FALSE	Phospholipase D signaling pathway	44946	148/7914	0.314784	0.340562	0.160859	1	MAPK1	Environmental Information Processing
FALSE	Retrograde endocannabinoid signaling	44946	148/7914	0.314784	0.340562	0.160859	1	MAPK1	Organismal Systems
FALSE	Adrenergic signaling in cardiomyocytes	44946	149/7914	0.316548	0.340562	0.160859	1	MAPK1	Organismal Systems
FALSE	Phagosome	44946	152/7914	0.321816	0.34241	0.161732	1	TLR4	Cellular Processes
FALSE	Oxytocin signaling pathway	44946	153/7914	0.323564	0.34241	0.161732	1	MAPK1	Organismal Systems
FALSE	Hippo signaling pathway	44946	154/7914	0.325307	0.34241	0.161732	1	TGFB1	Environmental Information Processing
FALSE	Cushing syndrome	44946	155/7914	0.327046	0.34241	0.161732	1	MAPK1	Human Diseases
FALSE	cGMP-PKG signaling pathway	44946	167/7914	0.347583	0.361487	0.170743	1	MAPK1	Environmental Information Processing
FALSE	Alzheimer disease	44946	171/7914	0.354296	0.366027	0.172887	1	MAPK1	Human Diseases
FALSE	Axon guidance	44946	181/7914	0.370791	0.380549	0.179746	1	MAPK1	Organismal Systems
FALSE	Alcoholism	44946	184/7914	0.375661	0.383027	0.180917	1	MAPK1	Human Diseases
FALSE	Regulation of actin cytoskeleton	44946	213/7914	0.420928	0.426394	0.201401	1	MAPK1	Cellular Processes
FALSE	cAMP signaling pathway	44946	216/7914	0.425428	0.428173	0.202241	1	MAPK1	Environmental Information Processing
FALSE	Metabolic pathways	44946	1439/7914	0.98203	0.98203	0.463847	1	HMOX1	Metabolism
